# Supplementary material for: Bayesian methods for jointly estimating genomic breeding values of one continuous and one threshold trait
Source: PLoS One. 2017 Apr 14;12(4):e0175448. doi: 10.1371/journal.pone.0175448 (PMC5391971; doi:10.1371/journal.pone.0175448)
Supplement: S1 Appendix — (BZ) [file pone.0175448.s001.bz]

Archive with 15 entries (11 files):
- rep1
- rep1/l
- rep1/l/param.inp
- rep1/l/121028_lc
- rep1/0102BV.out
- rep1/0102MTYPE.out
- rep1/03BV.out
- rep1/03MTYPE.out
- rep1/lt
- rep1/lt/param_lt.inp
- rep1/lt/121028_ltc
- rep1/Read me.txt
- rep1/t
- rep1/t/param_t.inp
- rep1/t/121028_tc
