# Supplementary material for: Bayesian methods for jointly estimating genomic breeding values of one continuous and one threshold trait
Source: PLoS One. 2017 Apr 14;12(4):e0175448. doi: 10.1371/journal.pone.0175448 (PMC5391971; doi:10.1371/journal.pone.0175448)
Supplement: S1 Appendix — (BZ) [file pone.0175448.s001.bz › rep1/0102BV.out]

     ID   Sire    Dam  Sex Bred     TBV01     Phe01     TBV02     Phe02
  010001  000001  000052  1  0      1.135380268097      1.000000000000     -1.345865249634     -1.435265660286
  010002  000001  000052  2  1      0.357930243015      1.000000000000      0.802246451378      0.047987520695
  010003  000001  000052  1  1      0.887654364109      1.000000000000      0.305369615555     -2.150961875916
  010004  000001  000052  2  1     -0.118993707001      0.000000000000      0.961979985237      0.452614009380
  010005  000001  000052  1  0      0.782894849777      1.000000000000      2.493911981583      4.240817546844
  010006  000001  000052  2  1      0.497595012188      1.000000000000      1.110103845596      3.160289764404
  010007  000001  000052  1  0      0.674414575100      1.000000000000      1.744886040688      5.412755012512
  010008  000001  000052  2  1      0.019462460652      1.000000000000      0.753000736237     -0.455239653587
  010009  000001  000052  1  0      1.522531628609      1.000000000000      0.258697211742     -0.547460258007
  010010  000001  000052  2  1      1.028174996376      1.000000000000      0.231212317944      2.476317644119
  010011  000001  000052  1  0      0.891555905342      1.000000000000     -0.317366510630      0.299094229937
  010012  000001  000052  2  1      1.612053751945      1.000000000000      2.521079540253      3.827242374420
  010013  000001  000052  1  0      0.586479365826      1.000000000000      0.478623688221      1.305625200272
  010014  000001  000052  2  1      1.411453843117      1.000000000000      0.930108547211     -1.136363029480
  010015  000001  000052  1  1     -0.069490484893      0.000000000000     -1.350570917130     -0.156575083733
  010016  000001  000052  2  1      1.844994425774      1.000000000000      1.611289024353      2.680739879608
  010017  000001  000052  1  0     -0.000811999838      1.000000000000     -0.310845345259     -1.032314896584
  010018  000001  000052  2  1      0.415759891272      1.000000000000      0.236491814256     -0.183767899871
  010019  000001  000052  1  0      0.266073495150      1.000000000000      0.776987910271     -0.412525177002
  010020  000001  000052  2  1      1.267860770226      1.000000000000      0.984300315380     -2.313817024231
  010021  000003  000020  1  0      1.369293928146      1.000000000000     -0.109285004437     -0.488098531961
  010022  000003  000020  2  1      2.072925090790      0.000000000000      0.999393343925      1.986705303192
  010023  000003  000020  1  0      1.484740614891      1.000000000000      1.647288799286     -0.436923265457
  010024  000003  000020  2  1      1.322038888931      1.000000000000     -1.096333622932     -6.342426776886
  010025  000003  000020  1  0      3.180239677429      1.000000000000      1.906943321228      3.195903301239
  010026  000003  000020  2  1      2.111415863037      1.000000000000      2.924370288849      4.018842697144
  010027  000003  000020  1  0      2.875527381897      1.000000000000      2.218411445618     -0.050824642181
  010028  000003  000020  2  1      2.042368888855      1.000000000000      2.757664680481     -0.276697874069
  010029  000003  000020  1  0      0.694889605045      1.000000000000      0.684068143368     -0.713853418827
  010030  000003  000020  2  1      1.677178502083      1.000000000000      1.911605238914      0.984448552132
  010031  000003  000020  1  0      2.135846614838      1.000000000000      2.133878946304      5.515945434570
  010032  000003  000020  2  1      0.983653306961      1.000000000000      0.184674486518      1.065350294113
  010033  000003  000020  1  0      0.132687449455      0.000000000000     -1.034432530403     -0.961651563644
  010034  000003  000020  2  1      1.794551968575      1.000000000000     -0.609985053539     -1.303473949432
  010035  000003  000020  1  0      0.332797735929      1.000000000000     -0.631613075733     -1.537212729454
  010036  000003  000020  2  1      1.115648627281      1.000000000000      0.836944162846      1.586834073067
  010037  000003  000020  1  0      0.373227953911      1.000000000000      1.406946659088      2.810050964355
  010038  000003  000020  2  1      1.646756887436      1.000000000000      1.305466294289      0.408321022987
  010039  000003  000020  1  0      1.169089078903      1.000000000000      0.229486092925      0.995372533798
  010040  000003  000020  2  1      3.087045431137      1.000000000000      1.789317131042      1.317320823669
  010041  000005  000006  1  0     -0.664150953293      1.000000000000     -2.371296167374     -6.327483177185
  010042  000005  000006  2  1     -0.545915007591      1.000000000000     -1.467942595482     -2.550908327103
  010043  000005  000006  1  0     -0.020563980564      1.000000000000     -2.550224542618     -0.838819146156
  010044  000005  000006  2  1      0.732806921005      1.000000000000     -1.432023882866     -1.106941223145
  010045  000005  000006  1  0      0.889318883419      0.000000000000     -1.280937671661     -0.933471381664
  010046  000005  000006  2  1      0.846210956573      1.000000000000     -2.691559314728     -3.113249540329
  010047  000005  000006  1  1      0.217570692301      0.000000000000     -0.865531146526     -3.260027408600
  010048  000005  000006  2  1     -0.026340922341      0.000000000000     -3.091517925262      1.613388538361
  010049  000005  000006  1  0      0.290789693594      1.000000000000     -1.719287514687      0.618887543678
  010050  000005  000006  2  1      0.014342704788      1.000000000000     -2.216990947723     -3.551147460938
  010051  000005  000006  1  0      1.321108222008      1.000000000000     -1.368217229843     -1.026697874069
  010052  000005  000006  2  1     -0.124457545578      0.000000000000     -2.289081335068      0.346580743790
  010053  000005  000006  1  0     -0.004465004429      1.000000000000     -1.862909317017     -2.182593822479
  010054  000005  000006  2  1      0.476610153913      1.000000000000     -0.268948167562     -0.356207191944
  010055  000005  000006  1  0     -0.046517096460      1.000000000000     -0.397630184889     -2.589294433594
  010056  000005  000006  2  1      1.315032243729      1.000000000000     -1.720252871513     -1.636204957962
  010057  000005  000006  1  0      0.230152219534      0.000000000000     -0.858701050282      1.660100936890
  010058  000005  000006  2  1      0.943878710270      1.000000000000     -0.758218586445     -2.022830963135
  010059  000005  000006  1  0      1.480951428413      1.000000000000     -2.239402532578      1.067264080048
  010060  000005  000006  2  1      1.387082219124      1.000000000000     -0.018725164235      1.011988282204
  010061  000007  000092  1  0      2.221163034439      1.000000000000      0.843340754509      0.251971721649
  010062  000007  000092  2  1      2.122160911560      1.000000000000      0.305264681578     -0.516744971275
  010063  000007  000092  1  0      1.707080841064      0.000000000000      0.437908917665     -1.666646957397
  010064  000007  000092  2  1      0.724503815174      0.000000000000     -3.280830860138     -3.814741611481
  010065  000007  000092  1  0      1.315293788910      1.000000000000      1.340194940567      5.092799186707
  010066  000007  000092  2  1      1.503202795982      1.000000000000     -1.340296149254     -0.348983526230
  010067  000007  000092  1  0     -0.036606542766      1.000000000000     -0.939466655254      0.304131567478
  010068  000007  000092  2  1      0.817458629608      1.000000000000     -0.200677782297     -0.147872775793
  010069  000007  000092  1  0      1.297440886497      1.000000000000      0.603590965271     -0.955431938171
  010070  000007  000092  2  1      0.550155282021      1.000000000000     -0.100774511695     -1.321408271790
  010071  000007  000092  1  0      0.011917242780      1.000000000000     -1.721708416939     -4.164075374603
  010072  000007  000092  2  1     -0.013275464997      1.000000000000     -1.727514743805     -3.710966110229
  010073  000007  000092  1  0      2.303600311279      1.000000000000      0.893927931786     -0.237736105919
  010074  000007  000092  2  1      0.868085861206      0.000000000000     -1.161302804947     -2.397342205048
  010075  000007  000092  1  0      0.703609645367      1.000000000000     -0.278675228357     -3.835925102234
  010076  000007  000092  2  1      1.969306826591      1.000000000000     -0.427235811949     -1.797146081924
  010077  000007  000092  1  0      1.404254078865      1.000000000000     -0.756644427776     -2.976357221603
  010078  000007  000092  2  1      0.999972760677      0.000000000000      0.120758950710     -0.111138656735
  010079  000007  000092  1  0      0.180543929338      0.000000000000     -1.677210688591     -2.411994934082
  010080  000007  000092  2  1      1.888761281967      1.000000000000      1.088151812553      5.109319686890
  010081  000009  000090  1  0      0.454710483551      1.000000000000      0.088875755668     -4.265655517578
  010082  000009  000090  2  1      0.305714488029      1.000000000000     -0.993526101112      2.002420425415
  010083  000009  000090  1  0      0.238211199641      1.000000000000     -0.286346226931     -2.293785572052
  010084  000009  000090  2  1      1.243977069855      1.000000000000      2.454639673233      5.913586616516
  010085  000009  000090  1  0      1.580532193184      1.000000000000      0.254007101059      0.270649999380
  010086  000009  000090  2  1      0.479530751705      1.000000000000      1.135541796684      0.573495268822
  010087  000009  000090  1  0      1.566214919090      1.000000000000      0.995789170265     -1.600757956505
  010088  000009  000090  2  1      1.031847238541      1.000000000000      1.006414175034      0.732207894325
  010089  000009  000090  1  0      1.037640571594      1.000000000000      1.097189903259      4.159179687500
  010090  000009  000090  2  1      1.467817068100      1.000000000000      0.696431398392     -3.575814962387
  010091  000009  000090  1  0      0.404066711664      1.000000000000      0.561295926571      0.414573907852
  010092  000009  000090  2  1     -0.213036835194      1.000000000000      0.227649793029      0.021342977881
  010093  000009  000090  1  1      1.261590719223      1.000000000000      1.548693776131      3.589444637299
  010094  000009  000090  2  1      0.824240267277      0.000000000000      1.529821395874     -1.132811069489
  010095  000009  000090  1  1      0.942172229290      1.000000000000      0.615860521793      4.285575866699
  010096  000009  000090  2  1      0.942480087280      1.000000000000      0.914824604988     -0.571831345558
  010097  000009  000090  1  0      0.183349281549      0.000000000000     -0.811903238297     -5.412073135376
  010098  000009  000090  2  1      0.713417291641      1.000000000000      0.887897551060     -0.199111044407
  010099  000009  000090  1  1      1.965798735619      1.000000000000      0.707529425621     -0.115270137787
  010100  000009  000090  2  1     -0.496862441301      1.000000000000     -1.559842705727     -2.920105934143
  010101  000011  000026  1  0      2.157184123993      1.000000000000     -1.635645866394     -2.406865358353
  010102  000011  000026  2  1      0.149681091309      1.000000000000     -2.189847469330     -1.407220125198
  010103  000011  000026  1  0      0.305681228638      1.000000000000     -3.032540798187      0.054181814194
  010104  000011  000026  2  1      2.343216896057      1.000000000000     -0.254745662212     -0.275354206562
  010105  000011  000026  1  1      1.627849221230      1.000000000000     -0.409968137741     -0.888669729233
  010106  000011  000026  2  1     -0.297906517982      0.000000000000     -2.694129943848     -6.502715110779
  010107  000011  000026  1  0     -0.162589043379      1.000000000000     -1.957746744156     -2.848242044449
  010108  000011  000026  2  1      0.432638794184      1.000000000000     -1.060794830322      0.588561654091
  010109  000011  000026  1  1      0.495024085045      1.000000000000     -1.266470193863      3.480680704117
  010110  000011  000026  2  1     -0.095340587199      0.000000000000     -0.764259815216     -1.144304633141
  010111  000011  000026  1  0      0.923981070518      1.000000000000     -1.015961170197     -3.927597284317
  010112  000011  000026  2  1      1.711451172829      0.000000000000     -0.272349357605     -2.579441070557
  010113  000011  000026  1  0      0.897453367710      1.000000000000     -1.546660065651     -1.129702091217
  010114  000011  000026  2  1      1.545149445534      1.000000000000     -0.619763195515     -0.786676526070
  010115  000011  000026  1  0      0.347147643566      1.000000000000     -1.703108668327      0.965312123299
  010116  000011  000026  2  1      1.735418200493      1.000000000000      0.091850012541      4.009606838226
  010117  000011  000026  1  0      1.635789036751      1.000000000000     -0.223559066653     -1.107795834541
  010118  000011  000026  2  1      0.901751220226      1.000000000000     -1.379380106926     -3.913158416748
  010119  000011  000026  1  0      1.107554674149      0.000000000000     -1.874771356583     -6.303215026855
  010120  000011  000026  2  1      2.342438936234      1.000000000000     -1.791980028152      0.808098554611
  010121  000013  000050  1  0     -0.036113046110      1.000000000000      3.338369607925      4.911693572998
  010122  000013  000050  2  1      1.535986065865      1.000000000000      0.096424929798     -2.055025100708
  010123  000013  000050  1  0     -0.023432364687      0.000000000000      2.406500816345      4.075708389282
  010124  000013  000050  2  1      0.657815575600      1.000000000000      0.154978796840      2.514738321304
  010125  000013  000050  1  0     -0.317628115416      0.000000000000      1.305271863937      0.337473094463
  010126  000013  000050  2  1      0.432637333870      1.000000000000      1.711492896080      5.400004863739
  010127  000013  000050  1  0      1.611753821373      1.000000000000      2.426088571548      1.125913143158
  010128  000013  000050  2  1      1.893139839172      1.000000000000      2.343400716782      2.249711275101
  010129  000013  000050  1  0      0.023020142689      1.000000000000     -0.342515319586     -1.770828604698
  010130  000013  000050  2  1      0.662330269814      1.000000000000      0.835811078548     -1.468227148056
  010131  000013  000050  1  0     -0.119006402791      1.000000000000      1.634173870087      1.077660679817
  010132  000013  000050  2  1     -0.249482065439      0.000000000000      0.072716884315     -3.035355329514
  010133  000013  000050  1  0      1.133892536163      1.000000000000      0.468096226454     -2.203918218613
  010134  000013  000050  2  1     -1.208747863770      1.000000000000      1.908173203468      0.561062455177
  010135  000013  000050  1  0     -0.337661713362      1.000000000000      1.704996824265      0.223558902740
  010136  000013  000050  2  1     -0.424783319235      0.000000000000     -2.038207530975     -1.785427570343
  010137  000013  000050  1  0      0.297918319702      0.000000000000      0.483442366123      3.538324832916
  010138  000013  000050  2  1      0.326701521873      1.000000000000      1.117653489113      0.134723007679
  010139  000013  000050  1  0      0.417289555073      1.000000000000      2.117797136307      1.119791626930
  010140  000013  000050  2  1     -0.385616093874      1.000000000000     -0.587700605392     -0.805211305618
  010141  000015  000068  1  0      0.206337958574      1.000000000000     -1.580285787582     -1.733603239059
  010142  000015  000068  2  1      0.353837579489      1.000000000000      0.413213521242     -0.753972053528
  010143  000015  000068  1  0      0.226994320750      1.000000000000      0.759627699852     -2.276704788208
  010144  000015  000068  2  1      0.973576724529      1.000000000000     -0.206351548433     -3.692489862442
  010145  000015  000068  1  0      2.036068201065      1.000000000000      0.887618243694      1.669615745544
  010146  000015  000068  2  1     -0.462863355875      1.000000000000     -2.006739854813     -1.285385608673
  010147  000015  000068  1  0      0.121394909918      0.000000000000      0.698548257351      2.678020715714
  010148  000015  000068  2  1      1.231318831444      1.000000000000      0.148914873600     -1.401389598846
  010149  000015  000068  1  0      1.049471378326      1.000000000000      1.212936758995     -1.576048731804
  010150  000015  000068  2  1      1.609400868416      1.000000000000      0.046874422580     -0.647881031036
  010151  000015  000068  1  0      2.135167121887      1.000000000000      0.710928261280      2.827196121216
  010152  000015  000068  2  1      1.230157017708      0.000000000000     -0.411104112864      1.501323699951
  010153  000015  000068  1  0      0.418861031532      1.000000000000     -1.178441286087     -3.849904775620
  010154  000015  000068  2  1      0.543319702148      1.000000000000      1.908964633942      4.186426162720
  010155  000015  000068  1  0      0.469367504120      1.000000000000      1.588430643082      1.322633147240
  010156  000015  000068  2  1      1.389466762543      1.000000000000      1.704485893250      0.179478883743
  010157  000015  000068  1  0      1.489993572235      1.000000000000     -0.835804998875      1.121781349182
  010158  000015  000068  2  1      2.535938739777      1.000000000000      3.461512804031      5.069169998169
  010159  000015  000068  1  0      2.652864694595      1.000000000000      1.512870311737      1.553520560265
  010160  000015  000068  2  1      2.036214351654      1.000000000000      2.586982011795      1.538512468338
  010161  000017  000088  1  0      1.840237021446      1.000000000000      2.559873819351      6.544913291931
  010162  000017  000088  2  1      1.622501850128      1.000000000000      0.852395832539      3.042081117630
  010163  000017  000088  1  0      2.854432821274      1.000000000000      1.650073766708      5.885321617126
  010164  000017  000088  2  1      1.742713332176      1.000000000000      1.561692476273     -0.792952775955
  010165  000017  000088  1  0      1.658051371574      1.000000000000     -0.334309250116     -0.686267137527
  010166  000017  000088  2  1      2.069796800613      1.000000000000      0.527232646942      0.814357459545
  010167  000017  000088  1  0      1.842984437943      0.000000000000      0.696952283382     -0.399308264256
  010168  000017  000088  2  1      0.316225230694      1.000000000000      0.978250443935      2.703189849854
  010169  000017  000088  1  0      3.084192752838      0.000000000000      0.002143424703     -4.673760890961
  010170  000017  000088  2  1      0.196676194668      0.000000000000      1.947489738464      5.054938793182
  010171  000017  000088  1  0      1.591678023338      1.000000000000      1.894094467163      0.741517663002
  010172  000017  000088  2  1      0.555470943451      1.000000000000     -0.093470692635     -1.908932805061
  010173  000017  000088  1  0      1.462689042091      1.000000000000      0.599538266659      3.238311529160
  010174  000017  000088  2  1      2.296685457230      1.000000000000      1.446282625198      3.820952177048
  010175  000017  000088  1  0      0.574168145657      0.000000000000     -0.287965804338     -0.044383570552
  010176  000017  000088  2  1      2.796777725220      1.000000000000      0.263880461454      0.207295805216
  010177  000017  000088  1  0      2.858812093735      0.000000000000      1.078563451767     -0.778720378876
  010178  000017  000088  2  1      2.548961639404      1.000000000000      0.402584940195     -3.683811664581
  010179  000017  000088  1  0      0.636434793472      1.000000000000      0.645552873611      1.762163281441
  010180  000017  000088  2  1      1.596344709396      1.000000000000      0.808256208897      2.442503452301
  010181  000019  000064  1  0      1.550851345062      0.000000000000      2.587593317032      2.743018388748
  010182  000019  000064  2  1      1.494352340698      1.000000000000      1.888888478279     -1.159846663475
  010183  000019  000064  1  0      2.549119949341      1.000000000000      2.251067399979      3.891899824142
  010184  000019  000064  2  1     -0.059473328292      0.000000000000      0.828645229340     -2.736004829407
  010185  000019  000064  1  0      1.149933934212      1.000000000000      1.917763710022      1.447229504585
  010186  000019  000064  2  1      0.543727278709      1.000000000000      1.147836685181      0.052440643311
  010187  000019  000064  1  0      1.118386983871      0.000000000000      2.088845014572      4.176345825195
  010188  000019  000064  2  1      0.981928288937      1.000000000000      1.559825062752      3.995984077454
  010189  000019  000064  1  0      0.492244690657      1.000000000000      2.507181167603      0.527374148369
  010190  000019  000064  2  1      1.452203392982      0.000000000000      2.091348886490      0.642194628716
  010191  000019  000064  1  0      1.341801166534      1.000000000000      0.587268173695     -1.810636997223
  010192  000019  000064  2  1      0.793147921562      1.000000000000      1.465635895729     -0.785079598427
  010193  000019  000064  1  0      2.207217216492      1.000000000000      0.163969188929     -4.251820564270
  010194  000019  000064  2  1      1.220265388489      1.000000000000      0.244267061353     -1.872765898705
  010195  000019  000064  1  0      0.768333315849      0.000000000000      1.228358864784      1.667189359665
  010196  000019  000064  2  1      0.830857634544      1.000000000000      1.811100125313     -0.589724898338
  010197  000019  000064  1  0     -0.253583967686      1.000000000000      0.507865130901      3.396110057831
  010198  000019  000064  2  1      1.657866239548      1.000000000000      2.343934297562     -0.061989545822
  010199  000019  000064  1  0      1.910415172577      1.000000000000      1.174468994141     -1.623600959778
  010200  000019  000064  2  1      0.446966558695      1.000000000000      1.926491856575      1.419505119324
  010201  000021  000036  1  0      0.230207443237      1.000000000000     -0.039103094488      0.663852572441
  010202  000021  000036  2  1     -0.059058673680      1.000000000000      0.710841000080      2.151993513107
  010203  000021  000036  1  0     -1.011429667473      0.000000000000      0.059111278504     -0.169057369232
  010204  000021  000036  2  1      0.064620651305      1.000000000000     -0.378155082464     -1.684770822525
  010205  000021  000036  1  0     -0.700341463089      1.000000000000     -0.062192354351      0.927778184414
  010206  000021  000036  2  1     -1.651471972466      0.000000000000     -1.140365839005     -2.165347576141
  010207  000021  000036  1  0      0.902488052845      1.000000000000     -0.688064277172     -0.121837794781
  010208  000021  000036  2  1     -0.727053880692      1.000000000000     -1.353580713272     -1.102285861969
  010209  000021  000036  1  0     -0.391789823771      1.000000000000     -0.566061377525     -1.115829467773
  010210  000021  000036  2  1     -0.205881565809      1.000000000000     -1.104661226273     -3.655003786087
  010211  000021  000036  1  0     -0.789960980415      0.000000000000     -1.366414189339      2.212255954742
  010212  000021  000036  2  1      0.042473159730      0.000000000000     -0.504229187965     -1.049550771713
  010213  000021  000036  1  0      0.179244741797      1.000000000000     -0.894808173180      0.070151925087
  010214  000021  000036  2  1      0.156358197331      1.000000000000      0.857127845287     -1.002047777176
  010215  000021  000036  1  0      0.222017586231      0.000000000000      0.964550793171      1.574517250061
  010216  000021  000036  2  1     -0.155742913485      0.000000000000      0.001990538789     -1.528035998344
  010217  000021  000036  1  0     -0.836078882217      0.000000000000      0.361252248287     -0.322462201118
  010218  000021  000036  2  1     -0.473020881414      0.000000000000     -0.108056038618     -3.785416126251
  010219  000021  000036  1  0      0.183553203940      1.000000000000     -0.460965901613     -2.528725385666
  010220  000021  000036  2  1      1.009491324425      0.000000000000      0.644025504589      1.628558635712
  010221  000023  000082  1  0      0.429066449404      1.000000000000      0.346513181925      0.632767438889
  010222  000023  000082  2  1     -0.687131285667      1.000000000000     -0.346876472235     -0.857934594154
  010223  000023  000082  1  0      1.183863759041      0.000000000000      1.736418604851      1.089826107025
  010224  000023  000082  2  1      0.644156873226      1.000000000000      1.818259358406     -0.170788884163
  010225  000023  000082  1  0      1.076636075974      1.000000000000      0.298995465040      1.245469331741
  010226  000023  000082  2  1      0.559684813023      0.000000000000      1.065030932426      2.963902473450
  010227  000023  000082  1  0     -0.828100204468      0.000000000000     -1.530321002007     -1.023550748825
  010228  000023  000082  2  1     -0.159065008163      1.000000000000     -0.538520514965     -2.036347866058
  010229  000023  000082  1  0      0.847369015217      1.000000000000      1.728720903397     -1.039543151855
  010230  000023  000082  2  1      0.448091059923      1.000000000000     -0.063686855137      1.581741452217
  010231  000023  000082  1  0     -0.615877509117      0.000000000000      0.377631783485      0.739546418190
  010232  000023  000082  2  1      0.230428308249      1.000000000000      2.305001974106      3.317537069321
  010233  000023  000082  1  0     -0.726992368698      1.000000000000     -1.188737988472      0.016065120697
  010234  000023  000082  2  1     -0.299081414938      1.000000000000     -0.512546122074      3.429656505585
  010235  000023  000082  1  1     -0.724933266640      1.000000000000     -0.106044806540      3.101799488068
  010236  000023  000082  2  1      0.371700167656      1.000000000000     -0.072458751500     -0.663863480091
  010237  000023  000082  1  0      0.628036797047      1.000000000000      1.346552371979      2.359285593033
  010238  000023  000082  2  1     -0.230011582375      1.000000000000     -0.547970652580     -2.796050548553
  010239  000023  000082  1  0      0.243000715971      1.000000000000     -0.546769022942      1.874976992607
  010240  000023  000082  2  1     -0.078804023564      0.000000000000     -0.507569432259     -2.156629085541
  010241  000025  000008  1  0      2.622587680817      1.000000000000     -0.363583892584      1.480351686478
  010242  000025  000008  2  1      1.103296399117      1.000000000000      0.989110887051      1.374047756195
  010243  000025  000008  1  0      1.132860898972      1.000000000000     -0.316043108702     -3.923126220703
  010244  000025  000008  2  1      2.109721183777      1.000000000000     -1.406677961349      2.794818639755
  010245  000025  000008  1  0      1.803526520729      1.000000000000      0.195322483778      2.102586269379
  010246  000025  000008  2  1      0.672080814838      1.000000000000     -1.573358058929     -0.281678199768
  010247  000025  000008  1  0      1.843185305595      1.000000000000      0.414351463318      1.549889206886
  010248  000025  000008  2  1      1.370275855064      1.000000000000     -0.218293204904     -1.188659310341
  010249  000025  000008  1  0      0.441273033619      1.000000000000     -0.976306974888      0.992174208164
  010250  000025  000008  2  1      0.188346982002      1.000000000000     -0.145750656724      0.094115957618
  010251  000025  000008  1  0      1.980476021767      1.000000000000     -1.082851409912     -1.439504981041
  010252  000025  000008  2  1      1.571445345879      1.000000000000      0.625415921211     -2.064223289490
  010253  000025  000008  1  0      0.456735014915      1.000000000000     -1.370898246765     -1.959551215172
  010254  000025  000008  2  1      0.873167276382      1.000000000000     -0.339728623629     -1.758236289024
  010255  000025  000008  1  0      1.660719037056      0.000000000000     -0.102423466742      3.551654815674
  010256  000025  000008  2  1      1.947443962097      1.000000000000     -0.487449139357     -1.311609864235
  010257  000025  000008  1  0      1.437394261360      1.000000000000     -1.411349534988      1.006489515305
  010258  000025  000008  2  1      1.199561238289      1.000000000000     -0.559994757175      2.078900098801
  010259  000025  000008  1  0      1.507930397987      0.000000000000     -0.451978176832      1.527385592461
  010260  000025  000008  2  1      1.040073156357      0.000000000000      1.169821023941      0.244276881218
  010261  000027  000084  1  0      0.786084651947      1.000000000000      1.522857069969      0.202446103096
  010262  000027  000084  2  1      2.360094308853      1.000000000000      2.843074321747      2.087442159653
  010263  000027  000084  1  1      1.571495294571      1.000000000000      0.253162562847      4.614016532898
  010264  000027  000084  2  1      0.766031920910      1.000000000000     -0.829865992069     -0.703338146210
  010265  000027  000084  1  0      2.329037666321      1.000000000000     -0.238903805614      1.588267922401
  010266  000027  000084  2  1      2.002244234085      0.000000000000      1.274415016174      3.954185009003
  010267  000027  000084  1  0      1.906330943108      1.000000000000      0.953047573566      1.286272406578
  010268  000027  000084  2  1      1.337578415871      0.000000000000      1.749603986740      1.807456135750
  010269  000027  000084  1  0      2.374385118484      1.000000000000      1.094886302948      3.759602308273
  010270  000027  000084  2  1      2.133691310883      1.000000000000      1.687598228455     -0.112259149551
  010271  000027  000084  1  0      1.146760225296      1.000000000000      0.837781488895      3.719156503677
  010272  000027  000084  2  1      0.910426557064      1.000000000000      0.497033178806      0.996742844582
  010273  000027  000084  1  0      2.704833507538      1.000000000000      2.370278358459      1.579526185989
  010274  000027  000084  2  1      1.568380832672      1.000000000000      0.538990795612     -3.404472351074
  010275  000027  000084  1  1      0.688650190830      1.000000000000     -0.834828197956     -0.129936337471
  010276  000027  000084  2  1      1.637369871140      0.000000000000     -0.303589314222      0.367702156305
  010277  000027  000084  1  0      1.511494994164      0.000000000000      0.326301753521      1.670146226883
  010278  000027  000084  2  1      0.706711947918      0.000000000000      0.403700292110     -0.610651552677
  010279  000027  000084  1  0      1.386106133461      1.000000000000      1.676799297333      0.866407752037
  010280  000027  000084  2  1      1.769253730774      1.000000000000      1.798411369324      2.999264955521
  010281  000029  000004  1  0      2.104731082916      1.000000000000     -0.517125904560      0.471628427505
  010282  000029  000004  2  1      0.408566892147      1.000000000000     -0.409916609526     -2.913659572601
  010283  000029  000004  1  0      0.039514370263      0.000000000000     -0.727329730988     -0.787279009819
  010284  000029  000004  2  1      0.422378212214      1.000000000000      0.483488529921      3.679941654205
  010285  000029  000004  1  0      1.171328663826      1.000000000000      0.395770698786      2.853242158890
  010286  000029  000004  2  1      1.208274364471      1.000000000000     -0.339522838593      0.567871153355
  010287  000029  000004  1  0      0.132876008749      1.000000000000     -0.677942693233     -1.125281333923
  010288  000029  000004  2  1      0.734205543995      1.000000000000     -1.235569715500     -0.606468915939
  010289  000029  000004  1  0     -0.217284023762      1.000000000000     -1.095910191536     -4.216971397400
  010290  000029  000004  2  1      1.262128710747      1.000000000000     -0.812823355198      1.207885265350
  010291  000029  000004  1  0      1.888020157814      1.000000000000      1.141725897789      0.637078940868
  010292  000029  000004  2  1      2.028231382370      1.000000000000      0.793900847435      2.855865955353
  010293  000029  000004  1  0      1.548662662506      1.000000000000      1.003834128380      3.099501132965
  010294  000029  000004  2  1      1.134643316269      1.000000000000     -0.110725618899      2.460225343704
  010295  000029  000004  1  0      0.675082147121      1.000000000000      0.435500621796      4.071723937988
  010296  000029  000004  2  1      0.944792151451      1.000000000000     -0.154389142990     -2.160849094391
  010297  000029  000004  1  0      0.297405302525      1.000000000000     -0.257419586182      0.347175478935
  010298  000029  000004  2  1      0.504338383675      1.000000000000     -0.140894770622      1.392016768456
  010299  000029  000004  1  0      0.862609565258      0.000000000000      0.211856052279      3.557804107666
  010300  000029  000004  2  1      0.834058523178      1.000000000000      1.415096521378     -0.208573222160
  010301  000031  000016  1  0     -0.279072642326      0.000000000000     -2.282349824905     -3.049609184265
  010302  000031  000016  2  1      1.278608560562      1.000000000000     -0.460071474314      0.470870047808
  010303  000031  000016  1  0      1.579137444496      1.000000000000     -0.462987035513     -2.284492969513
  010304  000031  000016  2  1      0.946890413761      1.000000000000     -1.979006528854      1.633269548416
  010305  000031  000016  1  0      0.285481274128      1.000000000000     -0.630972743034      1.681473374367
  010306  000031  000016  2  1      0.865493774414      0.000000000000     -0.924611270428     -1.603261470795
  010307  000031  000016  1  0     -0.241646826267      0.000000000000     -1.510820031166     -3.856894016266
  010308  000031  000016  2  1     -0.033961676061      1.000000000000     -0.860450267792     -0.080613195896
  010309  000031  000016  1  0      0.415253967047      0.000000000000     -1.915547370911     -1.959002256393
  010310  000031  000016  2  1      0.005005011335      1.000000000000     -1.762469649315     -1.956097960472
  010311  000031  000016  1  0      0.209511846304      1.000000000000     -1.461148262024     -6.410906314850
  010312  000031  000016  2  1      1.887770891190      1.000000000000     -0.441960573196     -2.917571544647
  010313  000031  000016  1  0     -0.411380976439      1.000000000000     -2.485118150711     -2.656080961227
  010314  000031  000016  2  1      0.690219163895      0.000000000000     -1.380169034004     -0.121567726135
  010315  000031  000016  1  0     -0.036167345941      1.000000000000     -1.973343849182     -2.349680423737
  010316  000031  000016  2  1      1.067439913750      1.000000000000     -1.493175387383     -3.485356807709
  010317  000031  000016  1  0     -0.710424542427      1.000000000000     -2.815680980682     -1.123279333115
  010318  000031  000016  2  1      0.411588817835      0.000000000000     -1.054122447968     -2.768270969391
  010319  000031  000016  1  0      1.190231680870      1.000000000000     -0.865785598755     -0.563663363457
  010320  000031  000016  2  1      0.484032183886      0.000000000000     -1.975411176682     -5.102510929108
  010321  000033  000074  1  0     -0.771970868111      0.000000000000     -1.397898912430     -2.542204380035
  010322  000033  000074  2  1      0.361583679914      1.000000000000     -2.048005819321     -2.467170000076
  010323  000033  000074  1  0      0.027811327949      1.000000000000     -0.246511489153      1.440898060799
  010324  000033  000074  2  1      1.839563012123      1.000000000000      0.891853392124      5.102187633514
  010325  000033  000074  1  0     -0.578772485256      1.000000000000      0.134960338473      3.174134016037
  010326  000033  000074  2  1      1.022473335266      1.000000000000      0.123866088688      0.913141548634
  010327  000033  000074  1  0      1.204939603806      0.000000000000     -0.569745242596     -0.513038039207
  010328  000033  000074  2  1      0.108162224293      1.000000000000     -0.661740005016      3.580435991287
  010329  000033  000074  1  0      0.150127962232      1.000000000000      0.398435562849      2.794811964035
  010330  000033  000074  2  1     -0.586424469948      1.000000000000     -0.332427650690      2.772227525711
  010331  000033  000074  1  1      0.442140728235      1.000000000000     -0.820500552654     -5.716369152069
  010332  000033  000074  2  1     -0.794724702835      0.000000000000     -0.610105514526     -0.517694115639
  010333  000033  000074  1  0      0.886656165123      1.000000000000      0.669606983662      4.189237594604
  010334  000033  000074  2  1      1.541783928871      1.000000000000     -1.004569411278     -1.499257922173
  010335  000033  000074  1  0     -0.231692880392      1.000000000000     -0.760630786419      3.168909549713
  010336  000033  000074  2  1     -0.404042929411      1.000000000000      0.621258795261      0.974548578262
  010337  000033  000074  1  1      0.758530199528      1.000000000000     -0.382206588984     -1.369344830513
  010338  000033  000074  2  1      1.103866934776      1.000000000000     -0.108191482723     -0.436247497797
  010339  000033  000074  1  0     -0.232824921608      1.000000000000     -1.382125496864     -4.467440128326
  010340  000033  000074  2  1     -0.133092671633      0.000000000000      0.503069818020      2.216306924820
  010341  000035  000066  1  1      0.534593284130      1.000000000000      2.418524980545      4.844698905945
  010342  000035  000066  2  1     -0.604054212570      1.000000000000      0.076968997717      0.947629928589
  010343  000035  000066  1  0      0.629403889179      1.000000000000     -1.758023738861     -4.806449890137
  010344  000035  000066  2  1     -0.294698596001      0.000000000000     -1.732657909393      0.983606576920
  010345  000035  000066  1  0      0.088958568871      1.000000000000     -0.217072322965     -1.329345464706
  010346  000035  000066  2  1     -0.195529431105      1.000000000000      0.001673706109      5.206686973572
  010347  000035  000066  1  0     -0.125096142292      1.000000000000     -1.213312625885     -3.625163078308
  010348  000035  000066  2  1     -1.135537147522      1.000000000000     -0.234446361661     -0.679577171803
  010349  000035  000066  1  0     -0.342618316412      0.000000000000     -0.893215119839     -1.136005878448
  010350  000035  000066  2  1      0.052854828537      1.000000000000     -0.370680719614     -3.392457485199
  010351  000035  000066  1  0     -0.445509880781      1.000000000000     -1.556971430779      0.966850876808
  010352  000035  000066  2  1     -0.334662318230      1.000000000000     -2.336052894592     -4.473231315613
  010353  000035  000066  1  0     -0.075627207756      1.000000000000     -0.276364296675      0.816675186157
  010354  000035  000066  2  1     -0.202014625072      1.000000000000      1.141167402267      2.488988637924
  010355  000035  000066  1  0     -0.796216607094      1.000000000000     -0.456942588091     -4.678069114685
  010356  000035  000066  2  1      0.115305095911      0.000000000000      0.268816947937     -0.713904500008
  010357  000035  000066  1  0     -0.272040307522      1.000000000000     -1.492035984993     -0.169856905937
  010358  000035  000066  2  1     -0.376658201218      1.000000000000     -0.745638728142     -3.660822868347
  010359  000035  000066  1  0      0.428719848394      0.000000000000      0.890915393829      1.595300674438
  010360  000035  000066  2  1      0.312934398651      1.000000000000      1.688963890076      0.433900952339
  010361  000037  000028  1  0      1.776260614395      1.000000000000      0.184246927500     -1.827496170998
  010362  000037  000028  2  1      2.154694080353      1.000000000000      1.164767146111     -0.855939745903
  010363  000037  000028  1  1      3.145212650299      0.000000000000      1.878761291504      2.713186502457
  010364  000037  000028  2  1      1.201650500298      1.000000000000      1.034144401550     -0.459284901619
  010365  000037  000028  1  0      1.741668701172      1.000000000000      0.585446298122     -2.142703533173
  010366  000037  000028  2  1      3.704638481140      1.000000000000      2.383355617523      7.234126567841
  010367  000037  000028  1  1      2.284497976303      1.000000000000      1.180902838707      0.740629553795
  010368  000037  000028  2  1      0.593413710594      0.000000000000     -0.352273970842     -1.432281136513
  010369  000037  000028  1  0      3.147989511490      1.000000000000      1.269732594490     -1.155006766319
  010370  000037  000028  2  1      1.618902564049      1.000000000000      0.781801998615      0.173093140125
  010371  000037  000028  1  0      3.553239107132      1.000000000000      2.231802225113      2.152363538742
  010372  000037  000028  2  1      1.092465639114      1.000000000000      0.015279573388     -0.676393866539
  010373  000037  000028  1  0      2.639996051788      1.000000000000      0.636863887310     -1.454528808594
  010374  000037  000028  2  1      1.112511038780      0.000000000000      0.171024292707     -1.207000970840
  010375  000037  000028  1  0      2.303073644638      1.000000000000      0.802655875683      2.222512722015
  010376  000037  000028  2  1      2.745974063873      1.000000000000      0.466232329607     -1.788107156754
  010377  000037  000028  1  0      2.284898519516      1.000000000000      0.661768615246     -2.159920692444
  010378  000037  000028  2  1      2.574918746948      1.000000000000     -1.338339686394      0.332760095596
  010379  000037  000028  1  0      0.795423567295      0.000000000000      0.236878529191     -0.145697161555
  010380  000037  000028  2  1      2.455546379089      1.000000000000      1.237478613853     -2.112893104553
  010381  000039  000010  1  0      1.900007843971      1.000000000000      0.948586225510      5.339599609375
  010382  000039  000010  2  1      0.678285717964      1.000000000000     -1.462434768677     -3.160865068436
  010383  000039  000010  1  0      0.595800161362      1.000000000000      0.361098140478      1.372131109238
  010384  000039  000010  2  1      2.373202562332      1.000000000000     -1.870767354965     -0.730922460556
  010385  000039  000010  1  0      1.412780880928      0.000000000000     -1.171673178673      2.820107936859
  010386  000039  000010  2  1      0.637148499489      1.000000000000     -2.278531551361      2.225432395935
  010387  000039  000010  1  0      0.802395582199      1.000000000000     -1.768125653267      0.404221177101
  010388  000039  000010  2  1     -0.360699981451      0.000000000000     -0.565738260746     -0.515401601791
  010389  000039  000010  1  0     -0.490715652704      1.000000000000     -4.056991100311     -3.466815710068
  010390  000039  000010  2  1      0.413975358009      1.000000000000     -0.449738681316      3.148102521896
  010391  000039  000010  1  0      1.721483707428      1.000000000000     -0.996789515018     -2.252252101898
  010392  000039  000010  2  1      0.805598139763      1.000000000000      0.073157861829      2.078311920166
  010393  000039  000010  1  0      2.371313095093      1.000000000000     -1.401782989502     -1.705088376999
  010394  000039  000010  2  1      1.602795600891      1.000000000000     -1.249806046486     -2.602112293243
  010395  000039  000010  1  0      0.785891473293      0.000000000000     -1.558222651482      0.111442685127
  010396  000039  000010  2  1      0.913882791996      1.000000000000     -2.054233789444     -4.042477607727
  010397  000039  000010  1  0      1.987963318825      1.000000000000     -1.226537466049     -3.328798770905
  010398  000039  000010  2  1      0.326371461153      1.000000000000     -1.017423152924     -3.316283941269
  010399  000039  000010  1  0      1.679000496864      1.000000000000     -1.717984199524     -2.192698001862
  010400  000039  000010  2  1      1.424074888229      1.000000000000      0.266099661589     -0.087466567755
  010401  000041  000014  1  0      1.982119560242      1.000000000000      0.777398228645      3.600446701050
  010402  000041  000014  2  1     -0.311407208443      0.000000000000      1.203179478645      1.127645373344
  010403  000041  000014  1  0      2.022376298904      1.000000000000      0.622354030609      1.471609592438
  010404  000041  000014  2  1      0.609486758709      1.000000000000     -0.542883694172     -5.547642230988
  010405  000041  000014  1  0      1.986198663712      1.000000000000      2.819455146790      1.517860054970
  010406  000041  000014  2  1     -0.147724956274      1.000000000000      1.546253323555      6.282152175903
  010407  000041  000014  1  0      1.007399797440      1.000000000000      1.732795357704      5.456905841827
  010408  000041  000014  2  1      0.105773314834      0.000000000000      0.263118892908     -2.165587186813
  010409  000041  000014  1  0      0.776717185974      1.000000000000      1.866597771645      0.304077744484
  010410  000041  000014  2  1      1.860475182533      1.000000000000      2.857882499695      2.100951671600
  010411  000041  000014  1  0      1.905420422554      1.000000000000      2.207079648972      1.380225181580
  010412  000041  000014  2  1      2.518501043320      1.000000000000      1.988202214241      0.194833993912
  010413  000041  000014  1  0      1.244472503662      1.000000000000      1.101698994637      1.193981647491
  010414  000041  000014  2  1      0.851660549641      1.000000000000      2.784178018570      0.885289549828
  010415  000041  000014  1  0      1.354916572571      1.000000000000      1.707759499550      5.092250823975
  010416  000041  000014  2  1      2.287789344788      1.000000000000      2.734628677368      0.911683082581
  010417  000041  000014  1  0      2.335853576660      1.000000000000      1.019947409630      1.272935390472
  010418  000041  000014  2  1      0.894532144070      1.000000000000      2.692307710648      1.323153734207
  010419  000041  000014  1  1      3.007888078690      1.000000000000      3.526457309723      4.504636764526
  010420  000041  000014  2  1      0.702753901482      1.000000000000      0.431310564280      0.906036853790
  010421  000043  000100  1  1      1.969489574432      0.000000000000     -0.597753465176     -0.554990828037
  010422  000043  000100  2  1      2.033539533615      1.000000000000      0.808531284332     -0.739782333374
  010423  000043  000100  1  0      2.148589849472      1.000000000000     -0.398797601461     -1.109906911850
  010424  000043  000100  2  1      1.907099127769      1.000000000000     -0.230086907744      0.468755841255
  010425  000043  000100  1  1      1.160883665085      1.000000000000     -0.785958349705      1.204431772232
  010426  000043  000100  2  1      0.733686208725      1.000000000000     -0.340668946505     -6.456400394440
  010427  000043  000100  1  0      0.371144413948      1.000000000000     -0.879880964756      2.693161487579
  010428  000043  000100  2  1      1.460133194923      0.000000000000     -0.977177262306     -3.312568664551
  010429  000043  000100  1  0      2.504784345627      1.000000000000      0.360745370388      0.156813055277
  010430  000043  000100  2  1      1.563576340675      1.000000000000     -2.535531759262     -1.825078368187
  010431  000043  000100  1  0      1.584012866020      1.000000000000     -0.210492536426      3.030073881149
  010432  000043  000100  2  1      0.922336816788      1.000000000000     -2.286068439484      1.627247095108
  010433  000043  000100  1  0      0.672540187836      1.000000000000     -1.345513343811      2.637198925018
  010434  000043  000100  2  1      1.066695809364      1.000000000000     -1.058001518250     -4.409143447876
  010435  000043  000100  1  0      1.541085958481      0.000000000000      0.753157675266     -1.681789398193
  010436  000043  000100  2  1      1.819321274757      0.000000000000     -1.949154138565     -3.104636669159
  010437  000043  000100  1  0      0.878147482872      1.000000000000     -0.667672097683     -1.580408930779
  010438  000043  000100  2  1      2.083255529404      1.000000000000     -0.280565053225     -2.516774892807
  010439  000043  000100  1  0      3.369240522385      1.000000000000      1.251655459404      1.800156593323
  010440  000043  000100  2  1      1.553282260895      1.000000000000     -0.042225994170      5.158545017242
  010441  000045  000042  1  1      1.178978443146      1.000000000000      2.634770870209      4.819470405579
  010442  000045  000042  2  1      0.609865605831      1.000000000000      2.312473773956     -1.378361225128
  010443  000045  000042  1  0      1.880624175072      0.000000000000      2.191161870956      3.202883720398
  010444  000045  000042  2  1      1.572115182877      1.000000000000      2.833583593369      0.458888292313
  010445  000045  000042  1  0      1.633527755737      1.000000000000      2.590376377106      4.142343997955
  010446  000045  000042  2  1      2.203060150146      1.000000000000      2.451619863510      4.227501869202
  010447  000045  000042  1  0      1.216277837753      1.000000000000      3.559181690216      4.450518608093
  010448  000045  000042  2  1      1.359520316124      0.000000000000      2.435894012451      1.926099777222
  010449  000045  000042  1  0      1.551347970963      1.000000000000      1.912882208824      3.995649337769
  010450  000045  000042  2  1      0.865202963352      1.000000000000      3.436337709427      3.852456808090
  010451  000045  000042  1  0      1.868309378624      1.000000000000      2.606361627579      1.119278788567
  010452  000045  000042  2  1      1.108099937439      0.000000000000      2.277751445770      5.214518547058
  010453  000045  000042  1  0      1.572922348976      1.000000000000      2.251329183578      3.255481719971
  010454  000045  000042  2  1      2.083372592926      1.000000000000      4.689527034760      7.227192878723
  010455  000045  000042  1  0      0.893558800220      1.000000000000      1.572154045105      3.068062782288
  010456  000045  000042  2  1      1.574117660522      1.000000000000      3.277214765549      3.317314863205
  010457  000045  000042  1  1      0.401134222746      1.000000000000      1.588194966316      0.927771270275
  010458  000045  000042  2  1      2.846068382263      1.000000000000      3.239326477051      3.009906053543
  010459  000045  000042  1  0      1.733669638634      1.000000000000      2.659494876862      2.462400197983
  010460  000045  000042  2  1      1.576206684113      1.000000000000      2.440969944000      2.031055212021
  010461  000047  000098  1  0      0.610727250576      0.000000000000     -0.707338571548     -2.782797574997
  010462  000047  000098  2  1      0.170244947076      1.000000000000     -1.373489260674     -1.929383277893
  010463  000047  000098  1  0      2.174250364304      1.000000000000     -0.463041573763      0.477609783411
  010464  000047  000098  2  1      1.368879795074      0.000000000000     -0.117405958474     -6.709565639496
  010465  000047  000098  1  0      2.056350231171      0.000000000000     -0.360146850348      2.929218769073
  010466  000047  000098  2  1      1.342032074928      1.000000000000     -0.273401826620      1.516556501389
  010467  000047  000098  1  0      2.111682176590      1.000000000000     -0.710205614567      0.613269031048
  010468  000047  000098  2  1      0.582988977432      1.000000000000      0.120671488345      0.998372018337
  010469  000047  000098  1  0      0.310880422592      0.000000000000     -0.167232587934      2.048903465271
  010470  000047  000098  2  1      1.232687115669      0.000000000000      0.569382607937      3.761663198471
  010471  000047  000098  1  0      1.607810020447      1.000000000000     -1.585737824440     -2.407757997513
  010472  000047  000098  2  1      0.899142205715      0.000000000000     -1.095475673676     -0.286766588688
  010473  000047  000098  1  0      0.307500839233      0.000000000000     -1.175667285919     -6.221213340759
  010474  000047  000098  2  1      2.666047811508      1.000000000000      1.237607598305      1.565039992332
  010475  000047  000098  1  0      1.421039223671      1.000000000000     -1.229728341103      0.256576418877
  010476  000047  000098  2  1      1.077098965645      1.000000000000     -1.092634677887     -0.768402218819
  010477  000047  000098  1  0      1.239503264427      1.000000000000     -0.168134763837     -1.424717426300
  010478  000047  000098  2  1     -0.268418788910      1.000000000000     -1.966808319092     -6.198245525360
  010479  000047  000098  1  0     -0.497234195471      1.000000000000     -1.859141826630     -0.270926833153
  010480  000047  000098  2  1      2.210078716278      1.000000000000      0.476848006248     -1.898904919624
  010481  000049  000058  1  0      0.926356673241      1.000000000000      1.871729373932     -0.250175476074
  010482  000049  000058  2  1      1.110337615013      0.000000000000     -0.358391970396     -3.154372215271
  010483  000049  000058  1  0      1.803457379341      1.000000000000      0.840532422066      0.000797510147
  010484  000049  000058  2  1      1.325855135918      0.000000000000      0.591181755066      1.454975128174
  010485  000049  000058  1  0      0.401776164770      0.000000000000      1.069411993027      2.198156833649
  010486  000049  000058  2  1      1.067773461342      1.000000000000      0.465504527092     -0.301850199699
  010487  000049  000058  1  0      0.688591063023      1.000000000000      3.494189500809      5.336067199707
  010488  000049  000058  2  1     -0.160774379969      0.000000000000      1.788465380669      1.884962439537
  010489  000049  000058  1  1      1.575801968575      1.000000000000      2.415616035461      2.461162805557
  010490  000049  000058  2  1      1.628245711327      1.000000000000      1.945732355118      3.582750558853
  010491  000049  000058  1  0      2.733316659927      1.000000000000      3.747537374496      1.658988475800
  010492  000049  000058  2  1      0.155383840203      1.000000000000      0.382974505424     -1.211579203606
  010493  000049  000058  1  0      1.335283875465      0.000000000000      1.557439327240      2.119330644608
  010494  000049  000058  2  1      2.492053270340      1.000000000000      1.565064668655      3.497087001801
  010495  000049  000058  1  0      0.590653896332      1.000000000000     -0.366103261709     -3.051003932953
  010496  000049  000058  2  1      1.506700873375      1.000000000000      1.470029234886      0.185631275177
  010497  000049  000058  1  0      0.609573066235      0.000000000000      2.662368059158      1.053223729134
  010498  000049  000058  2  1     -0.283081352711      1.000000000000      1.919982194901      2.355633735657
  010499  000049  000058  1  0      2.738600015640      1.000000000000      2.790787935257      2.187764644623
  010500  000049  000058  2  1      1.790972948074      1.000000000000      2.773681402206      1.961453914642
  010501  000051  000030  1  0      2.005139589310      1.000000000000      0.552411496639      0.196701675653
  010502  000051  000030  2  1      2.640168905258      1.000000000000      1.481014966965      6.283887863159
  010503  000051  000030  1  0      0.466055214405      1.000000000000      1.595075964928      2.988793849945
  010504  000051  000030  2  1      1.034098029137      0.000000000000      2.542268276215      0.762815117836
  010505  000051  000030  1  0      1.096879482269      0.000000000000      1.857524991035      7.344274520874
  010506  000051  000030  2  1      1.104879856110      1.000000000000      0.299674600363     -4.119514942169
  010507  000051  000030  1  1      1.372408747673      1.000000000000      2.661295652390      1.930703401566
  010508  000051  000030  2  1      1.544289112091      1.000000000000      1.479369163513      3.221052646637
  010509  000051  000030  1  0      1.967346787453      1.000000000000      2.201521635056     -0.666734457016
  010510  000051  000030  2  1      0.948774755001      1.000000000000      0.083429619670     -2.286294221878
  010511  000051  000030  1  0      2.092374801636      1.000000000000      3.562915802002      3.554673194885
  010512  000051  000030  2  1      1.492037415504      1.000000000000      2.851998567581      2.973064899445
  010513  000051  000030  1  0      0.387746512890      0.000000000000      0.403952509165      0.884041726589
  010514  000051  000030  2  1      0.656858205795      0.000000000000      0.703684031963     -3.011433601379
  010515  000051  000030  1  0      1.001727461815      1.000000000000      0.760241091251      3.051445960999
  010516  000051  000030  2  1      1.783018469810      1.000000000000      1.760622859001      3.572975158691
  010517  000051  000030  1  0      2.095567464828      1.000000000000      2.220341444016      2.266303062439
  010518  000051  000030  2  1      1.599205732346      0.000000000000      0.824875295162      0.955089211464
  010519  000051  000030  1  0      1.940629720688      1.000000000000      1.638729333878     -0.860596656799
  010520  000051  000030  2  1      1.955110788345      1.000000000000      1.753162503242      3.395000457764
  010521  000053  000070  1  0      0.525445997715      1.000000000000     -0.481726914644      3.665864706039
  010522  000053  000070  2  1      1.164201378822      1.000000000000     -0.123952247202     -2.251261949539
  010523  000053  000070  1  0      2.737052917480      1.000000000000      1.878264665604      2.702974557877
  010524  000053  000070  2  1      0.387146234512      1.000000000000     -0.447305232286      0.533258676529
  010525  000053  000070  1  0     -0.153284937143      1.000000000000     -0.526370942593      0.904195964336
  010526  000053  000070  2  1      1.753074765205      1.000000000000      1.282966613770      3.518894195557
  010527  000053  000070  1  1      0.735192179680      1.000000000000     -0.395060449839      0.753277778625
  010528  000053  000070  2  1      0.957078933716      0.000000000000     -0.275621503592     -0.862971186638
  010529  000053  000070  1  1      1.063135981560      1.000000000000     -0.908729135990     -0.452443569899
  010530  000053  000070  2  1      1.613197207451      1.000000000000      1.968111753464      0.690357446671
  010531  000053  000070  1  0      1.759245753288      1.000000000000      1.689636349678      3.286982536316
  010532  000053  000070  2  1      2.013194561005      1.000000000000      1.701730608940      6.053044319153
  010533  000053  000070  1  1     -0.208277642727      1.000000000000     -0.711069762707      5.096295833588
  010534  000053  000070  2  1      1.695006251335      1.000000000000      0.993055939674      3.333150863647
  010535  000053  000070  1  0      0.922919571400      0.000000000000     -0.904493749142     -2.951865911484
  010536  000053  000070  2  1      0.787605524063      1.000000000000     -0.234352841973      1.297446727753
  010537  000053  000070  1  0      1.353904247284      1.000000000000     -0.377749770880      0.481195658445
  010538  000053  000070  2  1      0.571198344231      1.000000000000      0.414629399776     -0.857947528362
  010539  000053  000070  1  0      1.677006721497      1.000000000000      2.356571197510      2.916125297546
  010540  000053  000070  2  1      0.769640386105      1.000000000000      0.171198919415     -1.478497266769
  010541  000055  000060  1  1      0.011088320985      1.000000000000     -0.811589539051     -0.241019070148
  010542  000055  000060  2  1     -1.113954901695      1.000000000000     -0.386443555355     -2.293279886246
  010543  000055  000060  1  0     -0.243123233318      1.000000000000     -1.564388394356     -2.397445917130
  010544  000055  000060  2  1     -1.392017364502      0.000000000000      1.399307847023      1.701406002045
  010545  000055  000060  1  0      0.753541290760      1.000000000000     -1.345317125320     -2.183225631714
  010546  000055  000060  2  1     -0.729946494102      1.000000000000     -1.304905295372     -1.807994842529
  010547  000055  000060  1  0     -2.072791337967      1.000000000000     -1.076085805893      2.084121942520
  010548  000055  000060  2  1      0.068775556982      1.000000000000      0.947523653507      1.045172214508
  010549  000055  000060  1  0     -1.429177284241      1.000000000000     -1.707105159760     -5.318135738373
  010550  000055  000060  2  1     -1.409563779831      0.000000000000      0.376314580441      2.485462903976
  010551  000055  000060  1  0     -1.503291249275      1.000000000000     -0.534414112568      1.187226057053
  010552  000055  000060  2  1     -0.451248615980      1.000000000000      0.224536240101     -0.629102051258
  010553  000055  000060  1  0      0.548776626587      1.000000000000     -0.198374986649      0.984891772270
  010554  000055  000060  2  1     -0.877445816994      0.000000000000      0.458177000284     -1.033024907112
  010555  000055  000060  1  0     -0.013998946175      1.000000000000     -0.223335698247      0.332561016083
  010556  000055  000060  2  1     -0.262408554554      1.000000000000      0.256711661816     -2.891569375992
  010557  000055  000060  1  0      0.549477875233      1.000000000000      0.350606471300      1.025525569916
  010558  000055  000060  2  1     -0.010642489418      0.000000000000     -0.398835867643     -1.384232282639
  010559  000055  000060  1  0      0.055893234909      1.000000000000      1.053026914597      4.679269790649
  010560  000055  000060  2  1     -0.359189957380      1.000000000000     -0.053504712880     -0.824543416500
  010561  000057  000080  1  0      3.052562236786      1.000000000000      4.679587364197      4.784059047699
  010562  000057  000080  2  1      2.642287969589      0.000000000000      2.980759859085      0.180881500244
  010563  000057  000080  1  0      1.514830350876      1.000000000000      1.368110895157      1.327428221703
  010564  000057  000080  2  1      2.069434404373      1.000000000000      3.214387178421      1.928664207458
  010565  000057  000080  1  0      1.494076848030      0.000000000000      2.939465999603      2.738335132599
  010566  000057  000080  2  1      0.825058698654      0.000000000000      3.582564830780      1.280270576477
  010567  000057  000080  1  0      2.723967552185      1.000000000000      3.407529115677     -2.786575555801
  010568  000057  000080  2  1      1.091770291328      1.000000000000      1.812664866447     -0.334263920784
  010569  000057  000080  1  1      1.560519456863      1.000000000000      0.180373758078     -1.514894127846
  010570  000057  000080  2  1      2.086269617081      1.000000000000      0.982269823551      4.424110412598
  010571  000057  000080  1  0      0.897028088570      1.000000000000      2.604604244232      2.108770132065
  010572  000057  000080  2  1      3.207705974579      1.000000000000      1.128372669220      5.693718433380
  010573  000057  000080  1  0      3.307321310043      1.000000000000      2.448281288147      2.575913429260
  010574  000057  000080  2  1      2.633412837982      1.000000000000      1.387427330017      2.876923084259
  010575  000057  000080  1  0      2.055021762848      1.000000000000      4.604535102844      7.861968040466
  010576  000057  000080  2  1      2.503697633743      1.000000000000      2.145103216171      4.362074851990
  010577  000057  000080  1  0      1.125015377998      1.000000000000      2.813538789749      3.392871379852
  010578  000057  000080  2  1      2.431880712509      1.000000000000      2.450882673264      1.389140248299
  010579  000057  000080  1  0      1.540642976761      1.000000000000      4.068698883057      7.782060146332
  010580  000057  000080  2  1      0.311667978764      0.000000000000      1.631904363632      0.036719679832
  010581  000059  000078  1  0      0.431964874268      1.000000000000     -1.438866257668     -0.774154126644
  010582  000059  000078  2  1     -0.291785418987      0.000000000000     -1.149595975876     -2.401755809784
  010583  000059  000078  1  0      0.597325325012      1.000000000000     -0.485720425844     -2.295156002045
  010584  000059  000078  2  1      0.534605145454      1.000000000000     -2.216707944870     -3.409579277039
  010585  000059  000078  1  0      0.221824914217      1.000000000000     -0.983004570007      2.200845003128
  010586  000059  000078  2  1     -0.167235076427      1.000000000000     -2.166280269623     -2.786204576492
  010587  000059  000078  1  0      0.789799273014      1.000000000000     -1.116230130196     -4.469060420990
  010588  000059  000078  2  1     -0.502873837948      1.000000000000     -0.610447108746     -0.034094035625
  010589  000059  000078  1  0     -0.108182586730      0.000000000000     -0.521466791630     -2.307666540146
  010590  000059  000078  2  1      0.359276354313      1.000000000000     -0.652001678944     -2.349354505539
  010591  000059  000078  1  0      0.006704041734      1.000000000000     -1.161561369896     -6.617214679718
  010592  000059  000078  2  1     -0.424378901720      1.000000000000     -1.143457293510     -0.180988669395
  010593  000059  000078  1  1     -0.420100599527      0.000000000000     -1.081472158432      1.143746852875
  010594  000059  000078  2  1     -0.084971047938      0.000000000000     -2.023038148880     -2.866736888885
  010595  000059  000078  1  0      0.792030811310      1.000000000000     -1.859368324280     -2.121596336365
  010596  000059  000078  2  1     -0.704831242561      1.000000000000     -2.627069950104     -4.075823307037
  010597  000059  000078  1  0     -0.093871749938      0.000000000000     -1.299400329590     -1.281075835228
  010598  000059  000078  2  1     -0.196195930243      1.000000000000     -0.979106724262      0.580123126507
  010599  000059  000078  1  0     -0.484864622355      0.000000000000     -1.984401702881     -0.072742581367
  010600  000059  000078  2  1     -0.904665112495      1.000000000000     -2.650595188141     -4.537697315216
  010601  000061  000024  1  0      0.802404582500      1.000000000000     -0.194157361984      1.827750921249
  010602  000061  000024  2  1      0.844863116741      0.000000000000     -0.649880647659     -3.415845632553
  010603  000061  000024  1  1      1.046170830727      1.000000000000      0.253047466278     -0.062357336283
  010604  000061  000024  2  1      0.353938549757      1.000000000000     -0.510122179985     -1.192887544632
  010605  000061  000024  1  0     -0.668831467628      1.000000000000     -1.606965899467      0.594488263130
  010606  000061  000024  2  1      0.603127598763      0.000000000000      0.187189474702     -3.094661712646
  010607  000061  000024  1  0      0.591696858406      0.000000000000      1.059707522392      3.037879943848
  010608  000061  000024  2  1      1.103277444839      1.000000000000      0.246719777584      2.294812440872
  010609  000061  000024  1  0      0.833956301212      1.000000000000      0.008994809352     -0.215461477637
  010610  000061  000024  2  1      0.065542161465      0.000000000000      0.356880158186      2.566273689270
  010611  000061  000024  1  1      0.225387647748      1.000000000000     -0.632436811924      3.713821411133
  010612  000061  000024  2  1      0.962706804276      1.000000000000      0.297911971807      1.787284374237
  010613  000061  000024  1  0      1.440003991127      1.000000000000     -0.433497399092      2.777971744537
  010614  000061  000024  2  1      0.413570046425      1.000000000000      0.548298299313     -1.139673948288
  010615  000061  000024  1  0      0.035329975188      1.000000000000      0.584606587887      2.393564224243
  010616  000061  000024  2  1     -0.975019574165      0.000000000000     -1.126510143280      2.433719396591
  010617  000061  000024  1  0      0.352146714926      1.000000000000     -0.901364505291     -3.832162141800
  010618  000061  000024  2  1     -0.091373510659      0.000000000000     -1.050527453423     -0.620905399323
  010619  000061  000024  1  0      0.310153096914      1.000000000000     -1.193223595619     -0.782146215439
  010620  000061  000024  2  1      1.512671351433      0.000000000000      0.165897935629     -0.702216625214
  010621  000063  000054  1  0      1.628515124321      1.000000000000      2.676021099091      5.089015007019
  010622  000063  000054  2  1      1.454304456711      1.000000000000      0.025045938790      0.604678213596
  010623  000063  000054  1  0     -0.326575040817      1.000000000000      0.310755670071     -0.695698320866
  010624  000063  000054  2  1      2.274722814560      1.000000000000      1.653220057487      2.953038692474
  010625  000063  000054  1  0      1.875627875328      1.000000000000      0.450358808041     -0.115838885307
  010626  000063  000054  2  1      1.117968797684      1.000000000000      0.519906461239     -0.911515533924
  010627  000063  000054  1  0      0.736248612404      0.000000000000      1.804688453674      1.233728170395
  010628  000063  000054  2  1     -0.258942067623      1.000000000000     -1.106699705124      0.645290970802
  010629  000063  000054  1  0      1.559162616730      1.000000000000      0.304643213749      4.228046894073
  010630  000063  000054  2  1     -0.106646135449      1.000000000000      1.532284855843     -0.533031105995
  010631  000063  000054  1  1      0.262339085340      0.000000000000      0.812747716904     -0.148396611214
  010632  000063  000054  2  1      1.033561110497      1.000000000000      0.978735625744      3.982618331909
  010633  000063  000054  1  0      2.035789728165      0.000000000000      1.367421627045     -0.201802492142
  010634  000063  000054  2  1      1.077159285545      1.000000000000      0.203091368079      0.403834342957
  010635  000063  000054  1  0      2.701917409897      1.000000000000      2.364570617676     -0.063734769821
  010636  000063  000054  2  1      0.847300052643      1.000000000000      1.358613610268      3.524019718170
  010637  000063  000054  1  0      0.308123558760      1.000000000000     -0.148869156837     -1.637220025063
  010638  000063  000054  2  1      1.618107557297      1.000000000000      0.321452140808      1.937972664833
  010639  000063  000054  1  0      1.969247698784      1.000000000000      2.298115253448      1.851049065590
  010640  000063  000054  2  1      2.307334899902      1.000000000000      1.915449142456     -0.231965303421
  010641  000065  000034  1  0     -1.296035528183      0.000000000000     -0.285670340061     -0.353517353535
  010642  000065  000034  2  1     -0.182040184736      1.000000000000     -0.313499063253      0.254026979208
  010643  000065  000034  1  0      0.249734088778      1.000000000000     -0.171553716063      2.000003576279
  010644  000065  000034  2  1      0.000055113640      0.000000000000      1.265345215797      4.059808731079
  010645  000065  000034  1  0     -0.108772374690      1.000000000000     -1.031541109085      0.873184084892
  010646  000065  000034  2  1     -1.268389582634      0.000000000000     -1.051555156708     -0.136135220528
  010647  000065  000034  1  0      0.470808535814      1.000000000000      0.249870449305     -2.029378175735
  010648  000065  000034  2  1      0.172401338816      1.000000000000      0.125630408525     -1.267043828964
  010649  000065  000034  1  0     -1.560904741287      0.000000000000     -1.701317191124     -0.198344588280
  010650  000065  000034  2  1      0.636329054832      1.000000000000      0.144159853458      2.349843978882
  010651  000065  000034  1  0     -0.201290518045      1.000000000000      1.949630498886      5.133641719818
  010652  000065  000034  2  1     -0.981020808220      1.000000000000     -2.003244161606     -3.820422649384
  010653  000065  000034  1  1     -0.728928923607      1.000000000000      0.986041307449     -1.358450889587
  010654  000065  000034  2  1     -0.620588123798      1.000000000000      0.758213341236      0.558041334152
  010655  000065  000034  1  0     -0.890962004662      1.000000000000     -1.531803965569     -1.722720623016
  010656  000065  000034  2  1     -0.610261082649      1.000000000000      0.016029514372      1.329912781715
  010657  000065  000034  1  0     -1.246403694153      1.000000000000     -0.368726044893     -0.984875798225
  010658  000065  000034  2  1     -0.648315489292      0.000000000000      0.009659317322     -2.578616142273
  010659  000065  000034  1  0     -0.228046536446      0.000000000000      1.639495611191      2.751919269562
  010660  000065  000034  2  1     -1.231593132019      0.000000000000      1.114063858986      3.157975673676
  010661  000067  000002  1  0      1.652751088142      1.000000000000      0.239241063595     -0.040912121534
  010662  000067  000002  2  1      1.689444899559      1.000000000000      0.423105180264      4.076932907104
  010663  000067  000002  1  0      2.133952379227      1.000000000000     -1.045177102089      0.381734848022
  010664  000067  000002  2  1      1.041792631149      0.000000000000     -1.600507855415     -2.559664011002
  010665  000067  000002  1  0      0.861247658730      1.000000000000     -0.976376593113     -0.165146410465
  010666  000067  000002  2  1      1.624809503555      1.000000000000     -0.836801111698      0.915864288807
  010667  000067  000002  1  0      1.310980200768      1.000000000000     -1.756125926971      0.615537881851
  010668  000067  000002  2  1      0.658691406250      1.000000000000     -2.393274307251     -0.468663215637
  010669  000067  000002  1  0     -0.051055930555      1.000000000000     -2.441926956177     -0.515867948532
  010670  000067  000002  2  1      1.561814904213      1.000000000000      0.389574706554     -4.282832145691
  010671  000067  000002  1  0      1.015636563301      0.000000000000     -0.833736002445     -2.298638343811
  010672  000067  000002  2  1      0.205343842506      1.000000000000     -1.331491947174     -6.509383201599
  010673  000067  000002  1  0      1.306864023209      1.000000000000     -1.085342168808     -1.995865345001
  010674  000067  000002  2  1      1.728026390076      1.000000000000     -0.815975606441      3.407229423523
  010675  000067  000002  1  0      0.683537364006      1.000000000000     -1.584254860878     -0.885998070240
  010676  000067  000002  2  1      1.016663312912      1.000000000000     -1.581059336662     -0.821280419827
  010677  000067  000002  1  0     -0.380093902349      1.000000000000     -0.850175917149     -1.058410048485
  010678  000067  000002  2  1      0.337571233511      1.000000000000     -0.646665871143     -0.810031116009
  010679  000067  000002  1  0      1.859823942184      1.000000000000     -0.838855803013     -2.666327238083
  010680  000067  000002  2  1     -0.380223065615      0.000000000000     -1.035079956055     -0.283809006214
  010681  000069  000062  1  0      2.264399528503      1.000000000000     -0.994118273258     -0.826070308685
  010682  000069  000062  2  1      2.546278715134      1.000000000000     -0.211456656456     -1.221996307373
  010683  000069  000062  1  0      2.007534265518      1.000000000000     -0.077992230654      0.152180776000
  010684  000069  000062  2  1      1.999870538712      1.000000000000     -1.837972164154     -1.066554069519
  010685  000069  000062  1  0      0.969343185425      1.000000000000     -1.363990783691     -1.378939151764
  010686  000069  000062  2  1      0.378803014755      1.000000000000     -1.153230667114     -3.117651224136
  010687  000069  000062  1  0      2.203170776367      1.000000000000      0.685114681721      2.503212690353
  010688  000069  000062  2  1     -0.093268223107      1.000000000000     -2.978816032410     -2.727035999298
  010689  000069  000062  1  0      1.981002569199      1.000000000000     -0.370125561953     -1.765493035316
  010690  000069  000062  2  1      2.255438327789      1.000000000000     -0.589806258678     -0.825736820698
  010691  000069  000062  1  0      2.623996973038      1.000000000000     -0.992732346058     -2.909066438675
  010692  000069  000062  2  1      0.475836753845      1.000000000000     -0.438818246126     -0.607158660889
  010693  000069  000062  1  0      0.754539489746      1.000000000000     -1.863564610481      0.013071060181
  010694  000069  000062  2  1      1.482875585556      1.000000000000     -1.479195952415     -0.371955156326
  010695  000069  000062  1  0      1.440223693848      1.000000000000     -0.850266039371     -0.650325298309
  010696  000069  000062  2  1      0.833765029907      1.000000000000     -2.124229907990     -6.730201721191
  010697  000069  000062  1  0      1.410269737244      1.000000000000      0.719136774540      4.066972732544
  010698  000069  000062  2  1      2.580740213394      1.000000000000     -1.246057391167     -1.490505456924
  010699  000069  000062  1  0      1.422687053680      1.000000000000     -0.521839201450     -1.868902206421
  010700  000069  000062  2  1      2.553608179092      1.000000000000      0.250636786222     -0.744438529015
  010701  000071  000086  1  0     -1.921630859375      1.000000000000     -1.383315801620     -0.859694421291
  010702  000071  000086  2  1     -1.474043726921      0.000000000000     -0.533906280994     -0.439361274242
  010703  000071  000086  1  1      0.297072380781      0.000000000000     -1.117657184601     -2.870193958282
  010704  000071  000086  2  1     -0.869573712349      1.000000000000      0.406880468130      2.780031919479
  010705  000071  000086  1  0     -0.441560119390      0.000000000000     -0.815060198307     -2.586590290070
  010706  000071  000086  2  1     -0.081740461290      1.000000000000      0.382606089115      3.257597684860
  010707  000071  000086  1  0     -0.999230861664      0.000000000000     -1.406310200691     -1.584716916084
  010708  000071  000086  2  1      0.047545380890      1.000000000000     -0.360785156488     -2.845672369003
  010709  000071  000086  1  0      0.223136767745      1.000000000000     -1.004952669144     -5.164301872253
  010710  000071  000086  2  1     -0.568259716034      1.000000000000     -0.709625542164     -2.930871009827
  010711  000071  000086  1  0     -0.384800106287      1.000000000000     -1.692121028900      0.795466184616
  010712  000071  000086  2  1     -0.304680794477      1.000000000000     -1.197911381721      3.045373439789
  010713  000071  000086  1  0     -0.388940066099      0.000000000000     -1.864679813385     -7.444013118744
  010714  000071  000086  2  1     -1.023610711098      1.000000000000     -1.050018429756     -3.813136577606
  010715  000071  000086  1  0     -0.067967586219      1.000000000000      0.573713302612      0.395723700523
  010716  000071  000086  2  1     -0.150976568460      0.000000000000     -0.026018146425     -4.101863384247
  010717  000071  000086  1  0     -0.029678633437      0.000000000000     -0.369717866182      3.203139781952
  010718  000071  000086  2  1     -0.157635480165      0.000000000000     -1.075025439262     -1.315674543381
  010719  000071  000086  1  0     -0.974021911621      0.000000000000     -0.272195130587      1.438071012497
  010720  000071  000086  2  1     -0.110607363284      1.000000000000     -0.423822611570      6.042475700378
  010721  000073  000072  1  0      0.006710657850      0.000000000000      0.993657350540     -0.436564445496
  010722  000073  000072  2  1     -0.842258572578      0.000000000000     -0.143758997321      1.608258605003
  010723  000073  000072  1  0     -1.422777891159      0.000000000000      0.184745535254      4.394175529480
  010724  000073  000072  2  1     -1.176876068115      1.000000000000      0.772107005119      1.512057304382
  010725  000073  000072  1  0     -0.147779583931      1.000000000000      1.009383678436      3.284031391144
  010726  000073  000072  2  1      0.217760026455      1.000000000000      0.823536217213      2.364047527313
  010727  000073  000072  1  1     -0.404588192701      0.000000000000      0.497027814388      1.259921550751
  010728  000073  000072  2  1      1.345361948013      1.000000000000      1.013888478279      5.543605327606
  010729  000073  000072  1  0     -1.241993188858      1.000000000000      0.904593348503     -0.530120015144
  010730  000073  000072  2  1     -0.280249476433      1.000000000000      0.709935784340      0.049783110619
  010731  000073  000072  1  0     -0.459418207407      0.000000000000      2.204118251801      0.980509757996
  010732  000073  000072  2  1      0.422722190619      1.000000000000      1.330999493599      2.281493902206
  010733  000073  000072  1  0     -0.407219678164      1.000000000000     -0.139203652740     -0.829750418663
  010734  000073  000072  2  1     -0.303721487522      1.000000000000      0.108748018742     -1.448404312134
  010735  000073  000072  1  0     -0.681615054607      0.000000000000      0.388191640377     -1.534771442413
  010736  000073  000072  2  1     -0.105008728802      1.000000000000      1.650092244148      4.353225708008
  010737  000073  000072  1  0     -0.349067717791      0.000000000000      0.074634715915      0.421927630901
  010738  000073  000072  2  1     -0.956623792648      0.000000000000     -0.511931419373     -3.047251462936
  010739  000073  000072  1  1     -0.280684739351      1.000000000000      0.789049148560      2.488828182220
  010740  000073  000072  2  1      0.178454339504      1.000000000000      1.371638059616      3.796144485474
  010741  000075  000038  1  0      1.699577569962      1.000000000000      0.946320295334      2.607275962830
  010742  000075  000038  2  1     -0.487059503794      1.000000000000     -3.653179883957     -3.539213895798
  010743  000075  000038  1  0      0.121603332460      0.000000000000     -1.030021071434     -5.366335868835
  010744  000075  000038  2  1      1.202224016190      1.000000000000     -0.854510843754      2.334410190582
  010745  000075  000038  1  0      2.168735742569      1.000000000000      0.428884476423      2.248833179474
  010746  000075  000038  2  1      1.446130633354      1.000000000000      1.559050559998      2.130402565002
  010747  000075  000038  1  0      2.369596481323      1.000000000000     -1.347417831421      0.015970468521
  010748  000075  000038  2  1      0.598704397678      1.000000000000     -2.736515522003     -0.973385572433
  010749  000075  000038  1  0      2.369477510452      1.000000000000      1.795928716660      2.927165508270
  010750  000075  000038  2  1      2.280526399612      1.000000000000      0.053052730858      1.741025567055
  010751  000075  000038  1  0      2.735349893570      1.000000000000      0.963494777679     -1.519646644592
  010752  000075  000038  2  1      0.228760078549      1.000000000000     -1.915310144424     -1.579006195068
  010753  000075  000038  1  0      1.217481017113      1.000000000000      1.500011920929      0.289148688316
  010754  000075  000038  2  1      0.846731841564      1.000000000000     -1.397074460983      1.969283342361
  010755  000075  000038  1  0      1.179088234901      1.000000000000      0.376122772694     -0.862382233143
  010756  000075  000038  2  1      1.737206220627      1.000000000000     -0.266221433878     -2.520842075348
  010757  000075  000038  1  0      0.785377264023      1.000000000000     -1.833549737930      2.221907377243
  010758  000075  000038  2  1      2.387629032135      1.000000000000     -0.255718678236      1.001284599304
  010759  000075  000038  1  0      1.172867655754      1.000000000000      1.950495600700      3.760122776031
  010760  000075  000038  2  1      0.966484546661      1.000000000000     -2.120504140854     -0.164606094360
  010761  000077  000012  1  0      0.621687412262      1.000000000000     -0.730284631252      1.106063365936
  010762  000077  000012  2  1      1.644637584686      1.000000000000      1.239532947540      0.892921805382
  010763  000077  000012  1  0      2.142310142517      1.000000000000     -0.074945934117     -0.053011678159
  010764  000077  000012  2  1      1.290225028992      1.000000000000      0.332312226295     -2.203499794006
  010765  000077  000012  1  0     -0.726427912712      0.000000000000     -1.474141478539     -0.862994730473
  010766  000077  000012  2  1      0.209975168109      0.000000000000     -2.324537754059      1.032915115356
  010767  000077  000012  1  0      0.312693536282      1.000000000000     -2.301294803619      0.326637268066
  010768  000077  000012  2  1      0.945851922035      1.000000000000     -1.649811744690      1.366857767105
  010769  000077  000012  1  1      0.009682217613      1.000000000000     -0.279065340757     -1.201084375381
  010770  000077  000012  2  1      2.315318584442      1.000000000000      0.488064110279      2.229785680771
  010771  000077  000012  1  0      1.495478272438      0.000000000000     -0.413376837969      0.459100753069
  010772  000077  000012  2  1      1.968580007553      0.000000000000      0.570518910885      2.942418098450
  010773  000077  000012  1  0      1.745619416237      1.000000000000     -0.636893033981     -2.184244155884
  010774  000077  000012  2  1      1.868581056595      1.000000000000     -0.176643610001      2.194952726364
  010775  000077  000012  1  0      0.905566692352      1.000000000000      0.211475804448     -3.018182516098
  010776  000077  000012  2  1      1.424324512482      1.000000000000     -0.157605990767     -0.207299515605
  010777  000077  000012  1  0      1.920113682747      1.000000000000      0.597063779831      3.349170923233
  010778  000077  000012  2  1      0.641403436661      1.000000000000      0.365797042847      0.144592687488
  010779  000077  000012  1  0      0.679522693157      0.000000000000     -2.202423572540     -0.838412284851
  010780  000077  000012  2  1      0.636258602142      1.000000000000     -0.796587705612      2.507489681244
  010781  000079  000096  1  0      0.787264406681      1.000000000000      2.226781845093      3.551832199097
  010782  000079  000096  2  1     -0.680025756359      1.000000000000      2.252722740173     -0.638052463531
  010783  000079  000096  1  0     -0.522844851017      1.000000000000     -0.488156169653     -0.576543390751
  010784  000079  000096  2  1      0.804540574551      0.000000000000      3.924431562424      5.532363891602
  010785  000079  000096  1  0      0.738787770271      1.000000000000      0.616472780704     -3.604174613953
  010786  000079  000096  2  1      0.638786077499      1.000000000000      1.574495553970      1.477731704712
  010787  000079  000096  1  1      0.110102839768      1.000000000000      1.904336929321      0.728070735931
  010788  000079  000096  2  1     -0.048785351217      0.000000000000      0.854684412479      0.536128222942
  010789  000079  000096  1  0     -0.513571798801      1.000000000000      0.302096486092      3.796200275421
  010790  000079  000096  2  1      0.710235178471      1.000000000000      1.507621169090     -0.159914374352
  010791  000079  000096  1  0      1.137773990631      1.000000000000      0.925204575062      0.228725969791
  010792  000079  000096  2  1      0.606819987297      1.000000000000      0.666989147663      2.639429330826
  010793  000079  000096  1  0      0.999405443668      1.000000000000      1.490101814270      3.872741699219
  010794  000079  000096  2  1     -0.030675044283      1.000000000000      2.787358283997      2.675106525421
  010795  000079  000096  1  1      0.076435498893      1.000000000000      0.953604876995      0.512162923813
  010796  000079  000096  2  1      0.032881416380      0.000000000000      2.518976449966      2.602998495102
  010797  000079  000096  1  0      1.026441574097      0.000000000000      1.396733403206      0.745437026024
  010798  000079  000096  2  1      1.565443038940      1.000000000000      1.485700249672      3.352495670319
  010799  000079  000096  1  0     -0.199090391397      1.000000000000      1.584121704102     -1.310324668884
  010800  000079  000096  2  1     -0.405650824308      1.000000000000      1.972344160080      5.990496635437
  010801  000081  000018  1  0      2.191118717194      1.000000000000      1.227091789246      0.678753077984
  010802  000081  000018  2  1      1.245144248009      1.000000000000      1.179818034172      2.309781312943
  010803  000081  000018  1  0      1.045501708984      1.000000000000      0.704570710659     -0.218335568905
  010804  000081  000018  2  1      1.569763183594      1.000000000000      0.684531569481     -3.336205482483
  010805  000081  000018  1  0      1.402244329453      1.000000000000      1.009410142899      0.673228740692
  010806  000081  000018  2  1      1.506556749344      1.000000000000      1.867769956589     -0.860229015350
  010807  000081  000018  1  0      1.751404881477      1.000000000000      0.852305352688      1.668085813522
  010808  000081  000018  2  1      1.176420331001      0.000000000000      1.145882606506     -0.493694424629
  010809  000081  000018  1  1      1.585614919662      1.000000000000     -0.637256681919     -2.726640939713
  010810  000081  000018  2  1      1.999217391014      1.000000000000      2.107922077179      3.789713382721
  010811  000081  000018  1  0      1.532659292221      1.000000000000      1.724517822266      2.807428359985
  010812  000081  000018  2  1      1.167256355286      1.000000000000     -0.462224811316     -0.213003382087
  010813  000081  000018  1  0      1.426306247711      0.000000000000      2.151345014572     -1.541610956192
  010814  000081  000018  2  1      1.584166884422      0.000000000000      2.815973997116      5.224690437317
  010815  000081  000018  1  1      0.936640858650      0.000000000000      0.214336007833      4.272048473358
  010816  000081  000018  2  1      1.333432078362      1.000000000000      1.879480123520      5.163962364197
  010817  000081  000018  1  1      2.454018354416      0.000000000000      1.732714295387      5.094521522522
  010818  000081  000018  2  1      1.384913682938      1.000000000000      1.423043489456      3.535801172256
  010819  000081  000018  1  0      1.489581823349      1.000000000000      0.823004782200     -0.039357066154
  010820  000081  000018  2  1      1.474550962448      1.000000000000     -0.007016378455     -1.743815183640
  010821  000083  000048  1  0      3.273200511932      1.000000000000      1.375313162804      1.043335318565
  010822  000083  000048  2  1      1.994679450989      1.000000000000      1.436209201813      3.428605079651
  010823  000083  000048  1  0      1.213377118111      0.000000000000      1.052558541298      2.052508115768
  010824  000083  000048  2  1      1.313253283501      0.000000000000      1.365635037422      2.901309490204
  010825  000083  000048  1  0      0.995841562748      1.000000000000     -0.096956290305     -0.286260962486
  010826  000083  000048  2  1      0.552044093609      0.000000000000      2.054874181747      2.570036411285
  010827  000083  000048  1  0      2.244222164154      1.000000000000      2.229703903198      1.607498168945
  010828  000083  000048  2  1      1.663680672646      1.000000000000      2.240928888321      1.910699605942
  010829  000083  000048  1  1      1.261204957962      1.000000000000      1.065053820610      1.049410223961
  010830  000083  000048  2  1      1.743674159050      1.000000000000      1.449897408485      0.849812865257
  010831  000083  000048  1  0      0.308624416590      1.000000000000      2.529390811920      0.673387169838
  010832  000083  000048  2  1      1.577775955200      1.000000000000      3.215171575546      0.463505506516
  010833  000083  000048  1  0      3.512284755707      1.000000000000      2.058075666428      0.908687114716
  010834  000083  000048  2  1      0.918963253498      1.000000000000      0.988294839859     -0.352188944817
  010835  000083  000048  1  1      1.290340900421      1.000000000000      0.937408447266      3.062784194946
  010836  000083  000048  2  1      2.657895803452      1.000000000000      1.984373450279      3.910057067871
  010837  000083  000048  1  0      2.541190147400      1.000000000000      2.717316627502      0.246300220490
  010838  000083  000048  2  1      2.223751068115      1.000000000000      0.510347068310     -0.177686154842
  010839  000083  000048  1  0      1.318895816803      1.000000000000      1.366149902344      0.837642908096
  010840  000083  000048  2  1      2.685459136963      1.000000000000      3.203300952911      6.467220783234
  010841  000085  000076  1  0      1.042011618614      1.000000000000     -0.830327868462     -0.483352392912
  010842  000085  000076  2  1      1.140565752983      1.000000000000     -0.340787410736      0.232954621315
  010843  000085  000076  1  0      0.981994390488      1.000000000000     -1.126848936081      2.627046346664
  010844  000085  000076  2  1      0.499315619469      1.000000000000     -1.922202825546      1.314843416214
  010845  000085  000076  1  0     -0.578730463982      1.000000000000     -0.079262025654     -0.853054225445
  010846  000085  000076  2  1     -0.413510054350      1.000000000000     -1.802744865417     -2.403763532639
  010847  000085  000076  1  0      1.381758213043      1.000000000000     -0.833779156208      1.348673343658
  010848  000085  000076  2  1      0.587902009487      1.000000000000      0.080008514225      3.788223505020
  010849  000085  000076  1  0      0.266724228859      1.000000000000      0.688460230827      3.450959682465
  010850  000085  000076  2  1      1.031733274460      1.000000000000     -0.962015867233     -2.435252666473
  010851  000085  000076  1  0      0.212407588959      1.000000000000     -2.247273445129     -5.639688014984
  010852  000085  000076  2  1      0.396977216005      1.000000000000     -0.201646342874      2.214850187302
  010853  000085  000076  1  0      0.310899704695      0.000000000000     -2.053703069687      0.073014736176
  010854  000085  000076  2  1      0.180862724781      1.000000000000      0.481024563313      1.241588234901
  010855  000085  000076  1  0      1.291829943657      1.000000000000     -0.892897486687     -3.989106655121
  010856  000085  000076  2  1      0.206123203039      0.000000000000     -1.756124973297    -11.610387802124
  010857  000085  000076  1  0      0.313716679811      1.000000000000     -1.149057149887     -3.321526527405
  010858  000085  000076  2  1      0.603970408440      1.000000000000     -0.968344032764      0.481915891171
  010859  000085  000076  1  0      0.583251953125      1.000000000000     -1.288694143295      2.441515445709
  010860  000085  000076  2  1      0.360790878534      1.000000000000     -1.181684494019     -3.263813495636
  010861  000087  000032  1  0     -0.542770087719      1.000000000000     -0.132974386215     -0.344699352980
  010862  000087  000032  2  1      0.322173953056      0.000000000000      0.980698585510      0.782096982002
  010863  000087  000032  1  0      0.332747727633      1.000000000000     -0.210790768266     -1.290222048759
  010864  000087  000032  2  1      0.605469048023      0.000000000000      0.292637944221      3.078832626343
  010865  000087  000032  1  0      0.439166128635      1.000000000000     -0.263073176146     -2.566718101501
  010866  000087  000032  2  1     -0.718193709850      0.000000000000      0.062058132142      1.771570086479
  010867  000087  000032  1  0      0.212102279067      1.000000000000      0.225700631738      6.246675491333
  010868  000087  000032  2  1     -0.037740446627      1.000000000000      0.150606468320     -3.524530410767
  010869  000087  000032  1  0      1.410879373550      1.000000000000      1.165128350258      2.979647159576
  010870  000087  000032  2  1      1.019852042198      1.000000000000     -0.091950245202      3.142335176468
  010871  000087  000032  1  0     -0.508181393147      1.000000000000     -0.608379185200     -4.297183513641
  010872  000087  000032  2  1      0.406188547611      1.000000000000     -0.517274975777     -2.875597000122
  010873  000087  000032  1  0     -0.530801296234      0.000000000000      0.824739634991     -0.288077175617
  010874  000087  000032  2  1      1.565184235573      1.000000000000      1.063593387604      0.574953675270
  010875  000087  000032  1  0      1.323201537132      0.000000000000     -0.326127737761      0.366652160883
  010876  000087  000032  2  1      0.586644470692      1.000000000000     -0.180775061250      3.759037494659
  010877  000087  000032  1  0      1.389862895012      0.000000000000     -1.157205939293      1.574640393257
  010878  000087  000032  2  1      0.415947735310      0.000000000000      0.580872237682      3.554255962372
  010879  000087  000032  1  0      0.963992714882      1.000000000000     -1.483814239502      1.591061115265
  010880  000087  000032  2  1      0.081164464355      1.000000000000     -0.197385132313      2.291747093201
  010881  000089  000094  1  0      0.741622090340      1.000000000000      1.744846701622      4.184283733368
  010882  000089  000094  2  1      1.374988794327      1.000000000000     -0.722610890865      2.406927824020
  010883  000089  000094  1  0      1.431837081909      1.000000000000      3.565475225449      2.886960506439
  010884  000089  000094  2  1      1.697774291039      1.000000000000      2.122438907623      2.441587924957
  010885  000089  000094  1  0      0.158427238464      1.000000000000      1.111572027206      5.202860832214
  010886  000089  000094  2  1      0.866414248943      1.000000000000      1.529730081558      0.307981967926
  010887  000089  000094  1  0     -0.814639568329      0.000000000000     -0.269314676523      2.324141502380
  010888  000089  000094  2  1      0.235837846994      1.000000000000      0.481151282787      3.447699546814
  010889  000089  000094  1  0      0.310619920492      1.000000000000      1.120337009430      0.972309529781
  010890  000089  000094  2  1      1.664026260376      1.000000000000      0.871782660484      5.430434226990
  010891  000089  000094  1  0      1.268461346626      1.000000000000      3.299764871597      7.379510879517
  010892  000089  000094  2  1     -0.914747953415      1.000000000000     -0.957246363163     -1.415744543076
  010893  000089  000094  1  0      1.497144460678      1.000000000000      1.252085566521     -0.942878842354
  010894  000089  000094  2  1      0.638665497303      0.000000000000      2.263547897339     -0.276844263077
  010895  000089  000094  1  1     -0.014117171988      1.000000000000      0.210459128022     -2.669363737106
  010896  000089  000094  2  1     -0.702010095119      1.000000000000     -0.653770446777     -1.099651336670
  010897  000089  000094  1  0      1.770558714867      1.000000000000      1.758775234222      1.791432261467
  010898  000089  000094  2  1      1.419967055321      1.000000000000      1.272821903229      5.112180709839
  010899  000089  000094  1  0      0.776692748070      1.000000000000      2.066253185272      2.034291744232
  010900  000089  000094  2  1      1.044419646263      1.000000000000      2.438320875168      1.126754403114
  010901  000091  000046  1  0      1.001649141312      1.000000000000      4.089094161987     -0.005009174347
  010902  000091  000046  2  1      1.084139823914      1.000000000000      1.492760658264      3.828999280930
  010903  000091  000046  1  0      0.678298175335      1.000000000000      1.484091520309     -0.413515686989
  010904  000091  000046  2  1      1.398361444473      1.000000000000      3.175122499466      3.378641128540
  010905  000091  000046  1  0      0.409925848246      1.000000000000      1.668836951256      3.638282299042
  010906  000091  000046  2  1      0.224953263998      1.000000000000      1.745947599411     -0.503545284271
  010907  000091  000046  1  0      0.022271553054      0.000000000000      1.252451062202     -2.667101383209
  010908  000091  000046  2  1      0.300345122814      1.000000000000      1.251610636711     -1.995069861412
  010909  000091  000046  1  0      0.304299294949      0.000000000000      0.139753445983     -0.096256539226
  010910  000091  000046  2  1      0.179908275604      1.000000000000      2.343816041946     -0.328311681747
  010911  000091  000046  1  0      1.024561047554      1.000000000000      2.607573032379      2.623919725418
  010912  000091  000046  2  1      1.873412489891      1.000000000000      3.452780485153      3.560013532639
  010913  000091  000046  1  0      0.405143409967      0.000000000000      2.478312969208      1.400753855705
  010914  000091  000046  2  1      0.892080485821      1.000000000000      2.951056957245      4.102498054504
  010915  000091  000046  1  0      0.384662896395      1.000000000000      0.430690586567     -0.147025644779
  010916  000091  000046  2  1      0.250584781170      1.000000000000      1.569877505302     -0.499689936638
  010917  000091  000046  1  1      0.226807206869      0.000000000000      2.440634012222      3.275855541229
  010918  000091  000046  2  1      0.163883522153      1.000000000000      0.856838583946     -5.436813354492
  010919  000091  000046  1  0      0.678057610989      1.000000000000      1.985250592232      2.099594593048
  010920  000091  000046  2  1      1.249129295349      1.000000000000      3.123631715775      0.103452205658
  010921  000093  000044  1  0      0.399584710598      1.000000000000      0.087097875774     -1.236741900444
  010922  000093  000044  2  1      1.285628557205      1.000000000000      1.413002252579      1.571629405022
  010923  000093  000044  1  0      1.937403678894      1.000000000000     -0.796154797077      0.197211205959
  010924  000093  000044  2  1      0.290157943964      1.000000000000      0.317630261183      3.749241113663
  010925  000093  000044  1  0      1.210129857063      1.000000000000     -0.451484233141     -1.396142840385
  010926  000093  000044  2  1      1.545942664146      0.000000000000      0.831482052803     -1.236369490623
  010927  000093  000044  1  0      0.871090829372      1.000000000000     -1.419999718666     -4.038932323456
  010928  000093  000044  2  1     -0.213683128357      1.000000000000     -1.381726622581     -2.527554512024
  010929  000093  000044  1  0     -0.799144506454      1.000000000000     -0.385141879320      0.649342894554
  010930  000093  000044  2  1      0.245930194855      1.000000000000     -1.539097428322      0.260781884193
  010931  000093  000044  1  0      1.636215925217      1.000000000000      0.435146749020      1.836769819260
  010932  000093  000044  2  1     -0.286243438721      1.000000000000     -1.178352236748     -3.222324848175
  010933  000093  000044  1  0      1.718362092972      1.000000000000      0.564997494221     -0.956623852253
  010934  000093  000044  2  1      0.184050053358      1.000000000000     -1.294952630997     -0.469662964344
  010935  000093  000044  1  0      1.861729979515      1.000000000000      0.510512232780      6.608356475830
  010936  000093  000044  2  1      0.695178925991      0.000000000000     -0.073911629617     -3.056761980057
  010937  000093  000044  1  0      0.873883008957      1.000000000000     -0.745133757591      2.850278854370
  010938  000093  000044  2  1      1.445366263390      1.000000000000      1.290751695633      0.333364427090
  010939  000093  000044  1  1      1.154457449913      0.000000000000      0.549618601799      0.194085478783
  010940  000093  000044  2  1      1.592013716698      1.000000000000      0.222420617938      2.916233539581
  010941  000095  000022  1  0      1.434603571892      1.000000000000      2.078395843506      4.553958892822
  010942  000095  000022  2  1      1.221755743027      1.000000000000      0.586465656757      4.292701244354
  010943  000095  000022  1  1      1.224157571793      1.000000000000     -1.327164769173     -2.850602388382
  010944  000095  000022  2  1      1.170534133911      1.000000000000      0.147082209587      2.413875102997
  010945  000095  000022  1  0      1.738207221031      0.000000000000      1.402589678764      2.997370004654
  010946  000095  000022  2  1      2.403701066971      1.000000000000      0.992861807346      2.480546712875
  010947  000095  000022  1  0      0.546715259552      1.000000000000      0.703808903694      0.730496644974
  010948  000095  000022  2  1      0.946337044239      1.000000000000      0.855899512768      5.690496444702
  010949  000095  000022  1  0      2.410795450211      1.000000000000     -0.438932120800      0.960713922977
  010950  000095  000022  2  1      1.602184653282      1.000000000000     -0.156044870615      0.217544436455
  010951  000095  000022  1  0      1.900260806084      1.000000000000      0.760838568211     -2.754018068314
  010952  000095  000022  2  1      2.501353740692      1.000000000000      0.163212642074      1.937779307365
  010953  000095  000022  1  0      0.098829068244      0.000000000000      0.764976918697      0.683905601501
  010954  000095  000022  2  1      1.522554278374      1.000000000000      0.961768329144      0.223386466503
  010955  000095  000022  1  0      1.415652513504      1.000000000000     -0.496521145105      0.640919923782
  010956  000095  000022  2  1      2.568499803543      1.000000000000      0.415526092052      0.826350748539
  010957  000095  000022  1  0      2.326998949051      1.000000000000      1.020699858665      0.372508823872
  010958  000095  000022  2  1      1.386171102524      1.000000000000     -0.030456040055      0.570822477341
  010959  000095  000022  1  1      2.524453878403      1.000000000000      1.558276295662      6.010003566742
  010960  000095  000022  2  1      1.461894869804      1.000000000000      1.132565498352      0.663650631905
  010961  000097  000056  1  0     -0.442190557718      1.000000000000      0.277315258980      2.742056846619
  010962  000097  000056  2  1      0.184301942587      1.000000000000      0.569712817669     -0.282878160477
  010963  000097  000056  1  0      0.569804489613      1.000000000000      1.321807146072      0.408150076866
  010964  000097  000056  2  1      1.255532026291      1.000000000000     -0.131975308061     -2.989683866501
  010965  000097  000056  1  0      1.047678947449      1.000000000000      0.668717265129      1.022573947906
  010966  000097  000056  2  1     -0.438233464956      0.000000000000      1.470911979675     -0.127121448517
  010967  000097  000056  1  0     -1.021800398827      1.000000000000     -1.472014188766     -3.091900110245
  010968  000097  000056  2  1      0.656843543053      1.000000000000     -0.247783407569     -0.062066391110
  010969  000097  000056  1  1      0.587668836117      1.000000000000      0.178722828627     -1.957777500153
  010970  000097  000056  2  1      0.836098432541      1.000000000000     -0.070975251496      2.477323532104
  010971  000097  000056  1  0      0.605862200260      1.000000000000     -0.185185059905      4.649739742279
  010972  000097  000056  2  1      1.203764677048      1.000000000000     -0.110936112702     -1.295319437981
  010973  000097  000056  1  0     -0.575029850006      1.000000000000      0.724582731724      1.193416118622
  010974  000097  000056  2  1     -0.559176683426      1.000000000000     -0.041701979935      0.354994177818
  010975  000097  000056  1  0     -0.350178867579      1.000000000000     -0.124750383198      2.501850843430
  010976  000097  000056  2  1     -0.520188152790      1.000000000000      0.409886777401     -0.048545628786
  010977  000097  000056  1  0      0.573109626770      1.000000000000     -0.781576454639     -4.448697566986
  010978  000097  000056  2  1      1.482279062271      1.000000000000      2.617193222046      3.420080184937
  010979  000097  000056  1  0      0.306930333376      1.000000000000     -0.845223128796     -2.204573392868
  010980  000097  000056  2  1      0.247221261263      1.000000000000     -0.865133106709      1.779748916626
  010981  000099  000040  1  0     -0.099669702351      1.000000000000      1.642277359962      0.439506411552
  010982  000099  000040  2  1     -0.779644370079      0.000000000000     -0.312932521105     -2.094617366791
  010983  000099  000040  1  0     -0.442408174276      1.000000000000     -0.472706496716     -3.844369888306
  010984  000099  000040  2  1     -1.094221115112      1.000000000000     -1.268806815147      3.828890800476
  010985  000099  000040  1  0      0.228589802980      1.000000000000     -0.576830685139      1.244949102402
  010986  000099  000040  2  1     -0.339084774256      1.000000000000     -1.680108189583     -1.150104641914
  010987  000099  000040  1  0     -0.083568044007      1.000000000000      0.043804358691     -0.574724733829
  010988  000099  000040  2  1     -1.247744679451      1.000000000000     -2.143585681915     -3.970912933350
  010989  000099  000040  1  0      0.712496519089      1.000000000000     -0.578450798988     -0.965156674385
  010990  000099  000040  2  1     -0.715975522995      0.000000000000     -1.714260220528     -3.655479907990
  010991  000099  000040  1  0     -0.648579001427      0.000000000000     -2.176309347153     -3.636463642120
  010992  000099  000040  2  1      1.018670558929      1.000000000000     -0.516480028629     -0.712148845196
  010993  000099  000040  1  0     -2.153776168823      0.000000000000     -0.957200586796     -1.720269918442
  010994  000099  000040  2  1     -1.557190537453      0.000000000000     -1.373258590698      0.308095812798
  010995  000099  000040  1  0     -0.334832400084      0.000000000000      0.584273993969      2.371768951416
  010996  000099  000040  2  1     -0.144565463066      0.000000000000     -0.533550441265      1.865394592285
  010997  000099  000040  1  0      0.687071442604      0.000000000000     -0.538491249084      2.203572034836
  010998  000099  000040  2  1     -0.607338905334      1.000000000000     -0.800548493862     -0.065792202950
  010999  000099  000040  1  0      0.488809823990      1.000000000000      2.592801570892      1.906761884689
  011000  000099  000040  2  1     -0.614513039589      1.000000000000      0.522952735424      3.010914564133
  020001  010769  010688  1  0     -0.320341438055      1.000000000000     -2.318596839905     -0.545316338539
  020002  010769  010688  2  1     -0.356281071901      1.000000000000     -2.351227998734     -7.127312660217
  020003  010769  010910  1  0      1.601231813431      1.000000000000      2.514963150024      5.551076889038
  020004  010769  010910  2  1     -0.778299748898      0.000000000000      0.984207391739      3.448966026306
  020005  010769  010518  1  0     -0.376989156008      1.000000000000     -1.126766681671     -3.072494983673
  020006  010769  010518  2  1      1.110903501511      1.000000000000      1.995907306671      4.084707736969
  020007  010769  010784  1  0      0.920105755329      1.000000000000      2.064491033554      3.396086454391
  020008  010769  010784  2  1      0.698814511299      1.000000000000      2.878772735596      5.258335590363
  020009  010769  010196  1  0     -0.037036500871      1.000000000000     -0.920046389103     -0.316229522228
  020010  010769  010196  2  1      1.311493992805      1.000000000000     -0.243633612990      1.564789652824
  020011  010769  010898  1  0      0.224077522755      1.000000000000      1.060248732567     -4.367842197418
  020012  010769  010898  2  1      0.834193289280      1.000000000000      0.095824666321      1.904918432236
  020013  010769  010192  1  0      0.989415466785      1.000000000000      0.856165587902     -0.226031005383
  020014  010769  010192  2  1      0.942111611366      0.000000000000      1.912253856659     -0.628061056137
  020015  010769  010438  1  0      0.912239789963      0.000000000000      0.050709165633     -2.898988246918
  020016  010769  010438  2  1     -0.093376405537      1.000000000000      0.525936603546      0.604725599289
  020017  010769  010032  1  0      0.045172564685      1.000000000000      0.729211986065      0.772259235382
  020018  010769  010032  2  1      1.663222551346      1.000000000000      0.318635255098      2.320585727692
  020019  010769  010362  1  0      0.709458529949      1.000000000000     -0.647905111313      1.885639190674
  020020  010769  010362  2  1      0.492295086384      1.000000000000     -0.355122357607      3.548281908035
  020021  010727  010942  1  0      0.270732223988      1.000000000000      0.689240574837     -0.012656509876
  020022  010727  010942  2  1      0.192657321692      1.000000000000     -1.134810566902      2.532942771912
  020023  010727  010980  1  0     -0.373256832361      0.000000000000      0.898424446583     -0.709351241589
  020024  010727  010980  2  1     -0.389968067408      0.000000000000      0.742319464684      1.018579483032
  020025  010727  010574  1  0      0.158050894737      1.000000000000      0.184343233705      2.459133386612
  020026  010727  010574  2  1      0.918414413929      1.000000000000      0.838339209557      1.978327274323
  020027  010727  010070  1  0     -0.065812639892      1.000000000000     -2.388150453568     -0.718764305115
  020028  010727  010070  2  1     -0.655365228653      0.000000000000      2.089734792709      4.722921371460
  020029  010727  010158  1  0      1.345021367073      1.000000000000      0.809431195259      2.175434112549
  020030  010727  010158  2  1      1.261996626854      1.000000000000      1.661975026131      1.623981118202
  020031  010727  010036  1  0      1.493658661842      1.000000000000      2.559468030930      1.893966078758
  020032  010727  010036  2  1      0.707183122635      1.000000000000      2.413596868515      2.146055459976
  020033  010727  010852  1  0      0.631160497665      1.000000000000      1.087212324142     -0.048617362976
  020034  010727  010852  2  1      0.365212321281      1.000000000000      0.277414917946     -0.748957514763
  020035  010727  010706  1  0      0.074555195868      1.000000000000      2.304270744324      2.179802179337
  020036  010727  010706  2  1     -0.859420418739      1.000000000000     -0.141978666186      0.755221426487
  020037  010727  010560  1  0      0.403485566378      1.000000000000      0.485443949699      3.196154594421
  020038  010727  010560  2  1     -0.313417345285      1.000000000000     -0.018613763154     -0.359732687473
  020039  010727  010034  1  0      0.759390592575      1.000000000000     -1.673765540123     -7.389173030853
  020040  010727  010034  2  1      0.612681865692      1.000000000000     -0.744853675365     -1.784191846848
  020041  010939  010080  1  0      1.459319353104      1.000000000000      0.750259935856     -0.113968610764
  020042  010939  010080  2  1      2.864385366440      1.000000000000      1.172933340073      0.688428163528
  020043  010939  010732  1  1      1.411884188652      0.000000000000      0.615663051605      0.465173661709
  020044  010939  010732  2  1      0.241379171610      0.000000000000     -0.881794512272     -2.123035907745
  020045  010939  010150  1  0      2.975943088531      0.000000000000      1.307676672935      3.163585186005
  020046  010939  010150  2  1     -0.090932287276      1.000000000000     -2.326909780502     -2.000864505768
  020047  010939  010330  1  0     -0.046834073961      0.000000000000      0.653595089912     -2.054170608521
  020048  010939  010330  2  1      2.309883832932      0.000000000000      2.844912767410      0.626165390015
  020049  010939  010322  1  0      2.093203306198      1.000000000000      0.089343972504     -0.051406271756
  020050  010939  010322  2  1      0.294550359249      0.000000000000     -3.209306001663     -4.691024780273
  020051  010939  010348  1  0      1.095849156380      1.000000000000      1.706172466278      0.346938252449
  020052  010939  010348  2  1      0.896705567837      1.000000000000      2.016236305237      2.179819822311
  020053  010939  010320  1  0      1.433013081551      1.000000000000     -2.447960376740     -2.515699863434
  020054  010939  010320  2  1      1.200719237328      1.000000000000     -1.510693311691     -2.015811443329
  020055  010939  010496  1  0      1.505617380142      0.000000000000      2.906068563461      4.246703147888
  020056  010939  010496  2  1      0.557164430618      1.000000000000     -0.850173175335      0.104321658611
  020057  010939  010282  1  0      1.210904717445      1.000000000000     -1.443267703056      0.100258231163
  020058  010939  010282  2  1      0.597405552864      1.000000000000      0.369582653046     -0.188006639481
  020059  010939  010924  1  0     -0.396291404963      0.000000000000     -0.066316731274      0.676259338856
  020060  010939  010924  2  1      1.404708027840      1.000000000000      1.944848299026      1.917307496071
  020061  010015  010384  1  0      0.563725292683      1.000000000000     -0.931270480156     -3.502539157867
  020062  010015  010384  2  1      0.196428462863      1.000000000000     -1.955703139305      0.142784476280
  020063  010015  010842  1  0      0.684593975544      0.000000000000     -1.433796167374      0.863057613373
  020064  010015  010842  2  1      0.489133685827      1.000000000000     -0.520918190479     -0.791725635529
  020065  010015  010066  1  0      0.782200932503      1.000000000000     -0.424193978310     -0.124861031771
  020066  010015  010066  2  1      0.353779226542      1.000000000000     -1.515908241272     -0.720069527626
  020067  010015  010268  1  0      1.911313891411      1.000000000000     -0.046657077968     -3.086758136749
  020068  010015  010268  2  1      0.251301288605      1.000000000000      0.629567503929     -3.086308956146
  020069  010015  010888  1  0      0.279553711414      1.000000000000     -0.936032593250     -2.079461812973
  020070  010015  010888  2  1      0.778402805328      1.000000000000     -1.056869983673     -2.494041442871
  020071  010015  010092  1  0     -0.645775794983      1.000000000000     -0.352056533098     -0.057900279760
  020072  010015  010092  2  1     -0.616976439953      1.000000000000      1.509388804436      2.661103248596
  020073  010015  010976  1  0     -0.776293158531      0.000000000000     -0.459954530001     -3.844719886780
  020074  010015  010976  2  1     -0.782437741756      1.000000000000     -1.939899325371     -5.245944499969
  020075  010015  010912  1  0      1.429132938385      0.000000000000      3.217837095261      5.443115234375
  020076  010015  010912  2  1      1.639978528023      1.000000000000      0.529316842556     -1.068975687027
  020077  010015  010836  1  0      1.238846659660      1.000000000000     -0.761105358601      2.420531272888
  020078  010015  010836  2  1      1.690740108490      0.000000000000      0.445045650005      0.623743176460
  020079  010015  010422  1  0      0.805546283722      1.000000000000     -0.072568409145     -2.655337810516
  020080  010015  010422  2  1      0.957482159138      1.000000000000     -0.125559091568     -0.901108801365
  020081  010441  010714  1  0     -1.063928365707      0.000000000000     -0.743558108807      0.671437561512
  020082  010441  010714  2  1     -1.685522079468      0.000000000000     -1.409884929657      0.824184894562
  020083  010441  010006  1  0      0.989345669746      1.000000000000      2.008765935898      2.203978776932
  020084  010441  010006  2  1      0.955071687698      1.000000000000      3.669321060181      0.827308177948
  020085  010441  010394  1  0      2.371902942657      1.000000000000      1.401491045952      3.154133796692
  020086  010441  010394  2  1      2.175206184387      1.000000000000      2.079131603241      4.336475372314
  020087  010441  010572  1  1      2.430247783661      1.000000000000      3.700483322144      4.226405620575
  020088  010441  010572  2  1      2.982170820236      1.000000000000      1.791565656662      2.065081596375
  020089  010441  010708  1  0     -0.097273655236      0.000000000000      1.897049784660      2.823471546173
  020090  010441  010708  2  1      1.310756325722      0.000000000000      0.331762135029      2.916567564011
  020091  010441  010474  1  1      2.408473014832      1.000000000000      1.423797607422      1.675083637238
  020092  010441  010474  2  1      3.443699121475      1.000000000000      2.726298570633      2.213493824005
  020093  010441  010454  1  0      1.690829157829      1.000000000000      2.290005445480     -1.506749629974
  020094  010441  010454  2  1      1.346983551979      1.000000000000      4.323148250580      6.307584762573
  020095  010441  010800  1  0     -0.533259749413      0.000000000000      2.434779644012      2.431235074997
  020096  010441  010800  2  1      0.099412344396      1.000000000000      1.050796151161     -0.021267652512
  020097  010441  010730  1  0      0.290531933308      1.000000000000      0.202519327402     -1.122722983360
  020098  010441  010730  2  1      0.411197006702      1.000000000000      0.513378620148      1.040214657784
  020099  010441  010950  1  0      1.549584031105      0.000000000000      2.423542022705     -0.081575632095
  020100  010441  010950  2  1      2.060711145401      1.000000000000      0.936832010746     -0.451950013638
  020101  010895  010182  1  0      1.034343957901      1.000000000000      0.364583343267     -1.091239452362
  020102  010895  010182  2  1      0.616141200066      1.000000000000     -0.524410903454      1.266319751740
  020103  010895  010142  1  0      0.108911529183      0.000000000000      1.007279872894      1.384223937988
  020104  010895  010142  2  1      0.623700797558      1.000000000000      1.955467700958     -1.434503078461
  020105  010895  010366  1  0      2.648234367371      1.000000000000      0.607345700264     -2.104480743408
  020106  010895  010366  2  1      1.635403156281      1.000000000000      2.665355443954      2.850995779037
  020107  010895  010634  1  0      1.394579410553      1.000000000000      0.773918867111      0.123419702053
  020108  010895  010634  2  1      0.346523046494      1.000000000000     -0.369876712561     -0.102197587490
  020109  010895  010072  1  0     -0.347002416849      1.000000000000     -0.718296647072     -1.033292531967
  020110  010895  010072  2  1      0.642746269703      1.000000000000      0.347860872746      2.541905403137
  020111  010895  010014  1  0      1.236002087593      0.000000000000     -0.971548855305     -2.145484447479
  020112  010895  010014  2  1      0.598654508591      0.000000000000      1.250084519386     -0.374133110046
  020113  010895  010764  1  0     -0.219874322414      1.000000000000      0.443863213062     -0.939771711826
  020114  010895  010764  2  1      0.025684950873      1.000000000000     -0.495092958212     -5.383368492126
  020115  010895  010516  1  0      1.281106352806      1.000000000000     -0.431259304285     -1.905804038048
  020116  010895  010516  2  1      1.232232213020      1.000000000000      2.536914825439      7.488289356232
  020117  010895  010140  1  0     -1.435549139977      0.000000000000      0.438179582357      1.318425536156
  020118  010895  010140  2  1      0.337414592505      1.000000000000     -1.879394292831     -2.244582176208
  020119  010895  010754  1  0     -0.514577209949      1.000000000000     -0.281289249659     -2.384858131409
  020120  010895  010754  2  1      0.756362318993      1.000000000000     -0.223068431020     -2.985167264938
  020121  010603  010364  1  0      0.860800981522      1.000000000000      1.773310065269     -0.360762000084
  020122  010603  010364  2  1      1.462882041931      1.000000000000      0.456750839949      0.091261863708
  020123  010603  010506  1  0      0.443426042795      1.000000000000      0.917607605457     -2.350208044052
  020124  010603  010506  2  1     -0.056554459035      0.000000000000      0.016602020711     -2.126495361328
  020125  010603  010094  1  0      0.359977900982      1.000000000000      1.332178711891     -0.197962999344
  020126  010603  010094  2  1      1.661051988602      1.000000000000     -1.074346423149      1.668232321739
  020127  010603  010132  1  0      1.646683096886      1.000000000000      1.133320569992     -1.855898857117
  020128  010603  010132  2  1     -0.090714767575      0.000000000000      1.672279000282      0.331647872925
  020129  010603  010684  1  0      3.018980264664      0.000000000000     -1.776195287704    -10.538125991821
  020130  010603  010684  2  1      1.618325233459      1.000000000000     -1.161925435066     -1.788554549217
  020131  010603  010806  1  0      0.211486786604      1.000000000000      2.497315645218      1.456764340401
  020132  010603  010806  2  1      0.511482894421      0.000000000000      2.572790622711      0.501810789108
  020133  010603  010138  1  0      0.354998469353      1.000000000000     -0.535332262516     -0.822247862816
  020134  010603  010138  2  1     -0.262646526098      1.000000000000      0.502382040024     -2.860616445541
  020135  010603  010970  1  0      0.018324265257      1.000000000000     -0.555773198605     -3.277094364166
  020136  010603  010970  2  1      1.245814561844      1.000000000000     -0.851796805859     -2.437324285507
  020137  010603  010526  1  0      1.116975784302      1.000000000000      1.613994956017      1.471415042877
  020138  010603  010526  2  1      1.595766425133      1.000000000000      0.701690375805      1.865105867386
  020139  010603  010548  1  0     -0.902559995651      0.000000000000     -0.083103753626      1.924282908440
  020140  010603  010548  2  1     -0.017585141584      1.000000000000     -0.053326182067     -0.850767850876
  020141  010419  010298  1  0      1.126773715019      1.000000000000      2.472225189209      3.268731594086
  020142  010419  010298  2  1      1.500455856323      1.000000000000      0.313565045595     -0.460815578699
  020143  010419  010720  1  0      1.457380533218      1.000000000000      2.013867855072      3.988108634949
  020144  010419  010720  2  1      1.802345395088      1.000000000000      2.303538560867      4.782422065735
  020145  010419  010920  1  0      1.747276425362      1.000000000000      2.468287944794     -3.002712726593
  020146  010419  010920  2  1      2.443257570267      1.000000000000      3.493247509003      1.977799415588
  020147  010419  010052  1  0      2.420645236969      1.000000000000      0.677039146423      0.859167039394
  020148  010419  010052  2  1      2.031948089600      1.000000000000      0.904076576233     -0.205567002296
  020149  010419  010188  1  1      2.800955057144      1.000000000000      2.427253246307      6.774033069611
  020150  010419  010188  2  1      2.393645763397      1.000000000000      2.369786500931      2.521789789200
  020151  010419  010756  1  0      2.105755805969      1.000000000000      0.347440689802      0.377429604530
  020152  010419  010756  2  1      1.775328993797      1.000000000000      1.899417757988     -0.951737046242
  020153  010419  010424  1  0      2.320696353912      1.000000000000      1.200850486755      2.094492197037
  020154  010419  010424  2  1      1.812602639198      1.000000000000      1.343739151955     -0.791025519371
  020155  010419  010442  1  0      1.974479317665      1.000000000000      2.903295278549      4.828224658966
  020156  010419  010442  2  1      2.484732151031      1.000000000000      5.329067707062      4.304330825806
  020157  010419  010700  1  0      3.379311323166      1.000000000000      1.555769443512      0.841459929943
  020158  010419  010700  2  1      2.050435304642      1.000000000000      0.996026337147      0.155376315117
  020159  010419  010872  1  0      3.280346155167      1.000000000000      2.464921951294      0.295237541199
  020160  010419  010872  2  1      1.491311550140      0.000000000000      1.494050860405      5.683959960938
  020161  010003  010856  1  0      0.211822360754      1.000000000000     -2.330243587494     -2.715065002441
  020162  010003  010856  2  1      1.149059534073      1.000000000000     -0.281296104193      2.445055723190
  020163  010003  010916  1  0      0.091192044318      0.000000000000     -0.625553429127     -3.362727403641
  020164  010003  010916  2  1      0.893732249737      1.000000000000      2.289410352707      3.062290430069
  020165  010003  010802  1  0      0.681381404400      0.000000000000      1.090332746506      4.491248130798
  020166  010003  010802  2  1      0.831951260567      1.000000000000     -0.034692022949      0.378842830658
  020167  010003  010546  1  0      0.739453613758      1.000000000000     -1.799083352089     -0.307883262634
  020168  010003  010546  2  1     -0.272463619709      1.000000000000      0.910944759846     -0.873179852962
  020169  010003  010314  1  0      1.031179904938      1.000000000000     -0.253188073635     -3.330936193466
  020170  010003  010314  2  1      2.373046636581      1.000000000000     -0.046898670495      1.680751442909
  020171  010003  010270  1  0      2.213136196136      1.000000000000      0.230939820409      0.963289022446
  020172  010003  010270  2  1      1.598091125488      1.000000000000      0.945490360260      4.411553382874
  020173  010003  010162  1  0      1.241745352745      1.000000000000     -0.211855873466     -3.214323520660
  020174  010003  010162  2  1      1.274396061897      0.000000000000      0.529894471169      1.319989800453
  020175  010003  010408  1  0      0.643794536591      1.000000000000      0.263358861208     -1.182495355606
  020176  010003  010408  2  1      0.284806817770      1.000000000000     -1.623807430267     -2.991112947464
  020177  010003  010990  1  0      0.762917160988      1.000000000000     -1.399556756020     -4.396899223328
  020178  010003  010990  2  1     -0.466632336378      0.000000000000     -2.739927291870     -6.049586296082
  020179  010003  010726  1  0      1.024529337883      1.000000000000      1.575034499168      2.545229196548
  020180  010003  010726  2  1      1.322326421738      1.000000000000      2.342810869217      4.424530982971
  020181  010489  010838  1  0      1.554679155350      0.000000000000      1.878170967102      4.088671684265
  020182  010489  010838  2  1      3.254043579102      1.000000000000      0.563537359238     -1.817215204239
  020183  010489  010370  1  0      1.520839571953      0.000000000000      2.120998859406      2.112322092056
  020184  010489  010370  2  1      0.382257938385      1.000000000000      0.603780627251     -1.252329349518
  020185  010489  010436  1  1      2.368042230606      0.000000000000      0.424220800400      2.741895675659
  020186  010489  010436  2  1      1.278074026108      1.000000000000      1.974447846413      4.459992408752
  020187  010489  010844  1  0      1.593245506287      1.000000000000      3.041540384293      4.446450233459
  020188  010489  010844  2  1      1.362535595894      1.000000000000      0.681143760681     -1.647532224655
  020189  010489  010570  1  0      3.291721105576      1.000000000000      3.814495325089      5.500006198883
  020190  010489  010570  2  1      1.774250030518      1.000000000000      2.047808170319     -0.852849721909
  020191  010489  010860  1  0      0.613726794720      1.000000000000      1.230770468712      1.002151370049
  020192  010489  010860  2  1     -0.281802058220      1.000000000000     -2.455725193024     -4.735417366028
  020193  010489  010944  1  0     -0.186984404922      1.000000000000      0.188953056931     -0.825338721275
  020194  010489  010944  2  1      2.316164493561      1.000000000000      2.484405040741      3.434851408005
  020195  010489  010038  1  0      0.171420216560      1.000000000000     -0.057876806706     -1.405458331108
  020196  010489  010038  2  1      1.280712246895      0.000000000000      1.274236798286      0.538544893265
  020197  010489  010982  1  1     -0.279629766941      0.000000000000      2.492676496506      7.009789466858
  020198  010489  010982  2  1     -0.415620177984      1.000000000000      1.984983563423      1.985544323921
  020199  010489  010514  1  0      1.128427743912      1.000000000000      1.183303356171      2.217853546143
  020200  010489  010514  2  1      0.449775218964      1.000000000000      1.524609923363      3.801636695862
  020201  010835  010396  1  0      0.151177048683      0.000000000000     -0.617941915989      0.456641137600
  020202  010835  010396  2  1     -0.150396198034      1.000000000000     -0.277830660343     -0.831816792488
  020203  010835  010294  1  0      1.572197079659      1.000000000000      0.221275478601      2.603658676147
  020204  010835  010294  2  1      1.683704972267      1.000000000000      1.756325364113      0.282037615776
  020205  010835  010598  1  0      1.405881881714      1.000000000000      0.402136921883     -0.584026575089
  020206  010835  010598  2  1     -0.133218258619      1.000000000000      0.254238128662      2.285555601120
  020207  010835  010044  1  0      1.056740045547      1.000000000000     -0.288702815771     -3.277932167053
  020208  010835  010044  2  1      2.313829421997      1.000000000000     -1.575646162033     -2.226009130478
  020209  010835  010826  1  0     -0.143888652325      0.000000000000      1.158983230591     -0.715882062912
  020210  010835  010826  2  1      1.471202015877      1.000000000000      1.351020336151      3.787290811539
  020211  010835  010556  1  0     -0.032300733030      0.000000000000      1.258425831795      1.707641601562
  020212  010835  010556  2  1     -0.604273855686      1.000000000000     -0.731951475143     -0.758198559284
  020213  010835  010794  1  0     -0.128917783499      1.000000000000      2.162492990494      0.157768249512
  020214  010835  010794  2  1      0.464498728514      1.000000000000      2.101782560349      0.440234065056
  020215  010835  010646  1  0      0.144753143191      0.000000000000      0.078262753785      0.571409821510
  020216  010835  010646  2  1      1.107331514359      1.000000000000     -0.069403961301      0.292232692242
  020217  010835  010326  1  0      3.058749198914      1.000000000000      0.599044978619     -0.922323286533
  020218  010835  010326  2  1      1.390827298164      1.000000000000     -0.091028332710     -0.917032599449
  020219  010835  011000  1  0      0.154819279909      1.000000000000      0.731123268604     -1.122737169266
  020220  010835  011000  2  1     -0.214369773865      1.000000000000      1.047221660614     -2.048041105270
  020221  010653  010956  1  0      0.324552357197      0.000000000000      0.358003675938      4.516353130341
  020222  010653  010956  2  1      0.594327926636      0.000000000000      1.316605091095     -1.050874233246
  020223  010653  010954  1  0      1.219926238060      1.000000000000      1.928578615189      4.813744544983
  020224  010653  010954  2  1      0.544895887375      1.000000000000      1.366696238518      1.165610074997
  020225  010653  010276  1  0      0.905493676662      0.000000000000      0.365898817778      0.125619590282
  020226  010653  010276  2  1     -0.352432042360      0.000000000000      1.869280457497      1.388705372810
  020227  010653  010374  1  0     -1.031883478165      0.000000000000     -0.045715574175      0.433553367853
  020228  010653  010374  2  1      1.322522044182      1.000000000000      1.554265141487      2.383894920349
  020229  010653  010596  1  0     -0.624647796154      1.000000000000      0.916158199310      2.956959724426
  020230  010653  010596  2  1     -0.961748600006      1.000000000000     -0.210608094931      0.963978290558
  020231  010653  010760  1  0     -0.254276931286      1.000000000000     -0.694020092487     -2.657922744751
  020232  010653  010760  2  1      1.840707540512      1.000000000000      2.201442003250      0.029913663864
  020233  010653  010462  1  0     -0.666957855225      1.000000000000      0.057187102735      1.111550450325
  020234  010653  010462  2  1     -0.415623635054      0.000000000000     -0.232308298349      3.920199871063
  020235  010653  010352  1  0      1.333342432976      1.000000000000     -0.868238806725     -3.285725593567
  020236  010653  010352  2  1     -0.872826576233      1.000000000000      0.186882242560      1.454736709595
  020237  010653  010260  1  0     -0.627491950989      1.000000000000      0.342281192541     -1.156218409538
  020238  010653  010260  2  1     -0.203815817833      1.000000000000      1.104624986649      2.267929077148
  020239  010653  010612  1  1      0.800218641758      1.000000000000      1.001174092293      4.072844982147
  020240  010653  010612  2  1     -1.058604478836      0.000000000000     -0.691553056240     -2.995013475418
  020241  010093  010310  1  0      1.577712655067      1.000000000000      0.617620527744      3.375720500946
  020242  010093  010310  2  1     -0.094828732312      1.000000000000     -1.148060321808     -1.590185046196
  020243  010093  010078  1  0      2.175379991531      1.000000000000      2.503808021545      1.887361526489
  020244  010093  010078  2  1      2.210074901581      1.000000000000      0.929187417030      1.975728869438
  020245  010093  010082  1  0      1.116304755211      1.000000000000     -0.043446216732     -0.137821435928
  020246  010093  010082  2  1      1.463569164276      1.000000000000      0.473783522844      3.886247396469
  020247  010093  010704  1  0     -0.698256731033      1.000000000000     -0.110767155886     -5.980245113373
  020248  010093  010704  2  1     -1.548974514008      0.000000000000     -0.149301722646      3.229133844376
  020249  010093  010972  1  1      0.466887146235      1.000000000000      1.460761666298      5.408098220825
  020250  010093  010972  2  1      1.867868423462      1.000000000000      1.639572143555      1.984884738922
  020251  010093  010190  1  0      1.796988368034      1.000000000000      3.151608943939      1.296195268631
  020252  010093  010190  2  1      0.949959278107      0.000000000000      0.909659862518      2.017822742462
  020253  010093  010124  1  1      1.692000031471      1.000000000000      2.696160316467      0.420418024063
  020254  010093  010124  2  1      0.242066562176      0.000000000000      0.605817615986      1.362440109253
  020255  010093  010054  1  0      0.318295538425      1.000000000000      1.002208113670      4.309875488281
  020256  010093  010054  2  1      0.672087013721      1.000000000000      0.171035662293      2.166989803314
  020257  010093  010746  1  1      1.600454092026      1.000000000000      2.455011367798      6.175844192505
  020258  010093  010746  2  1      2.284891843796      1.000000000000      3.375279903412      6.183463096619
  020259  010093  010550  1  1     -0.842537999153      1.000000000000      0.581542909145     -1.194482326508
  020260  010093  010550  2  1      0.431444257498      0.000000000000      0.642524302006      0.037117898464
  020261  010337  010880  1  0      0.546299099922      1.000000000000     -0.411296129227      0.941511631012
  020262  010337  010880  2  1      0.364737778902      1.000000000000     -0.224198192358     -2.178757905960
  020263  010337  010914  1  0      0.334975153208      1.000000000000      0.961995005608      1.099919199944
  020264  010337  010914  2  1      1.112745165825      0.000000000000      1.938131093979      1.448892831802
  020265  010337  010336  1  0      1.240993857384      1.000000000000     -0.567762017250     -1.228805541992
  020266  010337  010336  2  1      0.473212510347      1.000000000000      2.143788576126      2.472400665283
  020267  010337  010226  1  1      2.036776065826      1.000000000000      2.107941865921     -0.271835803986
  020268  010337  010226  2  1      0.296501636505      0.000000000000      0.208854272962     -0.737416207790
  020269  010337  010090  1  1      2.105074882507      1.000000000000      1.056228280067      1.197847962379
  020270  010337  010090  2  1      2.004989624023      1.000000000000     -0.169271722436     -2.399467468262
  020271  010337  010202  1  0     -0.547276556492      1.000000000000     -0.382653683424     -2.000475406647
  020272  010337  010202  2  1     -0.064539067447      1.000000000000      2.426339149475      3.724873542786
  020273  010337  010250  1  0     -0.707376956940      1.000000000000     -1.750512838364      0.204723834991
  020274  010337  010250  2  1     -0.644158542156      1.000000000000     -1.837371826172     -2.687561273575
  020275  010337  010264  1  0      0.972947835922      1.000000000000     -0.990022838116      3.397359609604
  020276  010337  010264  2  1      2.296641826630      0.000000000000      0.793398976326      1.292485475540
  020277  010337  010356  1  0      0.975631713867      1.000000000000      0.006870158017     -1.079317569733
  020278  010337  010356  2  1      0.321853220463      0.000000000000     -0.805145919323     -1.833343982697
  020279  010337  010502  1  0      1.615415930748      1.000000000000      0.449448466301     -0.713517308235
  020280  010337  010502  2  1      1.444178581238      1.000000000000      1.208483934402      1.818491935730
  020281  010095  010254  1  0      1.783932447433      1.000000000000      1.183166265488      1.356518268585
  020282  010095  010254  2  1     -0.430991500616      1.000000000000     -0.173697844148     -2.932462692261
  020283  010095  010770  1  0      0.741092562675      1.000000000000      0.649693071842     -1.820485830307
  020284  010095  010770  2  1      2.026324748993      1.000000000000     -0.237828746438     -3.377409219742
  020285  010095  010218  1  0     -0.023732325062      0.000000000000     -1.247815966606     -2.565691947937
  020286  010095  010218  2  1      0.895791113377      1.000000000000      2.221655130386      5.745593070984
  020287  010095  010244  1  0      0.171794116497      0.000000000000     -1.152277231216     -0.417169392109
  020288  010095  010244  2  1      2.129060506821      1.000000000000      0.604593575001      0.795246362686
  020289  010095  010472  1  0      0.976600944996      1.000000000000      0.226698592305     -3.060020685196
  020290  010095  010472  2  1      1.908857464790      1.000000000000      1.576615691185      3.287777900696
  020291  010095  010478  1  1      1.070019364357      1.000000000000     -0.795735538006      0.459991037846
  020292  010095  010478  2  1      0.540938079357      0.000000000000      0.722027003765      3.504099845886
  020293  010095  010520  1  0      0.288473993540      0.000000000000      0.759637176991      2.144204139709
  020294  010095  010520  2  1      1.573893785477      0.000000000000      0.401662379503      2.426194667816
  020295  010095  010590  1  0      0.105603478849      1.000000000000      0.227064207196     -0.766568124294
  020296  010095  010590  2  1      0.578254282475      1.000000000000     -0.714630544186     -2.163016796112
  020297  010095  010868  1  0      0.433059185743      1.000000000000      0.526310026646     -0.957185447216
  020298  010095  010868  2  1      1.500616192818      1.000000000000      0.028073471040      5.038890361786
  020299  010095  010238  1  0     -0.065446875989      0.000000000000      0.216903835535      1.532239437103
  020300  010095  010238  2  1      0.907648622990      1.000000000000      0.974282622337     -2.619144439697
  020301  010533  010174  1  0      1.934148907661      0.000000000000      1.317869067192      1.320679306984
  020302  010533  010174  2  1      1.037785887718      1.000000000000      1.847696185112      5.427959918976
  020303  010533  010402  1  0     -1.884430170059      0.000000000000     -1.834447145462     -4.203769683838
  020304  010533  010402  2  1      0.170211181045      0.000000000000      0.497352570295      1.090894818306
  020305  010533  010640  1  0      0.465768605471      0.000000000000     -1.110353350639     -4.337300300598
  020306  010533  010640  2  1      1.499551534653      1.000000000000      1.358457565308      0.588864088058
  020307  010533  010460  1  0      1.007379412651      1.000000000000      1.382150292397      0.742718338966
  020308  010533  010460  2  1     -0.833229780197      1.000000000000      0.040956817567     -2.910113811493
  020309  010533  010372  1  1      1.406881690025      1.000000000000      0.163834318519     -6.535790920258
  020310  010533  010372  2  1      1.532771587372      1.000000000000      0.211799368262      3.667228460312
  020311  010533  010004  1  0     -1.043877124786      1.000000000000      2.236456394196      5.428289413452
  020312  010533  010004  2  1      0.081034280360      1.000000000000      1.596094489098      1.695736289024
  020313  010533  010104  1  0      0.837609887123      1.000000000000     -0.210236534476     -0.329474180937
  020314  010533  010104  2  1      1.271745800972      1.000000000000     -0.453304857016     -1.584048271179
  020315  010533  010452  1  0      0.288814544678      1.000000000000     -0.094018377364      1.314058780670
  020316  010533  010452  2  1      1.742542982101      1.000000000000      3.264961242676     -0.231207132339
  020317  010533  010576  1  0      0.893432259560      0.000000000000      1.244907379150     -3.040025234222
  020318  010533  010576  2  1      0.965931177139      1.000000000000     -1.273851633072      3.467730283737
  020319  010533  010666  1  0     -0.400247544050      0.000000000000     -1.197117090225     -0.976982951164
  020320  010533  010666  2  1     -0.433199375868      1.000000000000     -1.189290761948     -0.933676362038
  020321  010739  010654  1  0     -0.462513893843      1.000000000000      0.459444820881     -0.580871760845
  020322  010739  010654  2  1     -0.612834393978      1.000000000000      0.710816979408      2.828496456146
  020323  010739  010904  1  0      1.313738942146      1.000000000000      2.546272516251      4.747755050659
  020324  010739  010904  2  1      0.588445842266      0.000000000000      2.675128698349      1.827237963676
  020325  010739  010204  1  0     -0.411228388548      1.000000000000      0.281652927399      1.538656830788
  020326  010739  010204  2  1     -0.261880278587      0.000000000000     -1.205084443092     -1.423950672150
  020327  010739  010668  1  1      0.558324277401      1.000000000000     -0.258990973234     -0.870996713638
  020328  010739  010668  2  1      1.307352304459      1.000000000000      1.889592766762     -1.040145993233
  020329  010739  010410  1  0      0.641916871071      1.000000000000      1.889564990997      3.983711957932
  020330  010739  010410  2  1     -0.211511790752      1.000000000000      0.162359595299     -0.615221500397
  020331  010739  010652  1  1     -0.742488086224      0.000000000000     -0.822964727879     -3.823823451996
  020332  010739  010652  2  1     -0.242346525192      1.000000000000      0.278180927038     -1.894815564156
  020333  010739  010676  1  0     -0.199612319469      1.000000000000     -0.706987559795      2.239561796188
  020334  010739  010676  2  1      1.602491378784      1.000000000000      0.704914867878     -0.033882617950
  020335  010739  010564  1  0      0.363468587399      1.000000000000      1.725643992424      1.792623519897
  020336  010739  010564  2  1      0.081757582724      1.000000000000      1.706711530685      0.420846581459
  020337  010739  010338  1  0      1.246066689491      1.000000000000     -0.188690230250     -3.257066249847
  020338  010739  010338  2  1     -0.566566228867      1.000000000000     -1.158576607704     -4.521058559418
  020339  010739  010528  1  0      1.398341417313      1.000000000000      2.429044008255      3.083079338074
  020340  010739  010528  2  1      0.351316004992      1.000000000000     -0.977291524410     -1.777516841888
  020341  010541  010002  1  0     -1.041288852692      1.000000000000      1.122725844383      1.607435345650
  020342  010541  010002  2  1      0.709545135498      1.000000000000      0.294065445662     -2.363707065582
  020343  010541  010728  1  0     -0.488503426313      1.000000000000      2.013268232346     -0.753823995590
  020344  010541  010728  2  1      1.323847293854      1.000000000000     -0.360849589109     -3.581302404404
  020345  010541  010586  1  0      0.348183274269      1.000000000000     -1.614961028099     -3.097860097885
  020346  010541  010586  2  1      0.106872476637      1.000000000000     -2.008614301682     -4.030652523041
  020347  010541  010584  1  1      0.172954455018      0.000000000000     -0.615546882153      2.638230085373
  020348  010541  010584  2  1      0.065381832421      0.000000000000      0.632227063179     -0.032472848892
  020349  010541  010690  1  0      1.397497057915      0.000000000000     -0.815650641918     -4.140182971954
  020350  010541  010690  2  1      1.033633470535      1.000000000000     -1.107165217400      0.034538030624
  020351  010541  010536  1  0      0.167111545801      1.000000000000      0.060885123909      0.962195932865
  020352  010541  010536  2  1     -0.502867817879      1.000000000000     -1.617316842079      1.518058419228
  020353  010541  010262  1  0      1.723696351051      1.000000000000      0.178951427341      2.087882280350
  020354  010541  010262  2  1      1.052049398422      1.000000000000      0.384424299002     -0.650363564491
  020355  010541  010074  1  0      1.975787162781      1.000000000000     -0.361786603928      1.612759590149
  020356  010541  010074  2  1     -0.454885095358      1.000000000000     -1.806507825851     -1.018543958664
  020357  010541  010456  1  0      1.773213744164      1.000000000000      1.060220718384      2.389437675476
  020358  010541  010456  2  1     -0.095087863505      0.000000000000      1.400155067444      0.392012357712
  020359  010541  010020  1  1      1.151128888130      1.000000000000      0.595595896244     -0.470433533192
  020360  010541  010020  2  1      0.687668025494      1.000000000000      1.062353134155      0.872687041759
  020361  010331  010184  1  0      0.218798860908      0.000000000000     -1.479051113129     -0.957210838795
  020362  010331  010184  2  1     -0.555500328541      1.000000000000     -0.647886037827      0.007284581661
  020363  010331  010110  1  0      0.512836456299      1.000000000000     -1.230005979538     -1.116922616959
  020364  010331  010110  2  1      0.454137146473      1.000000000000     -2.090813875198     -1.467423439026
  020365  010331  010466  1  0      0.206735610962      0.000000000000     -1.475387096405     -3.913915872574
  020366  010331  010466  2  1     -0.695491731167      0.000000000000     -0.715537488461      3.816743850708
  020367  010331  010692  1  0      0.904345810413      1.000000000000      2.250035524368      1.318941950798
  020368  010331  010692  2  1     -0.501958489418      1.000000000000     -1.177694082260      4.070998191833
  020369  010331  010212  1  0      1.443382024765      1.000000000000      0.946524441242      3.391344308853
  020370  010331  010212  2  1      0.873160541058      1.000000000000      0.157655343413      1.200361847878
  020371  010331  010194  1  0      0.700378835201      1.000000000000      0.084165818989     -0.332260102034
  020372  010331  010194  2  1      0.223756730556      1.000000000000     -0.646067202091     -0.914559066296
  020373  010331  010658  1  0     -0.325352400541      0.000000000000     -0.438108950853      3.423569440842
  020374  010331  010658  2  1      0.042346633971      0.000000000000      1.055990815163      4.538627624512
  020375  010331  010894  1  0      0.791387736797      0.000000000000      0.202563449740      1.490073680878
  020376  010331  010894  2  1      0.371610760689      1.000000000000      1.908014059067      0.323421120644
  020377  010331  010426  1  0      0.252595961094      1.000000000000     -2.134514093399     -0.817893266678
  020378  010331  010426  2  1      0.567366957664      0.000000000000     -1.721105098724     -1.693980574608
  020379  010331  010722  1  0      0.400382101536      1.000000000000     -0.026260741055      2.259767293930
  020380  010331  010722  2  1      0.307727307081      1.000000000000     -0.082586877048      0.045442618430
  020381  010817  010068  1  0      2.094059944153      1.000000000000      1.354663372040      0.042252898216
  020382  010817  010068  2  1      2.255774259567      1.000000000000      1.378465414047     -0.129626512527
  020383  010817  010398  1  0      1.624855160713      1.000000000000     -0.352962285280      0.512387990952
  020384  010817  010398  2  1      1.778515338898      1.000000000000     -0.294141352177      0.783675372601
  020385  010817  010214  1  0      0.156203582883      0.000000000000      0.500176250935      2.344560623169
  020386  010817  010214  2  1      1.615127563477      0.000000000000      1.467879652977      1.662619948387
  020387  010817  010098  1  0      0.828743875027      1.000000000000     -0.553869009018     -1.899244546890
  020388  010817  010098  2  1      0.952155292034      0.000000000000      1.430451273918      2.097164392471
  020389  010817  010084  1  0      1.695952057838      1.000000000000      2.378856658936      1.337655305862
  020390  010817  010084  2  1      1.771974802017      0.000000000000      3.677329063416      1.037598848343
  020391  010817  010834  1  1      1.919339060783      1.000000000000      1.605260968208     -1.157828927040
  020392  010817  010834  2  1      1.706705689430      1.000000000000      2.182277917862      2.633100986481
  020393  010817  010440  1  0      1.926993489265      1.000000000000     -0.128005608916      1.645576596260
  020394  010817  010440  2  1      3.130655765533      1.000000000000      2.265292882919     -1.646329641342
  020395  010817  010382  1  0      2.044311523438      1.000000000000      0.687442719936      5.558465957642
  020396  010817  010382  2  1      1.659840941429      0.000000000000      0.165336906910     -0.918256103992
  020397  010817  010774  1  0      1.849673032761      1.000000000000      1.084902644157      1.974922299385
  020398  010817  010774  2  1      2.512084007263      1.000000000000      1.054773330688      0.561727404594
  020399  010817  010056  1  0      2.929897785187      1.000000000000     -0.362907230854     -1.295470237732
  020400  010817  010056  2  1      2.445424795151      1.000000000000     -0.117208480835     -0.140999868512
  020401  010815  010412  1  0      1.879392266273      1.000000000000      0.572106719017      1.223276972771
  020402  010815  010412  2  1      1.480493783951      1.000000000000      2.564962148666      0.397172927856
  020403  010815  010498  1  0      0.465356767178      1.000000000000      0.616270601749      1.126844406128
  020404  010815  010498  2  1     -0.614880800247      1.000000000000     -0.465472996235      1.570174694061
  020405  010815  010060  1  0      2.147791385651      1.000000000000     -1.279563307762     -0.917734861374
  020406  010815  010060  2  1      1.276551008224      1.000000000000      1.000295639038      1.215914726257
  020407  010815  010120  1  0      2.595838546753      1.000000000000     -0.177377611399     -2.645782470703
  020408  010815  010120  2  1      1.297791004181      1.000000000000     -0.190761074424     -0.713440299034
  020409  010815  010144  1  0      2.668985128403      1.000000000000      2.231234550476      4.219798564911
  020410  010815  010144  2  1      1.383348345757      1.000000000000      0.381496399641      4.676523208618
  020411  010815  010922  1  0      1.783518195152      1.000000000000      2.149201154709      3.277797698975
  020412  010815  010922  2  1      0.410404294729      1.000000000000      0.457187712193     -1.329213380814
  020413  010815  010934  1  0      1.104938864708      1.000000000000     -1.620124697685      0.045122027397
  020414  010815  010934  2  1      1.173071384430      1.000000000000      2.102371454239      2.818385362625
  020415  010815  010342  1  0      1.359282016754      0.000000000000      1.533924579620      2.509101867676
  020416  010815  010342  2  1      0.557381451130      0.000000000000      1.697439193726      1.391099214554
  020417  010815  010858  1  0      2.412708282471      1.000000000000      0.120923340321     -1.495441436768
  020418  010815  010858  2  1      1.774463176727      1.000000000000      0.537283301353      1.135517716408
  020419  010815  010450  1  0      0.623767435551      1.000000000000      1.363048791885      1.774931550026
  020420  010815  010450  2  1      0.191898047924      1.000000000000      2.065317153931      2.857872962952
  020421  010275  010740  1  1     -0.276784837246      1.000000000000     -2.036218166351     -3.634276866913
  020422  010275  010740  2  1      1.357945680618      1.000000000000      1.126444935799     -1.030392289162
  020423  010275  010864  1  0      0.393546164036      1.000000000000      0.714543282986      1.767219781876
  020424  010275  010864  2  1      0.870509982109      0.000000000000     -0.845272839069     -0.872780978680
  020425  010275  010616  1  0      0.410031527281      1.000000000000     -1.095160126686     -5.250439643860
  020426  010275  010616  2  1     -0.668225407600      1.000000000000     -1.956701636314     -0.792708635330
  020427  010275  010636  1  1     -0.096250094473      1.000000000000     -0.507948040962     -2.130883216858
  020428  010275  010636  2  1      0.489587664604      1.000000000000      2.912393569946      1.608282327652
  020429  010275  010538  1  0     -0.620068669319      1.000000000000     -2.412696361542     -3.938065052032
  020430  010275  010538  2  1      0.537102520466      1.000000000000     -1.342538118362     -0.777661204338
  020431  010275  010126  1  0      0.921182453632      1.000000000000      0.416137307882     -1.236755371094
  020432  010275  010126  2  1      0.465765833855      1.000000000000      0.210700869560      3.088827133179
  020433  010275  010592  1  0      0.594300985336      1.000000000000     -2.405850887299     -4.012365341187
  020434  010275  010592  2  1     -0.332521110773      0.000000000000     -0.755957424641     -2.598434448242
  020435  010275  010306  1  1      0.429883182049      0.000000000000     -1.431949973106      0.018385171890
  020436  010275  010306  2  1      0.124993048608      0.000000000000     -0.743024110794     -4.035086154938
  020437  010275  010788  1  0      1.312399268150      1.000000000000      0.014826870523      2.191378831863
  020438  010275  010788  2  1      1.457980394363      1.000000000000     -0.040734954178      1.315323472023
  020439  010275  010312  1  0      2.495582103729      1.000000000000     -1.263072848320      2.588129043579
  020440  010275  010312  2  1      1.154550075531      1.000000000000     -0.749280095100      0.643737554550
  020441  010631  010328  1  1     -0.089528895915      1.000000000000      1.486258506775      0.670047044754
  020442  010631  010328  2  1     -0.973478794098      0.000000000000      0.231940463185     -0.613701045513
  020443  010631  010932  1  0      1.386839389801      1.000000000000      1.414003610611      4.066267967224
  020444  010631  010932  2  1     -0.056531809270      1.000000000000      0.436726272106     -1.234850168228
  020445  010631  010978  1  0      0.470546275377      1.000000000000      2.668583869934      0.758176922798
  020446  010631  010978  2  1      0.559720516205      1.000000000000      0.403416991234      2.910168647766
  020447  010631  010716  1  0     -1.017484664917      0.000000000000     -0.007512995042     -0.650318324566
  020448  010631  010716  2  1      0.053561992943      0.000000000000     -0.499094039202      0.598085880280
  020449  010631  010752  1  0     -1.200935006142      1.000000000000     -2.154366731644     -5.108701229095
  020450  010631  010752  2  1      0.260283976793      0.000000000000      0.905356764793      1.619699716568
  020451  010631  010854  1  0     -1.088970661163      1.000000000000     -0.586228907108     -1.596587896347
  020452  010631  010854  2  1      0.658940434456      0.000000000000      0.687839269638     -1.314543008804
  020453  010631  010210  1  0     -0.873198628426      1.000000000000     -1.774843692780     -0.966217279434
  020454  010631  010210  2  1     -0.594105720520      1.000000000000     -1.465139627457     -3.977713584900
  020455  010631  010392  1  0      1.021332502365      1.000000000000      2.882193565369      7.474986553192
  020456  010631  010392  2  1      1.048363924026      0.000000000000      0.019736059010      1.995091438293
  020457  010631  010086  1  0      0.062014229596      1.000000000000     -1.362498164177     -0.826701760292
  020458  010631  010086  2  1      1.049964904785      1.000000000000      1.476696014404      2.148478507996
  020459  010631  010748  1  0      0.251417547464      0.000000000000      0.101936481893      0.885447263718
  020460  010631  010748  2  1      1.542695283890      1.000000000000     -1.309072852135     -1.194759249687
  020461  010527  010602  1  1     -0.361127346754      1.000000000000     -0.476141542196      0.334491997957
  020462  010527  010602  2  1     -0.204041957855      1.000000000000     -1.853049516678     -2.941856384277
  020463  010527  010500  1  0      1.806266903877      1.000000000000      2.434908390045      1.672609806061
  020464  010527  010500  2  1      1.659658670425      1.000000000000      1.268119573593      0.599192023277
  020465  010527  010542  1  1      0.335632055998      1.000000000000      0.375546127558      2.097372293472
  020466  010527  010542  2  1     -0.681292295456      1.000000000000     -1.307577252388     -0.143446087837
  020467  010527  010476  1  0      0.051086477935      1.000000000000     -2.872475862503     -1.572610378265
  020468  010527  010476  2  1      0.719907820225      1.000000000000     -0.899981558323     -2.530709981918
  020469  010527  010808  1  0      0.641040503979      0.000000000000     -0.361595064402      0.253407627344
  020470  010527  010808  2  1      1.467709302902      1.000000000000      2.398618221283     -0.307121992111
  020471  010527  010594  1  0      0.667458057404      1.000000000000     -2.063004493713     -4.924954891205
  020472  010527  010594  2  1     -0.602154970169      0.000000000000     -2.232816696167     -3.611816167831
  020473  010527  010964  1  0      0.072371117771      1.000000000000      1.162519812584      1.564917802811
  020474  010527  010964  2  1      1.620606899261      1.000000000000      0.621634840965      0.800653100014
  020475  010527  010114  1  0      1.048650264740      1.000000000000     -0.161192432046      0.884889960289
  020476  010527  010114  2  1      1.333799719810      1.000000000000      0.104968249798     -1.878386497498
  020477  010527  010040  1  0      2.555573225021      1.000000000000     -1.079949259758     -2.646680831909
  020478  010527  010040  2  1      2.080317020416      1.000000000000     -0.364600509405     -0.387292832136
  020479  010527  010118  1  0      1.433360576630      1.000000000000     -2.084893226624     -2.115223884583
  020480  010527  010118  2  1      1.088597536087      0.000000000000      0.644729733467     -0.806428432465
  020481  010959  010088  1  0      1.105922579765      1.000000000000      1.995247125626     -0.647768259048
  020482  010959  010088  2  1      2.204874992371      1.000000000000      1.223067164421      3.486986160278
  020483  010959  010428  1  0      2.250536918640      1.000000000000      2.658787012100      2.708385467529
  020484  010959  010428  2  1      1.009058237076      1.000000000000     -0.311431616545     -0.498979002237
  020485  010959  010870  1  0      1.450487732887      1.000000000000      1.156737923622     -1.267340540886
  020486  010959  010870  2  1      0.255402386189      1.000000000000     -0.927304565907     -2.114783048630
  020487  010959  010994  1  1      0.938146114349      1.000000000000      1.320755600929     -0.499545812607
  020488  010959  010994  2  1     -0.317646235228      1.000000000000      0.369575619698     -0.900677323341
  020489  010959  010480  1  0      2.419441938400      1.000000000000      1.284495949745      2.327218770981
  020490  010959  010480  2  1      3.556395292282      1.000000000000      3.431032180786      3.298774003983
  020491  010959  010380  1  0      2.329425096512      1.000000000000      2.106585025787      1.789388775826
  020492  010959  010380  2  1      2.666611433029      1.000000000000      3.019746541977      3.497717618942
  020493  010959  010874  1  0      2.738075494766      1.000000000000      1.717353463173     -1.567763686180
  020494  010959  010874  2  1      2.966999530792      1.000000000000      3.311939477921      6.540198326111
  020495  010959  010996  1  0      1.076056599617      1.000000000000      0.793943941593      3.349114179611
  020496  010959  010996  2  1      1.998878598213      0.000000000000      1.905648827553     -0.049055457115
  020497  010959  010484  1  0      1.812533617020      1.000000000000      1.672271847725     -2.245937347412
  020498  010959  010484  2  1      1.758479833603      1.000000000000      2.356540203094      2.757694482803
  020499  010959  010026  1  0      1.852947354317      1.000000000000      0.822565197945      2.162800312042
  020500  010959  010026  2  1      1.594240307808      0.000000000000      1.436076521873     -1.358216643333
  020501  010917  010386  1  0      0.614457011223      0.000000000000     -0.629834890366      1.319993376732
  020502  010917  010386  2  1      1.725238442421      1.000000000000      1.547232389450      4.492257118225
  020503  010917  010046  1  0     -0.176321446896      1.000000000000     -0.859082758427     -3.385838747025
  020504  010917  010046  2  1      0.220366567373      1.000000000000      0.080460600555     -1.888320088387
  020505  010917  010814  1  0      1.664032220840      1.000000000000      4.258857250214      1.775246620178
  020506  010917  010814  2  1      0.124930523336      1.000000000000      0.897876024246      3.042969703674
  020507  010917  010292  1  0      1.915461421013      1.000000000000      2.115424156189     -3.219940185547
  020508  010917  010292  2  1      0.570569932461      1.000000000000      0.431056380272      1.521375894547
  020509  010917  010620  1  0      1.703881025314      1.000000000000      1.354968190193     -0.921167969704
  020510  010917  010620  2  1      0.824911534786      1.000000000000      0.431819319725     -0.294797778130
  020511  010917  010998  1  0     -0.234518408775      1.000000000000      1.089495897293      2.218291759491
  020512  010917  010998  2  1     -1.911900281906      0.000000000000     -0.594260215759      1.303188443184
  020513  010917  010792  1  0     -0.780525565147      1.000000000000      0.424286544323      1.179881453514
  020514  010917  010792  2  1      2.090181350708      1.000000000000      3.051898002625      6.073608398438
  020515  010917  010624  1  1      1.926876664162      1.000000000000      3.262260198593      4.038520812988
  020516  010917  010624  2  1      1.489482998848      1.000000000000      4.314575195312      8.771406173706
  020517  010917  010156  1  0      0.681367576122      0.000000000000      3.013659477234      3.429343461990
  020518  010917  010156  2  1      0.300154089928      0.000000000000      2.037898063660     -1.666821241379
  020519  010917  010632  1  0      0.724211752415      1.000000000000      1.504390120506     -0.318626642227
  020520  010917  010632  2  1      0.977840185165      0.000000000000      1.389164209366      0.696563780308
  020521  010047  010434  1  0      0.833862304688      0.000000000000     -1.812893152237     -1.255069255829
  020522  010047  010434  2  1      0.605249583721      1.000000000000     -1.887972593307     -1.422650575638
  020523  010047  010662  1  0      0.274434864521      0.000000000000      0.423723816872      0.897090971470
  020524  010047  010662  2  1      1.851894140244      1.000000000000     -0.130557373166     -1.727613210678
  020525  010047  010962  1  0     -0.440325111151      1.000000000000     -2.711834430695     -3.052885055542
  020526  010047  010962  2  1      0.345011681318      1.000000000000     -0.744653761387     -6.767618179321
  020527  010047  010522  1  0      0.005462208763      0.000000000000     -0.780415236950      0.719293773174
  020528  010047  010522  2  1      0.565903007984      1.000000000000     -0.097010262311      3.583657264709
  020529  010047  010882  1  1      0.287436038256      1.000000000000     -0.822288691998     -1.801254510880
  020530  010047  010882  2  1      1.303552508354      1.000000000000     -0.890755832195     -0.396133363247
  020531  010047  010448  1  0      1.492709040642      0.000000000000      0.924301385880      0.493060052395
  020532  010047  010448  2  1      0.594801247120      1.000000000000      1.310589194298     -1.516352057457
  020533  010047  010604  1  0      0.999202787876      1.000000000000     -0.067235291004      0.692143559456
  020534  010047  010604  2  1      0.747045099735      1.000000000000     -1.172714352608     -0.783206462860
  020535  010047  010724  1  0      0.474119901657      1.000000000000      0.493862152100     -0.689893245697
  020536  010047  010724  2  1      0.159736827016      0.000000000000      0.479804277420      0.752364635468
  020537  010047  010208  1  0     -0.137853950262      0.000000000000     -0.692652344704     -1.241618514061
  020538  010047  010208  2  1     -0.745217442513      0.000000000000     -1.276737332344     -0.140805125237
  020539  010047  010166  1  0      2.238118410110      0.000000000000      0.930532276630      0.196971058846
  020540  010047  010166  2  1      2.200870275497      1.000000000000      0.495103925467     -0.249826341867
  020541  010363  010768  1  0      1.371727228165      1.000000000000     -0.879203379154     -0.992819845676
  020542  010363  010768  2  1      2.688498973846      1.000000000000      0.088710315526      1.777356028557
  020543  010363  010404  1  0      1.987450361252      1.000000000000     -1.714207410812      0.248949170113
  020544  010363  010404  2  1      1.641429305077      1.000000000000     -1.156302690506     -0.826518297195
  020545  010363  010494  1  0      4.057107448578      1.000000000000      3.312032461166      1.785311222076
  020546  010363  010494  2  1      0.872198760509      1.000000000000      0.513296127319      0.410561621189
  020547  010363  010170  1  0      1.074653148651      1.000000000000      4.093852043152      3.131133556366
  020548  010363  010170  2  1      1.886624693871      1.000000000000      3.706739664078     -0.834955930710
  020549  010363  010642  1  0      0.372779101133      1.000000000000      0.058920376003     -2.334570407867
  020550  010363  010642  2  1      2.042036771774      1.000000000000     -0.567977547646      0.754126429558
  020551  010363  010280  1  0      1.537414550781      0.000000000000      1.360871672630      3.915198326111
  020552  010363  010280  2  1      1.780810356140      1.000000000000     -0.180944383144     -0.633431136608
  020553  010363  010580  1  0      1.740347146988      1.000000000000      2.017657041550      3.494898557663
  020554  010363  010580  2  1      1.123909354210      1.000000000000      1.059743046761     -0.548879623413
  020555  010363  010938  1  0      3.766729116440      1.000000000000      3.229871511459      3.797242641449
  020556  010363  010938  2  1      2.122583150864      1.000000000000     -1.419680476189     -0.012961268425
  020557  010363  010582  1  0      0.859739959240      1.000000000000      1.520096540451     -2.040298461914
  020558  010363  010582  2  1      0.536313712597      1.000000000000     -0.571155369282     -0.932363927364
  020559  010363  010332  1  1      0.948554039001      0.000000000000      3.491701364517      3.401337146759
  020560  010363  010332  2  1      0.864634096622      0.000000000000      2.366231918335      1.411355853081
  020561  010593  010012  1  0     -0.351252228022      0.000000000000      0.362798392773      4.527710437775
  020562  010593  010012  2  1     -0.415011495352      0.000000000000      0.671631753445     -1.963469743729
  020563  010593  010968  1  0     -1.157566547394      0.000000000000     -0.652052760124     -1.747722983360
  020564  010593  010968  2  1      0.883475780487      0.000000000000     -0.426226288080      0.528231501579
  020565  010593  010866  1  0      0.907234609127      1.000000000000     -0.225888952613     -4.068004131317
  020566  010593  010866  2  1     -0.783834099770      1.000000000000     -1.057946443558     -5.650183677673
  020567  010593  010780  1  0     -0.734473168850      1.000000000000     -2.058187723160     -0.390641570091
  020568  010593  010780  2  1      0.465570688248      1.000000000000     -1.442940115929     -3.996835708618
  020569  010593  010820  1  0      0.642273724079      1.000000000000     -0.324538260698      1.897710084915
  020570  010593  010820  2  1     -0.076856218278      1.000000000000     -0.607073366642      0.083272516727
  020571  010593  010168  1  0     -1.010483145714      1.000000000000      0.223170131445      0.165845260024
  020572  010593  010168  2  1     -0.553283333778      1.000000000000     -1.117838621140      1.304453372955
  020573  010593  010134  1  0     -0.667350888252      1.000000000000      1.149451494217      0.067456483841
  020574  010593  010134  2  1     -0.506039738655      1.000000000000      1.345130920410     -1.003377437592
  020575  010593  010042  1  0     -1.759193658829      0.000000000000     -1.376211762428     -3.356707572937
  020576  010593  010042  2  1     -0.435439676046      1.000000000000     -1.913464784622     -0.491819024086
  020577  010593  010886  1  0     -0.176357507706      1.000000000000     -0.215133085847     -0.239983439445
  020578  010593  010886  2  1      0.473763227463      1.000000000000      0.434107899666     -3.484261512756
  020579  010593  010930  1  0      0.580013334751      1.000000000000     -0.056401200593     -1.747202157974
  020580  010593  010930  2  1     -1.279783725739      1.000000000000     -0.123741835356     -2.621903181076
  020581  010529  010406  1  0      1.192023277283      1.000000000000      0.593833923340      1.290824055672
  020582  010529  010406  2  1      0.558142125607      0.000000000000      0.547078430653      1.309252262115
  020583  010529  010534  1  0      0.763444781303      1.000000000000     -1.597447991371     -1.546409368515
  020584  010529  010534  2  1      1.095904469490      1.000000000000     -0.150560393929      1.612530589104
  020585  010529  010670  1  0      0.740898609161      1.000000000000     -0.753602921963      0.737519323826
  020586  010529  010670  2  1      0.927452683449      1.000000000000      0.542346715927      0.828154087067
  020587  010529  010906  1  0      1.617482662201      1.000000000000      0.923749089241     -2.564038753510
  020588  010529  010906  2  1      0.383027136326      0.000000000000     -0.908951044083     -3.790154457092
  020589  010529  010532  1  1      1.407332301140      1.000000000000     -1.569728374481      1.610469579697
  020590  010529  010532  2  1      1.157268166542      1.000000000000     -1.052185177803      0.775111794472
  020591  010529  010678  1  0      0.479134917259      1.000000000000     -1.076305747032      2.919272422791
  020592  010529  010678  2  1      0.084225699306      0.000000000000     -1.107948899269      1.727289319038
  020593  010529  010100  1  0      1.810764193535      1.000000000000     -0.777195096016     -0.363091409206
  020594  010529  010100  2  1      1.090386986732      1.000000000000     -1.306146264076     -2.998955249786
  020595  010529  010198  1  0      1.059955239296      1.000000000000     -0.489480108023     -1.015865564346
  020596  010529  010198  2  1      2.510020494461      0.000000000000      0.566297292709     -0.288622140884
  020597  010529  010552  1  0     -0.289408236742      1.000000000000     -0.211277663708     -2.369410991669
  020598  010529  010552  2  1      0.436547547579      1.000000000000     -0.481353253126     -1.276136517525
  020599  010529  010376  1  0      1.107306838036      1.000000000000     -1.369919419289     -0.893721222878
  020600  010529  010376  2  1      0.955262362957      1.000000000000     -1.099919557571     -2.828452825546
  020601  010787  010762  1  0      1.231284260750      1.000000000000      2.279336214066      2.858681678772
  020602  010787  010762  2  1      0.922400116920      0.000000000000      3.056935548782      2.960567951202
  020603  010787  010414  1  0     -0.669209122658      1.000000000000      1.957849860191     -0.064660906792
  020604  010787  010414  2  1      1.330082654953      1.000000000000      2.781847715378      0.560077667236
  020605  010787  010786  1  0      0.970335423946      1.000000000000      2.003572940826      5.011857032776
  020606  010787  010786  2  1      0.249433130026      1.000000000000      1.597734332085      2.523635864258
  020607  010787  010288  1  0      0.529144346714      0.000000000000      1.341971635818      2.855552196503
  020608  010787  010288  2  1      0.139076054096      1.000000000000      0.565747499466      3.142328262329
  020609  010787  010236  1  0      0.902540147305      1.000000000000      2.126341819763     -0.927871227264
  020610  010787  010236  2  1     -1.394731760025      0.000000000000     -0.546594440937      4.289202213287
  020611  010787  010164  1  0      1.917041659355      1.000000000000      0.746685743332     -1.735387802124
  020612  010787  010164  2  1      1.658697247505      0.000000000000      1.491087913513     -0.268442988396
  020613  010787  010896  1  0     -0.581147551537      1.000000000000     -0.426928192377      0.054533660412
  020614  010787  010896  2  1      0.308539271355      1.000000000000      1.323658943176      5.567786216736
  020615  010787  010974  1  0     -0.389955610037      0.000000000000      1.384147405624      1.523961186409
  020616  010787  010974  2  1     -0.093010492623      0.000000000000      0.855772733688      2.805483341217
  020617  010787  010638  1  0      1.097431778908      1.000000000000     -0.111180573702     -1.146080255508
  020618  010787  010638  2  1      0.325941056013      1.000000000000      1.540177822113     -2.401848554611
  020619  010787  010698  1  0      0.420774817467      0.000000000000      1.528631806374      1.378234863281
  020620  010787  010698  2  1      2.823447942734      1.000000000000      1.153573751450      1.563436150551
  020621  010703  010240  1  0      1.120729565620      1.000000000000     -0.362630575895     -0.062631011009
  020622  010703  010240  2  1      0.628266215324      1.000000000000     -1.371538996696     -2.879281997681
  020623  010703  010696  1  1      1.040170669556      1.000000000000     -2.237157821655     -6.163234233856
  020624  010703  010696  2  1      1.730985045433      1.000000000000     -3.000860452652     -4.630520820618
  020625  010703  010796  1  0      1.051265358925      1.000000000000      2.585635185242      2.335433483124
  020626  010703  010796  2  1     -0.727560281754      1.000000000000     -0.607710540295     -3.075829744339
  020627  010703  010710  1  0      0.691303551197      1.000000000000      0.376928895712      2.114291667938
  020628  010703  010710  2  1     -0.537864327431      1.000000000000     -1.707841396332     -1.991284370422
  020629  010703  010400  1  1      0.140295132995      1.000000000000     -0.205719411373      1.267936468124
  020630  010703  010400  2  1      1.563062548637      0.000000000000     -1.599548220634      1.021615386009
  020631  010703  010172  1  1      0.108592532575      1.000000000000      0.741474568844      3.407050609589
  020632  010703  010172  2  1      1.342783927917      1.000000000000      0.100417293608      4.762200832367
  020633  010703  010702  1  0     -0.840388417244      0.000000000000     -0.297508686781     -2.524831056595
  020634  010703  010702  2  1     -0.768829822540      1.000000000000     -0.972823321819     -2.468331813812
  020635  010703  010232  1  0     -0.683662116528      1.000000000000      0.992679655552      0.627057194710
  020636  010703  010232  2  1     -0.698689460754      1.000000000000     -0.841992318630     -0.491173505783
  020637  010703  010242  1  0      0.760758280754      0.000000000000     -1.525965213776      2.119174242020
  020638  010703  010242  2  1      0.799452781677      0.000000000000      0.309400498867      2.159677028656
  020639  010703  010648  1  1     -0.363342732191      1.000000000000      0.065036378801     -3.092777252197
  020640  010703  010648  2  1     -0.965064883232      0.000000000000     -0.799310386181     -0.349712193012
  020641  010611  010030  1  0      0.880718231201      0.000000000000      1.495578765869      3.066498517990
  020642  010611  010030  2  1      1.572682023048      1.000000000000      0.226835891604      2.149765014648
  020643  010611  010960  1  0      0.232984155416      1.000000000000     -1.223703980446      0.946819424629
  020644  010611  010960  2  1      0.962514281273      1.000000000000     -0.123428642750     -0.373446911573
  020645  010611  010340  1  0     -1.511909484863      1.000000000000     -1.373591780663     -2.864733219147
  020646  010611  010340  2  1     -0.448847502470      1.000000000000     -0.183837249875      2.018827915192
  020647  010611  010470  1  0     -0.021763337776      0.000000000000     -0.908079326153     -2.079626798630
  020648  010611  010470  2  1      0.099260643125      0.000000000000      0.130578964949     -1.837956309319
  020649  010611  010558  1  0     -0.202318057418      0.000000000000     -1.258482933044     -4.336890220642
  020650  010611  010558  2  1     -1.079926967621      0.000000000000     -0.243715018034      2.505149602890
  020651  010611  010766  1  0      0.124160148203      1.000000000000     -1.479483485222     -4.740519046783
  020652  010611  010766  2  1      0.277961313725      1.000000000000     -0.726696908474     -1.274079322815
  020653  010611  010266  1  0      2.153135776520      1.000000000000      1.746450662613      2.914114713669
  020654  010611  010266  2  1      1.026013016701      1.000000000000      1.148479819298      1.496317625046
  020655  010611  010302  1  0      1.579408168793      1.000000000000     -0.569096148014      0.114177107811
  020656  010611  010302  2  1      0.726289451122      1.000000000000     -0.704763233662      0.973840177059
  020657  010611  010284  1  0     -0.172419741750      1.000000000000     -0.134485378861      3.485886812210
  020658  010611  010284  2  1     -0.288497656584      1.000000000000     -0.365416914225      1.306222796440
  020659  010611  010824  1  1     -0.257976263762      1.000000000000     -0.409368664026     -1.736183404922
  020660  010611  010824  2  1      1.453979730606      1.000000000000     -0.348746389151     -4.039403438568
  020661  010943  010128  1  0      1.868850708008      1.000000000000      1.184293985367      0.529429793358
  020662  010943  010128  2  1      1.370421767235      0.000000000000      2.088988065720      4.880693435669
  020663  010943  010300  1  0      0.500202596188      0.000000000000     -1.481791734695     -4.878185272217
  020664  010943  010300  2  1      0.263858675957      1.000000000000     -1.228179574013     -1.713046550751
  020665  010943  010096  1  0      1.533106327057      1.000000000000      0.391210526228      3.407668352127
  020666  010943  010096  2  1      0.974692940712      0.000000000000     -0.001190501382     -1.722025275230
  020667  010943  010122  1  1      1.243995904922      0.000000000000     -0.728629887104     -4.520458698273
  020668  010943  010122  2  1      1.003271102905      1.000000000000     -0.730183303356      0.437921464443
  020669  010943  010102  1  0      1.028142452240      1.000000000000     -2.050185441971     -4.474483489990
  020670  010943  010102  2  1      0.466438263655      0.000000000000     -1.206650614738     -1.839047670364
  020671  010943  010744  1  0      0.687210083008      1.000000000000     -1.705856204033      0.295761942863
  020672  010943  010744  2  1      2.041468381882      1.000000000000     -1.147622585297     -2.845659255981
  020673  010943  010772  1  0      2.926593780518      1.000000000000     -0.982584655285     -0.564386606216
  020674  010943  010772  2  1      1.276426792145      0.000000000000      0.571972310543     -1.648237228394
  020675  010943  010390  1  0      0.437189012766      1.000000000000     -0.950684487820      1.087022304535
  020676  010943  010390  2  1      1.514888882637      1.000000000000     -1.417864322662      0.458245038986
  020677  010943  010224  1  0      0.458529740572      1.000000000000      1.001186013222     -1.267240643501
  020678  010943  010224  2  1     -0.468900471926      0.000000000000     -0.169925346971     -1.895829200745
  020679  010943  010830  1  0      1.202766299248      1.000000000000      0.161149293184      0.106869518757
  020680  010943  010830  2  1      2.404840946198      1.000000000000     -0.991568267345     -1.929034233093
  020681  010099  010952  1  0      2.577935695648      1.000000000000     -1.593398213387     -0.671600222588
  020682  010099  010952  2  1      1.701511383057      1.000000000000      0.505817353725      1.012077808380
  020683  010099  010508  1  0      1.297114014626      1.000000000000     -0.012121506967      1.733475685120
  020684  010099  010508  2  1      0.944911539555      1.000000000000      1.053246736526     -2.710714101791
  020685  010099  010018  1  0      2.270682811737      1.000000000000      1.914659619331      4.757773876190
  020686  010099  010018  2  1      1.954786658287      1.000000000000      1.091243624687     -3.264535427094
  020687  010099  010656  1  0      2.020396232605      1.000000000000      2.660541772842      1.065208435059
  020688  010099  010656  2  1      0.524484574795      1.000000000000     -0.336144179106     -2.009325981140
  020689  010099  010256  1  0      0.863845705986      1.000000000000      0.814680993557      3.307527542114
  020690  010099  010256  2  1      3.002599239349      1.000000000000     -0.065280146897      1.866091370583
  020691  010099  010530  1  1      2.951560974121      1.000000000000      1.928159475327     -0.686019420624
  020692  010099  010530  2  1      1.365761160851      1.000000000000      0.685691535473      0.800320267677
  020693  010099  010988  1  0     -0.104107387364      1.000000000000     -1.213887572289     -1.239755153656
  020694  010099  010988  2  1      0.433643490076      1.000000000000     -0.929872214794     -1.506595134735
  020695  010099  010606  1  0      0.985569596291      1.000000000000     -0.995051443577      1.450209856033
  020696  010099  010606  2  1      1.851032137871      1.000000000000     -0.241212293506     -2.036224842072
  020697  010099  010790  1  0      1.502513527870      0.000000000000      1.765406131744      5.226265907288
  020698  010099  010790  2  1      0.203274011612      1.000000000000      0.837090015411      4.463272094727
  020699  010099  010884  1  0      0.546929955482      1.000000000000      1.906643748283     -3.520857810974
  020700  010099  010884  2  1      1.259478926659      1.000000000000      1.834351301193      1.784798264503
  020701  010569  010608  1  0      1.580376505852      0.000000000000      0.956702589989      0.399373829365
  020702  010569  010608  2  1      1.426486372948      1.000000000000      0.904388487339      2.408648014069
  020703  010569  010050  1  0      1.507326722145      1.000000000000     -1.789668083191     -3.572672843933
  020704  010569  010050  2  1      0.017980286852      1.000000000000     -1.791193723679     -4.381080150604
  020705  010569  010354  1  0     -0.211109563708      1.000000000000     -0.443092375994      1.134046435356
  020706  010569  010354  2  1     -0.143076524138      0.000000000000      0.807777106762     -3.100660562515
  020707  010569  010992  1  0      1.004236936569      1.000000000000     -1.105432391167     -1.200392484665
  020708  010569  010992  2  1      1.613997936249      1.000000000000     -0.220309391618     -2.192770719528
  020709  010569  010148  1  1     -0.664340972900      1.000000000000     -0.345482766628     -1.344194412231
  020710  010569  010148  2  1      1.593877315521      1.000000000000      1.365786314011      0.817054331303
  020711  010569  010216  1  0      2.130421638489      1.000000000000      2.367548465729      2.799179077148
  020712  010569  010216  2  1     -0.122337944806      0.000000000000     -0.184362664819      2.912828207016
  020713  010569  010918  1  0      1.788897395134      1.000000000000      2.510077953339     -0.418368816376
  020714  010569  010918  2  1      0.926769673824      1.000000000000      0.716598510742      0.943019390106
  020715  010569  010346  1  0      1.161521196365      0.000000000000      0.496364235878      2.161480903625
  020716  010569  010346  2  1      1.670786380768      1.000000000000      0.703410089016      1.892494440079
  020717  010569  010220  1  0      0.629339993000      1.000000000000     -0.138459995389     -1.879468441010
  020718  010569  010220  2  1      3.002048730850      1.000000000000      0.393270909786      1.639758825302
  020719  010569  010116  1  0      1.354845643044      1.000000000000     -0.345173299313     -2.689535140991
  020720  010569  010116  2  1      2.395845413208      1.000000000000      2.018383026123      1.798529028893
  020721  010795  010230  1  0      0.438837736845      1.000000000000      0.089374966919      1.442698955536
  020722  010795  010230  2  1     -0.105476714671      0.000000000000      0.031228773296      1.622119784355
  020723  010795  010010  1  0     -0.150877028704      0.000000000000      1.491225719452     -2.260075807571
  020724  010795  010010  2  1      0.123804993927      1.000000000000      0.236158683896      1.562743067741
  020725  010795  010908  1  0      2.067983865738      1.000000000000      2.807171821594      0.707778453827
  020726  010795  010908  2  1      0.221628233790      1.000000000000      1.506213784218      3.175570964813
  020727  010795  010274  1  0      0.249096244574      1.000000000000     -0.451543509960     -2.897057533264
  020728  010795  010274  2  1      1.376999974251      0.000000000000     -1.029905557632     -0.761096537113
  020729  010795  010958  1  0      1.565820217133      0.000000000000      0.545285344124     -1.571804404259
  020730  010795  010958  2  1     -0.803505420685      1.000000000000     -0.069088049233     -1.629347205162
  020731  010795  010694  1  0      0.150951072574      1.000000000000      0.866923034191      1.478901863098
  020732  010795  010694  2  1      0.618098914623      1.000000000000      0.336526602507      3.306321859360
  020733  010795  010776  1  0      0.812693178654      0.000000000000      0.765315771103      0.303584814072
  020734  010795  010776  2  1      1.120951056480      1.000000000000      1.765121102333      6.760915756226
  020735  010795  010524  1  0      0.552164137363      1.000000000000      0.450236588717      4.774790287018
  020736  010795  010524  2  1      1.130911827087      1.000000000000      1.661195755005      1.193800091743
  020737  010795  010368  1  0     -0.444879800081      1.000000000000     -1.539698839188     -4.335599899292
  020738  010795  010368  2  1      0.681994736195      0.000000000000     -0.575577557087      1.350085496902
  020739  010795  010504  1  0      0.846251428127      1.000000000000     -0.613434195518      2.231173992157
  020740  010795  010504  2  1      0.982713460922      1.000000000000      2.054248571396      5.035760879517
  020741  010809  010154  1  0      1.403247833252      1.000000000000      0.929292023182      3.093761444092
  020742  010809  010154  2  1      0.692668855190      1.000000000000      0.775050163269      1.812655687332
  020743  010809  010618  1  0      0.878206849098      1.000000000000     -0.517020285130      5.196187019348
  020744  010809  010618  2  1     -0.469521015882      1.000000000000     -1.197867989540      2.005510330200
  020745  010809  010458  1  0      2.508185386658      1.000000000000      2.230120182037      2.077944517136
  020746  010809  010458  2  1      1.269387364388      1.000000000000      1.650542974472      2.581508874893
  020747  010809  010444  1  0      1.742116212845      1.000000000000      0.834104537964      1.277094841003
  020748  010809  010444  2  1      0.668556988239      1.000000000000     -0.440119862556     -2.724597930908
  020749  010809  010812  1  0      1.528868436813      1.000000000000      0.216386824846     -0.550908088684
  020750  010809  010812  2  1      2.472178697586      1.000000000000     -1.059925675392     -2.760172367096
  020751  010809  010628  1  0     -0.273982644081      1.000000000000     -0.552385687828     -1.006168365479
  020752  010809  010628  2  1      1.070539355278      0.000000000000     -0.293823957443      1.857511758804
  020753  010809  010296  1  0      1.083124995232      1.000000000000     -0.571978628635      1.638763189316
  020754  010809  010296  2  1      0.227079510689      1.000000000000     -0.656016588211      1.427061080933
  020755  010809  010358  1  0      1.276421427727      1.000000000000     -0.775964140892     -0.471498697996
  020756  010809  010358  2  1      0.502142250538      1.000000000000     -1.885044097900     -2.364855766296
  020757  010809  010936  1  0      1.185581088066      1.000000000000     -1.237002491951     -3.844009876251
  020758  010809  010936  2  1      0.550537228584      0.000000000000     -0.957007169724      0.861940383911
  020759  010809  010650  1  0      1.226646184921      1.000000000000     -1.348392605782     -0.667858839035
  020760  010809  010650  2  1     -0.210218667984      1.000000000000     -1.008566617966     -0.468932390213
  020761  010457  010862  1  0      0.026456831023      1.000000000000      2.979999542236      5.730560302734
  020762  010457  010862  2  1      0.465824067593      0.000000000000      1.023920416832      0.133284449577
  020763  010457  010566  1  0      0.330003440380      1.000000000000      3.677835702896      2.515070915222
  020764  010457  010566  2  1     -1.086566448212      0.000000000000      1.680491685867      2.644778490067
  020765  010457  010928  1  0     -1.317811489105      1.000000000000     -1.247935056686     -1.117951512337
  020766  010457  010928  2  1      1.567073941231      1.000000000000      1.165223956108      1.528532743454
  020767  010457  010828  1  0      0.658328711987      1.000000000000      1.547803640366      1.444314956665
  020768  010457  010828  2  1      1.318373680115      0.000000000000      1.696545124054      1.505770444870
  020769  010457  010682  1  0      1.236113071442      1.000000000000     -0.369733661413      1.378243923187
  020770  010457  010682  2  1      1.487268328667      1.000000000000      3.469786643982      0.009371995926
  020771  010457  010160  1  0      0.457174748182      0.000000000000      1.059542655945      0.925478041172
  020772  010457  010160  2  1      2.012365341187      1.000000000000      3.811786651611      2.530242681503
  020773  010457  010290  1  0      0.474982380867      1.000000000000     -1.225112915039     -0.956537127495
  020774  010457  010290  2  1      0.900655388832      1.000000000000      2.531647920609     -0.992794752121
  020775  010457  010946  1  0      1.571196556091      1.000000000000      2.351394176483      1.340222597122
  020776  010457  010946  2  1      0.830349028111      1.000000000000     -0.342080563307      1.566964507103
  020777  010457  010890  1  0      0.811076164246      1.000000000000      1.173060774803      4.371178150177
  020778  010457  010890  2  1      1.703214049339      1.000000000000      2.143308162689     -0.644927740097
  020779  010457  010334  1  0      1.876873493195      1.000000000000      1.965751767159     -0.399362921715
  020780  010457  010334  2  1     -0.316177308559      0.000000000000     -1.532036900520     -4.405107975006
  020781  010105  010446  1  0      2.916036128998      1.000000000000      2.491622209549     -0.687355756760
  020782  010105  010446  2  1      2.121847867966      1.000000000000      3.440613269806      3.415896415710
  020783  010105  010660  1  1     -0.112776793540      1.000000000000     -0.011041820049      2.123074531555
  020784  010105  010660  2  1     -0.378601223230      0.000000000000     -0.259836703539      1.243979692459
  020785  010105  010178  1  0      1.284423589706      0.000000000000      0.069144584239      0.977352797985
  020786  010105  010178  2  1      1.648553729057      1.000000000000     -0.222514063120      2.016618967056
  020787  010105  010818  1  0      2.975472450256      1.000000000000      1.136035561562     -0.343333363533
  020788  010105  010818  2  1      1.099022746086      0.000000000000      1.831740856171      0.871735811234
  020789  010105  010850  1  0      1.082249641418      1.000000000000      0.395492523909     -2.041135787964
  020790  010105  010850  2  1      1.316672444344      0.000000000000     -0.269400030375     -0.120313212276
  020791  010105  010578  1  0      3.836784839630      1.000000000000      3.066515684128      1.965072989464
  020792  010105  010578  2  1      1.958839058876      0.000000000000      0.690352082253      3.680243015289
  020793  010105  010712  1  0      0.030907103792      1.000000000000     -0.870391428471     -4.864215373993
  020794  010105  010712  2  1      0.530406832695      1.000000000000     -1.474841356277      2.569728612900
  020795  010105  010876  1  0     -0.240840792656      1.000000000000     -1.244717717171     -1.989783048630
  020796  010105  010876  2  1      0.031989671290      1.000000000000     -1.410470962524      2.029363393784
  020797  010105  010490  1  0      0.723675251007      1.000000000000     -0.894280731678      0.974100172520
  020798  010105  010490  2  1      0.768235921860      1.000000000000      1.407911419868      1.742169618607
  020799  010105  010048  1  0      0.428459972143      1.000000000000     -2.239668369293     -5.597737789154
  020800  010105  010048  2  1      0.537731766701      1.000000000000     -1.247955322266     -2.222004413605
  020801  010263  010778  1  0      0.889074563980      1.000000000000      1.365451574326      0.715405046940
  020802  010263  010778  2  1      0.868711650372      1.000000000000      1.943415999413     -1.333744168282
  020803  010263  010686  1  0      1.562867641449      1.000000000000     -0.252801954746     -1.395508527756
  020804  010263  010686  2  1      0.774545669556      1.000000000000      0.296000629663     -3.578746080399
  020805  010263  010432  1  0      2.634206295013      1.000000000000     -1.225532412529     -1.673013806343
  020806  010263  010432  2  1      0.798935294151      1.000000000000      0.342620760202      1.077019929886
  020807  010263  010782  1  0      0.328996211290      1.000000000000      1.810107707977     -2.670420646667
  020808  010263  010782  2  1      2.510724306107      1.000000000000      1.471305012703      3.209310770035
  020809  010263  010464  1  0      0.606108903885      1.000000000000     -1.253724575043      1.487299203873
  020810  010263  010464  2  1      2.218809843063      1.000000000000     -1.188108205795      0.681334733963
  020811  010263  010360  1  0      0.161208122969      1.000000000000     -0.036679692566      0.130541920662
  020812  010263  010360  2  1      0.980960369110      1.000000000000      0.157745212317      2.123261451721
  020813  010263  010418  1  0      0.863566815853      1.000000000000      2.043123006821     -2.149758100510
  020814  010263  010418  2  1      1.497908592224      1.000000000000      1.108261108398      2.672629594803
  020815  010263  010738  1  0      0.152914389968      1.000000000000     -1.273112654686     -3.390525341034
  020816  010263  010738  2  1      1.155625224113      1.000000000000      1.825825452805      0.594480872154
  020817  010263  010822  1  1      0.192635849118      1.000000000000      0.146353363991     -4.685978889465
  020818  010263  010822  2  1      1.307348132133      1.000000000000      2.405240058899      2.572101831436
  020819  010263  010734  1  0     -0.424231797457      1.000000000000     -1.644658446312     -0.688148021698
  020820  010263  010734  2  1      0.463886171579      1.000000000000     -0.221852824092      1.924410343170
  020821  010829  010016  1  0      2.240254640579      1.000000000000      2.282960176468      2.479611635208
  020822  010829  010016  2  1      1.832752108574      1.000000000000      2.705031156540      0.864266633987
  020823  010829  010718  1  0      0.797508060932      1.000000000000      0.225800752640     -3.901795625687
  020824  010829  010718  2  1      1.228976488113      1.000000000000     -0.171011134982     -0.540005981922
  020825  010829  010304  1  0      2.011480569839      1.000000000000      1.051877379417      2.391918182373
  020826  010829  010304  2  1      2.790948152542      1.000000000000      0.563657999039     -3.282972812653
  020827  010829  010252  1  0      0.482073366642      1.000000000000      1.217055559158      3.414211273193
  020828  010829  010252  2  1      1.630498409271      0.000000000000      2.490410566330      2.400612354279
  020829  010829  010468  1  0      2.756377220154      1.000000000000      3.074652671814      3.112197399139
  020830  010829  010468  2  1      1.021615505219      0.000000000000      0.726556658745     -1.697226405144
  020831  010829  010804  1  0      1.611916422844      1.000000000000      0.774598419666      0.038674414158
  020832  010829  010804  2  1      2.436148881912      1.000000000000      1.399679541588      1.155634999275
  020833  010829  010940  1  0      1.507559299469      1.000000000000      1.179309129715     -3.240742444992
  020834  010829  010940  2  1      2.161058187485      1.000000000000      1.480810999870      0.717768311501
  020835  010829  010610  1  0     -0.140166521072      1.000000000000      0.998236775398      0.631018221378
  020836  010829  010610  2  1      0.901743650436      1.000000000000      1.406095027924      1.987618923187
  020837  010829  010742  1  0      0.181617081165      0.000000000000     -1.221399307251      0.788772106171
  020838  010829  010742  2  1      0.006771991029      1.000000000000     -0.923805415630     -0.060456395149
  020839  010829  010112  1  0      2.234220981598      1.000000000000      0.353294670582      0.306353718042
  020840  010829  010112  2  1      1.465646386147      1.000000000000      0.244380787015      0.955799818039
  020841  010969  010948  1  0     -0.468052417040      0.000000000000      0.199673280120     -2.403399705887
  020842  010969  010948  2  1      0.547493457794      1.000000000000      2.673793554306      6.182437896729
  020843  010969  010234  1  0     -0.209472686052      0.000000000000     -0.420922547579     -0.820836782455
  020844  010969  010234  2  1      0.073416657746      0.000000000000     -0.291559010744      0.535112500191
  020845  010969  010486  1  0      0.053402192891      1.000000000000     -0.115924932063      2.974030256271
  020846  010969  010486  2  1      0.777014613152      1.000000000000     -0.229757085443     -2.287219762802
  020847  010969  010420  1  0      1.183094859123      1.000000000000      1.873396873474     -1.556657552719
  020848  010969  010420  2  1      1.318484306335      1.000000000000      0.643060564995      0.958175897598
  020849  010969  010758  1  0      2.153597116470      0.000000000000      0.838760793209     -1.651677846909
  020850  010969  010758  2  1      0.850397109985      0.000000000000     -0.540371775627     -2.446943759918
  020851  010969  010736  1  0      1.123264074326      1.000000000000      2.048536062241      4.727560997009
  020852  010969  010736  2  1      0.827038764954      0.000000000000      1.675695776939      0.819293618202
  020853  010969  010644  1  1     -0.219811171293      0.000000000000     -1.518866300583      0.079630851746
  020854  010969  010644  2  1      0.263679891825      1.000000000000      0.890272140503     -0.325688242912
  020855  010969  010350  1  0      1.216183543205      1.000000000000     -0.902083218098     -2.315949440002
  020856  010969  010350  2  1      0.340665817261      1.000000000000     -1.057890653610     -2.669404506683
  020857  010969  010278  1  0      1.173391938210      1.000000000000      0.379737257957      0.701722979546
  020858  010969  010278  2  1      1.258571267128      1.000000000000     -0.383914709091     -3.329616785049
  020859  010969  010146  1  0     -0.192294239998      0.000000000000     -1.281568527222      2.558732748032
  020860  010969  010146  2  1     -0.998504042625      1.000000000000     -1.436894536018     -1.548419833183
  020861  010425  010832  1  1     -0.543328404427      0.000000000000     -0.640256643295     -3.355068206787
  020862  010425  010832  2  1      2.701245307922      1.000000000000      3.265321016312      5.966625213623
  020863  010425  010430  1  0      1.431539535522      1.000000000000     -0.807884991169     -2.247575283051
  020864  010425  010430  2  1      0.987989962101      1.000000000000     -2.332867622375     -1.233310699463
  020865  010425  010630  1  0      1.183318853378      1.000000000000      1.357321977615     -0.064365506172
  020866  010425  010630  2  1      1.181000590324      1.000000000000      1.060229420662      0.384261131287
  020867  010425  010664  1  0      1.714518308640      1.000000000000     -0.015706665814      0.512660861015
  020868  010425  010664  2  1      0.142813920975      1.000000000000     -1.509236931801     -1.062005281448
  020869  010425  010816  1  0      2.344561815262      1.000000000000     -0.066716007888     -0.469148576260
  020870  010425  010816  2  1      1.108018040657      1.000000000000      0.102661855519     -2.669336080551
  020871  010425  010512  1  0      0.658235311508      1.000000000000      2.199484348297     -0.183384418488
  020872  010425  010512  2  1      1.324367403984      1.000000000000      2.278246641159     -0.099774360657
  020873  010425  010200  1  0      1.463100671768      1.000000000000     -0.188565447927      0.960970818996
  020874  010425  010200  2  1      1.681653499603      1.000000000000      0.273720055819      0.442877382040
  020875  010425  010222  1  0     -0.115243919194      1.000000000000     -0.993387758732     -1.715707302094
  020876  010425  010222  2  1     -0.147907435894      0.000000000000     -1.780159235001     -7.295647621155
  020877  010425  010672  1  0      1.686454534531      1.000000000000      0.577563643456      0.810959577560
  020878  010425  010672  2  1      0.592933595181      1.000000000000     -0.915246784687     -0.591627240181
  020879  010425  010136  1  0      0.495299696922      1.000000000000     -0.831177532673      1.626569032669
  020880  010425  010136  2  1      0.436045229435      1.000000000000     -0.771642267704     -1.901466369629
  020881  010421  010750  1  0      3.055600166321      1.000000000000     -0.973761677742      0.626636266708
  020882  010421  010750  2  1      2.887401580811      1.000000000000     -1.834088802338     -4.270047187805
  020883  010421  010848  1  0      0.488315343857      1.000000000000      0.220090404153      2.142513275146
  020884  010421  010848  2  1      1.253833889961      1.000000000000     -1.209979057312     -1.361412763596
  020885  010421  010108  1  0      0.829410552979      1.000000000000      0.302658706903     -0.916992902756
  020886  010421  010108  2  1      1.664959788322      1.000000000000     -0.697013199329     -0.214441537857
  020887  010421  010562  1  0      2.177914857864      1.000000000000      1.065536856651     -0.623655200005
  020888  010421  010562  2  1      2.718177795410      0.000000000000      0.159693449736      0.217199325562
  020889  010421  010228  1  1      1.558510184288      1.000000000000     -1.072347283363     -3.608561038971
  020890  010421  010228  2  1      1.758263111115      1.000000000000     -0.516604661942     -1.779772639275
  020891  010421  010064  1  0      1.102047801018      1.000000000000     -2.102894783020      3.320984363556
  020892  010421  010064  2  1      1.621622443199      1.000000000000     -2.533852815628     -1.708222150803
  020893  010421  010810  1  0      2.430947303772      1.000000000000      0.116189084947      0.184885993600
  020894  010421  010810  2  1      1.517817139626      1.000000000000      0.521503210068     -2.571955204010
  020895  010421  010206  1  0      0.337903469801      1.000000000000     -0.568137347698     -0.206647843122
  020896  010421  010206  2  1      0.783010959625      1.000000000000     -1.034741282463      1.487334370613
  020897  010421  010062  1  0      2.764813184738      1.000000000000      0.773056507111      2.218008995056
  020898  010421  010062  2  1      2.493789672852      1.000000000000     -1.116089224815     -3.066697120667
  020899  010421  010986  1  0     -0.219463288784      0.000000000000     -3.067484617233     -2.820155620575
  020900  010421  010986  2  1      0.213431388140      1.000000000000     -1.376159548759     -3.616028308868
  020901  010507  010176  1  0      1.327593326569      1.000000000000      1.218585252762      3.239340305328
  020902  010507  010176  2  1      1.167827963829      1.000000000000      1.191440939903     -0.044583559036
  020903  010507  010878  1  0     -1.280990481377      1.000000000000      2.510837316513      5.428627967834
  020904  010507  010878  2  1      1.508925199509      1.000000000000      1.832351684570      0.517886757851
  020905  010507  010258  1  0      1.662372112274      1.000000000000      0.378256380558      1.555727005005
  020906  010507  010258  2  1      0.699392914772      0.000000000000      1.974939584732      3.916615009308
  020907  010507  010344  1  0      0.989602208138      1.000000000000      0.253875821829     -1.844513058662
  020908  010507  010344  2  1      0.828810632229      1.000000000000      0.376964092255      0.463489055634
  020909  010507  010614  1  0      0.965201437473      1.000000000000      2.192656755447     -1.549489736557
  020910  010507  010614  2  1     -0.627364516258      1.000000000000      0.117631651461      1.147924184799
  020911  010507  010416  1  0      0.790838479996      1.000000000000      2.216635942459      4.765040397644
  020912  010507  010416  2  1      1.642114043236      1.000000000000      3.806918382645      1.635153293610
  020913  010507  010272  1  0      1.146510124207      0.000000000000     -0.022851783782      0.357780098915
  020914  010507  010272  2  1      1.972964167595      1.000000000000     -0.477423578501     -4.516281127930
  020915  010507  010926  1  0      0.574538230896      1.000000000000      0.874390482903      1.772006988525
  020916  010507  010926  2  1      2.055042982101      1.000000000000      2.640323162079     -0.142493724823
  020917  010507  010798  1  0      0.208111628890      1.000000000000      1.284411072731     -0.734581828117
  020918  010507  010798  2  1      0.266700923443      0.000000000000      0.253188014030      2.354767322540
  020919  010507  010510  1  0      0.772626101971      1.000000000000      0.856027841568      3.474238395691
  020920  010507  010510  2  1      0.449916481972      1.000000000000      2.713741302490      3.915375709534
  020921  010367  010152  1  0      1.729190587997      1.000000000000      1.973159313202      2.442368268967
  020922  010367  010152  2  1      2.309393405914      1.000000000000      1.285046100616      5.329328536987
  020923  010367  010028  1  0      2.728733778000      1.000000000000      1.521107196808     -1.958084106445
  020924  010367  010028  2  1      2.817123174667      1.000000000000      3.377573013306      3.275960683823
  020925  010367  010022  1  0      2.093077421188      1.000000000000      0.964486479759      1.764572143555
  020926  010367  010022  2  1      3.157111167908      1.000000000000      1.868761301041      3.511955738068
  020927  010367  010554  1  1     -0.128335773945      0.000000000000     -0.594912409782     -3.154607772827
  020928  010367  010554  2  1      0.107524000108      1.000000000000      1.138471364975     -2.014780998230
  020929  010367  010388  1  0      1.803225994110      1.000000000000     -0.103835053742      0.027357064188
  020930  010367  010388  2  1      1.491117358208      1.000000000000      1.868715286255     -3.066493511200
  020931  010367  010180  1  0      2.850694417953      1.000000000000      1.841070652008      2.506950139999
  020932  010367  010180  2  1      1.358908534050      1.000000000000     -0.128576815128     -0.616653680801
  020933  010367  010058  1  1      1.249322891235      0.000000000000     -0.967485189438     -2.240602016449
  020934  010367  010058  2  1      0.843120098114      1.000000000000      0.979511320591      0.817961215973
  020935  010367  010588  1  0      0.731231212616      1.000000000000      1.006359815598     -2.921617507935
  020936  010367  010588  2  1      0.458672463894      1.000000000000     -0.515714287758      2.777078628540
  020937  010367  010024  1  0     -0.017149081454      0.000000000000     -2.150208234787      0.051299810410
  020938  010367  010024  2  1      1.646141648293      1.000000000000     -0.585641682148      3.920446157455
  020939  010367  010680  1  0      1.844971656799      1.000000000000      1.875171422958      0.677061200142
  020940  010367  010680  2  1      0.443293094635      1.000000000000      0.466665655375     -0.335515052080
  020941  010109  010540  1  1      1.540731310844      1.000000000000     -0.587209165096      0.616826117039
  020942  010109  010540  2  1      0.215033426881      1.000000000000      0.329798221588      1.024167299271
  020943  010109  010900  1  1      0.621932864189      1.000000000000     -0.090077087283     -0.236582204700
  020944  010109  010900  2  1     -0.107632108033      0.000000000000     -0.232251763344      1.213837742805
  020945  010109  010186  1  0      1.068394899368      1.000000000000      0.101329334080      0.199142694473
  020946  010109  010186  2  1      1.907609939575      0.000000000000      0.759216964245      1.213896512985
  020947  010109  010324  1  1      0.894717812538      1.000000000000      1.044172167778      2.095699787140
  020948  010109  010324  2  1      1.624853849411      1.000000000000      0.378053456545      2.047442436218
  020949  010109  010966  1  0     -0.127396374941      1.000000000000      0.209803804755     -2.029520750046
  020950  010109  010966  2  1      0.042406715453      1.000000000000      0.430193364620     -0.456743955612
  020951  010109  010130  1  0     -0.150118201971      1.000000000000     -0.018679769710     -2.946822166443
  020952  010109  010130  2  1      0.474016636610      1.000000000000     -0.360235959291     -1.507400751114
  020953  010109  010840  1  0      2.329575538635      0.000000000000      2.098096609116      2.282702684402
  020954  010109  010840  2  1      0.840176343918      1.000000000000      0.126255497336      1.833720445633
  020955  010109  010492  1  0      1.439598798752      0.000000000000     -0.759974777699      0.333772957325
  020956  010109  010492  2  1     -0.072756372392      1.000000000000     -1.233933806419     -1.543028473854
  020957  010109  010106  1  0      0.008782410994      1.000000000000     -2.459473848343     -4.625779151917
  020958  010109  010106  2  1      0.310056179762      0.000000000000     -1.413946628571     -2.503008604050
  020959  010109  010626  1  0     -0.091580010951      0.000000000000     -2.213327884674     -1.130969762802
  020960  010109  010626  2  1      1.269584536552      1.000000000000      1.135027766228      3.259290218353
  020961  010341  010892  1  0      0.811742782593      0.000000000000      1.740776538849     -0.520901441574
  020962  010341  010892  2  1     -0.275672972202      1.000000000000     -0.849008738995      0.347428977489
  020963  010341  010308  1  0     -0.860462069511      0.000000000000     -0.910071432590     -1.377756834030
  020964  010341  010308  2  1      1.475718259811      1.000000000000      0.353000104427     -2.850109577179
  020965  010341  010600  1  0     -0.122034080327      1.000000000000      0.168583333492      3.370728015900
  020966  010341  010600  2  1     -0.406180173159      1.000000000000     -0.448354691267     -1.092468142509
  020967  010341  010286  1  0      1.222670197487      1.000000000000      1.668401479721      0.730523169041
  020968  010341  010286  2  1      1.717866539955      1.000000000000      2.171342849731      2.762545108795
  020969  010341  010568  1  0      0.197043761611      1.000000000000      1.477532386780      1.311088562012
  020970  010341  010568  2  1      0.628818094730      1.000000000000      2.237673759460     -0.100371122360
  020971  010341  010622  1  0      0.082450516522      1.000000000000      0.271478921175     -1.541746139526
  020972  010341  010622  2  1      0.716577291489      1.000000000000     -0.657023906708     -0.660989522934
  020973  010341  010378  1  0      1.153615474701      1.000000000000     -0.080553740263     -0.402442634106
  020974  010341  010378  2  1      2.213795185089      1.000000000000      0.395317018032      2.004659891129
  020975  010341  010544  1  0      0.095481790602      1.000000000000      2.171298503876      2.002372503281
  020976  010341  010544  2  1     -0.374988645315      0.000000000000      0.484295547009      2.142455816269
  020977  010341  010248  1  0      1.787442803383      1.000000000000      2.040047407150      0.744054913521
  020978  010341  010248  2  1      1.137770414352      1.000000000000      0.356648206711     -0.337949573994
  020979  010341  010482  1  1      0.539433002472      1.000000000000     -1.097569704056      0.029639005661
  020980  010341  010482  2  1      1.113222122192      1.000000000000      0.911998093128      0.805494964123
  020981  010235  010316  1  0      0.682444453239      1.000000000000     -0.353789657354     -1.160534143448
  020982  010235  010316  2  1      1.056317329407      1.000000000000     -1.110394716263     -3.698513746262
  020983  010235  010246  1  0     -0.581218838692      1.000000000000     -1.375598669052     -4.101161003113
  020984  010235  010246  2  1      0.925332844257      1.000000000000     -1.046834111214     -1.382125616074
  020985  010235  010902  1  0      1.341323494911      1.000000000000      0.261407792568      3.095998764038
  020986  010235  010902  2  1     -0.837908864021      0.000000000000      0.442556440830     -3.525340318680
  020987  010235  010318  1  0      0.689942955971      0.000000000000     -2.034906148911     -0.870308041573
  020988  010235  010318  2  1      1.007981538773      1.000000000000     -0.344108194113     -1.032451152802
  020989  010235  010488  1  0     -0.798772573471      1.000000000000      1.250208973885     -2.514641761780
  020990  010235  010488  2  1      0.787465035915      1.000000000000      1.147052288055      0.982543885708
  020991  010235  010008  1  0     -0.167585849762      1.000000000000     -1.877058506012      2.077863931656
  020992  010235  010008  2  1     -0.187655806541      0.000000000000      1.250556588173      2.442283630371
  020993  010235  010984  1  0     -1.780028700829      1.000000000000     -1.413743853569     -2.623820304871
  020994  010235  010984  2  1     -2.174758911133      0.000000000000     -1.265759468079      1.525433540344
  020995  010235  010846  1  0      1.408154845238      1.000000000000     -0.532256126404     -1.797713518143
  020996  010235  010846  2  1     -1.067082762718      1.000000000000     -1.500904917717     -3.611388206482
  020997  010235  010674  1  0     -0.255566865206      1.000000000000     -0.729396462440     -0.210560262203
  020998  010235  010674  2  1     -0.084872700274      1.000000000000     -1.812501192093     -3.070588827133
  020999  010235  010076  1  0      0.659553825855      1.000000000000      1.616153001785      0.862415194511
  021000  010235  010076  2  1      1.169055104256      1.000000000000      0.019114263356      2.966943979263
