# Supplementary material for: Bayesian methods for jointly estimating genomic breeding values of one continuous and one threshold trait
Source: PLoS One. 2017 Apr 14;12(4):e0175448. doi: 10.1371/journal.pone.0175448 (PMC5391971; doi:10.1371/journal.pone.0175448)
Supplement: S1 Appendix — (BZ) [file pone.0175448.s001.bz › rep1/0102MTYPE.out]

  000001  010001 1 2 1 2 2 1 2 2 1 1 1 1 2 2 1 2 1 1 2 2 1 1 2 1 2 1 2 2 2 2 2 2 2 2 2 1 2 1 2 1 2 2 1 2 2 2 1 2 1 2 2 2 1 2 2 2 2 2 1 2 2 2 2 2 1 1 2 1 1 2 1 1 2 2 2 1 2 1 1 2 2 2 2 1 1 1 1 2 1 2 1 1 2 1 1 1 2 2 1 2 2 1 2 2 2 1 2 2 2 1 2 2 2 2 2 2 2 2 1 1 2 2 2 2 1 2 1 2 2 2 2 2 2 2 1 2 1 1 2 2 2 2 1 1 1 1 1 2 1 1 2 2 2 1 1 1 1 1 1 1 1 1 1 1 1 1 1 2 1 2 1 2 1 1 1 1 2 1 2 2 2 2 2 2 2 2 2 2 2 2 2 2 2 1 1 2 1 1 2 1 2 1 1 2 2 2 1 1 2 1 2 2 2 2 2 2 1 1 2 1 2 1 2 1 1 2 2 2 2 2 2 1 2 2 2 2 2 2 2 2 1 1 2 1 2 2 2 2 1 2 2 2 2 2 2 1 1 2 2 1 2 2 1 2 1 1 2 1 2 2 2 2 2 1 1 1 1 2 2 1 2 1 2 2 2 2 2 1 1 1 2 2 1 2 1 1 1 2 2 1 1 1 1 1 2 2 1 2 1 1 2 2 1 1 1 2 2 2 1 2 1 1 1 2 2 2 2 1 2 2 2 2 2 2 1 1 2 2 2 1 2 2 2 2 2 2 2 2 1 2 1 1 2 1 2 2 2 2 1 2 2 1 1 1 2 1 1 2 2 1 2 2 1 2 2 2 1 1 1 2 1 2 2 2 2 2 1 1 1 1 2 1 2 2 2 2 2 2 2 2 2 1 1 1 1 1 2 1 2 1 2 1 1 1 2 1 2 2 1 2 2 2 1 1 1 1 2 2 1 2 2 2 1 1 1 1 2 2 1 1 2 1 2 1 1 1 1 2 2 2 2 1 1 2 2 1 1 1 1 1 1 1 1 1 1 2 1 1 1 2 2 1 2 2 1 2 1 1 2 2 2 2 2 1 1 1 1 2 2 1 1 1 2 1 1 2 1 1 1 2 1 2 1 2 1 2 1 2 2 2 1 2 1 2 1 2 1 1 1 1 1 1 2 2 1 2 1 2 1 1 1 2 1 1 2 1 1 2 1 1 2 2 1 1 1 2 1 2 2 1 1 2 1 1 1 1 1 2 2 2 1 1 1 1 2 1 1 1 2 1 1 1 1 1 1 2 2 1 2 1 2 1 1 2 1 2 2 2 1 2 1 1 2 1 2 1 1 1 2 1 2 1 2 1 1 1 1 2 2 2 2 2 1 1 2 2 2 1 2 1 2 2 2 2 2 1 2 1 2 1 1 2 2 1 2 2 2 2 1 2 1 2 1 2 1 2 2 2 2 2 2 2 2 2 1 2 2 2 2 2 1 1 2 2 2 1 2 2 2 1 1 1 2 2 2 2 2 1 2 2 2 2 2 1 1 1 2 2 2 2 2 2 2 1 2 2 2 2 2 2 2 2 2 1 2 1 2 2 2 2 1 1 1 2 2 2 2 2 1 2 2 2 1 2 1 1 2 2 1 1 1 1 2 2 1 2 1 2 2 2 2 2 1 2 2 1 1 1 1 1 1 2 2 2 2 2 2 2 2 2 2 1 2 1 2 2 2 2 2 2 2 1 2 2 1 1 1 2 2 1 1 1 2 2 1 2 1 1 2 1 1 2 1 1 1 2 1 1 1 1 2 2 1 2 2 2 1 2 1 2 1 1 1 1 2 2 2 2 2 1 1 1 2 2 2 2 2 1 1 1 1 2 1 1 2 2 1 2 1 2 1 1 2 1 1 1 1 2 1 2 1 1 2 1 1 2 2 2 2 2 2 2 2 2 2 1 2 2 2 1 1 1 2 2 2 2 1 2 2 2 1 2 1 1 1 1 2 1 1 1 2 2 2 2 2 1 1 1 2 2 2 1 2 2 1 2 1 1 2 2 2 1 2 1 2 1 1 1 1 2 1 2 1 1 2 1 2 2 1 2 2 1 2 1 1 1 2 1 1 1 2 2 1 2 1 1 1 1 1 1 1 2 2 1 1 2 2 2 1 2 2 2 2 2 1 2 1 2 1 1 1 1 2 1 2 2 2 2 2 2 1 1 2 2 2 1 1 1 1 2 2 1 1 2 2 1 1 1 2 2 2 2 1 2 2 1 2 2 1 1 2 1 1 2 1 2 1 1 2 1 1 1 2 1 1 2 2 2 1 2 2 1 2 2 2 2 2 1 2 1 1 2 2 2 1 2 1 2 2 2 1 2 2 2 1 1 1 2 1 1 2 1 1 2 2 1 1 1 2 2 2 2 1 1 2 2 1 2 2 2 2 1 1 2 1 1 2 1 1 2 1 1 2 1 2 2 1 2 1 2 2 2 1 2 2 1 2 2 1 1 2 2 2 1 2 2 2 2 1 2 2 2 2 1 2 1 2 1 2 1 1 2 2 2 1 1 2 2 1 2 2 1 1 1 2 2 2 1 2 2 1 2 2 1 2 1 1 1 2 1 2 1 2 1 1 1 2 2 2 1 2 2 2 2 2 2 2 2 2 1 1 2 2 1 2 2 1 2 2 2 2 2 2 2 2 2 1 2 2 2 2 1 2 1 1 1 1 1 1 1 1 1 2 1 1 2 1 1 2 1 2 2 1 2 2 1 1 2 2 2 1 1 2 2 2 2 2 1 2 2 1 2 2 2 2 1 2 2 1 2 2 2 2 1 1 2 2 1 1 2 2 2 2 1 2 2 2 2 1 2 2 2 2 2 2 2 2 1 1 2 2 2 2 2 2 2 2 2 2 1 2 2 1 2 2 2 2 2 2 2 2 2 2 2 1 1 2 1 2 2 2 2 2 2 2 2 2 2 2 2 2 2 1 2 1 2 2 1 2 1 2 2 2 2 1 2 2 2 2 2 1 1 2 2 2 2 2 1 1 2 1 2 2 2 2 2 2 2 2 1 1 1 2 2 1 2 2 2 2 2 1 2 2 2 1 2 2 2 2 2 2 1 1 1 2 1 2 2 1 2 2 2 2 2 2 2 2 1 1 2 1 1 2 2 1 1 2 1 2 2 1 1 2 2 2 2 2 1 2 2 1 1 2 2 2 1 1 2 1 2 2 2 2 2 2 2 2 2 1 2 2 1 2 2 1 2 2 2 1 1 2 1 2 1 1 1 2 1 2 2 1 2 2 2 2 2 2 2 1 2 2 2 2 2 2 1 2 2 1 1 2 2 2 2 2 2 1 1 2 2 1 2 2 1 1 1 1 2 2 2 2 2 1 2 2 2 2 1 1 2 2 2 1 2 2 1 1 2 1 1 1 1 1 1 2 1 1 2 2 2 2 1 1 1 1 2 2 1 1 2 1 1 1 2 1 2 2 1 2 2 1 1 1 2 2 2 1 2 1 1 1 2 2 1 2 1 2 1 2 1 1 2 1 1 2 1 1 1 1 1 2 1 1 1 1 1 1 1 2 2 1 1 1 1 1 1 1 1 2 1 1 2 2 2 1 2 2 2 2 1 1 2 2 1 2 2 2 2 1 2 2 1 1 2 2 1 1 1 2 1 2 2 1 1 1 1 2 1 1 2 2 1 2 2 1 1 1 1 2 2 1 2 2 2 2 2 2 2 2 2 1 2 2 1 2 1 1 1 2 2 1 1 1 2 1 2 2 2 1 1 2 1 2 2 2 2 2 1 2 2 2 2 1 2 1 2 1 2 1 1 1 1 1 1 2 1 2 2 1 2 2 2 1 2 1 1 1 1 1 2 1 1 1 1 2 2 2 2 2 2 2 1 1 2 1 1 2 1 2 2 1 2 2 2 1 2 1 1 2 1 2 2 1 2 2 1 1 1 1 1 1 1 2 1 2 1 2 2 1 1 2 1 2 2 2 2 2 2 2 1 2 1 2 1 1 1 2 2 1 2 2 2 2 1 2 2 2 2 2 2 2 2 2 2 1 2 1 2 1 2 1 2 2 2 2 2 1 2 2 2 2 2 1 2 1 2 1 1 1 2 1 2 1 2 2 2 1 2 1 2 2 1 2 2 1 1 2 2 2 1 2 2 2 1 1 2 1 2 1 2 2 1 2 2 2 1 1 1 2 1 1 2 2 2 2 2 1 2 2 2 2 1 2 1 2 2 2 2 1 2 1 1 2 2 2 2 1 2 2 1 1 1 2 1 2 2 1 1 2 2 1 1 2 2 2 2 1 2 2 2 1 1 1 2 1 2 1 2 2 2 1 2 2 2 1 2 2 1 1 1 2 2 2 1 2 1 2 1 1 2 1 1 2 1 1 1 2 2 2 1 2 2 2 2 2 2 1 2 2 2 1 2 2 1 2 2 1 2 1 2 2 1 2 2 1 1 2 2 2 2 2 1 1 2 2 2 2 2 1 1 2 2 2 1 2 1 1 2 1 1 2 2 1 1 1 1 1 1 1 2 2 2 2 1 2 2 1 2 2 2 2 2 2 2 1 2 2 1 1 2 2 1 1 1 1 2 2 2 1 2 1 2 2 1 1 1 2 2 1 1 2 1 1 1 2 1 1 1 2 1 2 1 1 1 1 2 1 1 1 1 1 2 1 1 2 2 1 2 2 1 2 2 2 2 1 2 2 2 1 1 2 1 1 2 2 1 1 2 1 1 2 2 2 2 2 1 2 2 2 2 2 1 1 2 2 1 1 2 2 1 1 1 1 1 1 2 2 2 1 1 1 2 2 1 2 1 1 2 2 1 1 1 1 1 2 1 2 2 1 1 1 2 2 1 1 1 1 1 1 1 2 1 1 2 1 1 1 2 1 1 1 1 2 1 2 1 1 1 2 2 1 1 2 2 1 1 2 1 2 1 2 1 1 2 1 2 1 1 2 1 1 2 2 2 1 1 1 2 1 1 1 2 2 1 2 1 1 2 1 2 1 1 1 2 2 2 1 1 1 1 1 1 1 1 1 1 2 2 1 2 2 2 2 2 2 1 1 1 1 2 2 1 1 2 1 2 2 2 2 1 2 2 2 1 1 1 1 2 2 1 1 2 1 1 1 2 2 1 2 2 2 1 2 2 1 2 1 2 1 2 2 2 2 1 2 2 1 2 1 2 1 1 1 2 1 1 1 1 2 2 1 2 2 1 1 1 1 2 1 1 1 1 2 1 1 2 2 1 2 1 1 1 2 2 1 1 1 2 2 1 1 2 2 1 2 2 2 2 2 2 2 2 2 1 2 1 2 1 2 2 1 2 2 2 1 2 2 1 1 1 1 2 2 2 2 2 1 2 1 2 2 2 1 2 2 2 2 2 2 2 2 2 1 1 1 2 1 2 2 2 1 2 1 2 1 1 1 1 1 2 2 2 2 2 1 2 2 2 2 2 1 2 1 2 1 1 2 2 2 1 1 2 1 1 2 2 2 1 2 1 1 1 1 1 2 2 2 2 1 2 2 2 2 2 2 2 2 2 1 1 2 1 2 2 2 1 1 1 1 1 2 1 1 2 2 2 2 2 2 2 2 2 1 1 1 2 2 1 2 2 1 1 2 1 1 2 2 1 2 1 2 1 2 2 1 2 2 2 1 2 1 1 1 1 1 1 2 1 1 2 2 1 2 2 1 2 2 2 2 2 2 1 1 1 2 1 2 1 2 2 1 2 2 1 2 1 1 2 1 1 1 2 1 1 2 1 2 1 2 1 1 1 1 2 1 2 2 2 2 1 1 2 1 2 1 1 1 2 2 1 2 2 1 2 1 1 1 1 1 2 1 2 2 2 1 2 1 2 2 1 1 2 1 1 2 1 1 1 1 1 2 1 2 1 2 1 2 2 2 1 1 1 2 1 1 1 2 1 1 1 1 1 1 2 1 1 1 1 2 1 1 2 1 2 2 2 2 2 1 1 1 1 2 1 1 2 2 2 2 1 1 1 2 1 1 2 1 1 1 2 1 2 2 2 2 1 2 2 1 1 1 1 1 1 2 1 2 2 2 2 2 2 2 2 2 2 1 2 2 2 2 1 2 2 2 2 2 2 2 2 2 2 2 2 2 2 2 1 2 2 2 2 2 1 2 2 2 1 2 2 2 2 2 1 2 1 2 2 2 1 2 2 2 2 2 2 2 1 2 1 2 2 2 2 2 2 2 2 2 2 2 2 2 1 2 2 1 2 1 2 1 1 2 1 2 2 2 1 1 2 2 1 2 2 2 2 2 2 1 2 1 1 2 1 2 2 2 2 2 1 1 2 2 1 2 1 1 2 2 1 2 2 2 2 2 1 2 1 2 1 1 1 1 2 2 1 1 2 2 2 1 2 2 1 2 2 2 2 1 1 1 2 2 2 1 2 2 2 1 1 2 1 2 2 1 1 1 2 2 2 2 2 2 2 2 2 1 2 1 2 1 1 2 1 2 1 2 2 2 1 2 2 1 2 1 1 1 2 1 2 2 2 2 1 1 1 1 2 2 1 2 1 2 1 1 2 2 1 1 2 2 1 2 2 2 2 2 1 2 1 2 1 2 2 2 2 2 1 2 2 2 1 2 1 2 2 2 2 2 2 2 2 2 2 2 2 1 2 2 1 2 2 2 2 2 1 2 1 2 2 2 2 1 2 1 2 2 2 2 2 2 2 2 2 2 1 2 2 2 2 2 2 2 2 2 1 2 2 1 2 2 2 2 2 2 2 1 2 2 2 1 2 2 2 1 2 2 2 1 1 2 2 2 2 1 1 1 1 1 1 2 1 2 2 2 2 1 1 2 2 1 1 2 1 2 2 1 1 2 2 2 2 2 2 2 2 2 2 1 1 1 1 1 1 1 1 2 1 1 1 2 2 2 1 1 1 1 1 1 1 2 1 1 1 1 2 1 2 1 1 1 1 1 1 1 1 2 1 2 2 2 1 2 1 1 1 2 1 1 1 1 1 2 2 2 2 2 2 2 2 2 2 1 2 2 1 2 1 1 2 1 2 1 1 2 1 2 1 2 1 1 1 1 1 2 2 1 1 1 2 2 1 1 1 2 2 2 1 1 1 2 2 2 2 2 2 2 2 1 1 2 2 1 2 2 2 2 2 1 2 2 1 2 2 1 2 2 1 2 2 2 1 2 2 2 1 2 2 2 2 2 2 2 2 2 2 2 2 2 1 2 2 2 2 2 1 1 2 2 2 1 2 2 2 2 2 1 1 2 2 2 1 2 2 2 2 1 1 2 2 2 2 2 1 1 1 2 1 1 2 1 1 2 2 2 1 2 1 2 2 2 2 2 1 2 2 2 2 2 2 2 2 2 2 2 2 2 2 1 2 2 2 1 1 1 2 2 1 1 1 2 1 1 2 2 2 2 1 2 2 2 2 2 2 1 2 1 2 1 2 1 2 2 2 2 2 1 2 1 2 2 2 2 2 1 2 2 2 2 1 1 2 2 1 1 2 1 1 2 1 1 2 1 1 1 1 1 1 2 1 1 2 1 2 1 2 1 1 2 1 2 2 2 2 2 1 2 2 2 2 2 1 1 1 2 2 2 2 2 1 2 2 1 1 2 2 2 1 2 2 1 1 1 2 2 2 2 1 1 1 1 2 2 1 1 1 2 1 2 2 2 2 2 2 2 1 2 2 2 1 2 2 1 1 1 2 1 2 1 1 2 2 2 2 2 1 2 1 2 1 2 2 1 2 1 1 1 2 2 2 1 2 2 1 1 2 1 1 1 1 2 2 2 1 2 2 1 2 1 2 1 1 1 1 2 1 2 1 1 2 1 1 2 2 2 2 1 1 1 1 2 1 2 1 2 2 1 2 1 1 1 2 2 2 2 1 2 1 1 1 1 2 1 1 1 2 1 1 2 1 1 1 2 1 2 2 1 1 2 2 2 1 2 1 2 2 2 1 1 1 2 2 1 1 2 1 2 1 1 2 2 1 1 2 1 1 1 1 1 1 1 2 2 1 2 1 1 1 1 1 2 1 2 2 2 2 1 2 2 1 2 2 2 1 1 1 2 2 1 2 1 1 2 2 1 1 2 2 1 1 1 2 2 2 2 2 2 2 1 2 1 2 1 1 2 1 1 1 1 2 2 2 1 2 2 2 1 2 1 2 2 2 1 1 1 2 2 2 2 2 2 1 2 2 2 1 1 2 1 1 1 1 1 2 2 2 1 1 2 1 1 2 1 1 2 2 2 2 1 2 2 2 1 2 2 1 1 2 1 1 1 2 1 1 1 2 1 1 1 1 1 2 1 2 2 2 1 2 2 2 1 1 1 2 2 1 2 2 1 2 1 2 2 2 2 2 2 1 1 1 2 2 1 1 1 1 1 2 1 1 1 1 2 1 2 1 2 2 2 1 1 2 2 2 2 2 1 2 1 1 2 1 1 1 2 1 2 2 2 2 2 1 2 2 1 1 2 2 2 1 1 2 2 2 2 1 1 2 1 1 2 2 1 2 2 2 1 2 2 1 1 1 1 2 2 2 2 2 2 2 2 2 2 2 2 2 1 2 2 1 2 1 2 1 1 1 2 2 2 1 1 1 1 2 1 1 1 2 2 1 2 1 1 1 2 1 2 2 2 2 1 1 1 1 1 1 1 2 2 2 2 2 2 1 1 2 2 2 2 1 1 2 1 2 1 2 2 2 1 2 2 2 2 1 1 2 2 1 1 1 1 1 2 1 2 2 1 2 1 1 2 1 2 1 1 1 1 1 1 1 2 2 1 1 2 1 1 1 2 1 1 1 1 2 1 1 1 2 2 2 2 2 1 1 1 1 2 2 2 1 1 2 1 2 1 1 1 1 2 2 1 1 1 1 2 2 2 2 2 1 2 2 1 1 2 2 2 2 2 2 2 2 2 2 2 2 2 1 2 1 2 2 2 2 2 2 1 1 2 2 1 2 1 2 1 2 1 2 2 2 1 1 1 2 1 1 2 2 1 1 2 2 2 2 1 1 2 2 1 2 2 2 2 2 2 1 2 2 2 2 2 1 2 2 1 1 2 2 2 1 2 2 2 2 2 2 2 2 2 2 2 2 2 1 2 1 2 1 2 1 2 1 2 2 2 2 2 1 1 2 2 2 2 2 2 2 2 2 2 2 1 1 2 1 1 2 2 2 2 1 1 2 2 2 1 1 2 1 1 1 2 2 1 2 1 1 2 2 2 2 1 1 2 2 2 1 1 1 2 2 1 2 1 1 2 1 1 2 1 2 1 1 2 1 2 1 2 1 2 1 2 1 1 2 1 1 1 1 1 2 2 2 2 1 2 1 2 1 1 1 1 2 2 1 1 2 1 2 2 1 1 1 1 1 2 1 1 1 1 1 1 2 2 1 1 1 1 1 1 2 1 1 2 2 1 1 1 1 1 1 1 2 2 1 1 1 1 1 1 1 2 2 1 2 1 2 1 1 1 1 1 2 1 1 1 2 1 1 1 1 2 2 1 2 1 2 2 2 1 2 1 1 1 1 1 1 1 2 1 2 2 1 1 1 1 2 1 2 2 2 2 2 2 1 2 2 2 2 2 2 2 1 2 2 2 2 2 2 2 2 1 1 1 1 2 1 1 1 2 1 2 2 1 2 1 2 2 2 1 1 2 2 1 1 2 2 2 1 2 2 2 2 2 1 2 2 2 2 1 1 1 1 2 2 1 1 2 1 1 1 1 1 2 2 2 2 2 2 1 2 2 2 2 2 2 1 1 2 2 2 2 2 2 1 2 1 2 2 1 2 2 2 1 2 1 2 2 2 2 2 2 2 1 1 2 1 2 1 2 1 2 2 2 2 2 2 2 2 1 1 2 2 2 2 2 2 1 1 2 2 2 1 2 1 1 1 2 1 2 2 2 1 2 1 1 1 2 1 2 2 1 2 2 1 2 1 2 2 2 2 1 1 2 1 1 2 2 1 2 1 1 2 2 1 1 2 1 1 1 2 1 1 1 1 2 2 2 2 2 2 1 2 1 2 1 1 2 2 1 2 2 2 1 1 1 1 2 1 2 2 1 2 2 2 2 1 1 1 1 1 1 1 2 1 1 2 2 1 2 2 1 2 2 1 2 2 2 2 2 1 1 2 2 2 2 2 1 2 1 2 1 2 2 2 2 2 2 2 2 2 2 2 2 2 2 2 2 2 2 2 1 2 2 1 2 2 1 1 1 1 2 1 2 1 2 2 1 1 1 1 2 1 1 1 1 2 1 1 1 1 1 1 1 1 2 1 1 2 1 2 1 1 1 1 2 1 1 2 1 2 1 2 1 2 1 1 1 1 1 2 1 1 1 1 2 2 2 2 1 2 2 2 1 1 2 2 2 1 1 2 1 1 2 1 1 1 2 1 2 1 1 2 2 2 1 1 1 2 1 2 1 1 2 2 2 1 1 1 1 1 1 1 2 1 1 1 2 1 1 1 1 2 1 2 2 2 1 1 2 1 2 1 2 1 1 1 1 2 1 1 1 1 2 1 1 1 1 1 1 2 1 1 1 1 1 1 1 2 1 1 1 1 1 2 2 2 1 2 1 2 1 1 1 2 2 2 1 1 1 1 1 2 1 2 2 1 2 2 2 1 2 2 2 1 2 2 1 2 2 1 2 1 1 1 1 1 1 2 2 2 2 1 2 2 1 1 1 2 2 2 1 2 2 2 2 2 1 2 2 2 2 1 1 2 1 2 2 1 1 1 1 2 2 2 1 2 2 1 2 1 2 2 2 1 1 1 2 2 2 1 2 2 2 1 2 1 2 2 2 2 2 1 1 2 1 2 1 1 2 2 2 2 2 2 2 2 2 1 1 1 2 1 2 1 1 2 1 2 2 2 2 1 1 1 1 1 1 2 1 1 1 2 1 2 1 1 1 2 2 2 1 1 2 1 2 2 1 1 2 1 2 2 1 2 2 1 1 2 2 2 2 2 2 2 2 2 1 2 1 2 1 2 2 2 2 2 1 2 1 2 1 2 2 2 1 2 2 2 1 2 1 1 2 2 2 2 2 1 1 2 1 2 1 2 2 2 2 1 1 1 2 1 1 2 2 1 1 1 2 1 1 2 1 2 1 1 2 1 1 1 2 1 1 1 1 2 2 1 2 1 2 2 2 1 2 2 1 1 2 1 1 2 1 2 2 2 1 2 2 1 1 2 2 1 1 1 2 2 2 1 2 1 1 1 1 1 2 1 1 1 1 2 2 2 2 1 1 1 1 2 1 2 1 2 1 1 1 1 2 1 2 2 1 2 1 1 2 2 2 2 2 2 2 2 1 2 2 1 2 2 2 2 1 2 1 1 1 2 2 1 2 2 2 2 1 2 2 1 2 1 2 1 2 2 1 2 2 1 2 2 1 1 2 2 1 1 1 2 2 1 2 1 1 1 2 1 2 1 2 1 2 1 2 1 2 1 2 1 2 2 1 2 1 2 1 1 2 2 2 2 1 1 1 1 1 1 1 1 2 2 2 1 1 2 2 2 1 2 2 2 1 2 2 2 1 2 2 2 2 1 2 2 2 2 2 2 2 2 2 2 2 2 2 2 2 2 1 2 2 2 2 1 1 2 2 1 2 1 1 2 2 1 2 1 2 2 2 1 2 2 2 2 2 1 1 1 2 2 2 1 2 2 2 2 2 2 2 2 1 2 1 1 1 2 2 2 2 2 1 1 2 2 1 2 2 2 1 1 2 2 1 2 1 2 2 2 2 2 2 2 2 1 2 2 2 2 2 2 2 1 2 2 1 1 2 2 2 1 1 2 2 2 2 2 2 1 2 1 1 1 1 2 1 2 1 1 2 1 1 1 1 1 2 1 2 1 1 1 1 2 1 2 1 2 1 2 2 1 2 1 2 1 1 2 2 1 2 2 1 2 2 2 2 2 2 1 2 2 2 2 1 2 1 2 2 2 1 2 2 1 2 2 1 2 2 2 2 2 2 2 1 1 2 2 2 2 2 2 1 1 2 2 1 2 2 2 2 1 1 1 1 2 1 1 1 1 1 1 1 1 1 1 2 1 2 2 2 2 1 2 2 1 1 1 1 1 1 1 1 1 1 1 1 1 2 1 2 1 1 1 1 1 2 1 2 2 2 1 1 2 1 1 2 1 2 1 2 2 2 1 2 1 1 1 2 1 2 2 1 1 1 2 2 1 1 1 1 1 2 1 1 1 1 1 2 2 1 1 1 1 1 2 1 2 1 2 1 1 2 2 2 2 1 1 2 2 1 1 1 2 1 1 1 2 1 1 1 1 1 2 1 1 2 1 2 1 1 1 2 2 1 2 1 2 2 2 1 2 2 2 2 2 1 1 1 1 2 1 2 2 2 2 2 2 2 2 1 2 2 2 1 2 2 2 1 1 2 1 1 2 1 2 2 2 2 2 2 1 2 2 2 1 2 2 1 1 1 1 1 2 2 2 1 2 2 1 1 2 2 2 1 1 1 1 2 1 1 2 2 2 2 2 1 2 2 1 2 2 2 1 2 2 2 2 2 2 2 2 2 1 2 2 1 2 2 1 2 2 2 1 1 1 1 1 2 1 2 2 1 2 2 1 1 2 2 1 2 1 1 1 1 1 1 1 2 2 2 1 1 1 1 1 1 1 2 2 2 1 2 1 1 1 2 1 1 2 2 2 1 1 1 2 1 2 2 1 2 2 2 1 1 1 2 2 1 1 1 2 2 1 1 1 1 1 2 1 2 1 1 2 2 1 2 1 2 2 2 2 2 2 1 1 1 2 1 2 2 2 1 2 2 1 1 2 2 1 1 2 2 2 2 1 2 2 1 2 2 2 1 2 2 1 1 1 1 2 1 1 2 2 2 2 2 1 2 1 2 2 2 1 2 2 2 1 2 2 2 2 1 1 1 2 1 2 2 1 1 2 2 2 1 1 1 2 2 2 2 2 2 1 1 1 2 1 2 2 2 1 2 1 2 2 1 1 1 2 2 1 1 1 1 2 1 1 2 2 1 2 2 2 2 2 2 2 2 1 2 2 1 1 2 2 2 2 2 1 1 2 2 1 1 2 2 2 1 2 2 2 1 2 2 1 2 2 2 2 2 1 1 2 1 1 2 2 2 2 1 2 1 2 1 2 2 2 1 2 2 2 2 2 2 1 2 2 2 2 2 2 2 2 1 2 2 2 1 1 2 2 1 2 1 2 2 1 1 2 2 1 2 1 1 2 2 2 2 2 1 1 1 2 2 1 1 2 2 2 2 2 1 2 1 1 1 2 1 1 1 1 1 2 1 2 1 2 2 2 1 1 2 1 2 2 1 1 2 1 1 2 1 2 2 1 1 1 1 1 1 1 1 1 1 2 1 2 2 1 1 1 1 1 1 2 1 1 2 2 1 1 2 1 1 2 1 1 1 2 1 1 1 1 1 2 2 2 2 2 2 1 1 1 2 1 1 2 1 2 1 1 1 2 1 2 2 2 2 2 1 1 2 2 2 2 2 2 2 2 2 2 2 2 2 2 2 1 2 1 2 2 1 1 1 1 1 2 2 1 1 2 2 2 1 2 2 2 2 2 2 1 2 2 2 1 1 2 1 1 2 2 1 2 1 1 1 1 2 1 2 1 2 2 1 2 2 2 2 1 2 2 2 2 2 2 2 2 2 2 2 2 2 2 1 2 1 1 1 1 2 1 2 1 1 2 1 1 2 2 1 2 1 2 1 1 1 2 2 2 2 1 2 1 2 2 2 2 1 2 2 1 1 2 2 2 2 2 2 1 2 2 1 2 2 1 1 2 2 2 1 2 2 2 1 1 2 1 1 2 1 2 2 2 1 1 2 2 2 1 2 2 1 2 1 1 2 2 2 2 1 2 2 1 1 2 1 2 1 1 1 2 1 1 1 1 2 2 2 1 2 2 2 2 2 1 1 2 1 1 1 1 2 2 1 2 1 2 1 1 2 2 2 2 1 1 1 2 1 2 1 2 1 2 1 1 1 1 2 2 1 2 1 1 2 2 2 1 1 1 1 2 2 1 2 1 1 2 1 2 2 2 2 2 1 2 2 1 2 2 2 2 1 2 2 2 2 2 2 2 2 2 1 1 2 2 2 1 2 1 2 2 1 1 2 2 1 2 2 1 2 1 1 2 2 2 2 2 1 2 2 2 2 2 1 2 1 2 2 1 2 2 2 1 1 2 1 1 2 2 1 1 2 1 2 1 2 2 2 1 2 2 1 1 1 1 1 2 1 1 1 2 2 2 1 1 1 1 1 2 1 1 1 1 2 1 2 1 1 2 2 1 1 1 1 1 1 2 2 2 1 1 1 1 2 1 1 2 2 1 1 1 1 1 2 2 1 1 1 2 2 1 2 1 1 1 1 2 1 2 2 2 2 1 2 2 2 1 2 2 2 2 1 2 1 1 1 1 1 2 2 2 2 1 2 2 1 1 2 1 2 1 1 1 2 2 1 2 2 2 1 1 2 1 2 1 2 2 2 1 2 2 1 2 2 2 2 1 2 1 2 1 1 1 2 2 2 2 2 2 1 1 2 1 1 1 2 2 1 1 2 2 2 1 2 1 1 1 2 2 2 1 2 2 1 1 1 1 1 1 2 2 2 2 2 1 1 1 1 1 1 2 2 1 2 2 1 1 2 2 1 2 1 1 1 1 2 2 2 2 2 2 1 2 1 2 1 1 2 2 2 1 2 1 2 1 2 2 1 1 1 2 2 2 2 2 2 2 2 2 2 2 2 1 2 1 2 1 1 1 2 1 1 1 2 2 1 1 2 2 2 2 2 2 2 1 1 2 2 2 1 2 1 2 1 1 1 1 1 1 1 1 1 1 2 2 1 1 1 1 1 2 2 2 1 2 1 2 2 1 1 2 2 1 2 2 1 2 1 2 2 1 2 2 1 2 2 2 1 2 1 1 2 1 1 2 1 2 1 2 1 1 2 2 2 1 2 2 1 1 1 1 1 2 2 2 2 1 2 1 2 2 1 1 1 2 1 1 1 1 1 2 2 2 1 2 2 1 2 2 1 2 1 2 1 1 1 2 2 2 1 2 1 1 2 2 2 2 1 1 2 2 1 1 1 2 2 2 1 2 1 2 1 1 1 1 1 2 1 2 1 1 2 1 1 1 2 2 2 2 2 2 2 2 2 2 2 2 1 1 1 1 2 2 1 1 1 1 2 1 2 2 1 2 2 2 2 2 2 2 2 1 1 1 1 2 1 2 1 1 1 2 2 2 2 2 2 2 2 2 1 2 2 1 1 2 2 2 2 2 2 2 2 1 2 1 2 1 1 2 2 1 1 2 2 2 1 2 1 2 1 2 2 1 2 1 2 1 1 1 1 1 1 1 2 1 1 1 2 2 1 2 2 2 2 1 1 1 1 2 1 2 2 1 2 2 2 2 2 2 2 2 2 2 2 2 1 2 1 2 2 2 1 2 1 2 1 2 2 2 1 2 2 1 1 2 2 1 2 2 1 2 2 2 2 2 1 1 1 2 1 1 2 1 2 1 2 2 2 2 2 2 1 2 2 2 1 2 1 1 2 1 2 2 2 2 2 2 2 1 1 2 1 1 2 1 1 2 1 1 1 1 2 2 1 1 2 1 2 2 1 1 1 1 2 2 2 2 2 2 1 2 1 2 1 2 2 2 2 2 1 2 1 1 1 2 2 1 2 2 2 1 2 1 1 2 2 2 2 1 2 2 1 2 1 2 2 2 2 2 1 1 2 2 1 1 1 2 2 2 2 2 2 2 1 1 1 2 1 2 1 2 1 1 2 1 2 1 2 2 2 2 2 2 2 2 1 1 2 1 1 1 2 1 2 2 1 2 2 2 2 1 2 2 2 2 1 1 1 2 2 1 1 2 1 1 1 1 1 1 1 2 1 1 2 1 2 2 1 2 1 2 2 2 2 1 1 1 2 2 1 1 2 1 2 1 2 2 1 2 1 2 1 2 1 1 1 1 1 2 1 1 2 1 1 2 1 2 2 2 2 2 1 2 1 2 2 2 1 1 1 1 2 1 1 2 1 1 2 1 2 1 1 2 1 1 1 1 1 2 1 1 2 1 1 2 2 1 1 1 1 2 1 1 2 2 2 1 1 2 1 1 2 2 2 2 2 2 1 1 2 2 1 2 2 2 2 1 2 1 2 1 2 2 1 2 1 1 2 1 2 1 2 1 2 1 2 2 1 2 1 1 1 1 2 1 1 2 2 1 2 2 1 1 2 1 2 1 2 2 2 2 2 2 1 2 1 2 2 1 1 1 2 2 2 2 1 1 2 2 1 2 2 1 1 1 2 2 1 2 2 1 2 2 2 1 2 1 2 1 2 1 2 2 2 2 1 2 2 1 2 1 2 2 2 2 2 1 2 2 2 2 1 1 1 2 2 2 1 2 2 2 2 2 2 2 1 2 2 1 2 1 1 2 1 1 2 2 2 2 1 1 2 2 2 2 2 1 1 2 2 2 2 1 2 1 1 2 2 2 1 1 1 1 1 2 2 2 1 2 1 2 1 2 2 1 2 2 2 1 1 2 1 2 1 2 2 1 2 2 1 2 2 2 2 2 2 2 2 2 2 1 1 1 1 1 1 1 2 2 2 1 2 1 1 2 1 1 1 2 1 2 1 1 1 2 1 1 1 2 2 1 1 1 1 2 2 1 2 1 2 2 2 1 2 2 1 1 1 1 1 1 2 2 2 2 2 2 2 2 1 2 1 2 2 2 1 2 2 2 2 1 2 2 2 1 2 1 2 2 2 2 2 1 1 2 2 2 2 2 2 1 1 2 2 1 1 1 1 2 2 2 1 2 1 2 2 2 1 2 1 1 1 1 2 1 1 2 1 2 1 2 2 2 2 2 2 2 2 1 2 2 1 1 1 2 1 2 1 2 1 2 2 2 2 2 2 2 2 2 2 2 2 2 2 2 2 2 1 1 2 1 2 1 2 2 1 2 2 2 2 2 2 2 2 2 2 1 2 1 2 2 2 2 2 2 1 2 2 2 2 1 1 2 1 1 1 1 1 1 2 2 2 2 1 2 2 2 1 2 2 1 2 1 1 2 1 2 2 1 2 2 2 2 2 2 2 2 2 2 2 2 2 1 2 2 2 2 2 2 1 2 2 2 1 1 1 2 1 2 2 2 2 2 2 2 1 2 2 2 1 1 1 2 1 2 1 1 2 1 1 2 1 2 2 2 2 1 1 1 1 1 2 1 2 1 2 2 1 1 1 1 2 1 1 2 2 1 1 1 2 2 2 1 1 1 2 2 2 1 2 1 1 1 2 1 1 2 2 2 1 1 2 2 2 1 1 1 1 2 2 2 2 1 1 1 1 2 1 2 2 2 2 1 2 2 1 2 1 2 2 2 1 2 1 2 2 2 2 1 2 2 2 2 2 2 2 1 2 1 1 2 1 2 2 2 2 2 2 2 1 2 1 1 2 2 2 2 1 2 1 1 2 1 1 2 2 2 1 2 2 1 1 2 1 1 1 1 2 1 2 1 2 1 1 1 2 1 1 1 1 1 2 2 1 1 2 1 2 2 2 2 1 2 1 1 1 1 2 1 1 1 1 2 2 1 1 1 2 1 1 2 2 2 1 1 1 1 2 2 2 2 2 2 1 2 2 1 1 1 1 1 1 1 1 1 2 1 1 1 2 1 2 2 1 1 1 1 2 2 1 2 1 1 1 1 1 1 1 1 1 1 1 1 1 1 2 2 2 2 1 2 2 2 2 1 1 1 2 2 1 1 2 2 1 2 1 1 1 1 2 2 2 1 1 2 1 1 2 2 2 2 2 2 2 2 2 2 1 2 1 1 2 2 2 1 2 1 2 1 2 1 1 1 1 1 2 2 1 2 1 2 1 1 1 2 2 1 1 1 1 1 2 1 2 1 2 2 2 2 1 2 2 1 1 2 2 2 1 1 1 2 1 2 2 2 1 1 1 1 1 2 1 1 2 1 1 2 2 2 2 2 2 1 2 2 2 2 1 2 2 2 2 2 2 2 2 1 1 2 1 2 2 2 2 2 2 2 2 2 2 2 2 2 1 2 2 2 1 2 1 2 1 2 2 2 2 2 2 1 1 1 1 2 2 1 1 2 2 2 2 1 1 1 2 1 2 1 2 1 2 2 2 1 2 2 1 2 2 1 2 1 2 2 2 2 1 2 2 1 2 2 1 1 2 1 2 2 1 1 1 1 1 1 1 1 1 1 1 1 2 1 1 2 1 2 2 1 1 2 2 2 2 2 2 2 1 2 1 2 2 1 1 2 2 1 1 2 2 2 2 1 2 1 1 2 1 1 2 1 1 1 2 2 2 2 2 1 1 1 2 2 1 2 1 2 1 1 2 2 2 1 1 1 2 1 1 2 1 1 1 1 1 1 1 1 1 2 1 2 1 1 1 2 1 2 2 2 2 2 2 2 1 1 2 2 2 1 1 1 1 2 1 1 2 2 1 1 1 1 2 1 2 1 1 1 1 2 2 1 2 1 1 2 1 2 2 2 2 2 1 2 2 2 1 1 1 1 1 2 2 2 2 2 1 1 1 2 1 1 1 1 1 1 1 1 1 1 1 1 1 1 1 2 1 1 1 2 2 1 2 1 2 1 1 1 1 1 2 1 2 2 2 1 1 1 2 2 2 2 2 1 1 1 2 2 2 2 2 1 2 2 1 1 1 2 2 2 1 1 2 1 2 1 1 2 2 2 2 1 2 2 2 2 1 1 2 2 1 2 1 1 2 2 2 2 1 1 1 1 1 1 1 2 1 2 2 1 1 1 1 1 2 1 1 2 2 2 2 1 1 1 1 1 2 2 2 2 2 1 2 1 1 1 2 1 1 1 2 1 2 2 1 1 1 1 2 1 1 1 1 1 2 2 1 1 1 2 2 2 1 2 2 1 2 1 2 2 2 1 1 1 2 2 1 1 1 2 2 2 2 2 2 2 2 2 1 1 2 2 1 1 1 1 1 2 1 1 1 2 2 2 1 1 1 1 1 1 1 1 1 2 1 2 2 1 1 1 1 2 2 2 1 1 1 2 1 1 1 2 2 2 2 1 2 2 2 1 2 2 1 2 1 1 2 2 1 1 2 1 1 2 1 2 2 2 2 1 2 2 2 2 2 2 1 2 1 1 2 1 2 1 1 1 2 2 1 1 1 2 2 1 1 2 1 2 1 1 1 1 2 1 1 1 2 1 2 1 2 1 2 2 1 2 1 1 1 2 1 2 1 2 2 2 1 1 2 2 2 2 1 1 2 2 2 2 2 2 2 1 2 1 2 1 1 2 1 1 2 1 1 2 1 1 1 2 2 1 1 1 1 1 1 2 2 2 2 2 1 2 1 1 2 1 2 1 2 1 1 2 1 2 2 1 2 1 2 1 2 1 2 2 1 2 2 2 2 2 2 2 1 2 2 2 2 1 2 2 2 2 1 2 1 2 2 2 1 2 2 2 2 1 1 2 2 2 1 2 1 2 1 1 1 1 1 1 1 1 2 2 2 2 2 2 2 2 1 2 1 1 1 1 1 2 2 1 1 2 2 1 2 1 1 1 2 2 1 1 1 1 2 1 1 2 1 2 2 1 2 1 2 1 2 1 2 1 1 2 1 2 2 2 1 2 2 2 2 2 2 2 2 1 2 2 1 1 2 1 1 1 2 2 2 2 1 1 1 1 2 2 1 2 1 2 2 2 1 1 2 2 1 1 2 1 1 1 2 1 1 1 1 1 2 2 2 2 2 1 2 2 1 2 1 1 2 1 1 1 2 2 2 1 2 1 2 1 1 1 2 1 2 2 1 1 2 1 1 1 2 1 2 2 2 2 2 1 2 1 2 2 2 2 2 2 2 2 2 1 1 2 1 2 2 2 2 2 1 2 1 1 1 2 1 1 1 1 1 1 1 1 2 1 1 1 1 1 1 2 2 1 2 1 2 2 1 1 1 1 2 2 2 2 2 2 2 2 1 2 2 1 1 2 2 2 2 1 2 1 1 2 1 2 1 2 2 2 2 1 2 1 2 2 1 2 1 1 1 1 2 2 1 2 2 2 1 1 2 2 1 1 1 2 2 2 1 1 2 2 1 1 1 1 2 1 1 2 2 1 2 1 1 2 1 1 1 1 2 1 1 1 2 1 1 2 1 1 2 1 2 2 2 1 2 2 2 2 2 2 1 1 1 1 1 1 2 1 1 2 1 1 2 1 2 1 2 1 2 2 2 2 1 2 1 1 1 2 2 2 1 1 1 1 2 1 2 1 1 2 1 2 2 1 2 2 2 2 2 2 2 1 1 2 1 2 2 1 1 1 2 2 1 2 2 1 2 1 2 1 2 1 2 2 1 2 1 1 1 1 2 2 1 1 1 2 2 2 2 2 1 2 1 1 1 1 1 1 2 1 1 1 1 2 1 2 2 2 2 1 1 1 2 2 2 2 2 2 2 2 2 2 2 1 2 2 2 2 2 2 2 1 1 2 2 1 1 1 2 1 2 1 2 2 2 1 1 1 2 1 2 2 1 2 1 1 1 1 2 2 1 2 1 1 1 1 2 1 2 1 2 2 1 1 2 1 2 2 2 2 1 2 1 1 1 1 1 2 2 2 2 2 2 1 1 1 2 2 2 1 2 2 1 2 2 1 2 2 2 2 1 2 2 2 2 1 2 1 2 2 2 2 2 1 2 2 2 1 2 1 1 2 2 1 1 1 2 1 2 1 1 2 1 2 2 2 2 1 2 1 2 2 2 1 2 2 2 2 2 1 1 1 2 2 1 2 1 1 2 2 1 2 1 2 1 1 2 2 2 2 1 2 1 2 2 1 1 1 1 1 2 2 2 2 1 1 1 2 2 2 2 2 2 2 2 2 2 2 2 2 1 1 2 2 1 2 1 1 1 2 2 2 1 2 1 2 2 1 1 2 1 2 1 2 2 1 2 1 2 2 1 2 1 2 2 1 1 2 2 1 1 2 1 2 1 2 1 1 1 1 2 2 2 2 1 2 1 1 2 1 1 2 2 2 2 1 2 2 2 1 2 2 2 2 2 1 1 2 2 2 2 2 1 2 1 2 1 2 2 2 2 2 2 1 2 2 1 2 2 1 2 1 2 2 1 2 2 2 2 2 1 1 1 1 2 1 1 2 2 1 2 1 2 2 2 2 2 2 2 1 2 1 1 1 1 2 1 2 2 2 2 2 2 2 2 2 2 1 1 1 2 2 2 1 1 2 2 2 1 2 2 1 1 2 2 1 2 2 1 2 2 1 2 1 2 2 1 2 2 1 2 2 2 2 1 1 2 1 2 2 2 2 2 2 1 2 2 2 2 2 2 2 1 1 1 1 1 1 1 1 2 2 2 2 2 2 2 2 2 2 1 2 2 2 2 2 1 1 1 2 2 2 1 1 1 1 1 2 2 1 2 1 1 1 2 2 2 1 1 1 2 2 1 2 2 2 2 1 2 2 2 1 2 1 1 2 2 1 1 1 1 1 1 2 2 1 2 2 1 2 2 1 2 1 2 1 1 1 1 1 1 1 2 1 1 2 1 1 2 2 2 2 2 2 1 2 1 2 2 2 2 2 1 2 1 2 2 2 1 2 2 2 2 1 2 2 2 2 2 2 2 1 2 2 2 2 2 2 2 2 2 2 1 2 2 2 2 2 2 2 2 2 2 2 2 2 1 2 2 1 1 1 2 1 2 2 2 1 1 2 2 2 1 2 2 1 1 1 2 1 2 2 2 1 1 2 2 2 2 2 2 2 2 1 1 1 2 2 2 2 2 2 1 1 1 1 2 2 1 2 2 2 2 2 2 1 1 2 1 1 1 1 1 2 1 2 2 2 2 1 2 2 1 2 1 1 1 2 2 2 1 2 1 2 2 2 2 1 2 1 2 1 2 2 2 2 2 2 1 1 2 2 2 2 2 1 2 1 1 2 1 1 1 2 2 2 2 2 2 2 1 2 2 2 2 2 2 2 2 1 2 2 2 2 2 1 2 1 2 2 1 2 2 1 2 2 2 1 1 2 1 2 2 2 1 1 2 2 2 1 2 1 1 1 1 2 1 2 2 2 2 2 2 1 1 1 2 2 2 1 2 2 1 2 2 2 2 2 2 1 1 2 1 2 1 2 1 2 1 1 1 2 2 2 1 1 2 1 1 1 1 1 1 1 1 2 2 2 2 2 1 1 1 2 2 2 2 1 1 1 2 1 1 2 1 1 2 2 1 2 1 1 1 2 2 1 1 1 2 1 2 2 1 2 2 1 1 1 2 1 2 2 1 1 1 2 2 1 2 1 1 2 1 2 2 1 2 2 2 1 1 2 1 1 2 2 1 1 1 2 1 1 1 2 1 1 1 1 2 2 1 1 2 2 1 2 2 1 1 2 2 2 1 1 1 1 2 1 2 2 2 1 2 2 2 1 1 2 2 2 2 2 2 2 2 2 2 2 2 2 2 1 2 2 1 1 1 1 1 1 1 1 2 2 2 1 1 2 1 1 2 2 2 2 2 2
  000001  010001 2 2 2 1 2 1 2 1 2 2 2 1 1 2 1 1 1 2 2 2 1 2 1 1 2 1 2 2 2 2 2 2 2 2 2 1 2 1 2 1 2 2 1 1 1 1 2 1 2 1 1 1 2 1 2 1 1 1 1 2 1 2 2 2 1 1 2 1 1 2 2 2 1 2 2 2 2 1 2 2 1 1 2 1 2 2 2 1 2 2 1 1 1 2 2 1 1 1 2 2 2 2 1 2 2 2 2 2 1 1 2 2 1 2 1 2 2 1 2 1 1 2 1 1 1 2 1 1 1 2 2 1 2 2 2 2 2 1 1 1 2 2 1 2 2 2 2 1 2 2 1 1 1 1 1 2 1 2 1 2 1 1 1 1 2 1 1 2 2 2 2 2 1 1 1 2 2 1 2 2 2 2 2 1 2 2 2 2 1 1 1 2 2 2 2 1 2 2 1 2 2 2 2 1 1 1 1 2 1 2 1 2 1 1 2 1 1 2 2 2 2 1 2 2 2 1 1 1 1 2 1 2 2 2 1 1 1 1 2 1 2 2 2 2 1 1 1 1 2 1 2 1 1 1 1 2 1 2 2 1 2 2 1 2 1 1 2 1 1 2 1 2 2 1 1 1 2 1 2 2 2 1 1 2 2 1 2 2 2 2 2 1 2 2 2 2 1 2 2 1 1 1 1 2 2 1 1 2 1 1 2 1 1 2 2 2 2 1 2 1 1 2 1 2 1 2 1 2 2 2 2 2 2 1 1 1 2 1 2 2 2 1 2 2 2 1 1 1 2 1 2 2 1 2 2 1 1 2 2 2 1 2 2 2 1 2 1 1 2 1 2 2 1 1 2 1 1 1 1 2 1 2 2 2 2 2 1 1 1 1 1 1 2 2 2 2 2 2 2 2 2 2 1 1 1 1 2 2 1 2 2 2 2 1 2 1 1 2 2 2 1 2 1 1 2 1 2 2 2 2 2 1 2 1 2 2 2 1 2 1 2 2 1 1 2 2 2 1 1 2 1 1 2 2 1 2 2 2 2 2 2 2 1 2 2 2 2 2 2 2 1 2 1 2 2 2 2 1 2 1 2 1 2 1 1 1 1 2 2 1 1 1 2 1 1 2 1 1 2 1 1 2 2 2 1 2 2 2 2 2 1 2 2 2 1 2 1 1 1 2 1 2 2 2 1 2 1 2 1 1 2 2 1 1 2 1 2 1 2 2 2 1 1 2 1 2 2 1 2 2 2 2 2 1 2 2 1 2 2 2 1 1 2 1 2 1 1 1 2 1 1 1 1 1 2 2 2 1 2 1 2 1 2 2 1 2 2 2 2 2 2 2 2 2 2 2 2 2 1 2 2 2 2 2 2 1 1 2 2 1 1 1 1 1 2 2 1 1 1 2 1 1 2 2 1 1 1 1 1 1 1 1 1 2 2 1 2 2 1 1 2 2 1 2 1 2 2 1 2 1 1 1 2 1 2 1 1 1 2 2 2 2 2 1 2 2 2 2 2 2 2 2 1 2 1 2 2 2 2 1 2 2 2 1 2 2 2 1 1 2 1 2 1 2 2 2 2 2 2 2 2 2 2 1 2 1 2 2 2 1 2 2 1 2 2 2 2 2 2 2 1 2 1 2 2 2 1 1 2 2 1 2 2 2 2 2 2 1 1 1 1 1 2 2 2 2 2 2 1 1 1 2 1 1 1 1 1 1 2 1 1 1 2 2 1 2 1 2 1 2 1 2 2 1 1 2 2 1 1 2 2 1 2 2 1 2 1 2 2 1 1 2 1 1 1 2 1 1 1 1 2 2 2 1 1 1 1 2 2 2 1 2 1 1 1 1 1 2 2 1 1 2 2 1 2 1 2 1 1 2 1 2 1 1 2 2 2 2 2 2 2 2 2 2 1 1 1 2 1 2 1 1 1 2 2 2 2 2 2 2 1 2 2 2 2 1 2 2 2 1 2 2 1 1 2 1 1 2 1 2 2 2 1 1 1 1 2 2 1 2 1 1 1 2 1 2 2 2 1 2 2 2 1 2 1 2 2 1 1 2 2 1 2 2 1 1 1 1 1 2 2 2 2 1 2 1 1 1 1 2 1 1 1 2 1 1 2 1 1 1 2 2 1 2 1 1 1 1 1 1 1 2 1 1 1 2 2 2 1 2 2 2 1 2 2 2 1 1 1 1 1 1 1 1 2 1 2 1 2 2 2 2 1 1 2 1 2 1 1 1 1 1 2 2 2 2 1 1 1 1 2 2 1 2 2 1 2 2 1 2 1 2 2 2 2 2 2 1 2 1 1 1 2 1 1 2 2 2 1 2 2 1 2 2 2 2 2 1 2 1 1 2 2 2 1 2 1 2 2 2 1 2 2 2 1 1 1 2 2 2 2 2 2 1 2 2 1 2 1 2 2 1 2 2 1 1 2 2 2 1 1 2 2 2 1 1 2 1 1 2 1 2 2 2 2 2 2 1 1 2 2 2 1 2 2 2 2 1 1 1 2 2 1 1 2 2 1 2 1 2 1 1 2 1 2 1 1 2 1 2 1 1 2 2 1 1 1 2 1 2 2 2 1 1 2 2 2 2 2 2 1 2 2 1 1 2 2 2 1 2 2 2 2 1 1 1 2 2 2 1 2 2 2 2 2 2 2 1 1 1 1 2 1 2 1 2 1 1 2 2 2 2 1 2 1 1 2 2 2 2 2 1 2 2 2 2 2 2 2 2 2 2 2 2 2 2 2 2 2 1 1 1 1 2 2 1 1 2 2 1 1 1 2 1 1 1 1 1 2 2 2 1 1 1 1 1 1 1 2 1 1 1 1 2 2 2 1 1 2 1 1 2 2 1 1 2 2 2 2 1 1 2 2 1 1 1 1 2 2 1 1 1 2 1 1 2 1 2 1 2 2 1 2 1 1 1 1 1 2 2 2 2 2 2 1 1 2 2 2 1 1 1 1 1 1 1 2 2 1 1 1 2 2 1 2 2 1 1 2 1 2 2 1 2 2 2 1 1 2 1 2 1 1 2 2 2 2 1 2 1 2 1 2 1 1 2 1 2 2 1 2 1 1 1 2 1 2 2 1 1 1 2 1 2 2 2 1 1 1 1 2 2 2 1 2 2 2 2 2 2 1 1 1 2 2 2 1 1 1 2 1 1 2 2 2 1 2 1 2 2 1 1 1 2 2 2 2 1 2 2 2 1 2 2 2 1 1 2 1 2 1 2 2 2 2 2 2 2 1 2 2 1 2 2 1 2 2 2 1 2 1 1 2 2 1 1 2 1 2 2 1 1 1 2 2 1 1 2 2 1 1 1 1 1 1 2 2 1 2 2 2 1 1 2 1 1 2 2 2 2 2 2 2 1 1 1 2 1 2 1 1 1 2 2 2 2 1 2 2 2 2 2 2 2 2 2 1 2 1 2 2 2 2 2 1 2 2 2 2 1 2 2 2 2 2 2 2 2 1 2 2 2 1 1 2 1 1 2 2 2 1 2 1 1 1 2 2 2 2 2 2 1 2 2 2 2 2 2 1 2 2 1 2 1 2 2 2 2 1 1 1 1 1 2 2 2 1 1 2 2 2 1 1 1 1 1 2 2 2 1 2 1 2 2 2 2 2 2 1 1 2 2 2 2 1 1 2 1 2 2 2 2 2 1 2 1 2 2 2 1 2 1 1 2 2 1 2 1 1 2 2 2 2 2 2 1 1 2 2 2 1 2 2 2 2 2 2 2 2 2 1 2 1 1 1 2 1 1 2 2 2 1 1 1 1 1 2 1 2 2 2 1 2 1 1 2 2 2 1 2 1 2 1 2 1 2 1 1 2 1 2 2 1 2 2 1 2 2 1 2 2 2 1 2 1 1 2 1 1 2 1 1 1 2 2 2 1 2 2 1 2 2 1 2 1 1 2 2 1 2 2 2 2 2 2 2 2 1 2 1 2 2 2 2 2 2 1 1 1 1 2 2 2 1 2 2 2 1 2 2 1 1 2 2 2 1 1 1 1 2 2 2 2 2 1 2 2 1 2 2 2 1 1 2 2 1 1 1 2 1 2 2 2 1 2 2 2 1 1 2 2 2 1 2 1 1 1 1 2 1 1 1 2 2 1 1 1 1 1 2 2 2 2 2 2 1 2 2 2 2 2 1 1 1 2 1 2 2 2 1 1 2 2 2 1 2 2 1 2 1 2 2 1 2 1 1 2 1 2 1 1 2 1 1 2 2 2 2 2 2 2 1 2 1 1 2 2 2 1 2 1 2 2 2 1 2 2 2 2 2 1 1 2 1 2 2 1 1 1 2 1 1 1 2 1 1 2 2 1 1 2 2 1 1 2 2 2 1 2 2 1 2 1 2 2 1 2 1 2 1 2 1 1 1 2 1 2 1 1 1 1 1 1 1 2 2 2 2 2 1 1 2 1 2 2 1 2 1 1 2 2 1 1 2 1 2 2 1 2 2 2 2 2 2 2 2 2 2 2 2 2 2 2 1 1 2 2 2 1 1 2 2 2 1 2 1 1 2 1 1 2 2 2 2 2 2 1 1 2 2 2 2 2 1 2 2 1 2 2 2 2 2 1 2 1 1 1 2 2 1 1 2 2 1 1 2 1 1 2 1 2 2 1 1 1 2 2 1 1 2 2 2 1 1 2 1 1 1 2 1 2 1 1 2 1 2 1 1 2 1 1 2 2 1 2 1 1 2 2 1 1 2 1 2 1 2 2 2 1 1 2 2 1 2 2 1 1 2 1 1 2 2 2 2 1 1 2 2 2 2 2 1 2 2 2 1 1 2 1 2 2 1 1 1 1 2 1 1 1 1 2 1 1 2 1 1 2 1 1 2 2 1 2 2 1 1 1 2 1 1 2 2 2 2 1 1 1 1 1 2 1 2 2 2 2 2 2 2 2 2 2 2 2 2 2 2 2 2 1 2 2 1 2 1 2 2 2 1 2 1 2 2 1 2 1 2 2 2 1 2 1 2 1 1 2 2 1 2 1 1 1 2 2 1 2 1 1 2 1 2 1 1 2 1 2 2 2 1 1 1 1 2 1 1 1 1 2 2 2 1 2 2 2 2 1 2 2 2 2 2 2 2 2 2 2 1 2 1 2 2 2 1 2 1 1 2 2 1 1 2 1 2 1 2 1 1 2 1 2 2 2 1 2 2 1 1 1 1 2 2 1 1 2 1 2 2 2 1 1 2 2 1 1 2 1 1 1 2 2 2 1 2 2 2 1 1 1 2 2 1 1 1 2 1 1 2 1 1 1 1 1 1 2 1 1 1 1 2 2 1 1 2 1 2 2 1 2 2 2 2 2 2 1 2 2 2 1 2 2 2 1 2 1 2 1 2 2 1 1 1 1 2 1 2 1 2 1 2 2 2 1 1 2 1 1 1 1 1 1 2 1 2 1 2 2 2 1 2 2 2 1 2 1 2 1 1 2 1 2 2 2 2 1 1 1 2 2 2 2 2 2 2 2 2 1 1 2 2 2 2 2 1 1 1 2 1 1 2 1 1 1 1 1 1 2 1 2 2 1 2 1 2 2 1 2 2 1 1 2 1 2 1 2 2 2 1 1 1 1 1 1 1 1 2 2 2 1 1 1 1 2 1 1 1 1 2 2 1 2 2 2 1 1 2 1 2 1 2 1 1 1 2 1 1 1 2 2 2 2 1 1 2 2 2 2 1 1 2 2 1 1 2 1 2 2 2 1 2 2 1 2 2 2 2 1 2 2 2 2 2 1 2 2 1 2 1 1 2 1 1 1 2 1 2 2 1 2 1 2 1 1 1 1 2 1 2 2 2 2 2 1 2 2 2 1 1 1 2 1 2 2 2 1 1 1 1 1 1 1 2 1 2 2 2 1 2 1 2 2 1 2 1 2 2 2 2 1 2 2 1 2 2 2 1 2 2 1 2 1 1 2 1 2 2 2 2 2 2 2 2 2 2 2 1 2 2 2 1 2 1 2 2 1 2 1 2 2 2 1 1 2 1 2 1 1 2 2 1 2 2 1 2 2 1 1 1 1 1 1 2 1 2 2 2 2 1 2 2 2 2 2 2 2 2 2 1 2 2 1 2 1 2 2 1 1 1 1 1 2 2 2 1 1 2 1 1 2 2 1 1 2 1 1 1 1 2 1 2 1 2 1 2 1 1 1 2 1 2 2 1 2 2 1 2 2 1 1 2 2 1 2 2 2 1 2 1 1 2 2 2 1 2 2 1 1 2 2 2 2 2 2 2 2 2 1 1 1 2 2 2 1 2 2 2 2 1 2 1 2 2 1 2 2 2 2 1 1 1 1 1 1 2 2 2 1 2 2 2 2 1 1 2 2 2 2 1 2 2 2 1 1 2 2 2 1 2 1 2 2 2 2 2 1 2 2 1 1 2 2 2 1 2 2 1 2 2 2 2 1 1 1 2 2 2 1 2 2 2 1 2 2 1 2 2 1 1 1 2 2 2 2 2 2 2 2 2 1 2 1 2 1 1 2 1 2 1 2 2 2 1 2 2 1 2 1 1 1 2 1 2 2 2 2 1 1 1 1 2 2 1 2 1 2 1 1 2 2 1 1 2 2 1 2 2 2 2 2 1 2 1 2 2 1 1 1 2 2 1 2 2 2 1 2 1 1 1 1 1 2 2 1 2 1 1 2 1 2 2 2 2 2 1 1 1 1 1 1 2 1 2 2 1 2 1 2 1 1 1 2 2 1 1 2 2 2 1 1 1 1 2 1 1 1 2 1 2 1 2 2 2 2 1 1 2 2 2 2 2 2 1 2 1 2 1 2 1 1 1 1 1 2 1 1 2 2 2 1 2 1 1 2 2 1 2 2 2 1 1 1 2 1 2 2 2 1 1 2 2 1 1 1 1 2 1 1 2 1 2 1 1 1 1 1 1 1 1 2 1 1 1 2 2 2 1 1 1 1 1 1 1 2 2 2 1 1 2 1 2 1 1 1 1 1 1 1 1 2 1 2 2 2 1 2 1 1 1 2 1 1 2 1 1 2 2 2 2 1 1 2 1 1 1 2 1 2 2 1 1 1 1 1 1 2 2 1 2 1 2 1 2 2 2 2 1 1 1 2 2 2 2 1 2 2 2 2 1 2 2 1 1 2 2 2 2 2 2 2 2 1 1 2 2 1 2 2 2 2 2 1 2 2 1 2 2 1 2 2 1 2 2 2 1 2 2 2 1 2 2 2 2 2 2 2 2 1 2 2 2 2 1 2 2 2 2 2 1 1 2 2 2 1 2 2 2 2 2 1 1 2 2 2 1 2 2 2 2 1 1 2 2 2 2 2 1 1 1 2 1 1 2 1 1 2 2 2 1 2 2 2 2 2 2 2 1 2 2 2 2 2 2 2 2 2 2 2 2 2 1 1 2 2 2 1 2 1 1 2 1 2 2 2 1 1 2 1 2 2 2 2 2 1 2 2 2 2 1 2 2 2 2 2 1 2 2 1 2 1 1 1 2 2 2 1 2 2 1 2 2 2 2 2 2 1 2 2 2 2 2 2 2 2 1 1 2 2 2 2 1 2 2 2 2 2 2 2 1 2 2 1 2 2 2 2 1 2 2 2 2 1 1 2 2 2 2 1 1 2 1 2 2 1 2 1 1 2 2 2 1 2 2 1 1 1 2 2 2 2 1 2 1 2 2 1 2 2 2 2 2 2 2 2 2 1 2 2 1 2 2 2 1 2 1 1 2 1 2 1 2 2 2 1 2 2 2 2 1 2 2 2 1 2 2 1 2 1 1 1 2 2 2 1 2 2 1 1 2 1 2 1 2 2 2 2 2 2 2 2 1 1 2 2 2 2 2 2 2 2 1 2 1 1 2 2 2 2 2 2 1 2 1 2 1 1 2 1 2 2 1 1 1 2 2 2 2 2 1 2 1 1 1 1 2 1 1 1 2 1 1 2 1 1 2 1 1 1 1 1 1 1 2 1 1 2 2 2 2 2 2 2 1 2 2 2 1 2 1 2 2 1 2 1 2 1 2 2 1 1 1 1 2 1 2 2 1 2 2 2 2 2 1 2 2 2 1 1 2 1 1 1 1 2 1 1 2 2 2 1 1 2 1 2 2 2 2 1 1 2 2 1 1 1 2 2 2 2 2 2 2 1 1 2 2 2 2 2 2 1 2 1 2 1 1 2 1 2 1 1 2 2 2 2 1 2 2 2 2 2 2 2 2 2 2 2 2 2 2 2 2 1 2 1 2 1 1 1 1 1 2 2 2 1 2 2 1 1 2 1 1 2 2 2 2 2 1 2 1 2 2 2 2 2 2 1 2 1 2 2 2 1 1 2 1 2 2 2 2 2 2 2 1 2 2 2 2 2 2 1 2 2 2 2 2 2 2 2 1 1 1 1 1 2 2 2 2 2 1 2 2 1 2 1 1 1 2 2 1 1 2 1 2 2 1 2 2 2 1 2 1 2 2 2 2 2 2 2 2 2 2 2 1 2 2 1 2 1 1 1 2 1 1 1 2 2 2 2 2 2 2 2 2 2 2 1 2 2 2 2 2 2 1 1 2 2 2 2 2 2 2 2 1 2 1 2 2 2 2 1 2 1 2 1 2 2 2 1 1 2 1 2 2 2 2 2 2 1 2 2 2 1 2 1 2 2 1 1 2 2 2 2 2 2 1 2 2 1 2 2 1 1 2 1 1 1 2 2 1 2 2 1 2 2 2 1 1 1 1 2 2 1 2 1 1 1 2 1 2 2 1 1 2 2 2 2 1 1 2 2 1 2 1 2 2 2 2 1 2 2 2 2 2 2 2 2 1 2 2 1 2 2 2 2 2 2 2 1 2 1 2 2 2 2 2 1 2 2 2 1 2 1 1 1 1 2 2 2 2 2 1 2 2 2 2 2 2 2 2 2 2 2 2 2 2 1 1 2 2 2 2 2 2 2 2 1 1 1 2 2 2 2 2 2 2 1 1 2 1 1 1 2 2 2 2 1 2 1 2 1 2 2 2 1 1 1 2 2 1 2 2 1 1 1 1 1 1 2 2 1 2 2 2 2 2 2 2 2 2 1 1 2 1 1 1 1 1 2 2 1 1 2 2 2 2 2 1 2 1 2 2 1 1 2 1 2 2 2 1 2 1 2 2 1 1 2 2 1 1 1 1 2 2 1 1 1 1 1 1 2 2 1 2 1 1 2 2 1 2 2 2 2 2 1 1 2 2 1 2 1 1 1 1 1 1 1 2 2 2 1 1 1 2 2 2 2 2 1 1 1 1 2 2 2 1 1 1 1 2 2 2 2 2 1 2 2 2 2 1 2 1 2 2 2 2 2 2 1 2 2 2 1 2 1 1 2 2 2 1 1 2 2 2 2 2 2 1 1 1 2 1 2 1 1 1 1 2 2 1 1 1 1 2 1 2 2 1 1 2 2 2 2 1 2 2 2 2 1 2 2 2 2 1 2 2 2 1 1 2 2 2 2 2 1 2 2 1 2 2 2 2 2 2 2 2 2 1 1 1 1 2 1 2 2 2 2 1 2 2 2 1 1 2 1 1 2 2 2 1 1 2 2 2 2 1 2 2 1 2 1 2 2 2 2 2 2 1 2 2 2 2 2 2 1 2 2 2 2 1 2 2 1 2 1 1 2 1 2 2 2 2 2 1 2 2 1 2 2 2 1 1 2 1 1 1 1 2 1 1 2 2 1 2 2 2 2 2 2 2 2 2 1 2 1 2 2 2 1 1 2 1 2 2 1 1 1 1 1 1 1 1 2 1 1 1 1 1 2 1 2 2 1 2 1 2 1 2 1 2 1 2 2 2 2 2 2 1 2 1 2 1 1 2 1 2 1 2 1 2 2 1 1 1 2 2 2 2 2 2 2 2 2 1 2 1 2 1 1 2 1 2 2 1 1 2 2 1 1 2 2 1 1 2 1 2 2 2 1 1 1 1 2 1 2 1 1 1 2 2 1 1 1 1 1 2 1 2 1 2 2 1 2 1 1 2 2 1 2 2 1 1 2 2 1 1 1 2 2 2 2 2 1 2 1 2 2 2 2 2 2 2 2 1 1 2 2 2 1 2 2 2 2 2 2 2 2 2 2 1 1 2 2 2 2 2 1 1 2 2 2 2 2 2 2 1 2 1 1 1 2 1 1 2 2 2 2 1 2 1 1 2 1 2 1 2 2 2 2 1 1 1 2 1 1 1 2 2 2 1 2 2 2 2 2 2 2 1 2 2 1 1 2 1 1 1 2 2 2 1 2 2 2 2 2 1 2 1 2 2 2 2 2 1 2 1 2 1 1 2 2 1 2 1 1 2 2 1 2 1 1 2 2 2 1 2 1 1 1 1 2 1 1 2 2 1 1 1 2 2 2 2 2 2 2 2 1 2 2 2 2 2 1 2 1 1 2 1 1 1 2 1 2 2 2 2 2 2 1 1 1 2 2 1 1 1 2 1 2 1 1 1 1 1 2 2 2 2 1 1 2 1 1 2 1 2 1 2 1 2 1 1 2 1 2 1 2 1 1 1 2 2 1 1 1 1 2 1 1 2 2 2 1 2 1 1 1 1 1 1 1 2 1 1 1 1 2 2 1 2 2 1 2 1 2 2 2 1 1 2 2 1 2 2 1 2 1 2 2 1 2 2 2 1 2 2 2 1 2 2 1 2 2 1 2 1 1 1 1 1 1 2 2 2 2 1 2 2 1 1 1 1 2 2 1 2 2 1 2 1 1 1 1 1 1 2 2 1 2 1 2 1 2 1 1 2 2 1 1 2 2 1 2 1 2 2 2 1 1 2 2 2 2 1 2 2 1 2 1 2 2 1 1 1 2 1 2 1 1 2 1 2 1 1 1 2 1 1 2 2 2 2 2 2 1 1 2 2 1 2 1 2 1 1 2 1 1 1 1 1 1 2 1 1 1 2 1 2 1 1 1 2 2 2 1 1 2 1 2 2 1 1 2 1 2 2 1 2 2 2 2 2 1 1 1 1 1 1 1 2 2 2 1 1 2 2 2 1 2 1 2 2 1 2 2 2 2 2 2 1 2 2 1 2 1 1 2 2 2 2 2 1 1 2 1 2 2 2 2 2 2 1 1 1 2 1 1 2 2 2 1 1 2 1 1 2 1 2 1 1 2 1 1 1 2 1 1 1 1 2 2 1 2 1 2 2 2 1 2 2 1 1 2 1 1 2 1 2 2 2 1 2 2 1 1 2 2 1 1 1 2 2 2 1 2 1 1 1 1 1 2 1 1 1 1 2 2 2 2 1 1 1 1 2 1 2 1 2 1 1 1 1 2 1 2 2 1 2 1 2 2 2 2 1 1 2 2 2 2 1 2 2 1 2 2 2 2 2 2 2 2 1 2 2 1 2 1 1 2 1 1 2 1 2 2 2 1 2 1 2 2 2 1 1 2 1 2 2 1 1 1 2 2 1 2 1 1 1 2 1 2 1 2 1 2 1 2 1 2 1 2 1 2 2 1 2 1 2 1 1 2 2 2 2 1 1 1 1 1 1 1 1 2 2 2 1 1 2 2 2 1 2 2 2 1 2 2 2 1 2 2 2 2 1 2 2 2 2 2 2 2 2 2 2 2 2 2 2 2 2 1 2 2 2 2 1 1 2 2 1 2 1 1 2 2 1 2 1 2 2 2 1 2 2 2 2 2 1 1 1 2 2 2 1 2 2 2 2 2 2 2 2 1 2 1 1 1 2 2 2 2 2 1 1 2 2 1 2 2 2 1 1 2 2 1 2 1 2 2 2 2 2 2 2 2 1 2 2 2 2 2 2 2 2 2 2 1 2 1 1 2 2 1 1 1 1 2 1 1 1 1 1 1 1 2 2 2 1 2 2 2 1 2 2 1 1 2 1 2 1 2 2 1 2 2 2 2 2 2 2 2 2 1 2 2 2 2 2 2 1 2 2 1 2 2 2 2 2 2 1 2 2 2 2 1 2 1 2 2 2 1 2 2 1 2 2 1 2 2 2 2 2 2 2 1 1 2 2 2 2 2 2 2 1 2 2 1 2 2 1 2 1 1 1 1 2 1 1 1 1 1 1 1 1 1 1 2 1 2 2 2 2 1 2 2 1 1 1 1 1 2 2 1 1 1 1 1 1 2 1 2 1 1 1 1 1 2 1 2 1 2 1 2 2 2 1 2 1 2 2 2 2 2 1 2 1 1 2 1 1 1 2 2 1 1 2 2 1 1 1 1 2 2 2 2 2 2 2 1 2 2 2 2 1 2 1 1 2 1 1 2 2 2 2 2 1 1 2 2 1 2 1 1 2 1 1 1 2 1 1 1 1 2 2 1 1 2 1 2 1 1 1 2 2 1 2 1 2 2 2 1 2 1 2 2 2 2 1 1 1 2 2 2 2 1 2 2 1 2 1 2 2 2 1 2 2 2 2 1 1 2 1 1 2 1 2 2 2 2 1 1 1 1 1 1 1 2 2 1 1 1 1 1 2 2 2 1 2 2 1 1 2 2 2 1 1 1 1 2 1 1 2 2 2 2 2 1 2 2 1 2 2 2 1 2 2 2 2 2 1 2 2 2 2 1 2 2 1 1 2 2 2 1 2 1 2 2 2 2 1 1 1 2 2 2 1 1 2 2 1 2 1 2 1 1 1 1 2 2 1 2 1 1 1 1 1 1 1 2 2 2 1 2 1 1 1 2 1 2 1 2 1 2 2 2 2 2 2 2 2 1 2 1 1 2 1 2 2 1 2 1 1 1 2 2 1 1 2 2 2 2 2 2 2 2 2 1 1 1 2 2 2 2 2 1 2 2 2 1 2 2 2 1 2 2 2 1 2 2 1 2 2 2 2 2 1 2 2 2 2 2 2 2 1 2 2 1 1 1 1 1 2 2 1 1 1 1 1 2 1 2 2 2 2 2 2 1 1 2 1 1 1 2 2 2 2 2 2 2 1 2 1 2 1 2 2 2 2 1 2 2 1 2 2 1 1 2 1 1 2 1 1 1 1 2 2 2 2 2 1 2 1 2 1 1 2 1 1 2 2 1 2 2 2 1 2 1 1 1 1 1 2 2 1 1 2 1 1 2 2 1 1 2 1 1 2 2 1 2 2 1 2 2 1 1 2 1 1 2 2 2 2 2 2 2 2 1 1 1 2 1 1 2 2 2 1 1 2 2 2 1 1 2 1 1 2 1 2 1 2 2 1 1 1 1 2 1 1 2 1 2 2 2 2 1 2 1 1 1 2 2 2 2 2 2 1 2 1 2 1 2 2 2 2 2 2 2 1 1 1 1 2 2 1 2 2 1 1 1 2 2 2 2 2 1 2 2 2 2 2 2 2 1 2 1 1 2 1 1 2 2 2 2 1 1 2 2 2 2 2 2 2 2 2 1 2 1 1 1 2 1 2 2 1 1 2 2 2 1 2 1 1 2 1 1 2 1 1 1 2 1 1 1 1 1 2 2 2 2 1 1 1 1 2 2 1 1 2 1 2 2 1 1 2 1 2 1 1 1 2 2 2 1 1 1 1 2 1 1 1 1 2 1 2 1 2 2 1 2 2 2 2 2 1 2 2 2 1 1 1 2 1 2 1 1 2 2 1 2 2 1 1 2 2 2 2 1 2 1 1 1 2 1 1 1 2 1 2 2 1 2 1 2 2 1 1 1 2 1 1 1 1 1 1 1 1 2 1 2 1 1 1 2 2 1 1 1 1 1 1 1 1 1 1 2 2 1 1 2 1 1 2 1 2 1 2 2 1 1 1 2 2 1 1 1 2 2 1 2 2 2 2 2 2 2 1 1 2 2 2 2 1 2 1 1 1 1 1 1 1 1 2 2 2 1 2 1 2 1 2 2 2 2 2 2 2 2 2 2 2 2 2 2 2 2 2 2 1 2 1 2 1 1 2 2 2 1 2 1 2 2 2 2 2 1 2 2 2 2 1 2 1 2 1 2 2 2 2 2 2 1 2 2 1 2 2 2 1 2 1 2 2 2 2 1 2 1 2 1 2 1 2 1 2 1 1 2 1 2 2 1 1 1 1 2 2 2 1 1 1 1 2 2 2 2 1 1 2 1 2 1 2 1 2 2 1 2 2 1 2 2 2 2 2 1 2 2 1 2 2 2 2 1 1 2 1 2 2 2 2 2 2 1 1 2 2 1 2 2 2 2 2 1 2 2 2 2 1 2 2 2 1 2 1 1 2 1 2 1 1 1 2 2 2 2 2 1 2 1 2 2 1 2 2 2 1 2 2 1 1 1 2 1 1 2 2 2 2 2 2 2 2 1 1 2 2 2 2 2 2 2 2 2 2 2 2 2 1 2 1 2 2 2 2 2 1 1 2 2 1 2 1 2 1 1 2 2 1 2 2 2 2 2 2 1 2 2 2 2 2 2 1 2 1 1 1 1 2 1 2 2 2 2 1 2 2 2 1 2 2 2 2 2 2 1 1 1 1 1 1 2 2 2 1 2 1 1 1 1 1 1 2 1 2 2 2 1 2 2 2 2 2 2 1 1 1 2 2 1 2 1 1 1 1 1 2 1 1 1 1 1 1 1 1 2 2 2 2 2 1 2 1 1 1 2 1 2 2 2 2 2 2 1 2 1 2 1 1 2 2 1 1 1 2 2 2 2 2 2 2 2 2 2 2 2 2 2 2 2 2 2 1 2 2 2 2 2 1 1 1 2 2 2 1 2 2 1 1 1 2 2 2 1 2 1 2 1 2 2 2 2 1 1 1 1 2 1 1 1 1 2 1 1 2 2 2 2 1 2 1 1 1 1 2 2 1 1 1 1 1 2 2 2 1 2 1 1 1 2 1 2 2 1 2 1 1 2 2 1 2 1 2 1 2 2 2 1 1 1 1 1 1 1 2 1 2 1 1 2 2 1 2 1 2 1 1 1 1 1 1 1 2 2 1 1 2 1 2 1 2 2 1 1 2 1 2 2 1 1 2 2 2 2 2 2 2 2 2 2 1 2 2 1 1 1 2 1 1 2 1 1 2 2 1 2 2 2 1 1 1 2 2 1 2 2 2 1 2 2 2 2 1 2 2 2 2 1 1 1 2 2 1 2 1 2 1 2 1 1 2 2 1 1 1 1 2 2 2 1 1 2 2 1 2 1 2 2 2 1 2 1 2 1 1 1 1 1 2 2 2 1 1 1 1 1 1 1 2 1 2 1 2 2 2 2 1 2 2 1 2 2 2 1 2 2 2 1 1 2 2 2 2 1 2 2 2 2 2 2 2 2 1 1 2 1 2 1 1 1 1 1 2 2 2 2 2 2 2 1 2 2 1 2 1 2 2 2 1 2 1 2 1 1 1 2 1 1 2 1 2 1 2 2 1 2 2 1 2 1 2 1 2 2 1 2 1 2 1 1 1 1 1 1 1 2 1 1 1 2 2 1 2 2 2 1 2 2 2 2 2 2 1 1 1 2 2 2 2 2 2 1 1 2 2 2 2 2 1 2 1 2 2 1 2 1 2 1 2 1 2 1 2 2 1 2 2 2 1 1 2 2 2 2 2 2 2 1 1 1 2 1 1 2 1 2 2 2 1 1 2 1 1 1 1 2 2 1 1 1 2 2 2 1 2 1 1 2 2 1 2 2 2 2 1 2 2 1 2 1 2 1 1 2 1 2 1 2 2 1 2 2 1 2 2 1 1 2 2 1 2 2 1 2 2 1 2 1 2 2 2 1 1 2 2 2 1 1 2 1 1 1 2 1 1 2 1 1 2 2 1 1 1 1 2 2 2 1 2 2 1 2 1 2 2 1 2 2 2 1 2 1 2 1 2 1 2 2 2 2 1 2 2 2 2 1 2 2 2 2 1 1 2 1 1 1 2 1 1 1 1 2 1 2 2 2 2 2 1 2 2 1 1 2 2 2 1 2 2 2 2 1 2 2 2 1 1 1 1 2 1 1 1 1 1 1 2 2 2 1 2 1 2 2 2 2 1 1 1 2 2 1 1 2 1 2 1 2 2 1 2 1 2 1 2 1 1 1 1 1 2 1 1 2 1 1 2 1 2 2 2 2 2 1 2 1 2 2 2 1 1 1 1 2 1 1 2 1 1 2 1 2 1 1 2 1 1 1 1 1 2 1 1 2 1 1 2 2 1 1 1 1 2 1 1 2 2 2 1 1 2 1 1 2 2 2 2 2 2 1 1 2 2 1 2 2 2 2 1 2 1 2 1 2 2 1 2 1 1 2 1 2 1 2 1 2 1 2 2 1 2 1 1 1 1 2 1 1 2 2 1 2 2 1 1 2 1 2 1 2 2 2 2 2 2 1 2 1 2 2 1 1 1 2 2 2 2 1 1 2 2 1 2 2 1 1 1 2 2 1 2 2 1 2 2 2 1 2 2 1 2 2 2 2 1 1 2 1 2 2 1 1 2 2 2 2 2 1 1 1 2 2 2 1 1 1 2 2 2 1 1 1 2 2 1 2 1 1 2 1 2 1 2 1 2 2 1 2 2 1 1 2 1 2 1 1 1 1 1 1 1 1 1 2 1 2 1 1 2 2 2 1 1 1 1 2 2 2 2 1 2 1 2 1 1 2 1 2 2 2 1 1 2 1 2 1 2 1 1 2 2 1 2 2 1 1 1 1 1 2 2 2 1 1 1 1 1 2 2 2 1 2 1 2 1 1 2 1 1 1 2 1 2 1 2 1 1 1 1 1 2 2 1 1 1 1 2 2 1 2 2 2 1 1 2 2 1 2 2 1 2 2 1 2 1 2 1 2 2 1 1 1 1 2 2 1 1 1 2 1 1 2 1 2 1 2 1 2 1 2 2 2 2 2 1 1 2 1 1 1 1 1 2 1 2 1 1 1 1 2 2 2 2 1 2 1 2 2 2 1 2 1 1 1 1 2 2 2 2 1 2 2 2 2 1 1 1 2 2 1 2 1 2 2 1 1 1 2 1 2 2 2 2 2 1 2 2 2 2 2 2 2 2 2 1 2 2 2 2 1 1 2 2 1 1 1 2 1 2 2 2 2 2 2 2 2 2 2 1 2 2 2 1 2 2 2 1 1 2 2 2 2 1 1 1 1 1 1 2 2 2 2 1 2 2 2 1 1 2 1 2 2 2 1 1 1 1 1 2 2 2 2 1 1 2 1 1 1 2 2 1 2 2 2 2 2 1 1 1 1 1 2 1 1 1 1 1 1 2 1 2 1 1 1 2 1 2 2 2 1 2 2 1 2 1 2 1 2 2 2 1 2 2 1 2 2 2 2 1 1 1 1 1 2 1 2 2 2 1 2 1 2 1 1 2 1 2 2 1 1 2 2 1 1 1 1 2 1 1 1 2 2 1 2 1 1 1 2 1 1 1 2 2 1 2 2 2 2 2 2 2 2 1 2 2 2 2 2 2 2 1 2 2 2 2 1 1 2 2 2 2 1 2 1 2 1 2 2 2 2 1 2 2 2 2 2 2 2 2 1 1 1 2 1 2 2 2 2 2 1 2 1 1 2 2 2 2 1 2 1 1 2 2 1 2 1 1 2 2 1 2 2 2 2 2 2 2 2 2 2 1 1 1 1 1 1 2 2 1 1 1 1 2 1 2 2 2 1 2 2 1 1 2 2 2 2 1 2 1 2 1 1 1 2 1 2 1 2 1 1 1 1 2 2 2 1 2 2 2 2 2 2 2 2 2 1 2 1 2 2 2 2 2 2 2 2 2 1 2 2 2 2 2 1 2 1 2 1 1 1 2 2 2 1 1 2 2 2 2 1 2 2 2 2 2 1 1 2 2 2 2 1 2 2 2 1 1 1 1 1 2 2 2 2 2 1 2 1 2 1 1 2 1 2 1 1 2 1 1 2 1 2 2 1 1 1 1 2 2 1 2 1 2 2 2 1 1 2 1 2 1 2 1 1 1 1 1 2 2 1 1 1 2 1 1 2 2 2 1 1 1 1 1 2 1 2 1 1 2 2 1 1 2 2 1 2 2 2 2 1 2 2 2 1 2 2 2 1 2 2 2 2 2 2 1 2 1 1 1 2 2 2 2 2 1 2 2 2 2 1 2 2 2 2 2 1 2 1 2 2 2 2 2 2 2 2 2 1 1 1 2 2 2 1 1 1 1 1 1 2 1 2 1 1 2 2 2 1 1 1 1 1 1 1 1 1 1 2 1 2 1 2 1 1 1 2 2 1 1 2 2 2 2 2 1 2 2 2 2 2 2 1 2 2 2 2 2 2 1 2 2 2 2 2 1 2 1 2 1 1 1 1 1 1 1 2 2 2 2 2 2 2 2 2 2 2 2 2 2 1 1 2 1 1 1 1 2 2 1 2 2 1 2 2 2 2 1 1 1 2 2 2 1 1 1 1 2 1 1 2 1 1 1 1 2 2 2 2 1 1 1 2 1 2 2 2 2 2 1 2 2 2 2 1 1 2 1 1 1 2 1 2 1 2 1 2 1 1 1 1 2 1 1 1 2 1 2 2 2 2 2 1 2 1 1 2 2 2 2 1 2 2 2 2 2 1 2 2 2 1 2 1 2 2 2 2 2 2 2 1 2 1 2 1 2 2 2 2 1 1 2 1 1 2 2 2 1 2 2 2 1 1 1 1 2 1 2 1 2 1 1 1 1 1 1 1 1 1 1 1 1 1 1 1 2 1 1 1 2 2 1 2 1 2 1 1 1 1 1 2 1 2 2 2 1 1 1 1 2 1 1 2 1 1 1 2 1 1 2 2 2 1 1 2 1 1 1 1 1 1 1 2 1 1 1 1 2 2 2 1 1 2 2 2 1 1 1 1 2 2 1 2 2 2 1 2 2 2 2 1 1 1 1 1 2 1 2 1 1 1 1 2 2 2 2 2 2 1 2 2 2 2 1 2 2 1 1 2 2 2 2 2 2 2 2 2 1 2 2 2 1 1 2 2 2 2 2 1 1 1 2 2 1 2 1 1 1 1 1 1 1 2 1 2 2 1 2 1 1 1 2 2 1 2 1 2 1 1 2 2 2 2 2 1 2 2 2 2 1 1 1 1 1 2 1 2 2 1 2 2 1 2 2 2 2 2 1 2 2 2 2 2 2 2 2 1 2 2 1 2 2 2 2 1 1 1 2 1 2 1 2 2 2 1 2 1 1 2 1 1 2 2 2 1 1 2 1 2 2 1 1 2 2 2 2 2 2 2 1 2 1 2 2 2 2 1 2 1 2 2 1 2 1 1 1 2 2 1 1 1 2 1 1 2 1 2 2 2 2 1 1 2 2 1 2 2 2 2 1 1 1 2 1 2 2 1 1 1 2 1 2 2 2 2 2 1 2 2 2 2 2 1 1 1 1 1 1 1 2 1 2 2 2 2 2 1 2 2 2 2 2 2 1 1 2 2 1 2 1 1 2 2 2 1 1 2 1 2 2 2 2 2 1 1 1 2 2 1 2 2 2 2 2 2 2 2 2 2 2 1 2 1 1 2 1 1 1 2 1 1 1 2 1 1 2 2 1 2 2 2 1 2 2 2 1 1 2 2 2 2 1 2 2 2 2 1 2 1 2 1 2 2 2 2 2 2 1 1 1 2 1 1 1 2 2 2 1 1 1 2 2 2 1 2 2 2 1 1 2 2 1 2 2 1 2 2 2 2 1 2 1 2 1 1 2 1 2 2 2 2 1 2 2 2 2 2 1 1 2 1 2 2 2 1 2 2 2 2 2 2 2 2 1 2 2 2 2 2 2 2 2 2 2 1 2 2 2 1 1 1 2 1 2 2 2 2 2 1 1 2 2 1 1 2 1 1 1 1 2 2 2 2 2 1 1 1 2 1 2 2 2 2 2 2 2 2 2 2 2 1 1 2 2 1 1 2 1 1 1 2 1 2 1 1 1 2 1 2 1 2 1 2 2 2 2 2 1 2 2 2 1 1 2 2 1 1 1 1 2 2 2 1 2 2 2 2 2 1 2 1 1 1 2 1 1 1 1 1 1 1 2 1 2 1 2 2 1 2 2 2 2 2 2 1 2 2 1 2 2 2 2 2 2 1 2 2 2 1 2 1 2 1 2 1 1 2 2 1 1 1 1 1 2 2 1 1 2 2 1 2 2 1 2 1 2 2 1 1 1 2 1 2 2 2 2 1 1 1 1 1 2 2 2 2 2 1 1 1 1 1 1 1 1 2 1 1 2 2 1 1 1 1 2 1 2 2 2 2 1 2 2 2 2 2 2 1 1 1 1 2 1 2 2 2 2 2 2 2 2 1 1 2 1 1 2 2 1 1 2 1 1 2 1 2 1 2 1 2 1 2 2 1 2 2 2 2 1 2 1 1 1 1 2 2 2 1 2 2 1 2 1 1 1 1 1 1 1 1 2 1 2 1 1 1 2 2 1 1 1 2 2 2 1 2 1 2 1 2 1 2 1 2 1 1 2 1 2 1 1 1 1 1 2 1 1 2 2 2 2 1 2 2 1 2 1 2 2 2 2 1 2 2 2 2 2 1 2 2 1 1 2 2 1 1 2 1 2 2 2 2 2 1 2 2 2 2 1 1 2 1 2 2 2 1 1 2 1 1 1 2 2 1 1 2 1 1 2 1 1 2 1 1 1 1 2 2 1 2 1 1 2 2 1 2 2 1 2 1 2 1 2 2 2 2 1 1 1 1 1 2 2 2 2 2 2 1 2 2 2 2 2 1 1 1 1 2 2 2 2 1 1 1 2 2 1 1 1 1 1 2 1 1 1 2 1 1 1 1 2 1 1 2 1 2 1 2 1 1 2 1 2 2 2 2 2 2 1 2 2 2 2 1 1 1 1 2 2 2 2 1 1 2 1 1 2 2 2 2 1 2 1 2 2 1 2 1 1 2 2 1 2 1 1 1 1 1 2 2 2 1 2 1 1 2 2 1 1 1 1 2 2 2 2 1 1 1 2 2 2 2 2 2 1 2 2 2 2 1 2 1 2 2 1 2 2 2 1 2 2 2 2 2 2 2 2 1 2 2 1 2 1 2 2 1 1 2 2 2 1 2 2 2 1 2 1 1 1 1 2 1 2 2 2 2 2 2 1 2 1 1 1 2 1 1 2 2 2 1 2 2 1 2 1 1 2 1 1 1 1 1 1 1 2 1 1 1 2 2 2 1 1 1 2 1 2 1 2 2 2 1 2 2 1 2 2 2 2 2 2 2 1 2 2 1 2 2 2 2 2 1 1 1 1 2 2 2 2 2 1 2 2 2 2 1 2 2 2 2 1 2 2 1 1 1 2 1 2 2 2 1 2 1 1 2 2 1 1 1 2 2 2 2 2 1 1 1 1 1 2 2 1 1 2 2 1 2 2 1 2 2 1 2 1 2 2 1 2 2 1 2 2 2 2 1 1 2 1 2 2 2 1 1 1 2 2 1 1 1 1 1 2 2 1 1 2 1 2 2 2 1 2 1 2 1 1 2 1 1 2 2 1 1 2 1 2 1 1 2 2 2 2 1 1 1 1 1 1 2 1 1 1 2 1 2 2 2 1 1 1 2 2 1 2 2 2 2 2 2 1 2 2 2 1 1 1 1 2 2 1 1 2 1 2 2 1 2 2 1 2 2 1 2 1 2 1 1 1 1 2 1 2 2 1 1 2 1 2 1 2 2 1 2 2 1 1 1 2 2 2 1 1 1 2 2 1 1 2 2 2 1 1 1 2 1 2 1 1 1 1 2 2 2 1 2 2 2 2 2 2 1 1 1 2 2 1 2 2 2 2 2 2 2 2 2 2 1 2 2 2 2 2 2 1 2 2 2 1 2 2 2 2 1 1 2 1 1 1 2 1 2 2 2 1 1 1 1 2 1 2 1 2 2 2 2 2 1 2 2 2 2 2 1 1 1 1 1 2 2 1 1 2 2 2 2 1 1 2 2 1 1 2 1 2 1 2 2 2 2 1 2 2 1 2 2 2 1 2 2 2 1 2 1 1 2 2 1 2 2 2 2 1 2 2 1 2 2 2 2 2 2 2 2 2 2 2 2 2 2 2 2 2 2 2 2 2 1 1 1 2 2 1 1 1 1 2 1 2 1 1 1 1 1 1 1 2 1 2 2 2 2 2 2 2 2 2 2 1 1 2 1 2 1 1 2 1 2 2 2 2 2 1 2 2 2 2 2 2 2 2 1 1 1 2 2 2 2 2 2 2 2 1 2 2 2 2 2 1 2 1 2 2 1 2 2 1 1 2 1 2 1 1 2 2 1 1 1 2 2 1 1 2 2 2 2 1 1 2 1 2 2 2 1 2 2 2 2 2 1 1 2 1 2 1 2 2 1 1 2 2 1 2 1 1 2 2 2 1 2 2 2 2 1 2 2 1 1 2 2 2 2 2 1 1 2 2 1 2 2 2 2 2 1 2 2 1 2 2 2 2 2 1 2 1 2 1 2 2 2 1 2 2 2 1 2 2 2 2 2 1 2 2 1 1 2 2 2 2 1 2 1 1 1 1 2 1 2 1 2 1 1 1 1 1 1 1 1 2 1 2 2 1 2 1 1 2 2 1 1 1 1 2 1 2 2 2 1 1 1 1 1 1 2 2 2 1 1 2 1 2 1 2 1 2 1 1
  000001  010002 2 2 1 1 1 1 1 2 2 2 2 1 2 1 1 1 1 2 2 2 2 2 2 2 1 2 1 2 1 2 1 2 1 1 2 1 2 2 2 2 1 1 2 1 1 1 2 1 2 1 1 1 2 1 2 1 1 1 2 2 1 2 2 2 1 1 2 1 1 2 2 2 1 2 2 2 2 1 1 2 2 2 2 1 1 2 1 2 1 1 1 1 2 1 2 1 2 1 2 2 2 1 2 2 2 1 2 1 2 1 2 2 1 1 1 2 2 1 2 1 1 2 1 1 1 2 1 1 2 1 2 1 2 2 2 2 2 1 1 2 1 1 2 1 1 1 1 2 1 1 1 2 2 1 1 1 2 1 1 2 1 1 1 1 1 1 2 2 1 1 1 2 2 2 2 2 2 1 2 2 1 1 2 2 1 2 1 2 1 1 1 2 2 2 2 1 2 2 1 2 1 1 1 1 2 1 1 2 1 2 1 2 1 1 2 2 1 2 2 2 2 1 2 2 1 1 1 1 1 1 2 2 1 2 1 1 1 2 2 1 2 2 2 2 1 2 1 1 2 1 2 2 2 1 1 1 1 1 2 2 1 1 2 1 2 1 2 2 2 1 1 2 2 1 1 1 1 2 2 1 2 1 2 2 2 2 2 1 1 1 2 2 1 2 1 1 1 2 2 1 1 1 1 1 2 2 1 2 1 1 2 2 1 1 1 2 2 2 1 2 1 1 1 2 2 2 2 1 2 2 2 2 2 2 1 1 2 2 2 1 2 2 2 2 2 2 2 2 1 2 1 1 1 2 1 1 1 2 2 2 1 2 2 2 1 2 1 1 2 1 2 2 2 1 2 1 1 1 1 2 1 2 2 2 2 2 1 1 1 1 1 1 2 2 2 2 2 2 2 2 2 1 1 1 1 1 2 2 1 1 2 2 2 1 2 1 1 2 2 2 2 2 1 1 1 1 2 2 1 2 2 2 2 1 2 2 2 2 1 1 2 1 2 1 2 1 1 2 2 2 2 1 1 2 2 1 1 1 1 1 2 1 1 1 2 2 1 1 1 2 1 2 1 2 1 2 2 1 2 2 2 1 2 1 1 1 1 2 2 2 2 2 2 2 1 1 2 1 2 2 1 2 1 2 1 2 1 1 2 2 1 2 2 1 1 2 1 1 1 1 1 2 2 2 1 2 1 2 1 1 1 2 1 1 2 1 2 1 2 2 2 1 1 2 1 2 2 1 2 2 2 2 2 1 2 2 1 2 2 2 1 1 1 1 2 1 1 1 2 1 1 1 1 2 1 2 2 1 2 1 2 1 1 1 1 2 2 2 1 2 1 1 2 1 2 1 1 1 2 1 2 1 2 2 1 1 1 2 2 1 1 1 1 1 2 2 1 1 1 1 2 1 2 2 2 1 1 1 1 1 2 2 2 2 1 1 2 2 1 2 2 2 1 2 1 1 2 1 2 1 2 1 2 1 2 1 1 1 1 1 1 1 1 2 1 2 1 1 1 2 2 1 2 2 2 2 2 1 2 1 2 1 2 1 2 1 2 1 1 1 1 1 2 1 2 1 1 2 1 2 2 2 2 1 2 1 2 2 2 2 1 1 1 1 2 1 1 1 1 2 2 2 1 2 1 1 2 2 1 1 1 1 2 2 1 2 1 2 2 2 2 2 1 2 2 1 1 1 1 1 1 2 2 2 2 2 2 2 2 2 2 1 2 1 2 2 2 2 2 2 2 1 2 2 1 1 1 2 2 1 1 1 2 2 1 2 1 1 2 1 1 2 1 1 1 2 1 1 1 1 2 2 1 2 2 2 1 2 1 2 1 1 1 1 2 2 2 2 2 1 1 1 2 2 2 1 2 1 1 1 1 2 1 1 2 2 1 2 1 2 1 1 2 1 1 1 1 2 1 2 1 1 2 1 1 1 2 1 1 2 1 2 2 2 2 2 1 1 2 1 1 1 2 2 2 2 2 2 2 2 1 2 1 1 1 1 2 1 1 1 1 2 2 1 2 1 1 1 2 2 1 1 2 2 1 2 1 1 2 2 2 1 1 1 2 1 2 1 1 2 1 1 1 1 2 1 2 2 1 2 2 1 1 2 1 2 2 1 1 1 2 2 1 2 1 1 2 2 1 1 1 2 2 1 1 1 1 1 2 1 2 2 1 2 2 2 1 1 1 1 1 1 2 1 2 1 2 1 2 2 2 1 1 2 2 2 1 1 2 2 2 1 1 2 2 1 1 1 2 2 2 2 1 2 2 1 2 2 1 1 2 1 2 1 1 2 1 1 2 2 2 1 2 1 2 1 2 1 2 2 2 1 1 2 1 2 1 2 1 2 2 2 1 1 2 1 2 2 2 1 1 1 1 1 2 2 2 2 2 2 2 2 2 1 2 1 1 2 1 2 2 2 1 1 2 2 2 2 1 2 2 1 1 2 1 1 2 1 1 2 1 1 2 1 2 2 1 2 1 2 2 2 1 2 2 1 2 2 1 1 2 2 2 1 2 2 2 2 1 2 2 1 2 1 1 1 2 1 2 2 1 2 2 2 2 1 1 2 1 2 1 1 2 2 1 2 2 1 2 1 2 2 1 1 1 1 1 1 2 1 1 1 2 1 1 2 2 2 2 1 2 2 2 2 1 2 2 2 1 1 1 2 2 1 2 2 1 2 2 2 2 2 2 2 1 2 1 2 1 2 2 1 2 1 1 1 2 1 1 1 1 1 1 1 1 2 1 1 2 1 1 1 1 2 1 1 1 2 2 1 1 2 2 2 2 2 2 1 2 2 1 2 2 2 2 1 2 2 1 1 2 2 2 1 1 2 2 1 1 2 2 2 2 1 2 2 2 2 1 2 2 2 2 2 1 2 2 1 1 1 2 2 1 2 1 1 1 2 2 2 2 2 1 2 2 2 2 2 2 2 1 1 2 2 2 2 2 1 1 2 2 2 2 2 2 2 1 1 2 2 2 1 2 1 2 2 1 1 2 1 2 2 1 2 2 2 1 2 2 1 2 1 1 2 2 2 2 1 1 2 2 2 2 2 2 2 2 2 2 1 1 1 2 2 1 2 2 2 2 2 2 2 2 2 2 2 2 2 2 2 2 1 1 2 2 2 2 2 1 2 2 1 2 2 2 2 1 1 1 2 1 1 2 2 2 2 2 1 2 2 1 1 2 1 2 2 2 1 2 2 2 1 2 2 2 1 1 2 1 2 1 2 2 1 2 2 2 2 1 2 2 1 2 2 1 2 2 2 1 1 2 1 2 1 1 1 2 1 2 2 1 1 1 2 2 1 2 2 2 1 1 1 1 2 1 2 2 1 2 2 2 1 2 1 1 1 2 2 2 2 2 2 2 1 1 1 1 1 2 1 1 1 2 1 2 1 2 2 2 2 2 2 1 2 2 1 1 1 1 1 2 1 2 1 2 1 1 2 2 2 2 1 1 1 1 2 1 1 1 2 1 1 1 1 2 1 2 2 1 1 1 2 1 2 2 2 1 2 1 1 1 2 1 1 1 1 1 1 2 2 2 1 1 2 2 2 1 1 1 2 1 1 2 2 2 2 2 2 2 1 2 2 2 2 2 2 2 2 1 2 2 2 1 1 2 1 1 2 2 2 2 2 2 2 1 1 2 1 2 2 2 2 2 1 2 1 2 2 1 2 2 2 2 2 2 2 2 1 2 2 2 2 2 1 2 2 1 2 2 1 2 2 1 2 2 2 1 1 2 2 2 2 2 1 1 1 1 1 1 2 1 1 1 2 1 2 2 2 1 1 2 1 2 2 2 2 2 1 2 2 2 2 1 2 2 2 1 2 1 1 2 1 1 2 2 1 2 2 1 2 2 1 2 2 1 1 2 1 2 2 1 1 2 2 2 2 1 2 2 1 1 2 2 1 2 1 1 2 2 2 2 2 2 2 2 2 2 2 2 1 2 2 2 2 2 2 1 2 2 1 2 1 2 1 2 1 1 2 2 2 1 1 2 2 2 1 1 1 1 2 2 2 2 2 1 2 2 1 1 2 2 2 2 1 2 2 2 2 2 2 2 1 2 2 1 2 1 2 1 2 1 2 2 2 2 2 2 2 2 2 2 2 1 1 2 2 1 2 1 2 1 2 1 2 2 2 1 2 1 2 2 1 1 1 2 1 2 2 2 1 2 1 2 2 2 2 2 2 1 2 2 2 2 2 1 1 1 1 1 2 2 2 2 2 1 1 1 2 1 2 1 1 2 1 2 1 2 2 1 2 1 2 2 2 1 2 2 2 2 2 1 1 2 1 2 2 2 2 2 1 2 2 1 2 1 1 2 2 1 1 2 2 1 1 2 1 2 1 2 1 2 1 2 2 1 2 2 1 2 2 2 2 1 1 2 1 1 1 2 1 1 1 1 1 2 2 1 1 2 1 1 2 1 2 2 1 2 2 1 2 2 1 2 1 2 1 2 2 2 1 1 2 1 1 1 1 1 1 1 1 2 1 1 2 2 2 2 2 1 1 2 2 1 1 2 1 2 1 1 1 1 1 1 2 1 1 2 1 2 1 2 1 1 1 1 2 2 2 2 1 2 2 2 2 1 1 2 1 1 2 2 1 1 1 1 2 2 2 1 2 1 2 2 1 1 2 2 2 1 2 2 1 1 1 2 1 1 1 2 1 2 1 1 1 1 1 1 1 2 1 1 2 1 2 2 2 2 1 2 1 2 2 1 2 1 2 2 2 1 2 1 2 2 1 2 2 2 1 1 1 2 1 2 1 2 1 2 2 2 2 2 1 1 2 1 1 1 2 2 1 1 1 1 1 1 2 2 2 1 1 1 2 2 1 2 1 1 2 2 1 1 2 2 2 1 1 1 2 1 2 2 2 2 2 2 1 2 2 2 2 2 1 2 1 2 2 1 1 1 1 2 2 2 2 2 2 2 1 1 1 1 1 2 1 2 1 1 1 2 1 1 2 2 1 1 2 1 2 2 2 2 1 2 1 2 2 1 2 1 2 1 2 2 1 2 1 1 1 1 2 1 1 2 1 2 1 2 1 1 1 1 1 2 2 1 1 2 2 1 2 2 1 2 1 2 1 2 1 2 1 1 2 2 1 2 1 1 1 1 2 1 1 1 2 2 2 1 2 1 2 1 1 2 1 1 1 2 1 2 2 2 1 1 1 2 2 2 2 2 2 2 2 1 1 2 2 2 2 2 2 1 1 1 2 1 1 1 1 2 2 1 2 2 1 1 1 2 2 1 1 1 2 2 2 2 2 1 1 1 1 2 2 2 1 1 2 1 2 2 2 1 2 2 2 1 2 2 2 2 2 2 2 2 2 2 1 2 1 1 1 2 2 2 1 1 1 1 1 1 1 1 2 1 1 1 2 1 2 2 2 1 1 2 1 1 1 1 1 1 1 1 2 2 1 2 1 2 1 2 1 1 2 1 2 1 1 1 1 2 2 2 1 2 2 1 2 2 2 2 2 1 2 1 2 1 1 2 2 2 1 1 2 1 1 2 2 2 1 2 1 1 1 1 1 1 2 2 1 1 2 1 2 1 1 1 2 1 2 2 1 1 1 2 2 2 1 1 1 1 1 1 1 1 2 1 2 1 1 1 1 2 1 1 1 1 2 2 2 1 2 2 2 2 2 1 1 2 2 2 1 2 2 1 1 2 1 1 2 2 2 2 1 1 1 1 1 2 1 1 2 2 1 2 2 1 2 2 2 2 2 2 1 1 1 2 1 2 1 2 2 1 2 2 1 1 2 2 2 1 2 2 1 2 2 2 2 1 2 2 2 2 2 2 2 2 1 1 1 2 2 2 2 1 2 2 2 2 1 1 2 2 2 2 2 1 1 2 1 1 1 2 1 2 1 2 2 2 2 2 2 2 2 1 2 2 1 1 1 1 1 2 1 2 1 2 2 2 2 2 2 1 2 2 1 1 2 1 1 1 1 1 1 1 2 1 1 2 1 2 1 1 2 1 2 2 2 2 2 1 1 1 1 2 1 1 2 2 1 2 2 1 1 2 1 1 1 1 1 1 2 1 1 2 2 1 1 1 1 1 1 1 2 1 1 1 2 1 1 2 2 1 1 2 1 2 1 1 2 2 2 2 1 2 2 1 1 1 2 1 1 2 1 1 1 2 2 1 2 1 1 1 2 1 1 1 2 1 2 2 2 2 2 2 1 2 1 2 2 2 1 2 2 2 1 2 2 2 2 1 2 1 1 2 2 1 2 2 2 1 1 1 1 2 1 1 1 1 2 1 2 1 1 2 1 2 2 2 1 1 2 2 1 2 2 2 2 2 2 1 2 1 1 2 1 2 2 2 2 2 1 1 2 2 1 2 1 1 2 2 1 2 2 2 2 2 1 2 1 2 1 1 1 1 2 2 1 1 2 2 2 1 2 2 1 2 2 2 2 1 1 1 2 2 2 1 2 2 2 1 1 2 1 2 2 1 1 1 2 2 2 2 2 2 2 2 2 1 2 1 2 1 1 2 1 2 1 2 2 2 1 2 2 1 2 1 1 1 2 1 2 2 2 2 1 1 1 1 2 2 1 2 1 2 1 1 2 2 1 1 2 2 1 2 2 2 2 2 1 2 1 2 1 2 2 2 2 2 1 2 2 2 1 2 1 2 2 2 2 2 2 2 2 2 2 2 2 1 2 2 1 2 2 2 2 2 1 2 1 2 2 2 2 1 2 1 2 2 2 2 2 2 2 2 2 2 1 2 2 2 2 2 2 2 2 2 1 2 2 1 2 2 2 2 2 2 2 1 2 2 2 1 2 2 2 1 2 2 2 1 1 2 2 2 2 1 1 1 1 1 1 2 1 2 2 2 2 1 1 2 2 1 1 2 1 2 2 1 1 2 2 2 2 2 2 2 2 2 2 1 1 1 1 1 1 1 1 2 1 1 1 2 2 2 1 1 1 1 1 1 1 2 1 1 1 1 2 1 2 1 1 1 1 1 1 1 1 2 1 2 2 2 1 2 1 1 1 2 1 1 1 1 1 2 2 2 2 2 2 2 2 2 2 1 2 2 1 2 1 1 2 1 2 1 1 2 1 2 1 2 1 1 1 1 1 2 2 1 1 1 2 2 1 1 1 2 2 2 1 1 1 2 2 2 2 2 2 2 2 1 1 2 2 1 2 2 2 2 2 1 2 2 1 2 2 1 2 2 1 2 2 2 1 2 2 2 1 2 2 2 2 2 2 2 2 2 2 2 2 2 1 2 2 2 2 2 1 1 2 2 2 1 2 2 2 2 2 1 1 2 2 2 1 2 2 2 2 1 1 2 2 2 2 2 1 1 1 2 1 1 2 1 1 2 2 2 1 2 1 2 2 2 2 2 1 2 2 2 2 2 2 2 2 2 2 2 2 2 2 1 2 2 2 1 1 1 2 2 1 1 1 2 1 1 2 2 2 2 1 2 2 2 2 2 2 1 2 1 2 1 2 1 2 2 2 2 2 1 2 1 2 2 2 2 2 1 2 2 2 2 1 1 2 2 1 1 2 1 1 2 1 1 2 1 1 1 1 1 1 2 1 1 2 1 2 1 2 1 1 2 1 2 2 2 2 2 1 2 2 2 2 2 1 1 1 2 2 2 2 2 1 2 2 1 1 2 2 2 1 2 2 1 1 1 2 2 2 2 1 1 1 1 2 2 1 1 1 2 1 2 2 2 2 2 2 2 1 2 2 2 1 2 2 1 1 1 2 1 2 1 1 2 2 2 2 2 1 2 1 2 1 2 2 1 2 1 1 1 2 2 2 1 2 2 1 1 2 1 1 1 1 2 2 2 1 2 2 1 2 1 2 1 1 1 1 2 1 2 1 1 2 1 1 2 2 2 2 1 1 1 1 2 1 2 1 2 2 1 2 1 1 1 2 2 2 2 1 2 1 1 1 1 2 1 1 1 2 1 1 2 1 1 1 2 1 2 2 1 1 2 2 2 1 2 1 2 2 2 1 1 1 2 2 1 1 2 1 2 1 1 2 2 1 1 2 1 1 1 1 1 1 1 2 2 1 2 1 1 1 1 1 2 1 2 2 2 2 1 2 2 1 2 2 2 1 1 1 2 2 1 2 1 1 2 2 1 1 2 2 1 1 1 2 2 2 2 2 2 2 1 2 1 2 1 1 2 1 1 1 1 2 2 2 1 2 2 2 1 2 1 2 2 2 1 1 1 2 2 2 2 2 2 1 2 2 2 1 1 2 1 1 1 1 1 2 2 2 2 1 2 1 1 1 1 2 1 2 2 1 2 2 2 2 2 2 2 1 1 2 1 1 2 2 2 2 2 2 2 1 1 1 1 2 1 1 2 2 2 2 2 2 1 2 2 1 2 2 1 2 2 2 2 2 2 1 1 2 1 2 2 1 2 1 2 2 2 2 2 2 2 2 2 1 2 2 2 2 2 2 1 2 2 2 2 1 1 1 2 1 2 2 2 2 2 2 2 1 1 2 2 1 2 2 1 1 2 1 2 1 2 1 2 2 1 2 1 2 2 2 2 2 2 2 1 2 2 2 1 2 2 2 2 2 2 1 2 2 2 1 2 2 2 1 1 1 2 2 1 2 1 2 2 2 2 2 1 1 2 2 2 2 2 2 2 1 2 2 2 2 1 2 1 2 1 1 1 2 2 2 1 2 2 2 2 2 1 2 1 1 1 1 1 1 2 2 2 1 2 2 1 2 1 2 1 1 2 1 2 2 1 2 1 1 1 2 1 2 2 1 1 2 2 2 1 1 1 2 2 1 2 2 2 1 2 1 1 1 2 1 2 1 2 1 1 2 2 2 1 1 1 1 2 1 1 2 1 2 2 2 1 2 2 1 1 2 1 2 2 2 1 2 1 1 2 2 2 2 2 2 1 2 2 2 2 2 2 2 2 2 1 1 2 2 1 1 2 1 1 1 1 1 2 2 1 1 1 2 1 2 2 2 1 2 1 1 2 1 1 1 2 2 1 2 1 2 1 2 1 2 2 2 1 1 1 2 1 1 2 2 1 1 1 1 2 1 2 2 2 2 2 2 1 1 1 2 1 1 2 2 2 2 1 1 2 1 2 2 1 1 1 2 1 1 2 1 2 1 2 2 1 1 2 1 2 2 1 2 1 1 1 2 1 1 2 2 2 1 1 2 2 1 1 1 1 1 2 1 2 2 2 2 1 1 2 1 1 2 2 2 2 1 2 1 2 2 1 2 1 1 1 1 1 1 1 2 1 1 2 2 2 2 1 1 2 2 2 1 1 1 2 2 1 1 1 1 2 1 1 2 1 1 1 1 2 1 2 2 2 1 2 1 2 1 1 2 1 1 1 2 1 2 2 2 2 1 2 2 1 2 2 1 1 1 2 1 2 2 2 2 2 2 2 2 1 2 2 1 1 2 1 2 2 1 1 1 1 2 2 2 2 2 2 2 2 2 1 2 2 2 2 1 2 2 2 1 1 2 2 2 2 2 1 2 2 2 2 2 1 2 2 2 2 2 1 2 2 2 1 2 2 1 2 1 2 2 2 2 1 2 2 1 2 2 1 2 2 2 2 2 2 1 1 2 2 2 2 1 2 1 1 2 2 2 1 1 2 2 2 2 2 1 1 2 2 2 2 2 2 1 2 1 1 1 2 1 2 2 1 1 2 1 2 2 1 2 1 2 2 2 1 1 2 2 1 1 2 2 2 1 2 2 2 2 2 1 2 2 2 2 1 1 1 1 2 2 1 1 2 1 1 1 1 1 2 2 2 2 2 2 1 2 2 2 2 2 2 1 1 2 2 2 2 2 2 1 2 1 2 2 1 2 2 2 1 2 1 2 2 2 2 2 2 2 1 1 2 1 2 1 2 1 2 2 2 2 2 2 2 2 1 1 2 2 2 2 2 2 1 1 2 2 2 1 2 1 1 1 2 1 2 2 2 1 2 1 1 1 2 1 2 2 1 2 2 1 2 1 2 2 2 2 1 1 2 1 1 2 2 1 2 1 1 2 2 1 1 2 1 1 1 2 1 1 1 1 2 2 2 2 2 2 1 2 1 2 1 1 2 2 1 2 2 2 1 1 1 1 2 1 2 2 1 2 2 2 2 1 1 1 1 1 1 1 2 1 1 2 2 1 2 2 1 2 2 1 2 2 2 2 2 1 1 2 2 2 2 2 1 2 1 2 1 2 2 2 2 2 2 2 2 2 2 2 2 2 2 2 2 2 2 2 1 2 2 1 2 2 1 1 1 1 2 1 2 1 2 2 1 1 1 1 2 1 1 1 1 2 1 1 1 1 1 1 1 1 2 1 1 2 1 2 1 1 1 1 2 1 1 2 1 2 1 2 1 2 1 1 1 1 1 2 1 1 1 1 2 2 2 2 1 2 2 2 1 1 2 2 2 1 1 2 1 1 2 1 1 1 2 1 2 1 1 2 2 2 1 1 1 2 1 2 1 1 2 2 2 1 1 1 1 1 1 1 2 1 1 1 2 1 1 1 1 2 1 2 2 2 1 1 2 1 2 1 2 1 1 1 1 2 1 1 1 1 2 1 1 1 1 1 1 2 1 1 1 1 1 1 1 2 1 1 1 1 1 2 2 2 1 2 1 2 1 1 1 2 2 2 1 1 1 1 1 2 1 2 2 1 2 2 2 1 2 2 2 1 2 2 1 2 2 1 2 1 1 1 1 1 1 2 2 2 2 1 2 2 1 1 1 2 2 2 1 2 2 2 2 2 1 2 2 2 2 1 1 2 1 2 2 1 1 1 1 2 2 2 1 2 2 1 2 1 2 2 2 1 1 1 2 2 2 1 2 2 2 1 2 1 2 2 2 2 2 1 1 2 1 2 1 1 2 2 2 2 2 2 2 2 2 1 1 1 2 1 2 1 1 2 1 2 2 2 2 1 1 1 1 1 1 2 1 1 1 2 1 2 1 1 1 2 2 2 1 1 2 1 2 2 1 1 2 1 2 2 1 2 2 1 1 2 2 2 2 2 2 2 2 2 1 2 1 2 1 2 2 2 2 2 1 2 1 2 1 2 2 2 1 2 2 2 1 2 1 1 2 2 2 2 2 1 1 2 1 2 1 2 2 2 2 1 1 1 2 1 1 2 2 1 1 1 2 1 1 2 1 2 1 1 2 1 1 1 2 1 1 1 1 2 2 1 2 1 2 2 2 1 2 2 1 1 2 1 1 2 1 2 2 2 1 2 2 1 1 2 2 1 1 1 2 2 2 1 2 1 1 1 1 1 2 1 1 1 1 2 2 2 2 1 1 1 1 2 1 2 1 2 1 1 1 1 2 1 2 2 1 2 1 2 2 2 2 1 1 1 1 2 1 2 1 1 2 1 2 2 2 2 2 2 2 1 2 2 1 2 1 1 1 1 1 1 2 1 2 1 2 2 1 1 2 2 1 1 2 1 2 2 1 1 1 2 2 1 2 1 1 1 2 1 2 1 2 1 2 1 2 1 1 1 2 1 2 2 1 2 1 2 1 1 2 2 2 2 1 1 1 2 2 2 2 2 2 2 1 1 1 1 2 2 2 1 2 1 2 2 1 1 1 1 2 2 2 2 1 1 2 2 2 1 1 1 2 1 2 2 1 2 2 2 1 2 1 2 1 2 1 1 1 1 2 1 1 2 2 1 1 2 2 1 2 2 2 2 1 2 2 2 2 2 1 2 1 2 1 1 1 1 2 1 1 2 1 1 2 1 2 1 1 2 2 2 2 1 2 2 2 1 2 1 2 1 1 2 1 1 2 1 1 2 1 1 1 1 1 2 1 2 1 1 1 2 1 1 1 2 1 1 2 2 2 1 1 1 1 2 1 1 2 1 2 1 2 2 2 2 1 2 2 2 2 1 1 2 1 1 2 1 1 1 1 1 1 2 1 1 2 2 1 2 1 1 2 1 2 2 1 2 2 1 2 2 1 1 2 2 2 2 2 2 1 2 1 2 2 2 2 2 2 2 2 2 2 2 2 2 1 2 1 1 2 2 1 1 1 1 1 1 1 1 1 1 2 2 2 2 2 2 2 2 2 2 2 2 2 2 2 2 2 2 1 1 2 1 1 2 2 1 1 1 1 1 1 2 1 2 2 1 1 2 2 2 2 2 2 2 2 1 2 2 2 2 2 1 2 2 1 2 1 1 2 1 2 2 2 1 1 2 2 1 1 1 2 2 2 1 1 2 2 1 2 2 2 2 2 1 2 1 2 1 1 1 2 1 1 2 1 1 2 2 1 2 1 1 2 2 2 2 2 2 2 2 2 2 2 1 1 2 2 1 2 2 2 1 2 1 2 2 2 1 1 1 1 1 2 2 2 2 2 2 2 2 2 2 2 2 2 1 1 2 1 2 1 2 2 1 2 2 2 2 2 2 1 1 2 1 2 1 2 1 2 2 2 1 1 2 2 2 1 1 2 1 1 2 1 2 2 2 2 1 1 1 2 1 1 1 2 2 1 1 2 1 1 2 2 1 1 2 2 1 2 2 2 1 2 2 2 2 1 2 2 2 1 1 1 1 2 1 1 2 1 1 1 2 2 2 2 2 2 2 2 2 2 2 2 1 2 2 1 2 2 2 1 2 1 2 2 2 1 1 2 1 2 2 1 1 1 2 2 1 2 1 1 1 1 1 1 1 2 2 2 1 1 1 1 1 1 1 2 2 1 2 1 2 2 2 2 1 2 2 2 1 1 2 2 2 1 2 1 1 2 2 2 1 2 2 1 2 2 1 1 2 2 2 1 2 1 2 2 2 2 1 2 2 2 1 2 1 2 2 2 2 2 2 2 2 2 1 2 2 1 1 2 2 2 2 2 1 2 2 2 1 2 1 1 2 2 2 1 1 2 2 2 2 1 1 1 1 1 1 1 1 2 1 1 1 1 1 2 1 2 2 2 2 2 2 1 1 2 1 1 1 2 2 2 2 2 2 2 1 2 1 2 1 2 2 2 2 1 2 2 1 2 2 1 1 2 1 1 2 2 1 2 1 2 1 1 1 1 2 2 2 1 2 2 1 2 1 1 2 2 1 2 2 1 1 2 2 2 2 2 1 1 2 2 1 2 1 1 2 2 2 2 2 2 2 2 2 1 1 1 1 2 2 2 2 2 1 1 1 1 2 2 2 2 2 1 1 1 1 1 2 2 2 2 2 2 1 1 1 2 1 1 2 2 1 1 1 2 1 1 2 2 2 2 2 2 2 1 2 2 2 2 2 1 2 1 2 1 2 1 2 1 2 1 2 2 2 2 2 1 1 1 2 2 1 1 2 2 2 2 1 1 2 1 1 1 2 1 1 1 1 1 2 1 1 1 1 2 1 2 2 2 2 2 1 1 2 2 1 1 2 1 2 2 1 1 1 1 1 1 1 1 1 1 2 1 2 2 2 1 1 1 1 1 2 1 1 2 2 1 1 2 1 1 2 1 1 1 2 1 1 1 1 2 2 2 2 2 1 1 1 1 2 1 1 2 2 1 2 1 1 1 2 1 2 2 1 1 2 2 2 1 1 2 1 2 1 1 1 1 2 1 2 2 2 2 1 2 1 2 2 1 1 1 1 1 2 2 1 1 2 2 2 1 2 2 2 2 2 2 1 2 2 2 1 1 2 1 1 2 2 1 2 1 1 1 1 2 1 2 1 2 2 1 2 2 2 2 1 2 2 2 2 2 2 2 2 2 2 2 2 2 2 1 2 1 1 1 1 2 1 2 1 1 2 1 1 2 2 1 2 1 2 1 1 1 2 2 2 2 1 2 1 2 2 2 2 1 2 2 1 1 2 2 2 2 2 2 1 2 2 1 2 2 1 1 2 2 2 1 2 2 2 1 1 2 1 1 2 1 2 2 2 1 1 2 2 2 1 2 2 1 2 1 1 2 2 2 2 1 2 2 1 1 2 1 2 1 1 1 2 1 1 1 1 2 2 2 1 2 2 2 2 2 1 1 2 1 1 1 1 2 2 1 2 1 2 1 1 2 2 2 2 1 1 1 2 1 2 1 2 1 2 1 1 1 1 2 2 1 2 1 1 2 2 2 1 1 1 1 2 2 1 2 1 1 2 1 2 2 2 2 2 1 2 2 1 2 2 2 2 1 2 2 2 2 2 2 2 2 2 1 1 2 2 2 1 2 1 2 2 1 1 2 2 1 2 2 1 2 1 1 2 2 2 2 2 2 2 2 1 2 1 1 2 1 2 2 1 1 2 2 2 2 2 1 1 1 2 1 1 1 1 2 1 2 2 2 1 2 2 1 1 2 1 1 2 1 1 1 2 2 2 1 1 1 1 1 2 1 1 1 1 2 1 2 1 1 2 2 1 1 1 1 1 1 2 2 2 1 1 1 1 2 1 1 2 2 1 1 1 1 2 2 2 2 2 2 2 2 2 1 1 1 1 1 1 1 2 1 2 2 1 2 1 2 1 1 2 2 1 1 2 2 2 2 1 1 1 2 2 2 1 2 2 1 1 1 1 1 1 1 1 2 2 2 2 2 2 2 2 2 1 1 2 2 2 1 2 1 1 1 1 1 2 1 1 1 2 1 1 1 1 2 2 2 1 1 2 1 1 1 1 1 1 2 2 1 1 2 2 2 1 2 1 1 1 1 1 1 2 2 2 2 1 2 1 2 1 2 1 2 2 2 2 2 2 2 2 2 2 2 2 2 2 2 1 2 2 2 2 2 2 2 2 2 2 2 2 1 2 2 2 1 2 1 1 1 2 2 1 1 1 1 2 1 1 1 1 1 1 1 2 2 2 2 1 2 1 1 1 1 2 2 1 2 1 1 1 2 1 2 1 2 1 1 1 2 1 2 2 1 1 2 1 1 2 2 2 1 2 1 2 2 1 1 1 1 1 1 1 1 1 2 2 1 2 1 2 1 2 2 2 1 2 1 2 1 1 2 2 2 1 1 2 1 2 1 1 2 1 1 2 1 1 2 2 1 2 2 2 1 2 2 1 2 2 2 2 2 1 2 1 2 2 1 2 2 2 2 2 1 2 2 2 2 1 2 1 2 2 1 1 1 2 1 1 1 1 1 2 2 2 1 2 2 1 2 2 1 2 1 2 1 1 1 2 2 2 1 2 1 1 2 2 2 2 1 1 2 2 1 1 1 2 2 2 1 2 1 2 1 1 1 1 1 2 1 2 1 1 2 1 1 1 2 2 2 2 2 2 2 2 2 2 2 2 1 1 1 1 2 2 1 1 1 1 2 1 2 2 1 2 2 2 2 2 2 2 2 1 1 1 1 2 1 2 1 1 1 2 2 2 2 2 2 2 2 2 1 2 2 1 1 2 2 2 2 2 2 2 2 1 2 1 2 1 1 2 2 1 1 2 2 2 1 2 1 2 1 2 2 1 2 1 2 1 1 1 1 1 1 1 2 1 1 1 2 2 1 2 2 2 2 1 1 1 1 2 1 2 2 1 2 2 2 2 2 2 1 1 2 2 1 2 2 1 2 1 1 2 2 1 2 2 1 2 2 2 1 1 2 2 2 2 2 1 1 2 2 2 1 1 2 2 2 1 2 2 2 2 2 1 2 1 1 1 1 2 2 1 1 2 2 2 1 2 1 1 2 1 1 2 1 1 2 2 1 2 2 2 2 1 2 2 1 2 1 2 1 1 2 1 2 1 2 2 2 2 1 1 2 2 1 1 1 1 1 2 2 1 2 2 1 2 1 2 2 2 1 1 2 2 2 2 2 1 2 1 1 2 1 2 2 1 1 2 2 1 2 2 1 2 2 2 2 2 2 1 2 1 2 2 1 2 2 2 1 2 1 2 1 2 1 2 2 2 2 2 2 1 2 2 1 2 1 2 2 1 1 2 1 1 1 2 1 1 1 1 2 1 2 2 2 2 2 2 2 2 2 1 2 2 2 2 1 1 1 2 2 1 1 2 1 1 1 1 1 1 1 1 2 1 2 1 2 2 1 2 1 2 2 2 2 1 1 1 2 2 1 1 2 1 2 1 2 2 1 2 1 2 1 2 1 1 1 1 1 2 1 1 2 1 1 2 1 2 2 2 2 2 1 2 2 1 2 2 2 2 2 2 2 2 2 2 2 2 1 2 1 2 1 2 2 2 1 1 1 1 2 2 1 2 1 2 1 2 2 1 2 2 1 1 2 2 2 1 1 2 1 1 2 2 2 2 2 2 1 1 1 1 1 2 2 1 2 2 1 1 2 1 2 1 2 1 1 1 2 1 2 1 1 1 1 1 2 2 1 2 1 2 2 1 2 1 2 1 2 2 1 2 2 1 1 1 2 1 2 1 2 2 2 1 1 2 2 1 2 1 2 1 1 2 1 2 2 2 2 1 2 2 2 1 1 1 2 2 1 2 2 1 2 2 2 1 2 2 1 2 2 2 2 1 1 2 1 2 2 1 1 1 2 1 2 2 1 1 1 1 2 2 1 1 1 2 2 2 1 1 1 2 1 1 2 1 1 2 2 2 2 2 1 2 2 1 1 1 1 2 1 1 1 2 2 2 2 1 1 2 1 1 2 2 2 1 1 2 2 2 2 1 2 1 2 2 2 2 1 1 1 2 1 2 2 2 1 1 1 2 2 1 2 1 2 1 2 2 1 2 2 1 1 2 2 1 2 2 2 2 2 1 1 1 1 1 1 1 2 1 1 1 2 1 1 2 1 1 1 2 1 2 1 1 2 1 1 1 2 2 2 1 1 1 2 2 2 1 2 2 2 1 2 2 1 2 1 2 2 2 2 1 2 1 2 1 2 2 1 1 1 1 2 2 2 2 2 2 2 2 1 2 1 2 2 2 1 2 2 1 2 1 1 2 2 2 1 2 1 2 1 2 1 2 1 1 1 1 1 2 2 2 1 2 2 2 2 2 1 2 2 1 1 1 2 1 1 2 1 2 1 2 2 2 2 2 1 2 2 2 2 1 2 1 1 1 2 1 2 2 2 2 2 2 2 2 1 1 2 1 2 1 1 2 2 2 2 1 2 2 2 2 1 1 1 1 2 1 1 2 1 2 1 1 1 1 1 2 2 1 1 2 2 2 1 1 1 2 2 2 2 2 1 2 2 1 2 2 2 1 2 1 1 2 2 2 1 2 2 1 2 2 2 1 1 2 1 1 1 2 2 1 1 2 2 1 1 2 2 1 1 1 2 2 1 1 1 1 1 2 2 1 1 2 1 1 1 1 1 2 2 1 1 2 1 1 1 1 2 1 1 1 1 2 1 2 1 1 2 1 1 2 1 2 2 2 2 1 1 1 1 1 2 1 2 1 2 2 1 1 2 1 2 1 1 2 2 1 1 1 2 2 2 1 1 1 2 2 2 1 2 1 1 1 2 1 2 1 1 2 2 2 2 2 2 2 2 2 2 1 2 1 2 1 1 1 1 2 1 2 2 2 2 1 2 2 1 2 1 2 2 2 1 2 1 2 2 2 2 1 2 1 2 2 2 2 1 2 1 1 1 2 1 2 2 2 2 2 1 2 1 2 1 1 2 2 2 2 1 2 1 1 2 1 1 2 1 1 2 1 2 1 1 1 1 1 1 2 2 1 1 1 1 1 1 2 2 1 1 1 1 2 1 2 2 2 1 2 2 1 1 2 2 2 2 1 2 1 2 1 1 1 2 1 2 1 2 1 1 1 1 2 2 2 1 2 2 2 2 2 2 2 2 2 1 2 1 2 2 2 2 2 2 2 2 2 1 2 2 2 2 2 1 2 1 2 1 1 1 2 2 2 1 1 2 2 2 2 1 2 2 2 1 1 1 1 2 2 2 2 1 2 2 2 1 1 1 1 1 2 2 1 2 2 1 2 1 2 1 1 2 1 2 1 1 2 1 1 2 1 2 2 1 1 1 1 2 2 1 2 1 2 2 2 1 1 2 1 2 1 2 1 1 1 1 1 2 2 1 1 1 2 1 1 2 2 2 1 1 1 1 1 2 1 2 1 1 2 2 1 1 2 2 1 2 2 2 2 1 2 2 2 1 2 2 2 1 2 2 2 2 2 2 1 2 1 1 1 2 2 2 2 2 1 2 2 2 2 1 2 2 2 2 2 2 2 2 1 1 2 1 2 2 2 2 2 2 2 2 2 2 2 2 2 1 2 2 2 1 2 1 2 1 2 2 2 2 2 2 1 1 1 1 2 2 1 1 2 2 2 2 1 1 1 2 1 2 1 2 1 2 2 2 1 2 2 1 2 2 1 2 1 2 2 2 2 1 2 2 1 2 2 1 1 2 1 2 2 1 1 1 1 1 1 1 1 1 1 1 1 2 1 1 2 1 2 2 1 1 2 2 2 2 2 2 2 1 2 1 2 2 1 1 2 2 1 1 2 2 2 2 1 2 1 1 2 1 1 2 1 1 1 2 2 2 2 2 1 1 1 2 2 1 2 1 2 1 1 2 2 2 1 1 1 2 1 1 2 1 1 1 1 1 1 1 1 1 2 1 2 1 1 1 2 1 2 2 2 2 2 2 2 1 1 2 2 2 1 1 1 1 2 1 1 2 2 1 1 1 1 2 1 2 1 1 1 1 2 2 1 2 1 1 2 1 2 2 2 2 2 1 2 2 2 1 1 1 1 1 2 2 2 2 2 1 1 1 2 1 1 1 1 1 1 1 1 1 1 1 1 1 1 1 2 1 1 1 2 2 1 2 1 2 1 1 1 1 1 2 1 2 2 2 1 1 1 2 2 2 2 2 1 1 1 2 2 2 2 2 1 2 2 1 1 1 2 2 2 1 1 2 1 2 1 1 2 2 2 2 1 2 2 2 2 1 1 2 2 1 2 1 1 2 2 2 2 1 1 1 1 1 1 1 2 1 2 2 1 1 1 1 1 2 1 1 2 2 2 2 1 1 1 1 1 2 2 2 2 2 1 2 1 1 1 2 1 1 1 2 1 2 2 1 1 1 1 2 1 1 1 1 1 2 2 1 1 1 2 2 2 1 2 2 1 2 1 2 2 2 1 1 1 2 2 1 1 1 2 2 2 2 2 2 2 2 2 1 1 2 2 1 1 1 1 1 2 1 1 1 2 2 2 1 1 1 1 1 1 1 1 1 2 1 2 2 1 1 1 1 2 2 2 1 1 1 2 1 1 1 2 2 2 2 1 2 2 2 1 2 2 1 2 1 1 2 2 1 1 2 1 1 2 1 2 2 2 2 2 2 2 2 2 1 1 2 2 2 1 2 1 2 1 1 2 2 1 2 1 1 2 2 1 2 1 1 2 2 2 2 1 2 2 1 2 2 2 1 1 2 2 2 1 2 1 1 2 2 2 1 2 1 2 2 2 2 1 1 1 2 1 2 1 2 1 2 1 2 2 2 1 2 1 2 1 1 2 1 1 2 1 1 2 1 1 1 2 2 1 1 1 1 1 1 2 2 2 2 2 1 2 1 1 2 1 2 1 2 1 1 2 1 2 2 1 2 1 2 1 2 1 2 2 1 2 2 2 2 2 2 2 1 2 2 2 2 1 2 2 2 2 1 2 1 2 2 2 1 2 2 2 2 1 1 2 2 2 1 2 1 2 1 1 1 1 1 1 1 1 2 2 2 2 2 2 2 2 1 2 1 1 1 1 1 2 2 1 1 2 2 1 2 1 1 1 2 2 1 1 1 1 2 1 1 2 1 2 2 1 2 1 2 1 2 1 2 1 1 2 1 2 2 2 1 2 2 2 2 2 2 2 2 1 2 2 1 1 2 1 1 1 2 2 2 2 1 1 1 1 2 2 1 2 1 2 2 2 1 1 2 2 1 1 2 1 1 1 2 1 1 1 1 1 2 2 2 2 2 1 2 2 1 2 1 1 2 1 1 1 2 2 2 1 2 1 2 1 1 1 2 1 2 2 1 1 2 1 1 1 2 1 2 2 2 2 2 1 2 1 2 2 2 2 2 2 2 2 2 1 1 2 1 2 2 2 2 2 1 2 1 1 1 2 1 1 1 1 1 1 1 1 2 1 1 1 1 1 1 2 2 1 2 1 2 2 1 1 1 1 2 2 2 2 2 2 2 2 1 2 2 1 1 2 2 2 2 1 2 1 1 2 1 2 1 2 2 2 2 1 2 1 2 2 1 2 1 1 1 1 2 2 1 2 2 2 1 1 2 2 1 1 1 2 2 2 1 1 2 2 1 1 1 1 2 1 1 2 2 1 2 1 1 2 1 1 1 1 2 1 1 1 2 1 1 2 1 1 2 1 2 2 2 1 2 2 2 2 2 2 1 1 1 1 1 1 2 1 1 2 1 1 2 1 2 1 2 1 2 2 2 2 1 2 1 1 1 2 2 2 1 1 1 1 2 1 2 1 1 2 1 2 2 1 2 2 2 2 2 2 2 1 1 2 1 2 2 1 1 1 2 2 1 2 2 1 2 1 2 1 2 1 2 2 1 2 1 1 1 1 2 2 1 1 1 2 2 2 2 2 1 2 1 1 1 1 1 1 2 1 1 1 1 2 1 2 2 2 2 1 1 1 2 2 2 2 2 2 2 2 2 2 2 1 2 2 2 2 2 2 2 1 1 2 2 1 1 1 2 1 2 1 2 2 2 1 1 1 2 1 2 2 2 1 1 1 1 2 2 2 1 1 1 2 1 1 2 1 2 2 2 1 1 2 1 2 2 2 1 2 1 2 2 2 2 1 1 2 2 2 2 2 2 2 2 1 2 1 2 1 2 2 1 2 2 2 1 1 1 2 1 2 1 1 2 1 1 1 1 2 1 2 2 1 2 1 2 1 1 2 1 2 2 2 1 2 1 1 2 1 2 1 2 1 1 1 2 2 2 2 1 1 1 2 2 2 1 2 2 1 2 2 2 2 2 2 2 2 2 2 1 2 1 1 1 1 2 2 2 2 1 2 1 1 2 1 1 2 2 2 2 2 1 2 1 1 2 2 2 2 2 2 2 2 2 2 2 2 2 2 2 2 2 2 1 1 1 1 1 2 2 2 2 1 2 2 1 2 2 1 2 1 2 2 2 1 2 1 2 2 1 1 1 2 2 1 1 2 2 1 1 2 1 2 1 2 1 1 1 1 2 2 2 2 1 2 1 1 2 1 1 2 2 2 2 1 2 2 2 1 2 2 2 2 2 1 2 1 2 2 1 1 1 2 2 2 1 2 2 2 2 2 2 1 2 2 1 1 1 2 1 1 1 1 2 1 2 2 2 1 1 2 2 2 1 1 2 2 2 1 2 1 2 2 2 2 2 2 1 1 2 1 1 1 2 2 2 1 2 1 1 2 2 1 2 1 1 2 1 1 2 2 2 1 1 1 1 2 2 2 2 1 1 2 2 1 2 2 1 2 2 1 2 2 1 1 1 2 2 2 2 2 2 2 1 1 2 1 2 2 2 2 1 1 2 2 1 1 1 2 1 1 2 2 1 2 2 2 2 1 1 2 1 1 1 1 2 1 1 2 2 2 2 2 2 2 2 2 2 1 2 2 2 1 2 2 2 1 2 2 1 1 2 2 2 2 2 2 1 2 1 1 2 2 1 1 2 1 1 1 2 1 1 1 1 1 2 2 1 1 1 2 1 2 2 1 1 2 1 1 2 1 1 1 2 1 1 2 1 2 1 1 2 1 1 2 1 1 2 2 2 1 2 2 1 1 1 1 1 1 1 1 1 1 1 1 1 1 2 2 2 1 1 2 1 1 1 1 1 2 2 2 1 2 1 1 1 2 2 1 2 2 1 2 1 2 1 1 2 2 1 2 1 2 1 2 2 1 1 1 2 2 1 2 2 2 1 1 1 2 2 2 2 2 2 1 1 1 2 1 2 2 2 1 1 1 1 2 1 2 1 2 2 2 2 2 1 2 2 2 2 2 1 1 1 1 1 2 2 1 1 1 1 2 2 1 1 2 2 1 1 2 2 1 2 1 2 2 2 2 1 2 1 1 2 2 1 1 1 1 1 2 1 1 2 1 1 2 1 2 1 2 1 1 2 1 1 1 2 2 1 1 1 2 2 1 1 1 1 2 1 1 1 1 2 1 1 1 1 2 2 1 1 1 2 1 1 1 1 1 1 1 1 1 1 2 1 1 1 1 2 2 2 1 1 1 2 1 1 1 2 2 2 1 1 1 1 2 2 1 2 2 2 1 2 2 2 1 1 1 2 2 2 2 2 2 2 1 2 1 1 2 2 2 2 2 2 1 2 1 2 2 1 1 2 1 1 2 1 2 1 2 2 2 1 1 1 2 2 1 2 2 2 2 2 2 2 2 2 1 1 1 2 2 2 1 2 1 1 1 1 1 1 2 1 1 2 2 2 2 1 2 1 1 2 2 1 1 2 1 2 2 1 2 2 1 1 1 2 1 2 2 1 1 1 2 2 1 2 2 1 2 1 2 2 2 2 2 2 1 2 2 1 2 1 2 1 1 1 2 1 1 1 2 1 1 1 1 2 2 1 1 2 2 1 2 2 2 2 2 1 2 2 2 2 1 2 1 2 2 2 1 1 2 2 2 2 1 2 2 2 2 1 2 2 2 2 1 2 2 1 2 1 2 2 2 1 1 1 1 1 1 2 2 2 1 2 2 1 1 1 2 1 2 1 1
  000001  010002 2 2 2 1 2 1 2 1 2 2 2 1 1 2 1 1 1 2 2 2 1 2 1 1 2 1 2 2 2 2 2 2 2 2 2 1 2 1 2 1 2 2 1 1 1 1 2 1 2 1 1 1 2 1 2 1 1 1 1 2 1 2 2 2 1 1 2 1 1 2 2 2 1 2 2 2 2 1 2 2 1 1 2 1 2 2 2 1 2 2 1 1 1 2 2 1 1 1 2 2 2 2 1 2 2 2 2 2 1 1 2 2 1 2 1 2 2 1 2 1 1 2 1 1 1 2 1 1 1 2 2 1 2 2 2 2 2 1 1 1 2 2 1 2 2 2 2 1 2 2 1 1 1 1 1 2 1 2 1 2 1 1 1 1 2 1 1 2 2 2 2 2 1 1 1 2 2 1 2 2 2 2 2 1 2 2 2 2 1 1 1 2 2 2 2 1 2 2 1 2 2 2 2 1 1 1 1 2 1 2 1 2 1 1 2 1 1 2 2 2 2 1 2 2 2 1 1 1 1 2 1 2 2 2 1 1 1 1 2 1 2 2 2 2 1 1 1 1 2 1 2 1 1 1 1 2 1 2 2 1 2 2 1 2 1 1 2 1 1 2 1 2 2 1 1 1 2 1 2 2 2 1 1 2 2 1 2 2 2 2 2 1 2 2 2 2 1 2 2 1 1 1 1 2 2 1 1 2 1 1 2 1 1 2 2 2 2 1 2 1 1 2 1 2 1 2 1 2 2 2 2 2 2 1 1 1 2 1 2 2 2 1 2 2 2 1 1 1 2 1 2 2 1 2 2 1 1 2 2 2 1 2 2 2 1 2 1 1 2 1 2 2 1 1 2 1 1 1 1 2 1 2 2 2 2 2 1 1 1 1 1 1 2 2 2 2 2 2 2 2 2 2 1 1 1 1 2 2 1 2 2 2 2 1 2 1 1 2 2 2 1 2 1 1 2 1 2 2 2 2 2 1 2 1 2 2 2 1 2 1 2 2 1 1 2 2 2 1 1 2 1 1 2 2 1 2 2 2 2 2 2 2 1 2 2 2 2 2 2 2 1 2 1 2 2 2 2 1 2 1 2 1 2 1 1 1 1 2 2 1 1 1 2 1 1 2 1 1 2 1 1 2 2 2 1 2 2 2 2 2 1 2 2 2 1 2 1 1 1 2 1 2 2 2 1 2 1 2 1 1 2 2 1 1 2 1 2 1 2 2 2 1 1 2 1 2 2 1 2 2 2 2 2 1 2 2 1 2 2 2 1 1 2 1 2 1 1 1 2 1 1 1 1 1 2 2 2 1 2 1 2 1 2 2 1 2 2 2 2 2 2 2 2 2 2 2 2 2 1 2 2 2 2 2 2 1 1 2 2 1 1 1 1 1 2 2 1 1 1 2 1 1 2 2 1 1 1 1 1 1 1 1 1 2 2 1 2 2 1 1 2 2 1 2 1 2 2 1 2 1 1 1 2 1 2 1 1 1 2 2 2 2 2 1 2 2 2 2 2 2 2 2 1 2 1 2 2 2 2 1 2 2 2 1 2 2 2 1 1 2 1 2 1 2 2 2 2 2 2 2 2 2 2 1 2 1 2 2 2 1 2 2 1 2 2 2 2 2 2 2 1 2 1 2 2 2 1 1 2 2 1 2 2 2 2 2 2 1 1 1 1 1 2 2 2 2 2 2 1 1 1 2 1 1 1 1 1 1 2 1 1 1 2 2 1 2 1 2 1 2 1 2 2 1 1 2 2 1 1 2 2 1 2 2 1 2 1 2 2 1 1 2 1 1 1 2 1 1 1 1 2 2 2 1 1 1 1 2 2 2 1 2 1 1 1 1 1 2 2 1 1 2 2 1 2 1 2 1 1 2 1 2 1 1 2 2 2 2 2 2 2 2 2 2 1 1 1 2 1 2 1 1 1 2 2 2 2 2 2 2 1 2 2 2 2 1 2 2 2 1 2 2 1 1 2 1 1 2 1 2 2 2 1 1 1 1 2 2 1 2 1 1 1 2 1 2 2 2 1 2 2 2 1 2 1 2 2 1 1 2 2 1 2 2 1 1 1 1 1 2 2 2 2 1 2 1 1 1 1 2 1 1 1 2 1 1 2 1 1 1 2 2 1 2 1 1 1 1 1 1 1 2 1 1 1 2 2 2 1 2 2 2 1 2 2 2 1 1 1 1 1 1 1 1 2 1 2 1 2 2 2 2 1 1 2 1 2 1 1 1 1 1 2 2 2 2 1 1 1 1 2 2 1 2 2 1 2 2 1 2 1 2 2 2 2 2 2 1 2 1 1 1 2 1 1 2 2 2 1 2 2 1 2 2 2 2 2 1 2 1 1 2 2 2 1 2 1 2 2 2 1 2 2 2 1 1 1 2 2 2 2 2 2 1 2 2 1 2 1 2 2 1 2 2 1 1 2 2 2 1 1 2 2 2 1 1 2 1 1 2 1 2 2 2 2 2 2 1 1 2 2 2 1 2 2 2 2 1 1 1 2 2 1 1 2 2 1 2 1 2 1 1 2 1 2 1 1 2 1 2 1 1 2 2 1 1 1 2 1 2 2 2 1 1 2 2 2 2 2 2 1 2 2 1 1 2 2 2 1 2 2 2 2 1 1 1 2 2 2 1 2 2 2 2 2 2 2 1 1 1 1 2 1 2 1 2 1 1 2 2 2 2 1 2 1 1 2 1 2 1 2 1 1 2 1 1 2 1 1 1 1 2 2 2 1 1 2 2 2 1 2 2 2 2 2 2 2 2 1 1 2 2 2 2 2 1 2 1 2 1 2 2 2 1 2 2 2 2 1 1 2 2 2 2 2 2 1 1 2 1 1 2 2 1 1 2 2 1 2 2 2 2 2 1 1 1 2 2 1 2 1 2 2 1 2 2 2 2 1 2 2 2 1 2 2 2 2 2 2 2 2 2 2 2 2 2 2 1 1 2 2 2 2 2 2 2 1 1 2 1 2 1 2 1 2 2 1 1 2 1 2 2 1 2 2 2 1 1 2 2 2 1 1 2 2 2 2 1 2 1 2 1 2 1 1 2 1 1 2 1 1 1 2 2 1 1 2 1 2 2 1 2 2 2 2 2 2 2 2 2 1 2 2 1 2 2 2 2 1 2 1 1 1 2 2 2 1 2 1 2 1 1 2 2 2 1 2 1 2 2 1 1 1 2 2 2 2 1 2 2 1 1 2 2 2 1 1 2 1 2 1 2 2 2 2 2 2 2 1 2 2 1 2 1 2 1 2 2 1 2 1 1 2 2 1 1 2 2 2 1 1 2 2 2 2 2 2 2 1 2 2 1 2 2 2 1 2 2 1 1 2 2 2 2 2 2 1 1 2 2 1 1 1 1 2 2 1 1 2 1 1 1 2 1 2 1 1 2 2 2 2 2 1 1 2 1 1 1 2 1 1 1 1 1 2 1 1 2 2 2 2 1 1 1 1 2 1 1 1 2 2 1 1 2 1 2 2 1 2 2 1 1 1 2 2 2 1 2 1 1 1 2 2 1 1 1 2 1 2 1 1 1 2 1 2 2 2 1 2 2 1 1 2 2 2 2 1 1 2 2 2 2 2 1 1 1 1 1 2 1 1 2 1 1 2 1 1 2 2 2 2 2 2 2 1 1 2 1 2 2 2 2 2 1 2 1 2 2 2 1 2 1 1 2 2 1 2 1 1 2 2 2 2 2 2 1 1 2 2 2 1 2 2 2 2 2 2 2 2 2 1 2 1 1 1 2 1 1 2 2 2 1 1 1 1 1 2 1 2 2 2 1 2 1 1 2 2 2 1 2 1 2 1 2 1 2 1 1 2 1 2 2 1 2 2 1 2 2 1 2 2 2 1 2 1 1 2 1 1 2 1 1 1 2 2 2 1 2 2 1 2 2 1 2 1 1 2 2 1 2 2 2 2 2 2 2 2 1 2 1 2 2 2 2 2 2 1 1 1 1 2 2 2 1 2 2 2 1 2 2 1 1 2 2 2 1 1 1 1 2 2 2 2 2 1 2 2 1 2 2 2 1 1 2 2 1 1 1 2 1 2 2 2 1 2 2 2 1 1 2 2 2 1 2 1 1 1 1 2 1 1 1 2 2 1 1 1 1 1 2 2 2 2 2 2 1 2 2 2 2 2 1 1 1 2 1 2 2 2 1 1 2 2 2 1 2 2 1 2 1 2 2 1 2 1 1 2 1 2 1 1 2 1 1 2 2 2 2 2 2 2 1 2 1 1 2 2 2 1 2 2 1 1 1 2 1 2 1 1 2 2 1 1 1 1 1 1 1 2 2 1 1 2 2 2 2 1 2 2 2 1 1 1 1 2 1 1 1 2 2 2 1 2 2 1 2 2 2 2 2 2 2 1 1 2 1 2 1 2 2 2 1 1 1 1 2 2 2 2 1 1 2 1 2 2 1 2 2 2 2 1 2 2 1 2 1 1 2 1 2 2 1 2 2 1 2 1 2 1 2 2 2 2 2 2 2 1 2 1 1 1 1 2 2 1 2 2 2 1 2 2 2 2 2 2 2 2 2 2 2 2 2 2 1 2 2 2 2 2 2 2 1 1 2 1 1 1 2 2 1 1 2 2 1 1 1 2 2 1 2 1 2 2 1 2 1 2 2 1 1 2 1 1 1 2 1 1 1 2 1 2 1 1 1 2 2 1 1 1 1 1 2 1 1 2 2 1 2 1 1 2 2 2 2 1 2 2 2 1 1 2 1 2 2 1 1 2 1 1 1 2 1 1 2 1 1 2 1 1 2 1 1 1 2 1 1 1 2 2 2 2 2 1 1 2 2 1 1 1 1 2 1 1 2 1 1 2 2 1 2 2 1 2 1 1 1 2 2 1 1 1 2 2 1 1 1 1 1 1 1 2 1 1 2 1 1 1 1 1 1 1 2 2 1 2 1 1 1 1 2 1 1 2 2 2 1 2 1 1 1 2 2 1 1 1 2 1 2 1 2 2 1 2 1 2 2 2 1 2 2 2 1 1 1 1 2 1 2 2 2 2 1 2 1 1 2 2 1 1 1 1 2 1 1 2 2 1 2 2 1 2 1 2 1 2 1 1 1 2 1 1 2 2 1 2 1 1 1 1 2 1 1 1 1 1 2 1 2 1 1 1 2 1 1 1 1 1 1 2 2 2 2 2 2 1 2 1 2 2 2 2 2 1 1 2 2 2 2 1 2 2 1 2 2 1 1 1 1 2 2 1 2 2 1 1 1 1 2 1 1 1 1 2 2 2 2 1 2 1 1 2 2 2 1 1 2 1 2 2 2 1 2 2 2 1 2 2 2 2 2 2 2 2 2 2 1 2 1 1 1 2 2 2 1 1 2 1 2 2 1 1 2 1 2 1 2 1 1 2 2 1 1 2 1 1 2 1 1 2 1 1 1 1 1 2 1 2 1 2 1 1 2 2 2 1 1 2 2 1 1 2 1 2 2 1 2 2 2 2 2 1 2 2 2 1 1 2 2 2 2 2 1 1 2 2 1 1 2 1 1 1 1 1 1 2 1 2 2 1 2 2 1 2 1 2 2 1 1 1 1 2 1 2 2 2 1 1 1 1 1 1 1 1 2 1 2 1 1 1 1 1 1 2 1 2 1 1 1 2 1 2 2 1 2 1 2 1 2 2 1 2 2 1 1 2 1 1 1 2 2 2 1 1 1 1 1 2 1 1 2 2 1 2 2 1 2 2 2 2 2 2 1 1 1 2 1 2 1 2 2 1 2 2 1 2 1 1 1 1 1 1 2 1 2 1 2 1 1 1 2 2 2 1 1 1 2 2 2 1 2 1 2 1 2 1 1 1 2 1 2 1 1 1 2 2 2 2 2 2 1 2 1 1 1 2 1 2 1 1 2 1 2 1 1 2 1 1 1 1 1 2 1 2 1 2 2 2 2 2 1 2 1 1 2 2 2 2 2 2 2 2 2 2 1 2 2 2 2 2 2 2 1 2 1 2 1 2 2 2 2 2 2 2 2 2 1 1 2 1 1 2 1 2 2 2 2 2 2 2 1 2 2 1 2 2 2 1 2 1 1 1 2 1 1 2 2 2 1 2 2 2 1 2 1 2 1 1 2 2 1 2 2 2 1 2 2 2 2 2 2 2 2 2 2 2 2 2 2 2 2 2 2 2 2 2 1 2 2 2 2 2 1 2 1 2 1 2 2 2 1 2 2 2 2 1 2 1 1 2 1 2 1 1 2 2 2 2 2 2 2 2 2 2 1 1 2 2 1 2 1 1 2 1 1 2 2 2 1 2 1 1 2 1 2 2 1 1 1 1 1 1 1 1 2 2 2 1 2 1 2 2 1 1 1 2 1 1 1 1 2 2 2 2 2 1 2 1 2 2 2 2 2 1 2 2 1 1 1 1 2 1 2 1 2 1 1 1 2 1 1 1 1 1 1 2 2 2 1 2 2 1 2 2 1 2 2 2 1 2 2 2 2 2 2 2 2 1 2 1 2 1 1 1 2 1 2 2 2 2 2 2 2 2 1 2 2 1 1 2 1 2 1 2 2 1 1 1 2 2 1 1 1 2 1 2 2 2 1 1 1 1 1 1 2 2 2 2 1 2 1 2 1 2 1 1 2 2 1 2 2 2 1 2 1 1 1 1 1 2 2 1 2 1 1 2 1 2 2 2 2 2 1 1 1 1 1 1 2 1 2 2 1 2 1 2 1 1 1 2 2 1 1 2 2 2 1 1 1 1 2 1 1 1 2 1 2 1 2 2 2 2 1 1 2 2 2 2 2 2 1 2 1 2 1 2 1 1 1 1 1 2 1 1 2 2 2 1 2 1 1 2 2 1 2 2 2 1 1 1 2 1 2 2 2 1 1 2 2 1 1 1 1 2 1 1 2 1 2 1 1 1 1 1 1 1 1 2 1 1 1 2 2 2 1 1 1 1 1 1 1 2 2 2 1 1 2 1 2 1 1 1 1 1 1 1 1 2 1 2 2 2 1 2 1 1 1 2 1 1 2 1 1 2 2 2 2 1 1 2 1 1 1 2 1 2 2 1 1 1 1 1 1 2 2 1 2 1 2 1 2 2 2 2 1 1 1 2 2 2 2 1 2 2 2 2 1 2 2 1 1 2 2 2 2 2 2 2 2 1 1 2 2 1 2 2 2 2 2 1 2 2 1 2 2 1 2 2 1 2 2 2 1 2 2 2 1 2 2 2 2 2 2 2 2 1 2 2 2 2 1 2 2 2 2 2 1 1 2 2 2 1 2 2 2 2 2 1 1 2 2 2 1 2 2 2 2 1 1 2 2 2 2 2 1 1 1 2 1 1 2 1 1 2 2 2 1 2 2 2 2 2 2 2 1 2 2 2 2 2 2 2 2 2 2 2 2 2 1 1 2 2 2 1 2 1 1 2 1 2 2 2 1 1 2 1 2 2 2 2 2 1 2 2 2 2 1 2 2 2 2 2 1 2 2 1 2 1 1 1 2 2 2 1 2 2 1 2 2 2 2 2 2 1 2 2 2 2 2 2 2 2 1 1 2 2 2 2 1 2 2 2 2 2 2 2 1 2 2 1 2 2 2 2 1 2 2 2 2 1 1 2 2 2 2 1 1 2 1 2 2 1 2 1 1 2 2 2 1 2 2 1 1 1 2 2 2 2 1 2 1 2 2 1 2 2 2 2 2 2 2 2 2 1 2 2 1 2 2 2 1 2 1 1 2 1 2 1 2 2 2 1 2 2 2 2 1 2 2 2 1 2 2 1 2 1 1 1 2 2 2 1 2 2 1 1 2 1 2 1 2 2 2 2 2 2 2 2 1 1 2 2 2 2 2 2 2 2 1 2 1 1 2 2 2 2 2 2 1 2 1 2 1 1 2 1 2 2 1 1 1 2 2 2 2 2 1 2 1 1 1 1 2 1 1 1 2 1 1 2 1 1 2 1 1 1 1 1 1 1 2 1 1 2 2 2 2 2 2 2 1 2 2 2 1 2 1 2 2 1 2 1 2 1 2 2 1 1 1 1 2 1 2 2 1 2 2 2 2 2 1 2 2 2 1 1 2 1 1 1 1 2 1 1 2 2 2 1 1 2 1 2 2 2 2 1 1 2 2 1 1 1 2 2 2 2 2 2 2 1 1 2 2 2 2 2 2 1 2 1 2 1 1 2 1 2 1 1 2 2 2 2 1 2 2 2 2 2 2 2 2 2 2 2 2 2 2 2 2 1 2 1 2 1 1 1 1 1 2 2 2 1 2 2 1 1 2 1 1 2 2 2 2 2 1 2 1 2 2 2 2 2 2 1 2 1 2 2 2 1 1 2 1 2 2 2 2 2 2 2 1 2 2 2 2 2 2 1 2 2 2 2 2 2 2 2 1 1 1 1 1 2 2 2 2 2 1 2 2 1 2 1 1 1 2 2 1 1 2 1 2 2 1 2 2 2 1 2 1 2 2 2 2 2 2 2 2 2 2 2 1 2 2 1 2 1 1 1 2 1 1 1 2 2 2 2 2 2 2 2 2 2 2 1 2 2 2 2 2 2 1 1 2 2 2 2 2 2 2 2 1 2 1 2 2 2 2 1 2 1 2 1 2 2 2 1 1 2 1 2 2 2 2 2 2 1 2 2 2 1 2 1 2 2 1 1 2 2 2 2 2 2 1 2 2 1 2 2 1 1 2 1 1 1 2 2 1 2 2 1 2 2 2 1 1 1 1 2 2 1 2 1 1 1 2 1 2 2 1 1 2 2 2 2 1 1 2 2 1 2 1 2 2 2 2 1 2 2 2 2 2 2 2 2 1 2 2 1 2 2 2 2 2 2 2 1 2 1 2 2 2 2 2 1 2 2 2 1 2 1 1 1 1 2 2 2 2 2 1 2 2 2 2 2 2 2 2 2 2 2 2 2 2 1 1 2 2 2 2 2 2 2 2 1 1 1 2 2 2 2 2 2 2 1 1 2 1 1 1 2 2 2 2 1 2 1 2 1 2 2 2 1 1 1 2 2 1 2 2 1 1 1 1 1 1 2 2 1 2 2 2 2 2 2 1 2 2 1 1 2 1 1 1 1 1 2 2 1 1 1 2 2 2 2 1 2 1 1 1 1 1 2 1 2 2 1 2 2 2 2 2 1 1 1 1 2 2 1 2 2 2 1 2 2 2 2 2 2 2 2 2 2 1 2 2 2 2 2 2 1 2 2 2 2 2 1 1 2 1 1 1 2 2 1 2 2 2 2 2 2 2 1 1 2 2 2 1 1 1 2 2 1 1 1 1 2 1 1 2 1 1 1 1 2 1 2 1 2 1 2 1 2 1 1 2 1 2 1 2 2 2 2 2 2 1 2 1 2 1 1 1 1 1 2 1 1 1 2 2 2 2 2 2 2 1 1 2 2 1 1 2 1 2 2 1 1 1 1 1 2 2 2 2 2 2 1 1 1 1 1 2 2 2 2 2 1 2 1 2 2 2 1 1 2 2 2 2 2 2 2 2 2 1 2 2 1 1 1 2 2 1 2 1 2 2 2 2 1 2 2 1 2 2 1 2 2 2 2 2 2 1 1 2 2 2 2 1 2 1 1 2 2 2 1 1 2 2 2 2 2 1 1 2 2 2 2 2 2 2 2 1 1 1 2 1 2 2 1 1 2 2 2 2 1 2 1 2 2 2 1 1 2 2 1 1 2 2 2 1 2 2 2 2 2 1 2 2 2 2 2 1 2 2 2 2 2 2 1 2 2 2 2 2 2 2 2 2 2 2 1 2 2 2 2 2 2 1 1 2 2 2 2 1 1 2 1 1 2 2 1 2 2 2 1 2 1 2 2 2 2 2 2 2 1 1 2 1 2 2 2 1 1 2 2 1 1 1 2 1 2 1 2 1 1 1 1 2 1 2 2 1 1 2 2 1 1 2 2 2 1 2 1 2 1 2 1 1 1 1 2 1 2 1 1 2 2 2 2 1 1 1 1 2 1 2 1 2 2 1 2 1 1 2 1 1 2 1 2 1 2 2 2 1 2 1 2 2 1 1 1 1 2 1 1 1 2 1 2 1 1 2 2 1 1 1 1 1 1 1 1 1 1 1 2 1 1 2 1 1 1 1 1 1 2 1 1 1 2 1 2 2 1 2 1 2 2 2 1 2 2 2 2 2 2 2 2 1 1 2 1 2 1 2 2 2 2 1 1 1 2 1 1 1 2 2 2 1 2 2 2 2 2 2 2 1 2 2 1 1 2 1 1 1 2 2 2 1 2 2 2 2 2 1 2 1 2 2 2 2 2 1 2 1 2 1 1 2 2 1 2 1 1 2 2 1 2 1 1 2 2 2 1 2 1 1 1 1 2 1 1 2 2 1 2 2 2 2 2 2 1 2 2 2 1 2 2 2 2 1 1 2 1 1 2 1 1 1 2 1 2 2 2 2 2 2 1 1 1 2 2 1 1 1 2 1 2 1 1 1 1 2 1 2 2 2 2 2 2 2 1 1 2 1 1 2 1 2 2 2 1 2 2 2 1 2 2 2 2 2 2 2 2 2 2 2 2 1 2 2 2 2 2 2 2 1 1 2 1 2 1 2 2 1 1 1 1 2 2 2 2 2 2 2 2 1 2 1 2 2 2 2 2 1 2 2 2 1 2 2 2 1 2 2 2 1 2 1 1 1 2 1 2 1 1 2 1 1 1 2 1 2 2 1 2 2 2 1 2 1 2 1 2 2 1 2 2 2 2 2 2 2 2 2 1 2 1 2 2 1 2 1 1 2 2 1 1 1 2 2 2 2 1 1 2 2 2 2 2 2 2 2 2 2 2 1 2 2 1 1 2 2 2 2 2 2 1 2 1 1 2 2 2 2 2 2 2 2 2 1 1 2 2 1 2 1 1 2 1 2 2 2 2 1 1 2 1 2 1 2 2 1 1 2 1 2 1 2 1 2 2 1 2 2 2 1 1 1 1 2 1 1 1 1 1 1 1 2 2 2 1 1 1 1 1 1 1 2 2 2 1 2 1 2 2 2 2 2 1 2 1 2 1 2 2 2 1 2 2 2 1 2 1 1 2 2 2 2 2 1 1 2 1 2 2 2 2 2 2 1 1 1 2 1 1 2 2 2 1 1 2 1 1 2 1 2 1 1 2 1 1 1 2 1 1 1 1 2 2 1 2 1 2 2 2 1 2 2 1 1 2 1 1 2 1 2 2 2 1 2 2 1 1 2 2 1 1 1 2 2 2 1 2 1 1 1 1 1 2 1 1 1 1 2 2 2 2 1 1 1 1 2 1 2 1 2 1 1 1 1 2 1 2 1 1 2 2 1 2 2 2 2 2 2 2 2 2 2 1 1 2 2 2 1 1 1 1 1 1 2 1 2 2 1 2 2 1 2 2 2 2 2 2 2 2 2 2 2 2 2 2 2 2 2 2 2 1 2 2 1 1 2 1 2 2 1 2 2 2 2 2 1 2 1 2 1 2 1 1 1 1 2 1 2 1 2 1 1 2 1 1 1 2 2 2 2 2 2 1 2 2 1 2 1 2 2 1 1 2 2 1 1 2 1 1 2 1 2 2 2 2 2 2 2 1 1 2 2 2 2 2 2 1 2 2 2 2 2 2 1 2 1 2 2 2 2 1 1 2 1 1 2 2 1 2 1 2 2 2 1 2 2 2 1 1 1 2 2 2 1 2 2 1 2 2 2 1 2 1 2 1 2 2 2 2 2 1 2 2 1 2 1 1 2 2 1 2 1 2 2 2 1 2 2 2 2 2 2 2 2 2 1 1 1 1 2 1 1 2 1 1 1 1 1 1 1 2 1 2 1 1 1 2 2 1 1 2 1 2 1 2 1 2 2 1 1 1 1 2 1 1 1 1 1 2 1 1 1 1 2 2 2 1 1 1 2 1 1 2 2 1 2 1 2 2 1 1 2 1 1 2 1 1 1 1 2 2 1 2 1 2 1 1 1 1 1 1 1 1 1 1 1 1 1 1 1 1 1 1 2 1 1 1 1 1 2 2 1 1 1 2 2 1 2 2 2 2 1 2 1 1 1 1 2 1 1 1 1 1 1 2 1 2 1 2 1 2 2 2 2 1 2 2 2 1 1 1 1 1 1 1 1 1 1 1 1 2 1 2 2 1 2 2 1 1 2 2 1 2 2 2 2 2 2 2 1 2 1 1 1 2 2 2 1 1 2 2 1 2 2 2 2 2 2 1 2 2 2 2 2 1 1 1 2 1 1 2 2 2 1 2 1 1 2 2 1 2 1 2 1 2 2 1 2 2 1 2 1 2 1 1 2 2 2 1 2 1 1 2 1 1 2 1 1 1 2 2 1 1 1 2 1 2 2 2 1 1 2 1 1 1 2 2 2 2 2 2 1 2 1 2 2 2 2 1 2 2 2 2 1 2 2 2 2 1 2 2 2 1 2 2 1 2 1 1 2 1 2 2 1 2 2 2 2 2 1 1 2 2 2 2 2 2 2 1 2 2 1 1 2 2 2 1 1 1 1 2 2 2 2 2 2 2 2 2 2 2 2 2 2 2 2 2 2 2 2 2 2 2 2 2 2 1 2 2 1 1 2 2 2 1 2 1 2 2 2 1 1 2 1 2 2 2 1 1 2 2 1 2 1 2 1 1 1 1 2 2 1 2 1 1 1 1 2 2 2 1 1 2 2 1 2 2 2 2 1 2 2 1 1 1 1 1 2 1 1 1 1 2 2 2 2 1 2 1 2 1 1 1 2 2 2 1 2 1 2 2 2 2 2 2 2 1 1 2 2 1 1 1 1 1 1 1 1 1 2 1 2 2 2 1 2 2 1 1 2 2 1 1 2 2 2 2 2 2 2 1 1 2 2 2 2 1 1 1 2 2 1 1 1 1 1 1 1 2 1 2 1 2 2 2 2 2 2 1 1 2 2 2 2 2 2 2 2 1 1 1 2 2 1 2 1 2 1 1 2 1 2 2 1 2 2 1 1 2 1 1 2 1 1 1 1 2 2 2 2 2 1 2 1 2 1 2 2 2 1 2 2 1 2 2 2 1 2 1 1 1 1 1 2 1 1 1 2 1 1 2 1 1 1 2 1 1 2 1 1 2 1 1 1 2 2 2 2 2 2 2 2 1 1 2 1 2 1 2 2 2 2 1 2 1 2 1 2 2 2 2 2 1 1 2 1 1 2 1 2 2 1 1 2 2 2 2 1 2 2 1 2 2 1 2 2 1 2 2 2 1 1 1 1 2 1 2 2 1 2 2 2 1 2 2 2 2 2 2 1 1 1 2 2 2 1 1 1 1 2 1 1 2 2 1 2 1 2 1 2 2 2 1 1 2 1 2 1 2 1 2 2 2 1 2 2 2 1 2 2 2 2 2 2 1 1 2 1 1 2 1 2 2 2 2 1 2 2 1 1 2 1 2 2 1 1 2 2 1 2 2 2 2 2 2 2 2 1 2 1 1 2 2 2 2 2 2 2 1 2 2 2 2 2 2 1 1 2 2 2 2 1 1 1 1 2 2 2 1 2 2 2 2 1 1 1 2 2 1 2 1 2 2 2 2 2 2 2 2 1 1 1 2 1 1 1 2 1 1 1 1 1 1 2 1 2 2 2 1 2 1 1 1 2 1 1 1 2 1 2 2 1 1 1 2 2 1 1 1 1 1 1 1 2 1 2 1 1 2 1 2 2 2 1 1 1 1 2 1 1 1 1 2 1 1 1 1 2 1 1 2 2 1 2 1 2 1 2 2 1 1 1 1 2 1 1 2 2 2 1 2 1 2 2 2 2 2 1 1 1 1 2 2 1 2 1 1 1 1 2 1 1 1 2 2 2 1 1 2 2 1 2 2 2 2 2 2 1 2 1 1 2 1 1 2 1 2 1 1 1 2 1 2 1 1 2 2 2 1 2 1 1 2 2 2 2 2 2 1 1 2 2 1 2 2 1 2 2 2 2 2 1 2 1 2 2 1 2 1 2 1 2 2 2 2 2 1 1 1 2 1 2 1 2 1 2 1 1 1 2 1 1 2 1 2 1 2 2 2 2 2 2 2 1 1 2 1 2 1 1 2 1 2 2 1 2 2 1 1 2 1 2 2 2 2 2 1 2 2 2 2 2 2 1 1 1 2 1 2 2 2 1 2 2 1 1 2 2 1 2 1 2 2 2 1 2 1 2 1 1 1 1 1 2 1 1 1 1 2 1 1 2 1 2 1 2 2 2 1 1 1 2 1 1 2 2 2 1 2 1 1 1 1 1 1 1 2 1 2 2 2 1 1 2 2 2 2 2 2 2 2 2 2 2 2 2 1 2 2 1 2 2 2 1 1 1 2 1 1 2 2 1 1 1 2 1 1 2 2 2 1 2 2 2 2 2 2 2 2 2 2 2 2 2 1 1 2 2 1 2 1 2 2 2 2 1 2 1 2 1 2 2 2 2 2 2 2 2 2 1 1 1 2 2 2 1 2 1 1 1 1 1 1 2 1 1 2 2 1 2 2 2 2 2 2 1 1 1 2 2 2 2 1 1 1 1 1 2 1 1 1 1 1 1 1 1 2 2 2 2 2 1 2 1 1 1 2 1 2 2 2 2 2 2 1 2 1 2 1 1 2 2 1 1 1 2 2 2 2 2 2 2 2 2 2 2 2 2 2 2 2 2 2 1 2 2 2 2 2 1 1 1 2 2 2 1 2 2 1 1 1 2 2 2 1 2 1 2 1 2 2 2 2 1 1 1 1 2 1 1 1 1 2 1 1 2 2 2 2 1 2 1 1 1 1 2 2 1 1 1 1 1 2 2 2 1 2 1 1 1 2 1 2 2 1 2 1 1 2 2 1 2 1 2 1 2 2 2 1 1 1 1 1 1 1 2 1 2 1 1 2 2 1 2 1 2 1 1 1 1 1 1 1 2 2 1 1 2 1 2 1 2 2 1 1 2 1 2 2 1 1 2 2 2 2 2 2 2 2 2 2 1 2 2 1 1 1 2 1 1 2 1 1 2 2 1 2 2 2 1 1 1 2 2 1 2 2 2 1 2 2 2 2 1 2 2 2 2 1 1 1 2 2 1 2 1 2 1 2 1 1 2 2 1 1 1 1 2 2 2 1 1 2 2 1 2 1 2 2 2 1 2 1 2 1 1 1 1 1 2 2 2 1 1 1 1 1 1 1 2 1 2 1 2 2 2 2 1 2 2 1 2 2 2 1 2 2 2 1 1 2 2 2 2 1 2 2 2 2 2 2 2 2 1 1 2 1 2 1 1 1 1 1 2 2 2 1 2 1 2 2 1 2 1 1 2 2 2 2 1 2 1 1 1 1 1 2 1 1 2 1 1 1 1 1 2 2 2 1 1 1 2 1 2 2 1 2 1 2 1 1 1 1 1 1 1 2 1 1 1 2 2 1 2 2 2 1 2 2 2 2 2 2 1 1 1 2 2 2 2 2 2 1 1 2 2 2 2 2 1 2 1 2 2 2 2 2 2 2 2 2 1 1 2 2 2 2 1 2 1 1 2 2 2 1 1 2 2 2 1 1 2 2 2 2 1 2 2 1 1 1 2 1 1 1 1 2 2 2 1 1 2 2 2 1 2 2 1 2 2 2 2 2 1 2 2 2 2 2 2 2 2 2 2 2 2 2 1 1 1 2 2 2 2 1 1 2 2 2 2 2 2 1 2 1 2 1 2 2 2 2 2 1 2 1 1 2 2 2 1 2 2 2 2 2 1 1 2 2 2 2 1 2 2 1 2 2 2 2 2 2 1 2 1 2 2 2 2 2 2 1 2 1 2 1 2 1 2 2 2 2 1 2 1 2 2 1 2 1 2 2 1 1 2 2 2 2 2 1 1 2 2 1 1 2 2 2 2 2 1 2 2 1 1 2 2 2 2 2 1 2 2 2 1 2 2 2 2 2 2 2 2 1 2 2 2 2 2 1 1 2 2 2 1 2 2 2 1 1 1 2 2 1 1 2 1 2 2 1 2 2 2 1 1 1 2 2 2 2 2 2 2 2 2 2 2 1 2 2 2 1 2 2 2 1 2 1 2 2 2 1 1 2 1 2 1 1 2 1 1 2 1 2 1 1 2 1 1 1 1 1 2 1 2 2 2 2 2 2 1 1 1 2 1 2 2 2 1 1 1 2 1 1 2 1 1 1 1 2 2 2 1 2 2 1 2 1 1 2 2 2 2 1 2 2 2 2 1 1 1 1 1 2 2 2 1 1 2 2 2 1 1 1 1 1 1 2 1 1 1 2 2 2 2 1 1 1 1 2 1 2 2 2 2 2 2 1 2 2 2 1 2 2 2 2 2 1 2 2 2 2 1 2 2 2 1 1 1 2 2 1 2 2 1 2 2 2 1 2 2 1 2 2 2 2 1 1 2 1 2 2 1 1 2 2 2 2 2 1 1 1 2 1 1 2 2 1 2 2 2 2 1 1 2 1 1 2 1 1 1 1 2 1 2 1 2 2 1 2 2 2 2 2 1 2 2 2 2 2 1 1 2 1 2 2 1 2 2 2 2 1 2 2 1 1 2 2 1 1 2 2 1 2 2 1 1 2 2 1 2 2 2 2 1 2 1 2 1 2 2 1 2 2 1 1 2 2 1 2 2 2 2 2 1 1 1 1 1 1 1 2 1 1 1 2 1 1 2 1 1 1 2 1 2 1 1 2 1 1 1 2 2 2 1 1 1 2 2 2 1 2 2 2 1 2 2 1 2 1 2 2 2 2 1 2 1 2 1 2 2 1 1 2 1 2 2 2 2 2 1 2 2 2 2 1 2 2 2 1 2 2 1 1 1 1 2 2 2 1 1 1 2 1 2 1 2 1 1 1 1 1 2 2 2 1 2 1 2 2 2 1 2 1 1 1 1 2 1 1 2 1 2 2 2 2 2 2 2 2 2 2 1 2 2 1 1 1 2 2 2 1 2 1 2 2 2 2 2 2 2 2 2 2 2 2 2 1 2 2 1 1 2 2 2 1 1 1 1 2 1 1 2 1 1 1 1 1 2 2 2 2 1 1 2 2 2 1 2 1 2 2 2 2 2 1 2 2 1 1 2 2 1 2 1 2 2 2 1 1 2 2 1 2 1 2 1 2 2 2 1 1 2 2 1 1 1 1 1 2 1 2 2 2 2 2 2 1 1 1 2 2 2 2 2 1 2 2 1 1 1 1 2 2 2 2 2 2 1 1 2 1 1 2 2 1 2 2 2 1 1 1 2 2 2 1 2 1 2 1 2 2 2 2 2 2 2 2 1 1 2 1 2 2 2 2 2 1 2 1 2 2 2 2 2 1 1 1 2 1 1 1 2 2 1 2 2 2 2 2 2 1 1 2 2 2 1 1 2 2 2 2 2 1 1 2 2 2 1 2 2 2 2 1 1 2 2 2 2 2 2 2 2 2 1 2 1 2 1 1 1 2 2 1 2 2 2 1 2 2 2 1 1 1 2 2 2 2 2 2 2 1 2 1 1 2 2 2 2 1 1 1 2 2 1 2 1 1 2 1 1 2 2 2 1 1 2 2 1 1 2 2 1 1 1 1 1 1 2 2 1 1 1 1 1 2 2 1 1 2 1 2 2 2 2 1 1 1 1 1 1 2 1 1 1 1 2 2 1 2 1 1 1 1 2 2 2 1 2 2 2 2 2 2 2 2 2 2 2 1 2 2 2 2 2 2 2 2 2 1 2 2 2 2 2 1 2 1 1 2 2 2 2 2 2 1 2 2 2 2 2 1 2 2 2 2 2 2 2 2 2 2 2 2 2 2 2 1 1 2 2 1 2 1 2 2 2 1 2 2 2 1 2 1 2 2 1 2 2 1 2 2 1 2 1 2 1 2 2 2 2 1 2 2 2 2 2 2 2 2 2 2 1 2 2 1 1 2 2 1 2 1 2 2 2 1 2 2 2 2 2 1 1 1 1 1 1 1 1 1 2 1 2 2 1 2 2 2 1 2 2 1 1 1 2 1 1 2 2 1 1 1 1 1 2 1 1 2 1 1 1 2 2 2 1 2 1 1 1 1 1 2 2 2 1 1 1 1 2 1 2 2 2 2 2 2 2 2 2 1 1 1 2 2 2 1 1 1 1 1 1 2 1 2 1 1 2 2 2 1 1 1 1 1 1 1 1 1 1 2 1 2 1 2 1 1 1 2 2 1 1 2 2 2 2 2 1 2 2 2 2 2 2 1 2 2 2 2 2 2 1 2 2 2 2 2 1 2 1 2 1 1 1 1 1 1 1 2 2 2 2 2 2 2 2 2 2 2 2 2 2 1 1 2 1 1 1 1 2 2 1 2 2 1 2 2 2 2 1 1 1 2 2 2 1 1 1 1 2 1 1 2 1 1 1 1 2 2 2 2 1 1 1 2 1 2 2 2 2 2 1 2 2 2 2 1 1 2 1 1 1 2 1 2 1 2 1 2 1 1 1 1 2 1 1 1 2 1 2 2 2 2 2 1 2 1 1 2 2 2 2 1 2 2 2 2 2 1 2 2 2 1 2 1 2 2 2 2 2 2 2 1 2 1 2 1 2 2 2 2 1 1 2 1 1 2 2 2 1 2 2 2 1 1 1 1 2 1 2 1 2 1 1 1 1 1 1 1 1 1 1 1 1 1 1 1 2 1 1 1 2 2 1 2 1 2 1 1 1 1 1 2 1 2 2 2 1 1 1 1 2 1 1 2 1 1 1 2 1 1 2 2 2 1 1 2 1 1 1 1 1 1 1 2 1 1 1 1 2 2 2 1 1 2 2 2 1 1 1 1 2 2 1 2 2 2 1 2 2 2 2 1 1 1 1 1 2 1 2 1 1 1 1 2 2 2 2 2 2 1 2 2 2 2 1 2 2 1 1 2 2 2 2 2 2 2 2 2 1 2 2 2 1 1 2 2 2 2 2 1 1 1 2 2 1 2 1 1 1 1 1 1 1 2 1 2 2 1 2 1 1 1 2 2 1 2 1 2 1 1 2 2 2 2 2 1 2 2 2 2 1 1 1 1 1 2 1 2 2 1 2 2 1 2 2 2 2 2 1 2 2 2 2 2 2 2 2 1 2 2 1 2 2 2 2 1 1 1 2 1 2 1 2 2 2 1 2 1 1 2 1 1 2 2 2 1 1 2 1 2 2 1 1 2 2 2 2 2 2 2 1 2 1 2 2 2 2 1 2 1 2 2 1 2 1 1 1 2 2 1 1 1 2 1 1 2 1 2 2 2 2 1 1 2 2 1 2 2 2 2 1 1 1 2 1 2 2 1 1 1 2 1 2 2 2 2 2 1 2 2 2 2 2 1 1 1 1 1 1 1 2 1 2 2 2 2 2 1 2 2 2 2 2 2 1 1 2 2 1 2 1 1 2 2 2 1 1 2 1 2 2 2 2 2 1 1 1 2 2 1 2 2 2 2 2 2 2 2 2 2 2 1 2 1 1 2 1 1 1 2 1 1 1 2 1 1 2 2 1 2 2 2 1 2 2 2 1 1 2 2 2 2 1 2 2 2 2 1 2 1 2 1 2 2 2 2 2 2 1 1 1 2 1 1 1 2 2 2 1 1 1 2 2 2 1 2 2 2 1 1 2 2 1 2 2 1 2 2 2 2 1 2 1 2 1 1 2 1 2 2 2 2 1 2 2 2 2 2 1 1 2 1 2 2 2 1 2 2 2 2 2 2 2 2 1 2 2 2 2 2 2 2 2 2 2 1 2 2 2 1 1 1 2 1 2 2 2 2 2 1 1 2 2 1 1 2 1 1 1 1 2 2 2 2 2 1 1 1 2 1 2 2 2 2 2 2 2 2 2 2 2 1 1 2 2 1 1 2 1 1 1 2 1 2 1 1 1 2 1 2 1 2 1 2 2 2 2 2 1 2 2 2 1 1 2 2 1 1 1 1 2 2 2 1 2 2 2 2 2 1 2 1 1 1 2 1 1 1 1 1 1 1 2 1 2 1 2 2 1 2 2 2 2 2 2 1 2 2 1 2 2 2 2 2 2 1 2 2 2 1 2 1 2 1 2 1 1 2 2 1 1 1 1 1 2 2 1 1 2 2 1 2 2 1 2 1 2 2 1 1 1 2 1 2 2 2 2 1 1 1 1 1 2 2 2 2 2 1 1 1 1 1 1 1 1 2 1 1 2 2 1 1 1 1 2 1 2 2 2 2 1 2 2 2 2 2 2 1 1 1 1 2 1 2 2 2 2 2 2 2 2 1 1 2 1 1 2 2 1 1 2 1 1 2 1 2 1 2 1 2 1 2 2 1 2 2 2 2 1 2 1 1 1 1 2 2 2 1 2 2 1 2 1 1 1 1 1 1 1 1 2 1 2 1 1 1 2 2 1 1 1 2 2 2 1 2 1 2 1 2 1 2 1 2 1 1 2 1 2 1 1 1 1 1 2 1 1 2 2 2 2 1 2 2 1 2 1 2 2 2 2 1 2 2 2 2 2 1 2 2 1 1 2 2 1 1 2 1 2 2 2 2 2 1 2 2 2 2 1 1 2 1 2 2 2 1 1 2 1 1 1 2 2 1 1 2 1 1 2 1 1 2 1 1 1 1 2 2 1 2 1 1 2 2 1 2 2 1 2 1 2 1 2 2 2 2 1 1 1 1 1 2 2 2 2 2 2 1 2 2 2 2 2 1 1 1 1 2 2 2 2 1 1 1 2 2 1 1 1 1 1 2 1 1 1 2 1 1 1 1 2 1 1 2 1 2 1 2 1 1 2 1 2 2 2 2 2 2 1 2 2 2 2 1 1 1 1 2 2 2 2 1 1 2 1 1 2 2 2 2 1 2 1 2 2 1 2 1 1 2 2 1 2 1 1 1 1 1 2 2 2 1 2 1 1 2 2 1 1 1 1 2 2 2 2 1 1 1 2 2 2 2 2 2 1 2 2 2 2 1 2 1 2 2 1 2 2 2 1 2 2 2 2 2 2 2 2 1 2 2 1 2 1 2 2 1 1 2 2 2 1 2 2 2 1 2 1 1 1 1 2 1 2 2 2 2 2 2 1 2 1 1 1 2 1 1 2 2 2 1 2 2 1 2 1 1 2 1 1 1 1 1 1 1 2 1 1 1 2 2 2 1 1 1 2 1 2 1 2 2 2 1 2 2 1 2 2 2 2 2 2 2 1 2 2 1 2 2 2 2 2 1 1 2 2 1 2 2 2 2 1 2 2 2 2 1 2 2 2 2 1 2 2 1 1 1 2 1 2 2 2 1 2 1 1 2 2 1 1 1 2 2 2 2 2 1 1 1 1 1 2 2 1 1 2 2 1 2 2 1 2 2 1 2 1 2 2 1 2 2 1 2 2 2 2 1 1 2 1 2 2 2 1 1 1 2 2 1 1 1 1 1 2 2 1 1 2 1 2 2 2 1 2 1 2 1 1 2 1 2 2 2 1 1 2 2 2 2 1 1 2 2 2 2 1 2 2 2 1 2 2 1 1 2 2 2 2 2 2 1 2 1 2 2 2 1 1 2 1 1 1 2 1 1 2 1 1 2 2 1 1 1 2 1 2 2 1 1 2 1 1 2 1 1 1 2 1 1 1 1 2 1 1 2 1 1 2 1 1 2 2 2 1 2 2 1 1 1 1 1 1 1 1 1 1 1 1 1 1 2 2 2 1 1 2 1 1 1 1 2 2 2 2 2 2 1 2 1 2 2 1 2 2 1 2 1 2 1 2 1 1 1 2 2 1 1 1 2 1 1 1 1 1 1 1 1 1 2 2 2 2 2 2 1 2 1 1 1 1 2 1 2 2 2 1 1 1 2 2 2 2 1 1 1 2 2 1 2 2 1 1 1 2 1 2 1 2 2 1 1 2 2 2 2 1 1 1 1 2 2 1 1 2 1 2 2 2 2 2 1 2 1 2 2 2 1 1 1 2 2 2 1 2 1 1 2 2 2 1 2 1 2 1 2 2 2 2 2 2 1 1 2 2 2 2 2 1 2 1 1 2 1 1 1 2 2 2 2 2 2 2 1 2 2 2 2 2 2 2 2 1 1 1 2 1 1 2 2 1 2 2 2 1 1 2 2 2 1 2 2 2 1 1 2 2 1 2 2 1 1 1 2 1 2 1 1 2 1 2 2 2 2 2 2 1 1 1 2 2 2 1 2 2 1 1 2 1 2 2 2 1 1 2 1 2 1 2 1 1 2 2 2 2 1 1 1 1 2 1 1 1 1 1 1 1 1 2 2 2 1 2 1 1 2 2 2 2 1 1 1 1 1 1 1 2 1 1 2 2 1 2 1 2 1 1 2 2 1 1 2 1 2 2 1 2 2 1 1 1 2 1 2 2 1 1 1 2 2 1 2 1 1 2 1 2 2 1 2 2 2 1 1 2 1 1 2 2 1 1 1 2 1 1 1 2 1 1 1 1 2 2 1 1 2 2 1 2 2 1 1 2 2 2 1 1 1 1 2 1 2 2 2 1 2 2 2 1 1 2 2 2 2 2 2 2 2 2 2 2 2 2 2 1 2 2 1 1 2 2 2 2 1 2 2 2 1 1 2 2 2 1 2 2 2 2 2 2
  000001  010003 2 2 1 1 1 1 1 2 2 2 2 1 2 1 1 1 1 2 2 2 2 2 2 2 1 2 1 2 1 2 1 2 1 1 2 1 2 2 2 2 1 1 2 1 1 1 2 1 2 1 1 1 2 1 2 1 1 1 2 2 1 2 2 2 1 1 2 1 1 2 2 2 1 2 2 2 2 1 1 2 2 2 2 1 1 2 1 2 1 1 1 1 2 1 2 1 2 1 2 2 2 1 2 2 2 1 2 1 2 1 2 2 1 1 1 2 2 1 2 1 1 2 1 1 1 2 1 1 2 1 2 1 2 2 2 2 2 1 1 2 1 1 2 1 1 1 1 2 1 1 1 2 2 1 1 1 2 1 1 2 1 1 1 1 1 1 2 2 1 1 1 2 2 2 2 2 2 1 2 2 1 1 2 2 1 2 1 2 1 1 1 2 2 2 2 1 2 2 1 2 1 1 1 1 2 1 1 2 1 2 1 2 1 1 2 2 1 2 2 2 2 1 2 2 1 1 1 1 1 1 2 2 1 2 1 1 1 2 2 1 2 2 2 2 1 2 1 1 2 1 2 2 2 1 1 1 1 1 2 2 1 1 2 1 2 1 2 2 2 1 1 2 2 1 1 1 1 2 2 1 2 1 2 2 2 2 2 1 1 1 2 2 1 2 1 1 1 2 2 1 1 1 1 1 2 2 1 2 1 1 2 2 1 1 1 2 2 2 1 2 1 1 1 2 2 2 2 1 2 2 2 2 2 2 1 1 2 2 2 1 2 2 2 2 2 2 2 2 1 2 1 1 1 2 1 1 1 2 2 2 1 2 2 2 1 2 1 1 2 1 2 2 2 1 2 1 1 1 1 2 1 2 2 2 2 2 1 1 1 1 1 1 2 2 2 2 2 2 2 2 2 1 1 1 1 1 2 2 1 1 2 2 2 1 2 1 1 2 2 2 2 2 1 1 1 1 2 2 1 2 2 2 2 1 2 2 2 2 1 1 2 1 2 1 2 1 1 2 2 2 2 1 1 2 2 1 1 1 1 1 2 1 1 1 2 2 1 1 1 2 1 2 1 2 1 2 2 1 2 2 2 1 2 1 1 1 1 2 2 2 2 2 2 2 1 1 2 1 2 2 1 2 1 2 1 2 1 1 2 2 1 2 2 1 1 2 1 1 1 1 1 2 2 2 1 2 1 2 1 1 1 2 1 1 2 1 2 1 2 2 2 1 1 2 1 2 2 1 2 2 2 2 2 1 2 2 1 2 2 2 1 1 1 1 2 1 1 1 2 1 1 1 1 2 1 2 2 1 2 1 2 1 1 1 1 2 2 2 1 2 1 1 2 1 2 1 1 1 2 1 2 1 2 2 1 1 1 2 2 1 1 1 1 1 2 2 1 1 1 1 2 1 2 2 2 1 1 1 1 1 2 2 2 2 1 1 2 2 1 2 2 2 1 2 1 1 2 1 2 1 2 1 2 1 2 1 1 1 1 1 1 1 1 2 1 2 1 1 1 2 2 1 2 2 2 2 2 1 2 1 2 1 2 1 2 1 2 1 1 1 1 1 2 1 2 1 1 2 1 2 2 2 2 1 2 1 2 2 2 2 1 1 1 1 2 1 1 1 1 2 2 2 1 2 1 1 2 2 1 1 1 1 2 2 1 2 1 2 2 2 2 2 1 2 2 1 1 1 1 1 1 2 2 2 2 2 2 2 2 2 2 1 2 1 2 2 2 2 2 2 2 1 2 2 1 1 1 2 2 1 1 1 2 2 1 2 1 1 2 1 1 2 1 1 1 2 1 1 1 1 2 2 1 2 2 2 1 2 1 2 1 1 1 1 2 2 2 2 2 1 1 1 2 2 2 1 2 1 1 1 1 2 1 1 2 2 1 2 1 2 1 1 2 1 1 1 1 2 1 2 1 1 2 1 1 1 2 1 1 2 1 2 2 2 2 2 1 1 2 1 1 1 2 2 2 2 2 2 2 2 1 2 1 1 1 1 2 1 1 1 1 2 2 1 2 1 1 1 2 2 1 1 2 2 1 2 1 1 2 2 2 1 1 1 2 1 2 1 1 2 1 1 1 1 2 1 2 2 1 2 2 1 1 2 1 2 2 1 1 1 2 2 1 2 1 1 2 2 1 1 1 2 2 1 1 1 1 1 2 1 2 2 1 2 2 2 1 1 1 1 1 1 2 1 2 1 2 1 2 2 2 1 1 2 2 2 1 1 2 2 2 1 1 2 2 1 1 1 2 2 2 2 1 2 2 1 2 2 1 1 2 1 2 1 1 2 1 1 2 2 2 1 2 1 2 1 2 1 2 2 2 1 1 2 1 2 1 2 1 2 2 2 1 1 2 1 2 2 2 1 1 1 1 1 2 2 2 2 2 2 2 2 2 1 2 1 1 2 1 2 2 2 1 1 2 2 2 2 1 2 2 1 1 2 1 1 2 1 1 2 1 1 2 1 2 2 1 2 1 2 2 2 1 2 2 1 2 2 1 1 2 2 2 1 2 2 2 2 1 2 2 1 2 1 1 1 2 1 2 2 1 2 2 2 2 1 1 2 1 2 1 1 2 2 1 2 2 1 2 1 2 2 1 1 1 1 1 1 2 1 1 1 2 1 1 2 2 2 2 1 2 2 2 2 1 2 2 2 1 1 1 2 2 1 2 2 1 2 2 2 2 2 2 2 1 2 1 2 1 2 2 1 2 1 1 1 2 1 1 1 1 1 1 1 1 2 1 1 2 1 1 1 1 2 1 1 1 2 2 1 1 2 2 2 2 2 2 1 2 2 1 2 2 2 2 1 2 2 1 1 2 2 2 1 1 2 2 1 1 2 2 2 2 1 2 2 2 2 1 2 2 2 2 2 1 2 2 1 1 1 2 2 1 2 1 1 1 2 2 2 2 2 1 2 2 2 2 2 2 2 1 1 2 2 2 2 2 1 1 2 2 2 2 2 2 2 1 1 2 2 2 1 2 1 2 2 1 1 2 1 2 2 1 2 2 2 1 2 2 1 2 1 1 2 2 2 2 1 1 2 2 2 2 2 2 2 2 2 2 1 1 1 2 2 1 2 2 2 2 2 2 2 2 2 2 2 2 2 2 2 2 1 1 2 2 2 2 2 1 2 2 1 2 2 2 2 1 1 1 2 1 1 2 2 2 2 2 1 2 2 1 1 2 1 2 2 2 1 2 2 2 1 2 2 2 1 1 2 1 2 1 2 2 1 2 2 2 2 1 2 2 1 2 2 1 2 2 2 1 1 2 1 2 1 1 1 2 1 2 2 1 1 1 2 2 1 2 2 2 1 1 1 1 2 1 2 2 1 2 2 2 1 2 1 1 1 2 2 2 2 2 2 2 1 1 1 1 1 2 1 1 1 2 1 2 1 2 2 2 2 2 2 1 2 2 1 1 1 1 1 2 1 2 1 2 1 1 2 2 2 2 1 1 1 1 2 1 1 1 2 1 1 1 1 2 1 2 2 1 1 1 2 1 2 2 2 1 2 1 1 1 2 1 1 1 1 1 1 2 2 2 1 1 2 2 2 1 1 1 2 1 1 2 2 2 2 2 2 2 1 2 2 2 2 2 2 2 2 1 2 2 2 1 1 2 1 1 2 2 2 2 2 2 2 1 1 2 1 2 2 2 2 2 1 2 1 2 2 1 2 2 2 2 2 2 2 2 1 2 2 2 2 2 1 2 2 1 2 2 1 2 2 1 2 2 2 1 1 2 2 2 2 2 1 1 1 1 1 1 2 1 1 1 2 1 2 2 2 1 1 2 1 2 2 2 2 2 1 2 2 2 2 1 2 2 2 1 2 1 1 2 1 1 2 2 1 2 2 1 2 2 1 2 2 1 1 2 1 2 2 1 1 2 2 2 2 1 2 2 1 1 2 2 1 2 1 1 2 2 2 2 2 2 2 2 2 2 2 2 1 2 2 2 2 2 2 1 2 2 1 2 1 2 1 2 1 1 2 2 2 1 1 2 2 2 1 1 1 1 2 2 2 2 2 1 2 2 1 1 2 2 2 2 1 2 2 2 2 2 2 2 1 2 2 1 2 1 2 1 2 1 2 2 2 2 2 2 2 2 2 2 2 1 1 2 2 1 2 1 2 1 2 1 2 2 2 1 2 1 2 2 1 1 1 2 1 2 2 2 1 2 1 2 2 2 2 2 2 1 2 2 2 2 2 1 1 1 1 1 2 2 2 2 2 1 1 1 2 1 2 1 1 2 1 2 1 2 2 1 2 1 2 2 2 1 2 2 2 2 2 1 1 2 1 2 2 2 2 2 1 2 2 1 2 1 1 2 2 1 1 2 2 1 1 2 1 2 1 2 1 2 1 2 2 1 2 2 1 2 2 2 2 1 1 2 1 1 1 2 1 1 1 1 1 2 2 1 1 2 1 1 2 1 2 2 1 2 2 1 2 2 1 2 1 2 1 2 2 2 1 1 2 1 1 1 1 1 1 1 1 2 1 1 2 2 2 2 2 1 1 2 2 2 1 2 1 1 2 1 1 2 2 1 1 1 1 1 1 1 2 2 2 2 1 2 2 1 2 2 2 2 2 2 2 1 2 2 1 1 2 2 1 1 1 1 2 2 2 1 2 1 2 2 1 1 1 2 2 1 1 2 1 1 1 2 1 1 1 2 1 2 1 1 1 1 2 1 1 1 1 1 2 1 1 2 2 1 2 2 1 2 2 2 2 1 2 2 2 1 1 2 1 1 2 2 1 1 2 1 1 2 2 2 2 2 1 2 2 2 2 2 1 1 2 2 1 1 2 2 1 1 1 1 1 1 2 2 2 1 1 1 2 2 1 2 1 1 2 2 1 1 1 1 1 2 1 2 2 1 1 1 2 2 1 1 1 1 1 1 1 2 1 1 2 1 1 1 2 1 1 1 1 2 1 2 1 1 1 2 2 1 1 2 2 1 1 2 1 2 1 2 1 1 2 1 2 1 1 2 1 1 2 2 2 1 1 1 2 1 1 1 2 2 1 2 1 1 2 1 2 1 1 1 2 2 2 1 1 1 1 1 1 1 1 1 1 2 2 1 2 2 2 2 2 2 1 1 1 1 2 2 1 1 2 1 2 2 2 2 1 2 2 2 1 1 1 1 2 2 1 1 2 1 1 1 2 2 1 2 2 2 1 2 2 1 2 2 2 2 2 2 2 1 1 2 2 2 2 2 2 1 1 1 2 1 1 1 1 2 2 1 2 2 1 1 1 2 2 1 1 1 2 2 2 2 2 1 1 1 1 2 2 2 1 1 2 1 2 2 2 1 2 2 2 1 2 2 2 2 2 2 2 2 2 2 1 2 1 1 1 2 2 2 1 1 1 1 1 1 1 1 2 1 1 1 2 1 2 2 2 1 1 2 1 1 1 1 1 1 1 1 2 2 1 2 1 2 1 2 1 1 2 1 2 1 1 1 1 2 2 2 1 2 2 1 2 2 2 2 2 1 2 1 2 1 1 2 2 2 1 1 2 1 1 2 2 2 1 2 1 1 1 1 1 1 2 2 1 1 2 1 2 1 1 1 2 1 2 2 1 1 1 2 2 2 1 1 1 1 1 1 1 1 2 1 2 1 1 1 1 2 1 1 1 1 2 2 2 1 2 2 2 2 2 1 1 2 2 2 1 2 2 1 1 2 1 1 2 2 2 2 1 1 1 1 1 2 1 1 2 2 1 2 2 1 2 2 2 2 2 2 1 1 1 2 1 2 1 2 2 1 2 2 1 1 2 2 2 1 2 2 1 2 2 2 2 1 2 2 2 2 2 2 2 2 1 1 1 2 2 2 2 1 2 2 2 2 1 1 2 2 2 2 2 1 1 2 1 1 1 2 1 2 1 2 2 2 2 2 2 2 2 1 2 2 1 1 1 1 1 2 1 2 1 2 2 2 2 2 2 1 2 2 1 1 2 1 1 1 1 1 1 1 2 1 1 2 1 2 1 1 2 1 2 2 2 2 2 1 1 1 1 2 1 1 2 2 1 2 2 1 1 2 1 1 1 1 1 1 2 1 1 2 2 1 1 1 1 1 1 1 2 1 1 1 2 1 1 2 2 1 1 2 1 2 1 1 2 2 2 2 1 2 2 1 1 1 2 1 1 2 1 1 1 2 2 1 2 1 1 1 2 1 1 1 2 1 2 2 2 2 2 2 1 2 1 2 2 2 1 2 2 2 1 2 2 2 2 1 2 1 1 2 2 1 2 2 2 1 1 1 1 2 1 1 1 1 2 1 2 1 1 2 1 2 2 2 1 1 2 2 1 2 2 2 2 2 2 1 2 1 1 2 1 2 2 2 2 2 1 1 2 2 1 2 1 1 2 2 1 2 2 2 2 2 1 2 1 2 1 1 1 1 2 2 1 1 2 2 2 1 2 2 1 2 2 2 2 1 1 1 2 2 2 1 2 2 2 1 1 2 1 2 2 1 1 1 2 2 2 2 2 2 2 2 2 1 2 1 2 1 1 2 1 2 1 2 2 2 1 2 2 1 2 1 1 1 2 1 2 2 2 2 1 1 1 1 2 2 1 2 1 2 1 1 2 2 1 1 2 2 1 2 2 2 2 2 1 2 1 2 1 2 2 2 2 2 1 2 2 2 1 2 1 2 2 2 2 2 2 2 2 2 2 2 2 1 2 2 1 2 2 2 2 2 1 2 1 2 2 2 2 1 2 1 2 2 2 2 2 2 2 2 2 2 1 2 2 2 2 2 2 2 2 2 1 2 2 1 2 2 2 2 2 2 2 1 2 2 2 1 2 2 2 1 2 2 2 1 1 2 2 2 2 1 1 1 1 1 1 2 1 2 2 2 2 1 1 2 2 1 1 2 1 2 2 1 1 2 2 2 2 2 2 2 2 2 2 1 1 1 1 1 1 1 1 2 1 1 1 2 2 2 1 1 1 1 1 1 1 2 1 1 1 1 2 1 2 1 1 1 1 1 1 1 1 2 1 2 2 2 1 2 1 1 1 2 1 1 1 1 1 2 2 2 2 2 2 2 2 2 2 1 2 2 1 2 1 1 2 1 2 1 1 2 1 2 1 2 1 1 1 1 1 2 2 1 1 1 2 2 1 1 1 2 2 2 1 1 1 2 2 2 2 2 2 2 2 1 1 2 2 1 2 2 2 2 2 1 2 2 1 2 2 1 2 2 1 2 2 2 1 2 2 2 1 2 2 2 2 2 2 2 2 2 2 2 2 2 1 2 2 2 2 2 1 1 2 2 2 1 2 2 2 2 2 1 1 2 2 2 1 2 2 2 2 1 1 2 2 2 2 2 1 1 1 2 1 1 2 1 1 2 2 2 1 2 1 2 2 2 2 2 1 2 2 2 2 2 2 2 2 2 2 2 2 2 2 1 2 2 2 1 1 1 2 2 1 1 1 2 1 1 2 2 2 2 1 2 2 2 2 2 2 1 2 1 2 1 2 1 2 2 2 2 2 1 2 1 2 2 2 2 2 1 2 2 2 2 1 1 2 2 1 1 2 1 1 2 1 1 2 1 1 1 1 1 1 2 1 1 2 1 2 1 2 1 1 2 1 2 2 2 2 2 1 2 2 2 2 2 1 1 1 2 2 2 2 2 1 2 2 1 1 2 2 2 1 2 2 1 1 1 2 2 2 2 1 1 1 1 2 2 1 1 1 2 1 2 2 2 2 2 2 2 1 2 2 2 1 2 2 1 1 1 2 1 2 1 1 2 2 2 2 2 1 2 1 2 1 2 2 1 2 1 1 1 2 2 2 1 2 2 1 1 2 1 1 1 1 2 2 2 1 2 2 1 2 1 2 1 1 1 1 2 1 2 1 1 2 1 1 2 2 2 2 1 1 1 1 2 1 2 1 2 2 1 2 1 1 1 2 2 2 2 1 2 1 1 1 1 2 1 1 1 2 1 1 2 1 1 1 2 1 2 2 1 1 2 2 2 1 2 1 2 2 2 1 1 1 2 2 1 1 2 1 2 1 1 2 2 1 1 2 1 1 1 1 1 1 1 2 2 1 2 1 1 1 1 1 2 1 2 2 2 2 1 2 2 1 2 2 2 1 1 1 2 2 1 2 1 1 2 2 1 1 2 2 1 1 1 2 2 2 2 2 2 2 1 2 1 2 1 1 2 1 1 1 1 2 2 2 1 2 2 2 1 2 1 2 2 2 1 1 1 2 2 2 2 2 2 1 2 2 2 1 1 2 1 1 1 1 1 2 2 2 2 1 2 1 1 1 1 2 1 2 2 1 2 2 2 2 2 2 2 1 1 2 1 1 2 2 2 2 2 2 2 1 1 1 1 2 1 1 2 2 2 2 2 2 1 2 2 1 2 2 1 2 2 2 2 2 2 1 1 2 1 2 2 1 2 1 2 2 2 2 2 2 2 2 2 1 2 2 2 2 2 2 1 2 2 2 2 1 1 1 2 1 2 2 2 2 2 2 2 1 1 2 2 1 2 2 1 1 2 1 2 1 2 1 2 2 1 2 1 2 2 2 2 2 2 2 1 2 2 2 1 2 2 2 2 2 2 1 2 2 2 1 2 2 2 1 1 1 2 2 1 2 1 2 2 2 2 2 1 1 2 2 2 2 2 2 2 1 2 2 2 2 1 2 1 2 1 1 1 2 2 2 1 2 2 2 2 2 1 2 1 1 1 1 1 1 2 2 2 1 2 2 1 2 1 2 1 1 2 1 2 2 1 2 1 1 1 2 1 2 2 1 1 2 2 2 1 1 1 2 2 1 2 2 2 1 2 1 1 1 2 1 2 1 2 1 1 2 2 2 1 1 1 1 2 1 1 2 1 2 2 2 1 2 2 1 1 2 1 2 2 2 1 2 1 1 2 2 2 2 2 2 1 2 2 2 2 2 2 2 2 2 1 1 2 2 1 1 2 1 1 1 1 1 2 2 1 1 1 2 1 2 2 2 1 2 1 1 2 1 1 1 2 2 1 2 1 2 1 2 1 2 2 2 1 1 1 2 1 1 2 2 1 1 2 2 2 2 1 1 2 2 1 2 2 2 2 2 2 1 2 2 2 2 2 1 2 2 1 1 2 2 2 1 2 2 2 2 2 2 2 2 2 2 2 2 2 1 2 1 2 1 2 1 2 1 2 2 2 2 2 1 1 2 2 2 2 2 2 2 2 2 2 2 1 1 2 1 1 2 2 2 2 1 1 2 2 2 1 1 2 1 1 1 2 2 1 2 1 1 2 2 2 2 1 1 2 2 2 1 1 1 2 2 1 2 1 1 2 1 1 2 1 2 1 1 2 1 2 1 2 1 2 1 2 1 1 2 1 1 1 1 1 2 2 2 2 1 2 1 2 1 1 1 1 2 2 1 1 2 1 2 2 1 1 1 1 1 2 1 1 1 1 1 1 2 2 1 1 1 1 1 1 2 1 1 2 2 1 1 1 1 1 1 1 2 2 1 1 1 1 1 1 1 2 2 1 2 1 2 1 1 1 1 1 2 1 1 1 2 1 1 1 1 2 2 1 2 1 2 2 2 1 2 1 1 1 1 1 1 1 2 1 2 2 1 1 1 1 2 1 2 2 2 2 2 2 1 2 2 2 2 2 2 2 1 2 2 2 2 2 2 2 2 1 1 1 1 2 1 1 1 2 1 2 2 1 2 1 2 2 2 1 1 2 2 1 1 2 2 2 1 2 2 2 2 2 1 2 2 2 2 1 1 1 1 2 2 1 1 2 1 1 1 1 1 2 2 2 2 2 2 1 2 2 2 2 2 2 1 1 2 2 2 2 2 2 1 2 1 2 2 1 2 2 2 1 2 1 2 2 2 2 2 2 2 1 1 2 1 2 1 2 1 2 2 2 2 2 2 2 2 1 1 2 2 2 2 2 2 1 1 2 2 2 1 2 1 1 1 2 1 2 2 2 1 2 1 1 1 2 1 2 2 1 2 2 1 2 1 2 2 2 2 1 1 2 1 1 2 2 1 2 1 1 2 2 1 1 2 1 1 1 2 1 1 1 1 2 2 2 2 2 2 1 2 1 2 1 1 2 2 1 2 2 2 1 1 1 1 2 1 2 2 1 2 2 2 2 1 1 1 1 1 1 1 2 1 1 2 2 1 2 2 1 2 2 1 2 2 2 2 2 1 1 2 2 2 2 2 1 2 1 2 1 2 2 2 2 2 2 2 2 2 2 2 2 2 2 2 2 2 2 2 1 2 2 1 2 2 1 1 1 1 2 1 2 1 2 2 1 1 1 1 2 1 1 1 1 2 1 1 1 1 1 1 1 1 2 1 1 2 1 2 1 1 1 1 2 1 1 2 1 2 1 2 1 2 1 1 1 1 1 2 1 1 1 1 2 2 2 2 1 2 2 2 1 1 2 2 2 1 1 2 1 1 2 1 1 1 2 1 2 1 1 2 2 2 1 1 1 2 1 2 1 1 2 2 2 1 1 1 1 1 1 1 2 1 1 1 2 1 1 1 1 2 1 2 2 2 1 1 2 1 2 1 2 1 1 1 1 2 1 1 1 1 2 1 1 1 1 1 1 2 1 1 1 1 1 1 1 2 1 1 1 1 1 2 2 2 1 2 1 2 1 1 1 2 2 2 1 1 1 1 1 2 1 2 2 1 2 2 2 1 2 2 2 1 2 2 1 2 2 1 2 1 1 1 1 1 1 2 2 2 2 1 2 2 1 1 1 2 2 2 1 2 2 2 2 2 1 2 2 2 2 1 1 2 1 2 2 1 1 1 1 2 2 2 1 2 2 1 2 1 2 2 2 1 1 1 2 2 2 1 2 2 2 1 2 1 2 2 2 2 2 1 1 2 1 2 1 1 2 2 2 2 2 2 2 2 2 1 1 1 2 1 2 1 1 2 1 2 2 2 2 1 1 1 1 1 1 2 1 1 1 2 1 2 1 1 1 2 2 2 1 1 2 1 2 2 1 1 2 1 2 2 1 2 2 1 1 2 2 2 2 2 2 2 2 2 1 2 1 2 1 2 2 2 2 2 1 2 1 2 1 2 2 2 1 2 2 2 1 2 1 1 2 2 2 2 2 1 1 2 1 2 1 2 2 2 2 1 1 1 2 1 1 2 2 1 1 1 2 1 1 2 1 2 1 1 2 1 1 1 2 1 1 1 1 2 2 1 2 1 2 2 2 1 2 2 1 1 2 1 1 2 1 2 2 2 1 2 2 1 1 2 2 1 1 1 2 2 2 1 2 1 1 1 1 1 2 1 1 1 1 2 2 2 2 1 1 1 1 2 1 2 1 2 1 1 1 1 2 1 2 2 1 2 1 1 2 2 2 2 2 2 2 2 1 2 2 1 2 2 2 2 1 2 1 1 1 2 2 1 2 2 2 2 1 2 2 1 2 1 2 1 2 2 1 2 2 1 2 2 1 1 2 2 1 1 1 2 2 1 2 1 1 1 2 1 2 1 2 1 2 1 2 1 2 1 2 1 2 2 1 2 1 2 1 1 2 2 2 2 1 1 1 1 1 1 1 1 2 2 2 1 1 2 2 2 1 2 2 2 1 2 2 2 1 2 2 2 2 1 2 2 2 2 2 2 2 2 2 2 2 2 2 2 2 2 1 2 2 2 2 1 1 2 2 1 2 1 1 2 2 1 2 1 2 2 2 1 2 2 2 2 2 1 1 1 2 2 2 1 2 2 2 2 2 2 2 2 1 2 1 1 1 2 2 2 2 2 1 1 2 2 1 2 2 2 1 1 2 2 1 2 1 2 2 2 2 2 2 2 2 1 2 2 2 2 2 2 2 1 2 2 1 1 2 2 2 1 1 2 2 2 2 2 2 1 2 1 1 1 1 2 1 2 1 1 2 1 1 1 1 1 2 1 2 1 1 1 1 2 1 2 1 2 1 2 2 1 2 1 2 1 1 2 2 1 2 2 1 2 2 2 2 2 2 1 2 2 2 2 1 2 1 2 2 2 1 2 2 1 2 2 1 2 2 2 2 2 2 2 1 1 2 2 2 2 2 2 1 1 2 2 1 2 2 2 2 1 1 1 1 2 1 1 1 1 1 1 1 1 1 1 2 1 2 2 2 2 1 2 2 1 1 1 1 1 1 1 1 1 1 1 1 1 2 1 2 1 1 1 1 1 2 1 2 2 2 1 1 2 1 1 2 1 2 1 2 2 2 1 2 1 1 1 2 1 2 2 1 1 1 2 2 1 1 1 1 1 2 1 1 1 1 1 2 2 1 1 1 1 1 2 1 2 1 2 1 1 2 2 2 2 1 1 2 2 1 1 1 2 1 1 1 2 1 1 1 1 1 2 1 1 2 1 2 1 1 1 2 2 1 2 1 2 2 2 1 2 2 2 2 2 1 1 1 1 2 1 2 2 2 2 2 2 2 2 1 2 2 2 1 2 2 2 1 1 2 1 1 2 1 2 2 2 2 2 2 1 2 2 2 1 2 2 1 1 1 1 1 2 2 2 1 2 2 1 1 2 2 2 1 1 1 1 2 1 1 2 2 2 2 2 1 2 2 1 2 2 2 1 2 2 2 2 2 2 2 2 2 1 2 2 1 2 2 1 2 2 2 1 1 1 1 1 2 1 2 2 1 2 2 1 1 2 2 1 2 1 1 1 1 1 1 1 2 2 2 1 1 1 1 1 1 1 2 2 2 1 2 1 1 1 2 1 1 2 2 2 1 1 1 2 1 2 2 1 2 2 2 1 1 1 2 2 1 1 1 2 2 1 1 1 1 1 2 1 2 1 1 2 2 1 2 1 2 2 2 2 2 2 1 1 1 2 1 2 2 2 1 2 2 1 1 2 2 1 1 2 2 2 2 1 2 2 1 2 2 2 1 2 2 1 1 1 1 2 1 1 2 2 2 2 2 1 2 1 2 2 2 1 2 2 2 1 2 2 2 2 1 1 1 2 1 2 2 1 1 2 2 2 1 1 1 2 2 2 2 2 2 1 1 1 2 1 2 2 2 1 2 1 2 2 1 1 1 2 2 1 1 1 1 2 1 1 2 2 1 2 2 2 2 2 2 2 2 1 2 2 1 1 2 2 2 2 2 1 1 2 2 1 1 2 2 2 1 2 2 2 1 2 2 1 2 2 2 2 2 1 1 2 1 1 2 2 2 2 1 2 1 2 1 2 2 2 1 2 2 2 2 2 2 1 2 2 2 2 2 2 2 2 1 2 2 2 1 1 2 2 1 2 1 2 2 1 1 2 2 1 2 1 1 2 2 2 2 2 1 1 1 2 2 1 1 2 2 2 2 2 1 2 1 1 1 2 1 1 1 1 1 2 1 2 1 2 2 2 1 1 2 1 2 2 1 1 2 1 1 2 1 2 2 1 1 1 1 1 1 1 1 1 1 2 1 2 2 1 1 1 1 1 1 2 1 1 2 2 1 1 2 1 1 2 1 1 1 2 1 1 1 1 1 2 2 2 2 2 2 1 1 1 2 1 1 2 1 2 1 1 1 2 1 2 2 2 2 2 1 1 2 2 2 2 2 2 2 2 2 2 2 2 2 1 1 2 1 2 2 1 2 2 2 2 2 1 1 1 2 1 2 1 1 1 2 1 2 2 1 1 1 2 2 2 2 2 2 2 2 1 1 2 1 1 1 1 2 2 1 1 2 1 1 1 1 1 1 1 1 2 2 2 2 1 2 1 2 2 2 1 1 1 1 2 1 1 1 1 1 2 2 2 2 2 2 2 1 2 2 2 2 1 2 1 1 2 2 2 2 1 2 1 2 2 2 2 1 2 2 1 1 2 2 2 2 1 2 1 2 2 2 1 2 2 2 2 1 2 1 2 2 2 2 2 2 2 1 1 2 2 2 2 1 1 2 2 2 1 2 2 1 2 1 1 2 2 2 2 1 2 2 1 1 2 1 2 1 1 2 2 2 2 1 2 1 1 2 1 1 2 1 2 1 2 2 2 1 1 1 1 2 2 2 2 1 2 1 1 2 2 2 2 1 1 1 2 1 2 1 2 1 2 2 1 1 1 2 2 1 1 1 1 2 2 2 2 1 1 1 2 2 1 2 2 1 2 1 2 2 2 2 2 1 2 2 1 1 1 1 2 2 2 1 1 1 2 2 2 2 1 1 1 2 1 2 2 2 1 2 2 1 1 2 1 1 2 2 2 2 2 1 2 2 2 2 2 2 2 2 1 2 1 1 2 1 2 2 1 1 2 2 2 2 2 1 1 1 2 1 1 1 1 2 1 2 2 2 1 2 2 1 1 2 1 1 2 1 1 1 2 2 2 1 1 1 1 1 2 1 1 1 1 2 1 2 1 1 2 2 1 1 1 1 1 1 2 2 2 1 1 1 1 2 1 1 2 2 1 1 1 1 2 2 2 2 2 2 2 2 2 1 1 1 1 1 1 1 2 1 2 2 1 2 1 2 1 1 2 2 1 1 2 2 2 2 1 1 1 2 2 2 1 2 2 1 1 1 1 1 1 1 1 2 2 2 2 2 2 2 2 2 1 1 2 2 2 1 2 1 1 1 1 1 2 1 1 1 2 1 1 1 1 2 2 2 1 1 2 1 1 1 1 1 1 2 2 1 1 2 2 2 1 2 1 1 1 1 1 1 2 2 2 2 1 2 1 2 1 2 1 2 2 2 2 2 2 2 2 2 2 2 2 2 2 2 1 2 2 2 2 2 2 2 2 2 2 2 2 1 2 2 2 1 2 1 1 1 2 2 1 1 1 1 2 1 1 1 1 1 1 1 2 2 2 2 1 2 1 1 1 1 2 2 1 2 1 1 1 2 1 2 1 2 1 1 1 2 1 2 2 1 1 2 1 1 2 2 2 1 2 1 2 2 1 1 1 1 1 1 1 1 1 2 2 1 2 1 2 1 2 2 2 1 2 1 2 1 1 2 2 2 1 1 2 1 2 1 1 2 1 1 2 1 1 2 2 1 2 2 2 1 2 2 1 2 2 2 2 2 1 2 1 2 2 1 2 2 2 2 2 1 2 2 2 2 1 2 1 2 2 1 1 1 2 1 1 1 1 1 2 2 2 1 2 2 1 2 2 1 2 1 2 1 1 1 2 2 2 1 2 1 1 2 2 2 2 1 1 2 2 1 1 1 2 2 1 1 2 1 2 1 1 1 1 2 2 1 2 2 1 1 1 1 1 1 2 2 2 1 2 2 2 2 1 1 1 2 1 2 2 2 1 2 2 2 1 2 2 2 2 2 1 1 2 2 2 2 2 2 1 2 1 1 1 1 1 1 1 1 1 2 2 1 2 1 1 1 1 1 2 2 1 1 2 1 2 1 2 2 2 2 1 2 1 2 1 1 2 2 1 1 2 2 2 1 1 1 2 1 2 2 1 2 2 2 1 1 1 1 1 1 1 2 2 1 1 2 2 1 2 2 2 1 2 2 2 2 2 2 1 1 1 2 2 2 2 2 1 2 2 2 2 2 2 1 2 1 2 2 2 1 2 1 2 1 2 2 2 1 2 2 1 1 2 2 1 2 2 1 2 2 2 2 2 1 1 1 2 1 1 2 1 2 1 2 2 2 2 2 2 1 2 2 2 1 2 1 1 2 1 2 2 2 2 2 2 2 1 1 2 1 1 2 1 1 2 1 1 1 1 2 2 1 1 2 1 2 2 1 1 1 1 2 2 2 2 2 2 1 2 1 2 1 2 2 2 2 2 1 2 1 1 1 2 2 1 2 2 2 1 2 1 1 2 2 2 2 1 2 2 1 2 1 2 2 2 2 2 1 1 2 2 1 1 1 2 2 2 2 2 2 2 1 1 1 2 1 2 1 2 1 1 2 1 2 1 2 2 2 2 2 2 2 2 1 1 2 1 1 1 2 1 2 2 1 2 2 2 2 1 2 2 2 2 1 1 1 2 2 1 1 2 1 1 1 1 1 1 1 2 1 1 2 1 2 2 1 2 1 2 2 2 2 1 1 1 2 2 1 1 2 1 2 1 2 2 1 2 1 2 1 2 1 1 1 1 1 2 1 1 2 1 1 2 1 2 2 2 2 2 1 2 1 2 2 2 1 1 1 1 2 1 1 2 1 1 2 1 2 1 1 2 1 1 1 1 1 2 1 1 2 1 1 2 2 1 1 1 1 2 1 1 2 2 2 1 1 2 1 1 2 2 2 2 2 2 1 1 2 2 1 2 2 2 2 1 2 1 2 1 2 2 1 2 1 1 2 1 2 1 2 1 2 1 2 2 1 2 1 1 1 1 2 1 1 2 2 1 2 2 1 1 2 1 2 1 2 2 2 2 2 2 1 2 1 2 2 1 1 1 2 2 2 2 1 1 2 2 1 2 2 1 1 1 2 2 1 2 2 1 2 2 2 1 2 1 2 1 2 1 2 2 2 2 1 2 2 1 2 1 2 2 2 2 2 1 2 2 2 2 1 1 1 2 2 2 1 2 2 2 2 2 2 2 1 2 2 1 2 1 1 2 1 1 2 2 2 2 1 1 2 2 2 2 2 1 1 2 2 2 2 1 2 1 1 2 2 2 1 1 1 1 1 2 2 2 1 2 1 2 1 2 2 1 2 2 2 1 1 2 1 2 1 2 2 1 2 2 1 2 2 2 2 2 2 2 2 2 2 1 1 1 1 1 1 1 2 2 2 1 2 1 1 2 1 1 1 2 1 2 1 1 1 2 1 1 1 2 2 1 1 1 1 2 2 1 2 1 2 2 2 1 2 2 1 1 1 1 1 1 2 2 2 2 2 2 2 2 1 2 1 2 2 2 1 2 2 2 2 1 2 2 2 1 2 1 2 2 2 2 2 1 1 2 2 2 2 2 1 2 1 2 1 1 1 1 1 2 2 2 1 2 2 2 2 2 1 2 2 1 1 1 2 1 1 2 1 2 1 2 2 2 2 2 1 2 2 2 2 1 2 1 1 1 2 1 2 2 2 2 2 2 2 2 1 1 2 1 2 1 1 2 2 2 2 1 2 2 2 2 1 1 1 1 2 1 1 2 1 2 1 1 1 1 1 2 2 1 1 2 2 2 1 1 1 2 2 2 2 2 1 2 2 1 2 2 2 1 2 1 1 2 2 2 1 2 2 1 2 2 2 1 1 2 1 1 1 2 2 1 1 2 2 1 1 2 2 1 1 1 2 2 1 1 1 1 1 2 2 1 1 2 1 1 1 1 1 2 2 1 1 2 1 1 1 1 2 1 1 1 1 2 1 2 1 1 2 1 1 2 1 2 2 2 2 1 1 1 1 1 2 1 2 1 2 2 1 1 2 1 2 1 1 2 2 1 1 1 2 2 2 1 1 1 2 2 2 1 2 1 1 1 2 1 2 1 1 2 2 2 2 2 2 2 2 2 2 1 2 1 2 1 1 1 1 2 1 2 2 2 2 1 2 2 1 2 1 2 2 2 1 2 1 2 2 2 2 1 2 1 2 2 2 2 1 2 1 1 1 2 1 2 2 2 2 2 1 2 1 2 1 1 2 2 2 2 1 2 1 1 2 1 1 2 1 1 2 1 2 1 1 1 1 1 1 2 2 1 1 1 1 1 1 2 2 1 1 1 1 2 1 2 2 2 1 2 2 1 1 2 2 2 2 1 2 1 2 1 1 1 2 1 2 1 2 1 1 1 1 2 2 2 1 2 2 2 2 2 2 2 2 2 1 2 1 2 2 2 2 2 2 2 2 2 1 2 2 2 2 2 1 2 1 2 1 1 1 2 2 2 1 1 2 2 2 2 1 2 2 2 1 1 1 1 2 2 2 2 1 2 2 2 1 1 1 1 1 2 2 1 2 2 1 2 1 2 1 1 2 1 2 1 1 2 1 1 2 1 2 2 1 1 1 1 2 2 1 2 1 2 2 2 1 1 2 1 2 1 2 1 1 1 1 1 2 2 1 1 1 2 1 1 2 2 2 1 1 1 1 1 2 1 2 1 1 2 2 1 1 2 2 1 2 2 2 2 1 2 2 2 1 2 2 2 1 2 2 2 2 2 2 1 2 1 1 1 2 2 2 2 2 1 2 2 2 2 1 2 2 2 2 2 2 2 2 1 1 2 1 2 2 2 2 2 2 2 2 2 2 2 2 2 1 2 2 2 1 2 1 2 1 2 2 2 2 2 2 1 1 1 1 2 2 1 1 2 2 2 2 1 1 1 2 1 2 1 2 1 2 2 2 1 2 2 1 2 2 1 2 1 2 2 2 2 1 2 2 1 2 2 1 1 2 1 2 2 1 1 1 1 1 1 1 1 1 1 1 1 2 1 1 2 1 2 2 1 1 2 2 2 2 2 2 2 1 2 1 2 2 1 1 2 2 1 1 2 2 2 2 1 2 1 1 2 1 1 2 1 1 1 2 2 2 2 2 1 1 1 2 2 1 2 1 2 1 1 2 2 2 1 1 1 2 1 1 2 1 1 1 1 1 1 1 1 1 2 1 2 1 1 1 2 1 2 2 2 2 2 2 2 1 1 2 2 2 1 1 1 1 2 1 1 2 2 1 1 1 1 2 1 2 1 1 1 1 2 2 1 2 1 1 2 1 2 2 2 2 2 1 2 2 2 1 1 1 1 1 2 2 2 2 2 1 1 1 2 1 1 1 1 1 1 1 1 1 1 1 1 1 1 1 2 1 1 1 2 2 1 2 1 2 1 1 1 1 1 2 1 2 2 2 1 1 1 2 2 2 2 2 1 1 1 2 2 2 2 2 1 2 2 1 1 1 2 2 2 1 1 2 1 2 1 1 2 2 2 2 1 2 2 2 2 1 1 2 2 1 2 1 1 2 2 2 2 1 1 1 1 1 1 1 2 1 2 2 1 1 1 1 1 2 1 1 2 2 2 2 1 1 1 1 1 2 2 2 2 2 1 2 1 1 1 2 1 1 1 2 1 2 2 1 1 1 1 2 1 1 1 1 1 2 2 1 1 1 2 2 2 1 2 2 1 2 1 2 2 2 1 1 1 2 2 1 1 1 2 2 2 2 2 2 2 2 2 1 1 2 2 1 1 1 1 1 2 1 1 1 2 2 2 1 1 1 1 1 1 1 1 1 2 1 2 2 1 1 1 1 2 2 2 1 1 1 2 1 1 1 2 2 2 2 1 2 2 2 1 2 2 1 2 1 1 2 2 1 1 2 1 1 2 1 2 2 2 2 1 2 2 2 2 2 2 1 2 1 1 2 1 2 1 1 1 2 2 1 1 1 2 2 1 1 2 1 2 1 1 1 1 2 1 1 1 2 1 2 1 2 1 2 2 1 2 1 1 1 2 1 2 1 2 2 2 1 1 2 2 2 2 1 1 2 2 2 2 2 2 2 1 2 1 2 1 1 2 1 1 2 1 1 2 1 1 1 2 2 1 1 1 1 1 1 2 2 2 2 2 1 2 1 1 2 1 2 1 2 1 1 2 1 2 2 1 2 1 2 1 2 1 2 2 1 2 2 2 2 2 2 2 1 2 2 2 2 1 2 2 2 2 1 2 1 2 2 2 1 2 2 2 2 1 1 2 2 2 1 2 1 2 1 1 1 1 1 1 1 1 2 2 2 2 2 2 2 2 1 2 1 1 1 1 1 2 2 1 1 2 2 1 2 1 1 1 2 2 1 1 1 1 2 1 1 2 1 2 2 1 2 1 2 1 2 1 2 1 1 2 1 2 2 2 1 2 2 2 2 2 2 2 2 1 2 2 1 1 2 1 1 1 2 2 2 2 1 1 1 1 2 2 1 2 1 2 2 2 1 1 2 2 1 1 2 1 1 1 2 1 1 1 1 1 2 2 2 2 2 1 2 2 1 2 1 1 2 1 1 1 2 2 2 1 2 1 2 1 1 1 2 1 2 2 1 1 2 1 1 1 2 1 2 2 2 2 2 1 2 1 2 2 2 2 2 2 2 2 2 1 1 2 1 2 2 2 2 2 1 2 1 1 1 2 1 1 1 1 1 1 1 1 2 1 1 1 1 1 1 2 2 1 2 1 2 2 1 1 1 1 2 2 2 2 2 2 2 2 1 2 2 1 1 2 2 2 2 1 2 1 1 2 1 2 1 2 2 2 2 1 2 1 2 2 1 2 1 1 1 1 2 2 1 2 2 2 1 1 2 2 1 1 1 2 2 2 1 1 2 2 1 1 1 1 2 1 1 2 2 1 2 1 1 2 1 1 1 1 2 1 1 1 2 1 1 2 1 1 2 1 2 2 2 1 2 2 2 2 2 2 1 1 1 1 1 1 2 1 1 2 1 1 2 1 2 1 2 1 2 2 2 2 1 2 1 1 1 2 2 2 1 1 1 1 2 1 2 1 1 2 1 2 2 1 2 2 2 2 2 2 2 1 1 2 1 2 2 1 1 1 2 2 1 2 2 1 2 1 2 1 2 1 2 2 1 2 1 1 1 1 2 2 1 1 1 2 2 2 2 2 1 2 1 1 1 1 1 1 2 1 1 1 1 2 1 2 2 2 2 1 1 1 2 2 2 2 2 2 2 2 2 2 2 1 2 2 2 2 2 2 2 1 1 2 2 1 1 1 2 1 2 1 2 2 2 1 1 1 2 1 2 2 1 2 1 1 1 1 2 2 1 2 1 1 1 1 2 1 2 1 2 2 1 1 2 1 2 2 2 2 1 2 1 1 1 1 1 2 2 2 2 2 2 1 1 1 2 2 2 1 2 2 1 2 2 1 2 2 2 2 1 2 2 2 2 1 2 1 2 2 2 2 2 1 2 2 2 1 2 1 1 2 2 1 1 1 2 1 2 1 1 2 1 2 2 2 2 1 2 1 2 2 2 1 2 2 2 2 2 1 1 1 2 2 1 2 1 1 2 2 1 2 1 2 1 1 2 2 2 2 1 2 1 2 2 1 1 1 1 1 2 2 2 2 1 1 1 2 2 2 2 2 2 2 2 2 2 2 2 2 1 1 2 2 1 2 1 1 1 2 2 2 1 2 1 2 2 1 1 2 1 2 1 2 2 1 2 1 2 2 1 2 1 2 2 1 1 2 2 1 1 2 1 2 1 2 1 1 1 1 2 2 2 2 1 2 1 1 2 1 1 2 2 2 2 1 2 2 2 1 2 2 2 2 2 1 1 2 2 2 2 2 1 2 1 2 1 2 2 2 2 2 2 1 2 2 1 2 2 1 2 1 2 2 1 2 2 2 2 2 1 1 1 1 2 1 1 2 2 1 2 1 2 2 2 2 2 2 2 1 2 1 1 1 1 2 1 2 2 2 2 2 2 2 2 2 2 1 1 1 2 2 2 1 1 2 2 2 1 2 2 1 1 2 2 1 2 2 1 2 2 1 2 1 2 2 1 2 2 1 2 2 2 2 1 1 2 1 2 2 2 2 2 2 1 2 2 2 2 2 2 2 1 1 1 1 1 1 1 1 2 2 2 2 2 2 2 2 2 2 1 2 2 2 2 2 1 1 1 2 2 2 1 1 1 1 1 2 2 1 2 1 1 1 2 2 2 1 1 1 2 2 1 2 2 2 2 1 2 2 2 1 2 1 1 2 2 1 1 1 1 1 1 2 2 1 2 2 1 2 2 1 2 1 2 1 1 1 1 1 1 1 2 1 1 2 1 1 2 2 2 2 2 2 1 2 1 2 2 2 2 2 1 2 1 2 2 2 1 2 2 2 2 1 2 2 2 2 2 2 2 1 2 2 2 2 2 2 2 2 2 2 1 2 2 2 2 2 2 2 2 2 2 2 2 2 1 2 2 1 1 1 2 1 2 2 2 1 1 2 2 2 1 2 2 1 1 1 2 1 2 2 2 1 1 2 2 2 2 2 2 2 2 1 1 1 2 2 2 2 2 2 1 1 1 1 2 2 1 2 2 2 2 2 2 1 1 2 1 1 1 1 1 1 2 1 2 2 2 2 1 2 1 1 2 2 1 1 1 1 1 2 1 1 2 1 1 2 1 2 1 2 1 1 2 1 1 1 2 2 1 1 1 2 2 1 1 1 1 2 1 1 1 1 2 1 1 1 1 2 2 1 1 1 2 1 1 1 1 1 1 1 1 1 1 2 1 1 1 1 2 2 2 1 1 1 2 1 1 1 2 2 2 1 1 1 1 2 2 1 2 2 2 1 2 2 2 1 1 1 2 2 2 2 2 2 2 1 2 1 1 2 2 2 2 2 2 1 2 1 2 2 1 1 2 1 1 2 1 2 1 2 2 2 1 1 1 2 2 1 2 2 2 2 2 2 2 2 2 1 1 1 2 2 2 1 2 1 1 1 1 1 1 2 1 1 2 2 2 2 1 2 1 1 2 2 1 1 2 1 2 2 1 2 2 1 1 1 2 1 2 2 1 1 1 2 2 1 2 2 1 2 1 2 2 2 2 2 2 1 2 2 1 2 1 2 1 1 1 2 1 1 1 2 1 1 1 1 2 2 1 1 2 2 1 2 2 2 2 2 1 2 2 2 2 1 2 1 2 2 2 1 1 2 2 2 2 1 2 2 2 2 1 2 2 2 2 1 2 2 1 2 1 2 2 2 1 1 1 1 1 1 2 2 2 1 2 2 1 1 1 2 1 2 1 1
  000001  010003 2 2 2 1 2 1 2 1 2 2 2 1 1 2 1 1 1 2 2 2 1 2 1 1 2 1 2 2 2 2 2 2 2 2 2 1 2 1 2 1 2 2 1 1 1 1 2 1 2 1 1 1 2 1 2 1 1 1 1 2 1 2 2 2 1 1 2 1 1 2 2 2 1 2 2 2 2 1 2 2 1 1 2 1 2 2 2 1 2 2 1 1 1 2 2 1 1 1 2 2 2 2 1 2 2 2 2 2 1 1 2 2 1 2 1 2 2 1 2 1 1 2 1 1 1 2 1 1 1 2 2 1 2 2 2 2 2 1 1 2 1 1 2 1 1 1 1 2 1 1 1 2 2 1 1 1 2 1 1 2 2 1 1 1 1 1 1 2 1 1 1 2 1 2 1 1 2 1 1 1 1 1 2 2 1 2 1 1 1 1 2 1 2 2 2 1 2 2 1 2 1 1 1 2 1 1 2 2 1 2 1 2 1 1 2 1 1 2 2 2 2 1 1 2 2 1 1 1 1 2 1 2 2 2 2 1 1 1 2 1 2 2 2 2 1 1 1 1 2 2 1 2 2 2 2 2 2 1 2 2 1 1 2 1 2 1 1 2 2 1 1 2 2 1 1 2 1 2 1 1 2 2 2 1 2 1 2 1 2 2 2 2 2 2 1 1 1 2 2 1 1 1 2 1 2 1 1 2 1 1 2 1 1 1 1 2 2 2 1 2 1 2 2 1 2 2 2 2 2 2 1 1 2 2 1 1 2 1 2 1 2 1 2 2 1 2 2 1 1 1 1 1 2 2 2 2 2 2 1 1 2 1 1 2 2 2 1 2 2 1 2 1 1 2 2 1 2 2 2 1 1 1 1 1 2 2 1 1 1 2 2 1 2 2 2 1 1 2 1 1 2 2 2 2 2 2 1 1 2 1 2 1 1 1 2 1 2 2 1 2 2 2 1 1 1 1 2 2 2 2 2 2 1 1 1 1 2 2 1 1 2 1 2 1 1 1 2 1 1 2 1 2 2 2 2 2 1 2 2 2 1 1 2 2 2 2 2 2 2 2 1 2 1 2 1 2 2 1 2 2 2 2 2 1 1 1 2 2 2 1 1 1 2 1 1 2 1 1 2 1 2 2 2 1 2 1 2 1 2 2 1 2 2 2 2 2 2 2 1 1 2 2 2 2 1 1 1 2 1 2 1 2 2 2 1 1 1 2 2 2 2 2 2 1 1 1 2 2 1 2 2 2 2 1 2 2 1 2 2 2 1 1 1 1 2 1 1 1 2 1 1 1 1 1 1 2 2 1 2 1 2 1 1 2 1 2 2 2 1 1 1 1 2 1 2 1 1 1 2 1 2 1 2 1 1 1 1 2 2 2 2 2 1 1 2 2 2 1 2 1 2 2 2 2 2 1 2 1 2 1 1 2 2 1 2 2 2 2 1 2 1 2 1 2 1 2 2 2 2 2 2 2 2 2 1 2 2 2 2 2 1 1 2 2 2 1 2 2 2 1 1 1 2 2 2 2 2 1 2 2 2 2 2 1 1 1 2 2 2 2 2 2 2 1 2 2 2 2 2 2 2 2 2 1 2 1 2 2 2 2 1 1 1 2 2 2 2 2 1 2 1 2 1 2 2 2 2 1 2 2 1 2 2 2 2 2 1 1 2 1 1 1 2 2 2 2 2 2 1 1 1 2 1 1 1 1 1 2 2 2 2 1 2 1 2 2 2 2 2 2 2 1 2 2 1 1 1 2 2 1 1 1 2 2 1 2 1 1 2 1 1 2 1 1 1 2 1 1 1 1 2 2 2 2 2 1 1 1 2 2 1 2 2 1 1 1 2 2 1 1 1 2 2 2 2 1 2 2 2 2 2 2 2 2 2 2 2 2 2 1 1 2 2 2 1 2 2 2 1 1 2 2 2 2 2 2 2 2 2 1 2 2 1 2 1 2 2 2 1 2 2 1 2 1 2 1 1 2 2 2 2 2 1 1 1 2 2 2 1 2 2 1 1 2 2 1 1 1 2 2 2 2 1 2 1 2 2 1 1 2 2 1 2 2 1 1 1 1 1 2 2 2 2 1 2 1 1 1 2 2 1 1 1 2 1 1 2 1 1 1 2 2 1 2 1 1 1 1 2 1 1 2 1 1 1 1 1 1 2 1 2 2 1 2 1 2 1 1 1 1 1 1 1 1 2 1 2 1 2 2 2 1 1 1 2 2 1 1 1 1 1 1 2 2 1 2 1 1 1 2 2 2 1 1 2 2 1 2 2 2 1 2 2 2 1 2 1 1 2 2 2 2 2 2 2 2 2 2 2 1 1 2 2 1 2 1 2 1 2 2 1 2 2 2 1 2 2 2 2 2 1 1 2 1 1 1 2 2 1 2 1 1 1 1 2 2 2 2 1 2 2 1 2 2 1 1 2 2 2 2 2 2 1 2 2 2 1 2 2 1 2 2 2 2 1 2 2 2 2 1 1 1 2 1 2 2 2 2 2 2 1 2 2 1 2 2 2 2 1 2 1 2 2 1 2 2 1 2 1 2 1 2 2 1 2 1 1 2 1 2 1 2 1 1 1 2 2 1 2 1 1 2 1 1 1 1 1 1 2 1 2 1 2 1 1 1 2 2 2 1 2 2 2 2 2 2 2 2 1 1 1 2 1 1 2 2 1 2 2 1 2 2 2 1 2 2 2 2 2 2 2 1 2 2 2 2 2 2 2 2 2 2 2 2 2 2 2 2 2 1 1 1 1 2 2 1 1 2 2 1 1 1 2 1 1 1 1 1 2 2 2 1 1 1 1 1 1 1 2 1 1 1 1 2 2 2 1 1 2 1 1 2 2 1 1 2 2 2 2 1 1 2 2 1 1 1 1 2 2 1 1 1 2 1 1 2 1 2 1 2 2 1 2 1 1 1 1 1 2 2 2 2 2 2 1 1 2 2 2 1 1 1 1 1 1 1 2 2 1 1 1 2 2 1 2 2 1 1 2 1 2 2 1 2 2 2 1 1 2 1 2 1 1 2 2 2 2 1 2 1 2 1 2 1 1 2 1 2 2 1 2 1 1 1 2 1 2 2 1 1 1 2 1 2 2 2 1 1 1 1 2 2 2 1 2 2 2 2 2 2 1 1 1 2 2 2 1 1 1 2 1 1 2 2 2 1 2 1 2 2 1 1 1 2 2 2 2 1 2 2 2 1 2 2 2 1 1 2 1 2 1 2 2 2 2 2 2 2 1 2 2 1 2 2 1 2 2 2 1 1 2 1 2 1 1 1 2 1 2 2 1 1 1 2 2 1 1 2 2 1 1 1 1 1 1 2 2 1 2 2 2 1 1 2 1 1 2 2 2 2 2 2 2 1 1 1 2 1 2 1 1 1 2 2 2 2 1 2 2 2 2 2 2 2 2 2 1 2 1 2 2 2 2 2 1 2 2 2 2 1 2 2 2 2 2 2 2 2 1 2 2 2 1 1 2 1 1 2 2 2 1 2 1 1 1 2 2 2 2 2 2 1 2 2 2 2 2 2 1 2 2 1 2 1 2 2 2 2 1 1 1 1 1 2 2 2 1 1 2 2 2 1 1 1 1 1 2 2 2 1 2 1 2 2 2 2 2 2 1 1 2 2 2 2 1 2 2 1 2 1 2 2 2 2 2 1 1 2 2 2 2 2 2 2 2 2 2 1 2 2 2 2 2 1 2 2 2 2 2 1 2 2 2 2 2 2 2 2 1 1 2 2 2 1 2 1 1 1 2 2 1 1 1 2 1 2 2 2 1 1 2 1 2 2 2 2 2 1 2 2 2 2 1 2 1 2 1 2 1 1 1 1 1 1 2 1 2 2 1 2 2 1 2 2 1 1 2 1 2 2 1 1 1 1 1 2 1 1 1 1 1 1 1 1 1 1 2 1 2 2 1 1 2 2 1 2 1 1 2 1 2 1 1 2 2 1 2 1 2 1 2 1 2 1 2 2 2 1 2 2 1 1 2 1 1 2 2 2 2 1 2 1 2 2 2 1 1 1 1 2 2 2 2 1 2 2 2 2 2 2 2 2 2 2 2 2 1 1 1 2 1 2 2 1 1 1 1 2 2 2 1 2 2 2 1 2 2 1 1 2 2 2 1 2 2 2 2 1 2 2 2 2 2 2 2 2 2 1 1 2 2 2 1 1 1 2 2 2 1 1 1 1 2 1 1 1 2 1 2 2 1 2 1 2 2 2 1 2 2 2 2 1 2 1 2 1 2 2 1 2 2 1 1 1 2 1 2 1 1 2 2 1 1 1 1 1 1 1 2 2 1 1 2 2 2 2 1 2 2 2 1 1 1 1 2 1 1 1 2 2 2 1 2 2 1 2 2 2 2 2 2 2 1 1 2 1 2 1 2 2 2 1 1 1 1 2 2 2 2 1 1 2 1 2 2 1 2 2 2 2 1 2 2 1 2 1 1 2 1 2 2 1 2 2 1 2 1 2 1 2 2 2 2 2 2 2 1 2 1 1 1 1 2 2 1 2 2 2 1 2 2 2 2 2 2 2 2 2 2 2 2 2 2 1 2 2 2 2 2 2 2 1 1 2 1 1 1 2 2 1 1 2 2 1 1 1 2 2 1 2 1 2 2 1 2 1 2 2 1 1 2 1 1 1 2 1 1 1 2 1 2 1 1 1 2 2 1 1 1 1 1 2 1 1 2 2 1 2 1 1 2 2 2 2 1 2 2 2 1 1 2 1 2 2 1 1 2 1 1 1 2 1 1 2 1 1 2 1 1 2 1 1 1 2 1 1 1 2 2 2 2 2 1 1 2 2 1 1 1 1 2 1 1 2 1 1 2 2 1 2 2 1 2 1 1 1 2 2 1 1 1 2 2 1 1 1 1 1 1 1 2 1 1 2 1 1 1 1 1 1 1 2 2 1 2 1 1 1 1 2 1 1 2 2 2 1 2 1 1 1 2 2 1 1 1 2 1 2 1 2 2 1 2 1 2 2 2 1 2 2 2 1 1 1 1 2 1 2 2 2 2 1 2 1 1 2 2 1 1 1 1 2 1 1 2 2 1 2 2 1 2 1 2 1 2 1 1 1 2 1 1 2 2 1 2 1 1 1 1 2 1 1 1 1 1 2 1 2 1 1 1 2 1 1 1 1 1 1 2 2 2 2 2 2 1 2 1 2 2 2 2 2 1 1 2 2 2 2 1 2 2 1 2 2 1 1 1 1 2 2 1 2 2 1 1 1 1 2 1 1 1 1 2 2 2 2 1 2 1 1 2 2 2 1 1 2 1 2 2 2 1 2 2 2 1 2 2 2 2 2 2 2 2 2 2 1 2 1 1 1 2 2 2 1 1 2 2 1 1 1 1 2 1 2 1 2 1 2 2 2 1 1 2 1 1 1 1 1 1 2 1 2 1 2 2 2 1 2 2 2 1 2 1 2 1 1 2 1 2 2 2 2 1 1 1 2 2 2 2 2 2 2 2 2 1 1 2 2 2 2 2 1 1 1 2 1 1 2 1 1 1 1 1 1 2 1 2 2 1 2 1 2 2 1 2 2 1 1 2 1 2 1 2 2 2 1 1 1 1 1 1 1 1 2 2 2 1 1 1 1 2 1 1 1 1 2 2 1 2 2 2 1 1 2 1 2 1 2 1 1 1 2 1 1 1 2 2 2 2 1 1 2 2 2 2 1 1 2 2 1 1 2 1 2 2 2 1 2 2 1 2 2 2 2 1 2 2 2 2 2 1 2 2 1 2 1 1 2 1 1 1 2 1 2 2 1 2 1 2 1 1 1 1 2 1 2 2 2 2 2 1 2 2 2 1 1 1 2 1 2 2 2 1 1 1 1 1 1 1 2 1 2 2 2 1 2 1 2 2 1 2 1 2 2 2 2 1 2 2 1 2 2 2 1 2 2 1 2 1 1 2 1 2 2 2 2 2 2 2 2 2 2 2 1 2 2 2 1 2 1 2 2 1 2 1 2 2 2 1 1 2 1 2 1 1 2 2 1 2 2 1 2 2 1 1 1 1 1 1 2 1 2 2 2 2 1 2 2 2 2 2 2 2 2 2 1 2 2 1 2 1 2 2 1 1 1 1 1 2 2 2 1 1 2 1 1 2 2 1 1 2 1 1 1 1 2 1 2 1 2 1 2 1 1 1 2 1 2 2 1 2 2 1 2 2 1 1 2 2 1 2 2 2 1 2 1 1 2 2 2 1 2 2 1 1 2 2 2 2 2 2 2 2 2 1 1 1 2 2 2 1 2 2 2 2 1 2 1 2 2 1 2 2 2 2 1 1 1 1 1 1 2 2 2 1 2 2 2 2 1 1 2 2 2 2 1 2 2 2 1 1 2 2 2 1 2 1 2 2 2 2 2 1 2 2 1 1 2 2 2 1 2 2 1 2 2 2 2 1 1 1 2 2 2 1 2 2 2 1 2 2 1 2 2 1 1 1 2 2 2 2 2 2 2 2 2 1 2 1 2 1 1 2 1 2 1 2 2 2 1 2 2 1 2 1 1 1 2 1 2 2 2 2 1 1 1 1 2 2 1 2 1 2 1 1 2 2 1 1 2 2 1 2 2 2 2 2 1 2 1 2 2 1 1 1 2 2 1 2 2 2 1 2 1 1 1 1 1 2 2 1 2 1 1 2 1 2 2 2 2 2 1 1 1 1 1 1 2 1 2 2 1 2 1 2 1 1 1 2 2 1 1 2 2 2 1 1 1 1 2 1 1 1 2 1 2 1 2 2 2 2 1 1 2 2 2 2 2 2 1 2 1 2 1 2 1 1 1 1 1 2 1 1 2 2 2 1 2 1 1 2 2 1 2 2 2 1 1 1 2 1 2 2 2 1 1 2 2 1 1 1 1 2 1 1 2 1 2 1 1 1 1 1 1 1 1 2 1 1 1 2 2 2 1 1 1 1 1 1 1 2 2 2 1 1 2 1 2 1 1 1 1 1 1 1 1 2 1 2 2 2 1 2 1 1 1 2 1 1 2 1 1 2 2 2 2 1 1 2 1 1 1 2 1 2 2 1 1 1 1 1 1 2 2 1 2 1 2 1 2 2 2 2 1 1 1 2 2 2 2 1 2 2 2 2 1 2 2 1 1 2 2 2 2 2 2 2 2 1 1 2 2 1 2 2 2 2 2 1 2 2 1 2 2 1 2 2 1 2 2 2 1 2 2 2 1 2 2 2 2 2 2 2 2 1 2 2 2 2 1 2 2 2 2 2 1 1 2 2 2 1 2 2 2 2 2 1 1 2 2 2 1 2 2 2 2 1 1 2 2 2 2 2 1 1 1 2 1 1 2 1 1 2 2 2 1 2 2 2 2 2 2 2 1 2 2 2 2 2 2 2 2 2 2 2 2 2 1 1 2 2 2 1 2 1 1 2 1 2 2 2 1 1 2 1 2 2 2 2 2 1 2 2 2 2 1 2 2 2 2 2 1 2 2 1 2 1 1 1 2 2 2 1 2 2 1 2 2 2 2 2 2 1 2 2 2 2 2 2 2 2 1 1 2 2 2 2 1 2 2 2 2 2 2 2 1 2 2 1 2 2 2 2 1 2 2 2 2 1 1 2 2 2 2 1 1 2 1 2 2 1 2 1 1 2 2 2 1 2 2 1 1 1 2 2 2 2 1 2 1 2 2 1 2 2 2 2 2 2 2 2 2 1 2 2 1 2 2 2 1 2 1 1 2 1 2 1 2 2 2 1 2 2 2 2 1 2 2 2 1 2 2 1 2 1 1 1 2 2 2 1 2 2 1 1 2 1 2 1 2 2 2 2 2 2 2 2 1 1 2 2 2 2 2 2 2 2 1 2 1 1 2 2 2 2 2 2 1 2 1 2 1 1 2 1 2 2 1 1 1 2 2 2 2 2 1 2 1 1 1 1 2 1 1 1 2 1 1 2 1 1 2 1 1 1 1 1 1 1 2 1 1 2 2 2 2 2 2 2 1 2 2 2 1 2 1 2 2 1 2 1 2 1 2 2 1 1 1 1 2 1 2 2 1 2 2 2 2 2 1 2 2 2 1 1 2 1 1 1 1 2 1 1 2 2 2 1 1 2 1 2 2 2 2 1 1 2 2 1 1 1 2 2 2 2 2 2 2 1 1 2 2 2 2 2 2 1 2 1 2 1 1 2 1 2 1 1 2 2 2 2 1 2 2 2 2 2 2 2 2 2 2 2 2 2 2 2 2 1 2 1 2 1 1 1 1 1 2 2 2 1 2 2 1 1 2 1 1 2 2 2 2 2 1 2 1 2 2 2 2 2 2 1 2 1 2 2 2 1 1 2 1 2 2 2 2 2 2 2 1 2 2 2 2 2 2 1 2 2 2 2 2 2 2 2 1 1 1 1 1 2 2 2 2 2 1 2 2 1 2 1 1 1 2 2 1 1 2 1 2 2 1 2 2 2 1 2 1 2 2 2 2 2 2 2 2 2 2 2 1 2 2 1 2 1 1 1 2 1 1 1 2 2 2 2 2 2 2 2 2 2 2 1 2 2 2 2 2 2 1 1 2 2 2 2 2 2 2 2 1 2 1 2 2 2 2 1 2 1 2 1 2 2 2 1 1 2 1 2 2 2 2 2 2 1 2 2 2 1 2 1 2 2 1 1 2 2 2 2 2 2 1 2 2 1 2 2 1 1 2 1 1 1 2 2 1 2 2 1 2 2 2 1 1 1 1 2 2 1 2 1 1 1 2 1 2 2 1 1 2 2 2 2 1 1 2 2 1 2 1 2 2 2 2 1 2 2 2 2 2 2 2 2 1 2 2 1 2 2 2 2 2 2 2 1 2 1 2 2 2 2 2 1 2 2 2 1 2 1 1 1 1 2 2 2 2 2 1 2 2 2 2 2 2 2 2 2 2 2 2 2 2 1 1 2 2 2 2 2 2 2 2 1 1 1 2 2 2 2 2 2 2 1 1 2 1 1 1 2 2 2 2 1 2 1 2 1 2 2 2 1 1 1 2 2 1 2 2 1 1 1 1 1 1 2 2 1 2 2 2 2 2 2 1 2 2 1 1 2 1 1 1 1 1 2 2 1 1 1 2 2 2 2 1 2 1 1 1 1 1 2 1 2 2 1 2 2 2 2 2 1 1 1 1 2 2 1 2 2 2 1 2 2 2 2 2 2 2 2 2 2 1 2 2 2 2 2 2 1 2 2 2 2 2 1 1 2 1 1 1 2 2 1 2 2 2 2 2 2 2 1 1 2 2 2 1 1 1 2 2 1 1 1 1 2 1 1 2 1 1 1 1 2 1 2 1 2 1 2 1 2 1 1 2 1 2 1 2 2 2 2 2 2 1 2 1 2 1 1 1 1 1 2 1 1 1 2 2 2 2 2 2 2 1 1 2 2 1 1 2 1 2 2 1 1 1 1 1 2 2 2 2 2 2 1 1 1 1 1 2 2 2 2 2 1 2 1 2 2 2 1 1 2 2 2 2 2 2 2 2 2 1 2 2 1 1 1 2 2 1 2 1 2 2 2 2 1 2 2 1 2 2 1 2 2 2 2 2 2 1 1 2 2 2 2 1 2 1 1 2 2 2 1 1 2 2 2 2 2 1 1 2 2 2 2 2 2 2 2 1 1 1 2 1 2 2 1 1 2 2 2 2 1 2 1 2 2 2 1 1 2 2 1 1 2 2 2 1 2 2 2 2 2 1 2 2 2 2 2 1 2 2 2 2 2 2 1 2 2 2 2 2 2 2 2 2 2 2 1 2 2 2 2 2 2 1 1 2 2 2 2 1 1 2 1 1 2 2 1 2 2 2 1 2 1 2 2 2 2 2 2 2 1 1 2 1 2 2 2 1 1 2 2 1 1 1 2 1 2 1 2 1 1 1 1 2 1 2 2 1 1 2 2 1 1 2 2 2 1 2 1 2 1 2 1 1 1 1 2 1 2 1 1 2 2 2 2 1 1 1 1 2 1 2 1 2 2 1 2 1 1 2 1 1 2 1 2 1 2 2 2 1 2 1 2 2 1 1 1 1 2 1 1 1 2 1 2 1 1 2 2 1 1 1 1 1 1 1 1 1 1 1 2 1 1 2 1 1 1 1 1 1 2 1 1 1 2 1 2 2 1 2 1 2 2 2 1 2 2 2 2 2 2 2 2 1 1 2 1 2 1 2 2 2 2 1 1 1 2 1 1 1 2 2 2 1 2 2 2 2 2 2 2 1 2 2 1 1 2 1 1 1 2 2 2 1 2 2 2 2 2 1 2 1 2 2 2 2 2 1 2 1 2 1 1 2 2 1 2 1 1 2 2 1 2 1 1 2 2 2 1 2 1 1 1 1 2 1 1 2 2 1 2 2 2 2 2 2 1 2 2 2 1 2 2 2 2 1 1 2 1 1 2 1 1 1 2 1 2 2 2 2 2 2 1 1 1 2 2 1 1 1 2 1 2 1 1 1 1 2 1 2 2 2 2 2 2 2 1 1 2 1 1 2 1 2 2 2 1 2 2 2 1 2 2 2 2 2 2 2 2 2 2 2 2 1 2 2 2 2 2 2 2 1 1 2 1 2 1 2 2 1 1 1 1 2 2 2 2 2 2 2 2 1 2 1 2 2 2 2 2 1 2 2 2 1 2 2 2 1 2 2 2 1 2 1 1 1 2 1 2 1 1 2 1 1 1 2 1 2 2 1 2 2 2 1 2 1 2 1 2 2 1 2 2 2 2 2 2 2 2 2 1 2 1 2 2 1 2 1 1 2 2 1 1 1 2 2 2 2 1 1 2 2 2 2 2 2 2 2 2 2 2 1 2 2 1 1 2 2 2 2 2 2 1 2 1 1 2 2 2 2 2 2 2 2 2 1 1 2 2 1 2 1 1 2 1 2 2 2 2 1 1 2 1 2 1 2 2 1 1 2 1 2 1 2 1 2 2 1 2 2 2 1 1 1 1 2 1 1 1 1 1 1 1 2 2 2 1 1 1 1 1 1 1 2 2 2 1 2 1 2 2 2 2 2 1 2 1 2 1 2 2 2 1 2 2 2 1 2 1 1 2 2 2 2 2 1 1 2 1 2 2 2 2 2 2 1 1 1 2 1 1 2 2 2 1 1 2 1 1 2 1 2 1 1 2 1 1 1 2 1 1 1 1 2 2 1 2 1 2 2 2 1 2 2 1 1 2 1 1 2 1 2 2 2 1 2 2 1 1 2 2 1 1 1 2 2 2 1 2 1 1 1 1 1 2 1 1 1 1 2 2 2 2 1 1 1 1 2 1 2 1 2 1 1 1 1 2 1 2 2 1 2 1 2 2 2 2 1 1 2 2 2 2 1 2 2 1 2 2 2 2 2 2 2 2 1 2 2 1 2 1 1 2 1 1 2 1 2 2 2 1 2 1 2 2 2 1 1 2 1 2 2 1 1 1 2 2 1 2 1 1 1 2 1 2 1 2 1 2 1 2 1 2 1 2 1 2 2 1 2 1 2 1 1 2 2 2 2 1 1 1 1 1 1 1 1 2 2 2 1 1 2 2 2 1 2 2 2 1 2 2 2 1 2 2 2 2 1 2 2 2 2 2 2 2 2 2 2 2 2 2 2 2 2 1 2 2 2 2 1 1 2 2 1 2 1 1 2 2 1 2 1 2 2 2 1 2 2 2 2 2 1 1 1 2 2 2 1 2 2 2 2 2 2 2 2 1 2 1 1 1 2 2 2 2 2 1 1 2 2 1 2 2 2 1 1 2 2 1 2 1 2 2 2 2 2 2 2 2 1 2 2 2 2 2 2 2 2 2 2 1 2 1 1 2 2 1 1 1 1 2 1 1 1 1 1 1 1 2 2 2 1 2 2 2 1 2 2 1 1 2 1 2 1 2 2 1 2 2 2 2 2 2 2 2 2 1 2 2 2 2 2 2 1 2 2 1 2 2 2 2 2 2 1 2 2 2 2 1 2 1 2 2 2 1 2 2 1 2 2 1 2 2 2 2 2 2 2 1 1 2 2 2 2 2 2 2 1 2 2 1 2 2 1 2 1 1 1 1 2 1 1 1 1 1 1 1 1 1 1 2 1 2 2 2 2 1 2 2 1 1 1 1 1 2 2 1 1 1 1 1 1 2 1 2 1 1 1 1 1 2 1 2 1 2 1 2 2 2 1 2 1 2 2 2 2 2 1 2 1 1 2 1 1 1 2 2 1 1 2 2 1 1 1 1 2 2 2 2 2 2 2 1 2 2 2 2 1 2 1 1 2 1 1 2 2 2 2 2 1 1 2 2 1 2 1 1 2 1 1 1 2 1 1 1 1 2 2 1 1 2 1 2 1 1 1 2 2 1 2 1 2 2 2 1 2 1 2 2 2 2 1 1 1 2 2 2 2 1 2 2 1 2 1 2 2 2 1 2 2 2 2 1 1 2 1 1 2 1 2 2 2 2 1 1 1 1 1 1 1 2 2 1 1 1 1 1 2 2 2 1 2 2 1 1 2 2 2 1 1 1 1 2 1 1 2 2 2 2 2 1 2 2 1 2 2 2 1 2 2 2 2 2 1 2 2 2 2 1 2 2 1 1 2 2 2 1 2 1 2 2 2 2 1 1 1 2 2 2 1 1 2 2 1 2 1 2 1 1 1 1 2 2 1 2 1 1 1 1 1 1 1 2 2 2 1 2 1 1 1 2 1 2 1 2 1 2 2 2 2 2 2 2 2 1 2 1 1 2 1 2 2 1 2 1 1 1 2 2 1 1 2 2 2 2 2 2 2 2 2 1 1 1 2 2 2 2 2 1 2 2 2 1 2 2 2 1 2 2 2 1 2 2 1 2 2 2 2 2 1 2 2 2 2 2 2 2 1 2 2 1 1 1 1 1 2 2 1 1 1 1 1 2 1 2 2 2 2 2 2 1 1 2 1 1 1 2 2 2 2 2 2 2 1 2 1 2 1 2 2 2 2 1 2 2 1 2 2 1 1 2 1 1 2 1 1 1 1 2 2 2 2 2 1 2 1 2 1 1 2 1 1 2 2 1 2 2 2 1 2 1 1 1 1 1 2 2 1 1 2 1 1 2 2 1 1 2 1 1 2 2 1 2 2 1 2 2 1 1 2 1 1 2 2 2 2 2 2 2 2 1 1 1 2 1 1 2 2 2 1 1 2 2 2 1 1 2 1 1 2 1 2 1 2 2 1 1 1 1 2 1 1 2 1 2 2 2 2 1 2 1 1 1 2 2 2 2 2 2 1 2 1 2 1 2 2 2 2 2 2 2 1 1 1 1 2 2 1 2 2 1 1 1 2 2 2 2 2 1 2 2 2 2 2 2 2 1 2 1 1 2 1 1 2 2 2 2 1 1 2 2 2 2 2 2 2 2 2 1 2 1 1 1 2 1 2 2 1 1 2 2 2 1 2 1 1 2 1 1 2 1 1 1 2 1 1 1 1 1 2 2 2 2 1 1 1 1 2 2 1 1 2 1 2 2 1 1 2 1 2 1 1 1 2 2 2 1 1 1 1 2 1 1 1 1 2 1 2 2 2 1 2 1 2 2 2 2 2 2 2 2 1 1 1 2 1 1 1 2 1 1 1 1 1 1 2 1 2 2 2 1 2 1 1 1 2 1 1 1 2 1 2 2 1 1 1 2 2 1 1 1 1 1 1 1 2 1 2 1 1 2 1 2 2 2 1 1 1 1 2 1 1 1 1 2 1 1 1 1 2 1 1 2 2 1 2 1 2 1 2 2 1 1 1 1 2 1 1 2 2 2 1 2 1 2 2 2 2 2 1 1 1 1 2 2 1 2 1 1 1 1 2 1 1 1 2 2 2 1 1 2 2 1 2 2 2 2 2 2 1 2 1 1 2 1 1 2 1 2 1 1 1 2 1 2 1 1 2 2 2 1 2 1 1 2 2 2 2 2 2 1 1 2 2 1 2 2 1 2 2 2 2 2 1 2 1 2 2 1 2 1 2 1 2 2 2 2 2 1 1 1 2 1 2 1 2 1 2 1 1 1 2 1 1 2 1 2 1 2 2 2 2 2 2 2 1 1 2 1 2 1 1 2 1 2 2 1 2 2 1 1 2 1 2 2 2 2 2 1 2 2 2 2 2 2 1 1 1 2 1 2 2 2 1 2 2 1 1 2 2 1 2 1 2 2 2 1 2 1 2 1 1 1 1 1 2 1 1 1 1 2 1 1 2 1 2 1 2 2 2 1 1 1 2 1 1 2 2 2 1 2 1 1 1 1 1 1 1 2 1 2 2 2 1 1 2 2 2 2 2 2 2 2 2 2 2 2 2 1 2 2 1 2 2 2 1 1 1 2 1 1 2 2 1 1 1 2 1 1 2 2 2 1 2 2 2 2 2 2 2 2 2 2 2 2 2 1 1 2 2 1 2 1 2 2 2 2 1 2 1 2 1 2 2 2 2 2 2 2 2 2 1 1 1 2 2 2 1 2 1 1 1 1 1 1 2 1 1 2 2 1 2 2 2 2 2 2 1 1 1 2 2 2 2 1 1 1 1 1 2 1 1 1 1 1 1 1 1 2 2 2 2 2 1 2 1 1 1 2 1 2 2 2 2 2 2 1 2 1 2 1 1 2 2 1 1 1 2 2 2 2 2 2 2 2 2 2 2 2 2 2 2 2 2 2 1 2 2 2 2 2 1 1 1 2 2 2 1 2 2 1 1 1 2 2 2 1 2 1 2 1 2 2 2 2 1 1 1 1 2 1 1 1 1 2 1 1 2 2 2 2 1 2 1 1 1 1 2 2 1 1 1 1 1 2 2 2 1 2 1 1 1 2 1 2 2 1 2 1 1 2 2 1 2 1 2 1 2 2 2 1 1 1 1 1 1 1 2 1 2 1 1 2 2 1 2 1 2 1 1 1 1 1 1 1 2 2 1 1 2 1 2 1 2 2 1 1 2 1 2 2 1 1 2 2 2 2 2 2 2 2 2 2 1 2 2 1 1 1 2 1 1 2 1 1 2 2 1 2 2 2 1 1 1 2 2 1 2 2 2 1 2 2 2 2 1 2 2 2 2 1 1 1 2 2 1 2 1 2 1 2 1 1 2 2 1 1 1 1 2 2 2 1 1 2 2 1 2 1 2 2 2 1 2 1 2 1 1 1 1 1 2 2 2 1 1 1 1 1 1 1 2 1 2 1 2 2 2 2 1 2 2 1 2 2 2 1 2 2 2 1 1 2 2 2 2 1 2 2 2 2 2 2 2 2 1 1 2 1 2 1 1 1 1 1 2 2 2 2 2 2 2 1 2 2 1 2 1 2 2 2 1 2 1 2 1 1 1 2 1 1 2 1 2 1 2 2 1 2 2 1 2 1 2 1 2 2 1 2 1 2 1 1 1 1 1 1 1 2 1 1 1 2 2 1 2 2 2 1 2 2 2 2 2 2 1 1 1 2 2 2 2 2 2 1 1 2 2 2 2 2 1 2 1 2 2 1 2 1 2 1 2 1 2 1 2 2 1 2 2 2 1 1 2 2 2 2 2 2 2 1 1 1 2 1 1 2 1 2 2 2 1 1 2 1 1 1 1 2 2 1 1 1 2 2 2 1 2 1 1 2 2 1 2 2 2 2 1 2 2 1 2 1 2 1 1 2 1 2 1 2 2 1 2 2 1 2 2 1 1 2 2 1 2 2 1 2 2 1 2 1 2 2 2 1 1 2 2 2 1 1 2 1 1 1 2 1 1 2 1 1 2 2 1 1 1 1 2 2 2 1 2 2 1 2 1 2 2 1 2 2 2 1 2 1 2 1 2 1 2 2 2 2 1 2 2 2 2 1 2 2 2 2 1 1 2 1 1 1 2 1 1 1 1 2 1 2 2 2 2 2 1 2 2 1 1 2 2 2 1 2 2 2 2 1 2 2 2 1 1 2 2 2 2 1 2 2 2 2 2 1 1 2 2 2 1 2 2 2 1 1 1 2 2 1 1 2 1 2 2 1 2 2 2 1 1 1 2 2 2 2 2 2 2 2 2 2 2 1 2 2 2 1 2 2 2 1 2 1 2 2 2 1 1 2 1 2 1 1 2 1 1 2 1 2 1 1 2 1 1 1 1 1 2 1 2 2 2 2 2 2 1 1 1 2 1 2 2 2 1 1 1 2 1 1 2 1 1 1 1 2 2 2 1 2 2 1 2 1 1 2 2 2 2 1 2 2 2 2 1 1 1 1 1 2 2 2 1 1 2 2 2 1 1 1 1 1 1 2 1 1 1 2 2 2 2 1 1 1 1 2 1 2 2 2 2 2 2 1 2 2 2 1 2 2 2 2 2 1 2 2 2 2 1 2 2 2 1 1 1 2 2 1 2 2 1 2 2 2 1 2 2 1 2 2 2 2 1 1 2 1 2 2 1 1 2 2 2 2 2 1 1 1 2 1 1 2 2 1 2 2 2 2 1 1 2 1 1 2 1 1 1 1 2 1 2 1 2 2 1 2 2 2 2 2 1 2 2 2 2 2 1 1 2 1 2 2 1 2 2 2 2 1 2 2 1 1 2 2 1 1 2 2 1 2 2 1 1 2 2 1 2 2 2 2 1 2 1 2 1 2 2 1 2 2 1 1 2 2 1 2 2 2 2 2 1 1 1 1 1 1 1 2 1 1 1 2 1 1 2 1 1 1 2 1 2 1 1 2 1 1 1 2 2 2 1 1 1 2 2 2 1 2 2 2 1 2 2 1 2 1 2 2 2 2 1 2 1 2 1 2 2 1 1 2 1 2 2 2 2 2 1 2 2 2 2 1 2 2 2 1 2 2 1 1 1 1 2 2 2 1 1 1 2 1 2 1 2 1 1 1 1 1 2 2 2 1 2 1 2 2 2 1 2 1 1 1 1 2 1 1 2 1 2 2 2 2 2 2 2 2 2 2 1 2 2 1 1 1 2 2 2 1 2 1 2 2 2 2 2 2 2 2 2 2 2 2 2 1 2 2 1 1 2 2 2 1 1 1 1 2 1 1 2 1 1 1 1 1 2 2 2 2 1 1 2 2 2 1 2 1 2 2 2 2 2 1 2 2 1 1 2 2 1 2 1 2 2 2 1 1 2 2 1 2 1 2 1 2 2 2 1 1 2 2 1 1 1 1 1 2 1 2 2 2 2 2 2 1 1 1 2 2 2 2 2 1 2 2 1 1 1 1 2 2 2 2 2 2 1 1 2 1 1 2 2 1 2 2 2 1 1 1 2 2 2 1 2 1 2 1 2 2 2 2 2 2 2 2 1 1 2 1 2 2 2 2 2 1 2 1 2 2 2 2 2 1 1 1 2 1 1 1 2 2 1 2 2 2 2 2 2 1 1 2 2 2 1 1 2 2 2 2 2 1 1 2 2 2 1 2 2 2 2 1 1 2 2 2 2 2 2 2 2 2 1 2 1 2 1 1 1 2 2 1 2 2 2 1 2 2 2 1 1 1 2 2 2 2 2 2 2 1 2 1 1 2 2 2 2 1 1 1 2 2 1 2 1 1 2 1 1 2 2 2 1 1 2 2 1 1 2 2 1 1 1 1 1 1 2 2 1 1 1 1 1 2 2 1 1 2 1 2 2 2 2 1 1 1 1 1 1 2 1 1 1 1 2 2 1 2 1 1 1 1 2 2 2 1 2 2 2 2 2 2 2 2 2 2 2 1 2 2 2 2 2 2 2 2 2 1 2 2 2 2 2 1 2 1 1 2 2 2 2 2 2 1 2 2 2 2 2 1 2 2 2 2 2 2 2 2 2 2 2 2 2 2 2 1 1 2 2 1 2 1 2 2 2 1 2 2 2 1 2 1 2 2 1 2 2 1 2 2 1 2 1 2 1 2 2 2 2 1 2 2 2 2 2 2 2 2 2 2 1 2 2 1 1 2 2 1 2 1 2 2 2 1 2 2 2 2 2 1 1 1 1 1 1 1 1 1 2 1 2 2 1 2 2 2 1 2 2 1 1 1 2 1 1 2 2 1 1 1 1 1 2 1 1 2 1 1 1 2 2 2 1 2 1 1 1 1 1 2 2 2 1 1 1 1 2 1 2 2 2 2 2 2 2 2 2 1 1 1 2 2 2 1 1 1 1 1 1 2 1 2 1 1 2 2 2 1 1 1 1 1 1 1 1 1 1 2 1 2 1 2 1 1 1 2 2 1 1 2 2 2 2 2 1 2 2 2 2 2 2 1 2 2 2 2 2 2 1 2 2 2 2 2 1 2 1 2 1 1 1 1 1 1 1 2 2 2 2 2 2 2 2 2 2 2 2 2 2 1 1 2 1 1 1 1 2 2 1 2 2 1 2 2 2 2 1 1 1 2 2 2 1 1 1 1 2 1 1 2 1 1 1 1 2 2 2 2 1 1 1 2 1 2 2 2 2 2 1 2 2 2 2 1 1 2 1 1 1 2 1 2 1 2 1 2 1 1 1 1 2 1 1 1 2 1 2 2 2 2 2 1 2 1 1 2 2 2 2 1 2 2 2 2 2 1 2 2 2 1 2 1 2 2 2 2 2 2 2 1 2 1 2 1 2 2 2 2 1 1 2 1 1 2 2 2 1 2 2 2 1 1 1 1 2 1 2 1 2 1 1 1 1 1 1 1 1 1 1 1 1 1 1 1 2 1 1 1 2 2 1 2 1 2 1 1 1 1 1 2 1 2 2 2 1 1 1 1 2 1 1 2 1 1 1 2 1 1 2 2 2 1 1 2 1 1 1 1 1 1 1 2 1 1 1 1 2 2 2 1 1 2 2 2 1 1 1 1 2 2 1 2 2 2 1 2 2 2 2 1 1 1 1 1 2 1 2 1 1 1 1 2 2 2 2 2 2 1 2 2 2 2 1 2 2 1 1 2 2 2 2 2 2 2 2 2 1 2 2 2 1 1 2 2 2 2 2 1 1 1 2 2 1 2 1 1 1 1 1 1 1 2 1 2 2 1 2 1 1 1 2 2 1 2 1 2 1 1 2 2 2 2 2 1 2 2 2 2 1 1 1 1 1 2 1 2 2 1 2 2 1 2 2 2 2 2 1 2 2 2 2 2 2 2 2 1 2 2 1 2 2 2 2 1 1 1 2 1 2 1 2 2 2 1 2 1 1 2 1 1 2 2 2 1 1 2 1 2 2 1 1 2 2 2 2 2 2 2 1 2 1 2 2 2 2 1 2 1 2 2 1 2 1 1 1 2 2 1 1 1 2 1 1 2 1 2 2 2 2 1 1 2 2 1 2 2 2 2 1 1 1 2 1 2 2 1 1 1 2 1 2 2 2 2 2 1 2 2 2 2 2 1 1 1 1 1 1 1 2 1 2 2 2 2 2 1 2 2 2 2 2 2 1 1 2 2 1 2 1 1 2 2 2 1 1 2 1 2 2 2 2 2 1 1 1 2 2 1 2 2 2 2 2 2 2 2 2 2 2 1 2 1 1 2 1 1 1 2 1 1 1 2 1 1 2 2 1 2 2 2 1 2 2 2 1 1 2 2 2 2 1 2 2 2 2 1 2 1 2 1 2 2 2 2 2 2 1 1 1 2 1 1 1 2 2 2 1 1 1 2 2 2 1 2 2 2 1 1 2 2 1 2 2 1 2 2 2 2 1 2 1 2 1 1 2 1 2 2 2 2 1 2 2 2 2 2 1 1 2 1 2 2 2 1 2 2 2 2 2 2 2 2 1 2 2 2 2 2 2 2 2 2 2 1 2 2 2 1 1 1 2 1 2 2 2 2 2 1 1 2 2 1 1 2 1 1 1 1 2 2 2 2 2 1 1 1 2 1 2 2 2 2 2 2 2 2 2 2 2 1 1 2 2 1 1 2 1 1 1 2 1 2 1 1 1 2 1 2 1 2 1 2 2 2 2 2 1 2 2 2 1 1 2 2 1 1 1 1 2 2 2 1 2 2 2 2 2 1 2 1 1 1 2 1 1 1 1 1 1 1 2 1 2 1 2 2 1 2 2 2 2 2 2 1 2 2 1 2 2 2 2 2 2 1 2 2 2 1 2 1 2 1 2 1 1 2 2 1 1 1 1 1 2 2 1 1 2 2 1 2 2 1 2 1 2 2 1 1 1 2 1 2 2 2 2 1 1 1 1 1 2 2 2 2 2 1 1 1 1 1 1 1 1 2 1 1 2 2 1 1 1 1 2 1 2 2 2 2 1 2 2 2 2 2 2 1 1 1 1 2 1 2 2 2 2 2 2 2 2 1 1 2 1 1 2 2 1 1 2 1 1 2 1 2 1 2 1 2 1 2 2 1 2 2 2 2 1 2 1 1 1 1 2 2 2 1 2 2 1 2 1 1 1 1 1 1 1 1 2 1 2 1 1 1 2 2 1 1 1 2 2 2 1 2 1 2 1 2 1 2 1 2 1 1 2 1 2 1 1 1 1 1 2 1 1 2 2 2 2 1 2 2 1 2 1 2 2 2 2 1 2 2 2 2 2 1 2 2 1 1 2 2 1 1 2 1 2 2 2 2 2 1 2 2 2 2 1 1 2 1 2 2 2 1 1 2 1 1 1 2 2 1 1 2 1 1 2 1 1 2 1 1 1 1 2 2 1 2 1 1 2 2 1 2 2 1 2 1 2 1 2 2 2 2 1 1 1 1 1 2 2 2 2 2 2 1 2 2 2 2 2 1 1 1 1 2 2 2 2 1 1 1 2 2 1 1 1 1 1 2 1 1 1 2 1 1 1 1 2 1 1 2 1 2 1 2 1 1 2 1 2 2 2 2 2 2 1 2 2 2 2 1 1 1 1 2 2 2 2 1 1 2 1 1 2 2 2 2 1 2 1 2 2 1 2 1 1 2 2 1 2 1 1 1 1 1 2 2 2 1 2 1 1 2 2 1 1 1 1 2 2 2 2 1 1 1 2 2 2 2 2 2 1 2 2 2 2 1 2 1 2 2 1 2 2 2 1 2 2 2 2 2 2 2 2 1 2 2 1 2 1 2 2 1 1 2 2 2 1 2 2 2 1 2 1 1 1 1 2 1 2 2 2 2 2 2 1 2 1 1 1 2 1 1 2 2 2 1 2 2 1 2 1 1 2 2 1 1 1 2 1 1 2 2 1 1 2 2 2 1 1 2 2 1 2 1 2 2 1 2 2 2 1 1 1 1 1 2 2 1 1 2 1 1 2 2 1 2 1 1 1 2 2 1 2 2 2 2 1 2 2 2 2 1 2 2 2 2 1 2 2 1 1 1 2 1 2 2 2 1 2 1 1 2 2 1 1 1 2 2 2 2 2 1 1 1 1 1 2 2 1 1 2 2 1 2 2 1 2 2 1 2 1 2 2 1 2 2 1 2 2 2 2 1 1 2 1 2 2 2 1 1 1 2 2 1 1 1 1 1 2 2 1 1 2 1 2 2 2 1 2 1 2 1 1 2 1 2 2 2 1 1 2 2 2 2 1 1 2 2 2 2 1 2 2 2 1 2 2 1 1 2 2 2 2 2 2 1 2 1 2 2 2 1 1 2 1 1 1 2 1 1 2 1 1 2 2 1 1 1 2 1 2 2 1 1 2 1 1 2 1 1 1 2 1 1 1 1 2 1 1 2 1 1 2 1 1 2 2 2 1 2 2 1 1 1 1 1 1 1 1 1 1 1 1 1 1 2 2 2 1 1 2 1 1 1 1 2 2 2 2 2 2 1 2 1 2 2 1 2 2 1 2 1 2 1 2 1 1 1 2 2 1 1 1 2 1 1 1 1 1 1 1 1 1 2 2 2 2 2 2 1 2 1 1 1 1 2 1 2 2 2 1 1 1 2 2 2 2 1 1 1 2 2 1 2 2 1 1 1 2 1 2 1 2 2 1 1 2 2 2 2 1 1 1 1 2 2 1 1 2 1 2 2 2 2 2 1 2 1 2 2 2 1 1 1 2 2 2 1 2 1 1 2 2 2 1 2 1 2 1 2 2 2 2 2 2 1 1 2 2 2 2 2 1 2 1 1 2 1 1 1 2 2 2 2 2 2 2 1 2 2 2 2 2 2 2 2 1 1 1 2 1 1 2 2 1 2 2 2 1 1 2 2 2 1 2 2 2 1 1 2 2 1 2 2 1 1 1 2 1 2 1 1 2 1 2 2 2 2 2 2 1 1 1 2 2 2 1 2 2 1 1 2 1 2 2 2 1 1 2 1 2 1 2 1 1 2 2 2 2 1 1 1 1 2 1 1 1 1 1 1 1 1 2 2 2 1 2 1 1 2 2 2 2 1 1 1 1 1 1 1 2 1 1 2 2 1 2 1 2 1 1 2 2 1 1 2 1 2 2 1 2 2 1 1 1 2 1 2 2 1 1 1 2 2 1 2 1 1 2 1 2 2 1 2 2 2 1 1 2 1 1 2 2 1 1 1 2 1 1 1 2 1 1 1 1 2 2 1 1 2 2 1 2 2 1 1 2 2 2 1 1 1 1 2 1 2 2 2 1 2 2 2 1 1 2 2 2 2 2 2 2 2 2 2 2 2 2 2 1 2 2 1 1 2 2 2 2 1 2 2 2 1 1 2 2 2 1 2 2 2 2 2 2
  000001  010004 1 2 1 2 2 1 2 2 1 1 1 1 2 2 1 2 1 1 2 2 1 1 2 1 2 1 2 2 2 2 2 2 2 2 2 1 2 1 2 1 2 2 1 2 2 2 1 2 1 2 2 2 1 2 2 2 2 2 1 2 2 2 2 2 1 1 2 1 1 2 1 1 2 2 2 1 2 1 1 2 2 2 2 1 1 1 1 2 1 2 1 1 2 1 1 1 2 2 1 2 2 1 2 2 2 1 2 2 2 1 2 2 2 2 2 2 2 2 1 1 2 2 2 2 1 2 1 2 2 2 2 2 2 2 1 2 1 1 2 2 2 2 1 1 1 1 1 2 1 1 2 2 2 1 1 1 1 1 1 1 1 1 1 1 1 1 1 2 1 2 1 2 1 1 1 1 2 1 2 2 2 2 2 2 2 2 2 2 2 2 2 2 2 1 1 2 1 1 2 1 2 1 1 2 2 2 1 1 2 1 2 2 2 2 2 2 1 1 2 1 2 1 2 1 1 2 2 2 2 2 2 1 2 2 2 2 2 2 2 2 1 1 2 1 2 2 2 2 1 2 2 2 2 2 2 1 1 2 2 1 2 2 1 2 1 1 2 1 2 2 2 2 2 1 1 1 1 2 2 1 2 1 2 2 2 2 2 1 1 1 2 2 1 2 1 1 1 2 2 1 1 1 1 1 2 2 1 2 1 1 2 2 1 1 1 2 2 2 1 2 1 1 1 2 2 2 2 1 2 2 2 2 2 2 1 1 2 2 2 1 2 2 2 2 2 2 2 2 1 2 1 1 2 1 2 2 2 2 1 2 2 1 1 1 2 1 1 2 2 1 2 2 1 2 2 2 1 1 1 2 1 2 2 2 2 2 1 1 1 1 2 1 2 2 2 2 2 2 2 2 2 1 1 1 1 1 2 1 2 1 2 1 1 1 2 1 2 2 1 2 2 2 1 1 1 1 2 2 1 2 2 2 1 1 1 1 2 2 1 1 2 1 2 1 1 1 1 2 2 2 2 1 1 2 2 1 1 1 1 1 1 1 1 1 1 2 1 1 1 2 2 1 2 2 1 2 1 1 2 2 2 2 2 1 1 1 1 2 2 1 1 1 2 1 1 2 1 1 1 2 1 2 1 2 1 2 1 2 2 2 1 2 1 2 1 2 1 1 1 1 1 1 2 2 1 2 1 2 1 1 1 2 1 1 2 1 1 2 1 1 2 2 1 1 1 2 1 2 2 1 1 2 1 1 1 1 1 2 2 2 1 1 1 1 2 1 1 1 2 1 1 1 1 1 1 2 2 1 2 1 2 1 1 2 1 2 2 2 1 2 1 1 2 1 2 1 1 1 2 1 2 1 2 1 1 1 1 2 2 2 2 2 1 1 2 2 2 1 2 1 2 2 2 2 2 1 2 1 2 1 1 2 2 1 2 2 2 2 1 2 1 2 1 2 1 2 2 2 2 2 2 2 2 2 1 2 2 2 2 2 1 1 2 2 2 1 2 2 2 1 1 1 2 2 2 2 2 1 2 2 2 2 2 1 1 1 2 2 2 2 2 2 2 1 2 2 2 2 2 2 2 2 2 1 2 1 2 2 2 2 1 1 1 2 2 2 2 2 1 2 2 2 1 2 1 1 2 2 1 1 1 1 2 2 1 2 1 2 2 2 2 2 1 2 2 1 1 1 1 1 1 2 2 2 2 2 2 2 2 2 2 1 2 1 2 2 2 2 2 2 2 1 2 2 1 1 1 2 2 1 1 1 2 2 1 2 1 1 2 1 1 2 1 1 1 2 1 1 1 1 2 2 1 2 2 2 1 2 1 2 1 1 1 1 2 2 2 2 2 1 1 1 2 2 2 2 2 1 1 1 1 2 1 1 2 2 1 2 1 2 1 1 2 1 1 1 1 2 1 2 1 1 2 1 1 2 2 2 2 2 2 2 2 2 2 1 2 2 2 1 1 1 2 2 2 2 1 2 2 2 1 2 1 1 1 1 2 1 1 1 2 2 2 2 2 1 1 1 2 2 2 1 2 2 1 2 1 1 2 2 2 1 2 1 2 1 1 1 1 2 1 2 1 1 2 1 2 2 1 2 2 1 2 1 1 1 2 1 1 1 2 2 1 2 1 1 1 1 1 1 1 2 2 1 1 2 2 2 1 2 2 2 2 2 1 2 1 2 1 1 1 1 2 1 2 2 2 2 2 2 1 1 2 2 2 1 1 1 1 2 2 1 1 2 2 1 1 1 2 2 2 2 1 2 2 1 2 2 1 1 2 1 1 2 1 2 1 1 2 1 1 1 2 1 1 2 2 2 1 2 2 1 2 2 2 2 2 1 2 1 1 2 2 2 1 2 1 2 2 2 1 2 2 2 1 1 1 2 1 1 2 1 1 2 2 1 1 1 2 2 2 2 1 1 2 2 1 2 2 2 2 1 1 2 1 1 2 1 1 2 1 1 2 1 2 2 1 2 1 2 2 2 1 2 2 1 2 2 1 1 2 2 2 1 2 2 2 2 1 2 2 2 2 1 2 1 2 1 2 1 1 2 2 2 1 1 2 2 1 2 2 1 1 1 2 2 2 1 2 2 1 2 2 1 2 1 1 1 2 1 2 1 2 1 1 1 2 2 2 1 2 2 2 2 2 2 2 2 2 1 1 2 2 1 2 2 1 2 2 2 2 2 2 2 2 2 1 2 2 2 2 1 2 1 1 1 1 1 1 1 1 1 2 1 1 2 1 1 2 1 2 2 1 2 2 1 1 2 2 2 1 1 2 2 2 2 2 1 2 2 1 2 2 2 2 1 2 2 1 2 2 2 2 1 1 2 2 1 1 2 2 2 2 1 2 2 2 2 1 2 2 2 2 2 2 2 2 1 1 2 2 2 2 2 2 2 2 2 2 1 2 2 1 2 2 2 2 2 2 2 2 2 2 2 1 1 2 1 2 2 2 2 2 2 2 2 2 2 2 2 2 2 1 2 1 2 2 1 2 1 2 2 2 2 1 2 2 2 2 2 1 1 2 2 2 2 2 1 1 2 1 2 2 2 2 2 2 2 2 1 1 1 2 2 1 2 2 2 2 2 1 2 2 2 1 2 2 2 2 2 2 1 1 1 2 1 2 2 1 2 2 2 2 2 2 2 2 1 1 2 1 1 2 2 1 1 2 1 2 2 1 1 2 2 2 2 2 1 2 2 1 1 2 2 2 1 1 2 1 2 2 2 2 2 2 2 2 2 1 2 2 1 2 2 1 2 2 2 1 1 2 1 2 1 1 1 2 1 2 2 1 2 2 2 2 2 2 2 1 2 2 2 2 2 2 1 2 2 1 1 2 2 2 2 2 2 1 1 2 2 1 2 2 1 1 1 1 2 2 2 2 2 1 2 2 2 2 1 1 2 2 2 1 2 2 1 1 2 1 1 1 1 1 1 2 1 1 2 2 2 2 1 1 1 1 2 2 1 1 2 1 1 1 2 1 2 2 1 2 2 1 1 1 2 2 2 1 2 1 1 1 2 2 1 2 1 2 1 2 1 1 2 1 1 2 1 1 1 1 1 2 1 1 1 1 1 1 1 2 2 1 1 1 1 1 1 1 1 2 1 1 2 2 2 1 2 2 2 2 1 1 2 2 1 2 2 2 2 1 2 2 1 1 2 2 1 2 2 1 2 2 2 2 2 2 2 2 1 2 2 2 2 2 1 2 2 1 2 2 1 2 2 1 2 2 2 1 1 2 2 2 2 2 1 1 1 1 1 1 2 1 1 1 2 1 2 2 2 1 1 2 1 2 2 2 2 2 1 2 2 2 2 1 2 2 2 1 2 1 1 2 1 1 2 2 1 2 2 1 2 2 1 2 2 1 1 2 1 2 2 1 1 2 2 2 2 1 2 2 1 1 2 2 1 2 1 1 2 2 2 2 2 2 2 2 2 2 2 2 1 2 2 2 2 2 2 1 2 2 1 2 1 2 1 2 1 1 2 2 2 1 1 2 2 2 1 1 1 1 2 2 2 2 2 1 2 2 1 1 2 2 2 2 1 2 2 2 2 2 2 2 1 2 2 1 2 1 2 1 2 1 2 2 2 2 2 2 2 2 2 2 2 1 1 2 2 1 2 1 2 1 2 1 2 2 2 1 2 1 2 2 1 1 1 2 1 2 2 2 1 2 1 2 2 2 2 2 2 1 2 2 2 2 2 1 1 1 1 1 2 2 2 2 2 1 1 1 2 1 2 1 1 2 1 2 1 2 2 1 2 1 2 2 2 1 2 2 2 2 2 1 1 2 1 2 2 2 2 2 1 2 2 1 2 1 1 2 2 1 1 2 2 1 1 2 1 2 1 2 1 2 1 2 2 1 2 2 1 2 2 2 2 1 1 2 1 1 1 2 1 1 1 1 1 2 2 1 1 2 1 1 2 1 2 2 1 2 2 1 2 2 1 2 1 2 1 2 2 2 1 1 2 1 1 1 1 1 1 1 1 2 1 1 2 2 2 2 2 1 1 2 2 1 1 2 1 2 1 1 1 1 1 1 2 1 1 2 1 2 1 2 1 1 1 1 2 2 2 2 1 2 2 2 2 1 1 2 1 1 2 2 1 1 1 1 2 2 2 1 2 1 2 2 1 1 2 2 2 1 2 2 1 1 1 2 1 1 1 2 1 2 1 1 1 1 1 1 1 2 1 1 2 1 2 2 2 2 1 2 1 2 2 1 2 1 2 2 2 1 2 1 2 2 1 2 2 2 1 1 1 2 1 2 1 2 1 2 2 2 2 2 1 1 2 1 1 1 2 2 1 1 1 1 1 1 2 2 2 1 1 1 2 2 1 2 1 1 2 2 1 1 2 2 2 1 1 1 2 1 2 2 2 2 2 2 1 2 2 2 2 2 1 2 1 2 2 1 1 1 1 2 2 2 2 2 2 2 1 1 1 1 1 2 1 2 1 1 1 2 1 1 2 2 1 1 2 1 2 2 2 2 1 2 1 2 2 1 2 1 2 1 2 2 1 2 1 1 1 1 2 1 1 2 1 2 1 2 1 1 1 1 1 2 2 1 1 2 2 1 2 2 1 2 1 2 1 2 1 2 1 1 2 2 1 2 1 1 1 1 2 1 1 1 2 2 2 1 2 1 2 1 1 2 1 1 1 2 1 2 2 2 1 1 1 2 2 2 2 2 2 2 2 1 1 2 2 2 2 2 2 1 1 1 2 1 1 1 1 2 2 1 2 2 1 1 1 2 2 1 1 1 2 2 2 2 2 1 1 1 1 2 2 2 1 1 2 1 2 2 2 1 2 2 2 1 2 2 2 2 2 2 2 2 2 2 1 2 1 1 1 2 2 2 1 1 1 1 1 1 1 1 2 1 1 1 2 1 2 2 2 1 1 2 1 1 1 1 1 1 1 1 2 2 1 2 1 2 1 2 1 1 2 1 2 1 1 1 1 2 2 2 1 2 2 1 2 2 2 2 2 1 2 1 2 1 1 2 2 2 1 1 2 1 1 2 2 2 1 2 1 1 1 1 1 1 2 2 1 1 2 1 2 1 1 1 2 1 2 2 1 1 1 2 2 2 1 1 1 1 1 1 1 1 2 1 2 1 1 1 1 2 1 1 1 1 2 2 2 1 2 2 2 2 2 1 1 2 2 2 1 2 2 1 1 2 1 1 2 2 2 2 1 1 1 1 1 2 1 1 2 2 1 2 2 1 2 2 2 2 2 2 1 1 1 2 1 2 1 2 2 1 2 2 1 1 2 2 2 1 2 2 1 2 2 2 2 1 2 2 2 2 2 2 2 2 1 1 1 2 2 2 2 1 2 2 2 2 1 1 2 2 2 2 2 1 1 2 1 1 1 2 1 2 1 2 2 2 2 2 2 2 2 1 2 2 1 1 1 1 1 2 1 2 1 2 2 2 2 2 2 1 2 2 1 1 2 1 1 1 1 1 1 1 2 1 1 2 1 2 1 1 2 1 2 2 2 2 2 1 1 1 1 2 1 1 2 2 1 2 2 1 1 2 1 1 1 1 1 1 2 1 1 2 2 1 1 1 1 1 1 1 2 1 1 1 2 1 1 2 2 1 1 2 1 2 1 1 2 2 2 2 1 2 2 1 1 1 2 1 1 2 1 1 1 2 2 1 2 1 1 1 2 1 1 1 2 1 2 2 2 2 2 2 1 2 1 2 2 2 1 2 2 2 1 2 2 2 2 1 2 1 1 2 2 1 2 2 2 1 1 1 1 2 1 1 1 1 2 1 2 1 1 2 1 2 2 2 1 1 2 2 1 2 2 2 2 2 2 1 2 1 1 2 1 2 2 2 2 2 1 1 2 2 1 2 1 1 2 2 1 2 2 2 2 2 1 2 1 2 1 1 1 1 2 2 1 1 2 2 2 1 2 2 1 2 2 2 2 1 1 1 2 2 2 1 2 2 2 1 1 2 1 2 2 1 1 1 2 2 2 2 2 2 2 2 2 1 2 1 2 1 1 2 1 2 1 2 2 2 1 2 2 1 2 1 1 1 2 1 2 2 2 2 1 1 1 1 2 2 1 2 1 2 1 1 2 2 1 1 2 2 1 2 2 2 2 2 1 2 1 2 1 2 2 2 2 2 1 2 2 2 1 2 1 2 2 2 2 2 2 2 2 2 2 2 2 1 2 2 1 2 2 2 2 2 1 2 1 2 2 2 2 1 2 1 2 2 2 2 2 2 2 2 2 2 1 2 2 2 2 2 2 2 2 2 1 2 2 1 2 2 2 2 2 2 2 1 2 2 2 1 2 2 2 1 2 2 2 1 1 2 2 2 2 1 1 1 1 1 1 2 1 2 2 2 2 1 1 2 2 1 1 2 1 2 2 1 1 2 2 2 2 2 2 2 2 2 2 1 1 1 1 1 1 1 1 2 1 1 1 2 2 2 1 1 1 1 1 1 1 2 1 1 1 1 2 1 2 1 1 1 1 1 1 1 1 2 1 2 2 2 1 2 1 1 1 2 1 1 1 1 1 2 2 2 2 2 2 2 2 2 2 1 2 2 1 2 1 1 2 1 2 1 1 2 1 2 1 2 1 1 1 1 1 2 2 1 1 1 2 2 1 1 1 2 2 2 1 1 1 2 2 2 2 2 2 2 2 1 1 2 2 1 2 2 2 2 2 1 2 2 1 2 2 1 2 2 1 2 2 2 1 2 2 2 1 2 2 2 2 2 2 2 2 2 2 2 2 2 1 2 2 2 2 2 1 1 2 2 2 1 2 2 2 2 2 1 1 2 2 2 1 2 2 2 2 1 1 2 2 2 2 2 1 1 1 2 1 1 2 1 1 2 2 2 1 2 1 2 2 2 2 2 1 2 2 2 2 2 2 2 2 2 2 2 2 2 2 1 2 2 2 1 1 1 2 2 1 1 1 2 1 1 2 2 2 2 1 2 2 2 2 2 2 1 2 1 2 1 2 1 2 2 2 2 2 1 2 1 2 2 2 2 2 1 2 2 2 2 1 1 2 2 1 1 2 1 1 2 1 1 2 1 1 1 1 1 1 2 1 1 2 1 2 1 2 1 1 2 1 2 2 2 2 2 1 2 2 2 2 2 1 1 1 2 2 2 2 2 1 2 2 1 1 2 2 2 1 2 2 1 1 1 2 2 2 2 1 1 1 1 2 2 1 1 1 2 1 2 2 2 2 2 2 2 1 2 2 2 1 2 2 1 1 1 2 1 2 1 1 2 2 2 2 2 1 2 1 2 1 2 2 1 2 1 1 1 2 2 2 1 2 2 1 1 2 1 1 1 1 2 2 2 1 2 2 1 2 1 2 1 1 1 1 2 1 2 1 1 2 1 1 2 2 2 2 1 1 1 1 2 1 2 1 2 2 1 2 1 1 1 2 2 2 2 1 2 1 1 1 1 2 1 1 1 2 1 1 2 1 1 1 2 1 2 2 1 1 2 2 2 1 2 1 2 2 2 1 1 1 2 2 1 1 2 1 2 1 1 2 2 1 1 2 1 1 1 1 1 1 1 2 2 1 2 1 1 1 1 1 2 1 2 2 2 2 1 2 2 1 2 2 2 1 1 1 2 2 1 2 1 1 2 2 1 1 2 2 1 1 1 2 2 2 2 2 2 2 1 2 1 2 1 1 2 1 1 1 1 2 2 2 1 2 2 2 1 2 1 2 2 2 1 1 1 2 2 2 2 2 2 1 2 2 2 1 1 2 1 1 1 1 1 2 2 2 2 1 2 1 1 1 1 2 1 2 2 1 2 2 2 2 2 2 2 1 1 2 1 1 2 2 2 2 2 2 2 1 1 1 1 2 1 1 2 2 2 2 2 2 1 2 2 1 2 2 1 2 2 2 2 2 2 1 1 2 1 2 2 1 2 1 2 2 2 2 2 2 2 2 2 1 2 2 2 2 2 2 1 2 2 2 2 1 1 1 2 1 2 2 2 2 2 2 2 1 1 2 2 1 2 2 1 1 2 1 2 1 2 1 2 2 1 2 1 2 2 2 2 2 2 2 1 2 2 2 1 2 2 2 2 2 2 1 2 2 2 1 2 2 2 1 1 1 2 2 1 2 1 2 2 2 2 2 1 1 2 2 2 2 2 2 2 1 2 2 2 2 1 2 1 2 1 1 1 2 2 2 1 2 2 2 2 2 1 2 1 1 1 1 1 1 2 2 2 1 2 2 1 2 1 2 1 1 2 1 2 2 1 2 1 1 1 2 1 2 2 1 1 2 2 2 1 1 1 2 2 1 2 2 2 1 2 1 1 1 2 1 2 1 2 1 1 2 2 2 1 1 1 1 2 1 1 2 1 2 2 2 1 2 2 1 1 2 1 2 2 2 1 2 1 1 2 2 2 2 2 2 1 2 2 2 2 2 2 2 2 2 1 1 2 2 1 1 2 1 1 1 1 1 2 2 1 1 1 2 1 2 2 2 1 2 1 1 2 1 1 1 2 2 1 2 1 2 1 2 1 2 2 2 1 1 1 2 1 1 2 2 1 1 1 1 2 1 2 2 2 2 2 2 1 1 1 2 1 1 2 2 2 2 1 1 2 1 2 2 1 1 1 2 1 1 2 1 2 1 2 2 1 1 2 1 2 2 1 2 1 1 1 2 1 1 2 2 2 1 1 2 2 1 1 1 1 1 2 1 2 2 2 2 1 1 2 1 1 2 2 2 2 1 2 1 2 2 1 2 1 1 1 1 1 1 1 2 1 1 2 2 2 2 1 1 2 2 2 1 1 1 2 2 1 1 1 1 2 1 1 2 1 1 1 1 2 1 2 2 2 1 2 1 2 1 1 2 1 1 1 2 1 2 2 2 2 1 2 2 1 2 2 1 1 1 2 1 2 2 2 2 2 2 2 2 1 2 2 1 1 2 1 2 2 1 1 1 1 2 2 2 2 2 2 2 2 2 1 2 2 2 2 1 2 2 2 1 1 2 2 2 2 2 1 2 2 2 2 2 1 2 2 2 2 2 1 2 2 2 1 2 2 1 2 1 2 2 2 2 1 2 2 1 2 2 1 2 2 2 2 2 2 1 1 2 2 2 2 1 2 1 1 2 2 2 1 1 2 2 2 2 2 1 1 2 2 2 2 2 2 1 2 1 1 1 2 1 2 2 1 1 2 1 2 2 1 2 1 2 2 2 1 1 2 2 1 1 2 2 2 1 2 2 2 2 2 1 2 2 2 2 1 1 1 1 2 2 1 1 2 1 1 1 1 1 2 2 2 2 2 2 1 2 2 2 2 2 2 1 1 2 2 2 2 2 2 1 2 1 2 2 1 2 2 2 1 2 1 2 2 2 2 2 2 2 1 1 2 1 2 1 2 1 2 2 2 2 2 2 2 2 1 1 2 2 2 2 2 2 1 1 2 2 2 1 2 1 1 1 2 1 2 2 2 1 2 1 1 1 2 1 2 2 1 2 2 1 2 1 2 2 2 2 1 1 2 1 1 2 2 1 2 1 1 2 2 1 1 2 1 1 1 2 1 1 1 1 2 2 2 2 2 2 1 2 1 2 1 1 2 2 1 2 2 2 1 1 1 1 2 1 2 2 1 2 2 2 2 1 1 1 1 1 1 1 2 1 1 2 2 1 2 2 1 2 2 1 2 2 2 2 2 1 1 2 2 2 2 2 1 2 1 2 1 2 2 2 2 2 2 2 2 2 2 2 2 2 2 2 2 2 2 2 1 2 2 1 2 2 1 1 1 1 2 1 2 1 2 2 1 1 1 1 2 1 1 1 1 2 1 1 1 1 1 1 1 1 2 1 1 2 1 2 1 1 1 1 2 1 1 2 1 2 1 2 1 2 1 1 1 1 1 2 1 1 1 1 2 2 2 2 1 2 2 2 1 1 2 2 2 1 1 2 1 1 2 1 1 1 2 1 2 1 1 2 2 2 1 1 1 2 1 2 1 1 2 2 2 1 1 1 1 1 1 1 2 1 1 1 2 1 1 1 1 2 1 2 2 2 1 1 2 1 2 1 2 1 1 1 1 2 1 1 1 1 2 1 1 1 1 1 1 2 1 1 1 1 1 1 1 2 1 1 1 1 1 2 2 2 1 2 1 2 1 1 1 2 2 2 1 1 1 1 1 2 1 2 2 1 2 2 2 1 2 2 2 1 2 2 1 2 2 1 2 1 1 1 1 1 1 2 2 2 2 1 2 2 1 1 1 2 2 2 1 2 2 2 2 2 1 2 2 2 2 1 1 2 1 2 2 1 1 1 1 2 2 2 1 2 2 1 2 1 2 2 2 1 1 1 2 2 2 1 2 2 2 1 2 1 2 2 2 2 2 1 1 2 1 2 1 1 2 2 2 2 2 2 2 2 2 1 1 1 2 1 2 1 1 2 1 2 2 2 2 1 1 1 1 1 1 2 1 1 1 2 1 2 1 1 1 2 2 2 1 1 2 1 2 2 1 1 2 1 2 2 1 2 2 1 1 2 2 2 2 2 2 2 2 2 1 2 1 2 1 2 2 2 2 2 1 2 1 2 1 2 2 2 1 2 2 2 1 2 1 1 2 2 2 2 2 1 1 2 1 2 1 2 2 2 2 1 1 1 2 1 1 2 2 1 1 1 2 1 1 2 1 2 1 1 2 1 1 1 2 1 1 1 1 2 2 1 2 1 2 2 2 1 2 2 1 1 2 1 1 2 1 2 2 2 1 2 2 1 1 2 2 1 1 1 2 2 2 1 2 1 1 1 1 1 2 1 1 1 1 2 2 2 2 1 1 1 1 2 1 2 1 2 1 1 1 1 2 1 2 2 1 2 1 2 2 2 2 1 1 1 1 2 1 2 1 1 2 1 2 2 2 2 2 2 2 1 2 2 1 2 1 1 1 1 1 1 2 1 2 1 2 2 1 1 2 2 1 1 2 1 2 2 1 1 1 2 2 1 2 1 1 1 2 1 2 1 2 1 2 1 2 1 1 1 2 1 2 2 1 2 1 2 1 1 2 2 2 2 1 1 1 2 2 2 2 2 2 2 1 1 1 1 2 2 2 1 2 1 2 2 1 1 1 1 2 2 2 2 1 1 2 2 2 1 1 1 2 1 2 2 1 2 2 2 1 2 1 2 1 2 1 1 1 1 2 1 1 2 2 1 1 2 2 1 2 2 2 2 1 2 2 2 2 2 1 2 1 2 1 1 1 1 2 1 1 2 1 1 2 1 2 1 1 2 2 2 2 1 2 2 2 1 2 1 2 1 1 2 1 1 2 1 1 2 1 1 1 1 1 2 1 2 1 1 1 2 1 1 1 2 1 1 2 2 2 1 1 1 1 2 1 1 2 1 2 1 2 2 2 2 1 2 2 2 2 1 1 2 1 1 2 1 1 1 1 1 1 2 1 1 2 2 1 2 1 1 2 1 2 2 1 2 2 1 2 2 1 1 2 2 2 2 2 2 1 2 1 2 2 2 2 2 2 2 2 2 2 2 2 2 1 2 1 1 2 2 1 1 1 1 1 1 1 1 1 1 2 2 2 2 2 2 2 2 2 2 2 2 2 2 2 2 2 2 1 1 2 1 1 2 2 1 1 1 1 1 1 2 1 2 2 1 1 2 2 2 2 2 2 2 2 1 2 2 2 2 2 1 2 2 1 2 1 1 2 1 2 2 2 1 1 2 2 1 1 1 2 2 2 1 1 2 2 1 2 2 2 2 2 1 2 1 2 1 1 1 2 1 1 2 1 1 2 2 1 2 1 1 2 2 2 2 2 2 2 2 2 2 2 1 1 2 2 1 2 2 2 1 2 1 2 2 2 1 1 1 1 1 2 2 2 2 2 2 2 2 2 2 2 2 2 1 1 2 1 2 1 2 2 1 2 2 2 2 2 2 1 1 2 1 2 1 2 1 2 2 2 1 1 2 2 2 1 1 2 1 1 2 1 2 2 2 2 1 1 1 2 1 1 1 2 2 1 1 2 1 1 2 2 1 1 2 2 1 2 2 2 1 2 2 2 2 1 2 2 2 1 1 1 1 2 1 1 2 1 1 1 2 2 2 2 2 2 2 2 2 2 2 2 1 2 2 1 2 2 2 1 2 1 2 2 2 1 1 2 1 2 2 1 1 1 2 2 1 2 1 1 1 1 1 1 1 2 2 2 1 1 1 1 1 1 1 2 2 1 2 1 2 2 2 2 1 2 2 2 1 1 2 2 2 1 2 1 1 2 2 2 1 2 2 1 2 2 1 1 2 2 2 1 2 1 2 2 2 2 1 2 2 2 1 2 1 2 2 2 2 2 2 2 2 2 1 2 2 1 1 2 2 2 2 2 1 2 2 2 1 2 1 1 2 2 2 1 1 2 2 2 2 1 1 1 1 1 1 1 1 2 1 1 1 1 1 2 1 2 2 2 2 2 2 1 1 2 1 1 1 2 2 2 2 2 2 2 1 2 1 2 1 2 2 2 2 1 2 2 1 2 2 1 1 2 1 1 2 2 1 2 1 2 1 1 1 1 2 2 2 1 2 2 1 2 1 1 2 2 1 2 2 1 1 2 2 2 2 2 1 1 2 2 1 2 1 1 2 2 2 2 2 2 2 2 2 1 1 1 1 2 2 2 2 2 1 1 1 1 2 2 2 2 2 1 1 1 1 1 2 2 2 2 2 2 1 1 1 2 1 1 2 2 1 1 1 2 1 1 2 2 2 2 2 2 2 1 2 2 2 2 2 1 2 1 2 1 2 1 2 1 2 1 2 2 2 2 2 1 1 1 2 2 1 1 2 2 2 2 1 1 2 1 1 1 2 1 1 1 1 1 2 1 1 1 1 2 1 2 2 2 2 2 1 1 2 2 1 1 2 1 2 2 1 1 1 1 1 1 1 1 1 1 2 1 2 2 2 1 1 1 1 1 2 1 1 2 2 1 1 2 1 1 2 1 1 1 2 1 1 1 1 2 2 2 2 2 1 1 1 1 2 1 1 2 2 1 2 1 1 1 2 1 2 2 1 1 2 2 2 1 1 2 1 2 1 1 1 1 2 1 2 2 1 1 2 1 2 2 1 2 2 2 2 2 1 1 1 2 1 2 1 1 1 2 1 2 2 1 1 1 2 2 2 2 2 2 2 2 1 1 2 1 1 1 1 2 2 1 1 2 1 1 1 1 1 1 1 1 2 2 2 2 1 2 1 2 2 2 1 1 1 1 2 1 1 1 1 1 2 2 2 2 2 2 2 1 2 2 2 2 1 2 1 1 2 2 2 2 1 2 1 2 2 2 2 1 2 2 1 1 2 2 2 2 1 2 1 2 2 2 1 2 2 2 2 1 2 1 2 2 2 2 2 2 2 1 1 2 2 2 2 1 1 2 2 2 1 2 2 1 2 1 1 2 2 2 2 1 2 2 1 1 2 1 2 1 1 2 2 2 2 1 2 1 1 2 1 1 2 1 2 1 2 2 2 1 1 1 1 2 2 2 2 1 2 1 1 2 2 2 2 1 1 1 2 1 2 1 2 1 2 2 1 1 1 2 2 1 1 1 1 2 2 2 2 1 1 1 2 2 1 2 2 1 2 1 2 2 2 2 2 1 2 2 1 1 1 1 2 2 2 1 1 1 2 2 2 2 1 1 1 2 1 2 2 2 1 2 2 1 1 2 1 1 2 2 2 2 2 1 2 2 2 2 2 2 2 2 1 2 1 1 2 1 2 2 1 1 2 2 2 2 2 1 1 1 2 1 1 1 1 2 1 2 2 2 1 2 2 1 1 2 1 1 2 1 1 1 2 2 2 1 1 1 1 1 2 1 1 1 1 2 1 2 1 1 2 2 1 1 1 1 1 1 2 2 2 1 1 1 1 2 1 1 2 2 1 1 1 1 2 2 2 2 2 2 2 2 2 1 1 1 1 1 1 1 2 1 2 2 1 2 1 2 1 1 2 2 1 1 2 2 2 2 1 1 1 2 2 2 1 2 2 1 1 1 1 1 1 1 1 2 2 2 2 2 2 2 2 2 1 1 2 2 2 1 2 1 1 1 1 1 2 1 1 1 2 1 1 1 1 2 2 2 1 1 2 1 1 1 1 1 1 2 2 1 1 2 2 2 1 2 1 1 1 1 1 1 2 2 2 2 1 2 1 2 1 2 1 2 2 2 2 2 2 2 2 2 2 2 2 2 2 2 1 2 2 2 2 2 2 2 2 2 2 2 2 1 2 2 2 1 2 1 1 1 2 2 1 1 1 1 2 1 1 1 1 1 1 1 2 2 2 2 1 2 1 1 1 1 2 2 1 2 1 1 1 2 1 2 1 2 1 1 1 2 1 2 2 1 1 2 1 1 2 2 2 1 2 1 2 2 1 1 1 1 1 1 1 1 1 2 2 1 2 1 2 1 2 2 2 1 2 1 2 1 1 2 2 2 1 1 2 1 2 1 1 2 1 1 2 1 1 2 2 1 2 2 2 1 2 2 1 2 2 2 2 2 1 2 1 2 2 1 2 2 2 2 2 1 2 2 2 2 1 2 1 2 2 1 1 1 2 1 1 1 1 1 2 2 2 1 2 2 1 2 2 1 2 1 2 1 1 1 2 2 2 1 2 1 1 2 2 2 2 1 1 2 2 1 1 1 2 2 2 1 2 1 2 1 1 1 1 1 2 1 2 1 1 2 1 1 1 2 2 2 2 2 2 2 2 2 2 2 2 1 1 1 1 2 2 1 1 1 1 2 1 2 2 1 2 2 2 2 2 2 2 2 1 1 1 1 2 1 2 1 1 1 2 2 2 2 2 2 2 2 2 1 2 2 1 1 2 2 2 2 2 2 2 2 1 2 1 2 1 1 2 2 1 1 2 2 2 1 2 1 2 1 2 2 1 2 1 2 1 1 1 1 1 1 1 2 1 1 1 2 2 1 2 2 2 2 1 1 1 1 2 1 2 2 1 2 2 2 2 2 2 1 1 2 2 1 2 2 1 2 1 1 2 2 1 2 2 1 2 2 2 1 1 2 2 2 2 2 1 1 2 2 2 1 1 2 2 2 1 2 2 2 2 2 1 2 1 1 1 1 2 2 1 1 2 2 2 1 2 1 1 2 1 1 2 1 1 2 2 1 2 2 2 2 1 2 2 1 2 1 2 1 1 2 1 2 1 2 2 2 2 1 1 2 2 1 1 1 1 1 2 2 1 2 2 1 2 1 2 2 2 1 1 2 2 2 2 2 1 2 1 1 2 1 2 2 1 1 2 2 1 2 2 1 2 2 2 2 2 2 1 2 1 2 2 1 2 2 2 1 2 1 2 1 2 1 2 2 2 2 2 2 1 2 2 1 2 1 2 2 1 1 2 1 1 1 2 1 1 1 1 2 1 2 2 2 2 2 2 2 2 2 1 2 2 2 2 1 1 1 2 2 1 1 2 1 1 1 1 1 1 1 1 2 1 2 1 2 2 1 2 1 2 2 2 2 1 1 1 2 2 1 1 2 1 2 1 2 2 1 2 1 2 1 2 1 1 1 1 1 2 1 1 2 1 1 2 1 2 2 2 2 2 1 2 2 1 2 2 2 2 2 2 2 2 2 2 2 2 1 2 1 2 1 2 2 2 1 1 1 1 2 2 1 2 1 2 2 1 1 1 1 2 1 1 2 2 2 1 1 2 1 1 2 2 2 2 2 2 1 1 2 2 1 2 2 2 2 1 2 1 2 1 2 2 1 2 1 1 2 1 2 1 2 1 2 1 2 2 1 2 1 1 1 1 2 1 1 2 2 1 2 2 1 1 2 1 2 1 2 2 2 2 2 2 1 2 1 2 2 1 1 1 2 2 2 2 1 1 2 2 1 2 2 1 1 1 2 2 1 2 2 1 2 2 2 1 2 1 2 1 2 1 2 2 2 2 1 2 2 1 2 1 2 2 2 2 2 1 2 2 2 2 1 1 1 2 2 2 1 2 2 2 2 2 2 2 1 2 2 1 2 1 1 2 1 1 2 2 2 2 1 1 2 2 2 2 2 1 1 2 2 2 2 1 2 1 1 2 2 2 1 1 1 1 1 2 2 2 1 2 1 2 1 2 2 1 2 2 2 1 1 2 1 2 1 2 2 1 2 2 1 2 2 2 2 2 2 2 2 2 2 1 1 1 1 1 1 1 2 2 2 1 2 1 1 2 1 1 1 2 1 2 1 1 1 2 1 1 1 2 2 1 1 1 1 2 2 1 2 1 2 2 2 1 2 2 1 1 1 1 1 1 2 2 2 2 2 2 2 2 1 2 1 2 2 2 1 2 2 2 2 1 2 2 2 1 2 1 2 2 2 2 2 1 1 2 2 2 2 2 2 1 1 2 2 1 1 1 1 2 2 2 1 2 1 2 2 2 1 2 1 1 1 1 2 1 1 2 1 2 1 2 2 2 2 2 2 2 2 1 2 2 1 1 1 2 1 2 1 2 1 2 2 2 2 2 2 2 2 2 2 2 2 2 2 2 2 2 1 1 2 1 2 1 2 2 1 2 2 2 2 2 2 2 2 2 2 1 2 1 2 2 2 2 2 2 1 2 2 2 2 1 1 2 1 1 1 1 1 1 2 2 2 2 1 2 2 2 1 2 2 1 2 1 1 2 1 2 2 1 2 2 2 2 2 2 2 2 2 2 2 2 2 1 2 2 2 2 2 2 1 2 2 2 1 1 1 2 1 2 2 2 2 2 2 2 1 2 2 2 1 1 1 2 1 2 1 1 2 1 1 2 1 2 2 2 2 1 1 1 1 1 2 1 2 1 2 2 1 1 1 1 2 1 1 2 2 1 1 1 2 2 2 1 1 1 2 2 2 1 2 1 1 1 2 1 1 2 2 2 1 1 2 2 2 1 1 1 1 2 2 2 2 1 1 1 1 2 1 2 2 2 2 1 2 2 1 2 1 2 2 2 1 2 1 2 2 2 2 1 2 2 2 2 2 2 2 1 2 1 1 2 1 2 2 2 2 2 2 2 1 2 1 1 2 2 2 2 1 2 1 1 2 1 1 2 2 2 1 2 2 1 1 2 1 1 1 1 2 1 2 1 2 1 1 1 2 1 1 1 1 1 2 2 1 1 2 1 2 2 2 2 1 2 1 1 1 1 2 1 1 1 1 2 2 1 1 1 2 1 1 2 2 2 1 1 1 1 2 2 2 2 2 2 1 2 2 1 1 1 1 1 1 1 1 1 2 1 1 1 2 1 2 2 1 1 1 1 2 2 1 2 1 1 1 1 1 1 1 1 1 1 1 1 1 1 2 2 2 2 1 2 2 2 2 1 1 1 2 2 1 1 2 2 1 2 1 1 1 1 2 2 2 1 1 2 1 1 2 2 2 2 2 2 2 2 2 2 1 2 1 1 2 2 2 1 2 1 2 1 2 1 1 1 1 1 2 2 1 2 1 2 1 1 1 2 2 1 1 1 1 1 2 1 2 1 2 2 2 2 1 2 2 1 1 2 2 2 1 1 1 2 1 2 2 2 1 1 1 1 1 2 1 1 2 1 1 2 2 2 2 2 2 1 2 2 2 2 1 2 2 2 2 2 2 2 2 1 1 2 1 2 2 2 2 2 2 2 2 2 2 2 2 2 1 2 2 2 1 2 1 2 1 2 2 2 2 2 2 1 1 1 1 2 2 1 1 2 2 2 2 1 1 1 2 1 2 1 2 1 2 2 2 1 2 2 1 2 2 1 2 1 2 2 2 2 1 2 2 1 2 2 1 1 2 1 2 2 1 1 1 1 1 1 1 1 1 1 1 1 2 1 1 2 1 2 2 1 1 2 2 2 2 2 2 2 1 2 1 2 2 1 1 2 2 1 1 2 2 2 2 1 2 1 1 2 1 1 2 1 1 1 2 2 2 2 2 1 1 1 2 2 1 2 1 2 1 1 2 2 2 1 1 1 2 1 1 2 1 1 1 1 1 1 1 1 1 2 1 2 1 1 1 2 1 2 2 2 2 2 2 2 1 1 2 2 2 1 1 1 1 1 1 1 2 1 1 1 1 1 2 1 2 1 1 1 2 2 2 1 2 1 1 2 1 1 2 1 1 2 2 1 1 2 2 1 1 1 1 1 1 1 2 2 1 2 1 2 1 2 2 1 2 2 2 1 1 1 1 2 1 1 1 2 1 1 1 2 2 1 2 1 2 1 2 1 2 2 1 1 2 2 2 2 2 2 2 2 2 2 2 2 2 2 1 2 2 2 2 2 2 2 2 2 2 1 2 2 2 2 2 2 2 1 1 2 2 2 2 1 2 2 2 1 1 1 1 2 2 1 2 1 2 2 2 2 1 1 1 1 1 1 1 2 1 2 2 1 2 1 1 1 2 1 2 2 2 1 2 1 1 1 1 1 2 1 2 2 2 2 2 2 2 2 2 1 1 1 2 1 2 2 1 1 1 1 2 1 1 1 1 1 1 2 1 1 1 2 2 2 1 2 2 1 2 1 2 2 2 1 1 1 2 2 1 1 1 2 2 2 2 2 2 2 2 2 1 1 2 2 1 1 2 1 1 2 1 1 1 2 2 2 1 1 1 1 1 1 1 1 2 2 2 2 2 1 2 2 2 2 2 2 1 1 1 2 1 2 1 2 2 2 2 1 2 2 1 2 2 2 2 2 1 1 2 1 2 1 1 1 2 2 2 2 2 2 2 2 2 2 2 2 1 1 2 2 2 1 2 1 2 1 1 2 2 1 2 1 1 2 2 1 2 1 1 2 2 2 2 1 2 2 1 2 2 2 1 1 2 2 2 1 2 1 1 2 2 2 1 2 1 2 2 2 2 1 1 1 2 1 2 1 2 1 2 1 1 2 1 2 2 2 1 2 1 2 2 2 1 2 1 1 1 2 1 1 1 1 1 2 2 2 1 2 2 1 1 2 2 1 1 1 2 1 1 1 2 1 2 2 2 2 2 2 1 1 2 1 1 2 1 1 2 1 1 1 2 1 1 1 2 1 1 2 1 2 1 1 2 1 2 2 2 1 1 2 2 2 1 1 2 2 2 2 1 2 1 2 1 2 2 2 1 2 2 2 2 2 2 2 2 2 2 2 2 1 1 1 2 2 2 1 2 2 2 1 1 2 2 1 2 1 1 1 2 2 1 1 1 1 2 1 1 2 1 2 1 2 2 1 2 2 2 1 2 1 1 2 1 2 1 2 1 2 2 2 2 2 2 2 1 1 2 2 1 1 2 1 1 1 2 1 2 1 1 1 1 1 1 2 1 2 2 2 2 2 1 1 2 2 1 1 2 1 1 1 2 1 1 1 1 1 2 2 2 2 2 1 2 2 1 2 1 1 2 1 1 1 2 2 2 1 2 1 2 1 1 1 2 1 2 2 1 1 2 1 1 1 2 1 2 2 2 2 2 1 2 1 2 2 2 1 2 1 2 1 2 1 1 2 1 2 2 2 2 2 1 1 2 2 2 1 1 2 1 2 1 2 1 1 2 1 1 1 1 1 1 2 1 2 2 1 2 2 1 1 2 1 1 2 1 1 2 2 2 2 1 1 1 1 2 1 2 1 1 2 1 1 2 2 2 2 1 2 2 1 1 2 2 1 2 2 2 1 1 2 2 2 1 1 2 2 2 2 1 1 2 1 1 1 1 2 2 2 1 1 2 1 1 1 1 1 2 1 1 2 2 1 1 1 1 2 1 2 1 1 2 1 1 1 2 1 1 2 1 1 1 1 2 2 2 1 2 1 2 1 2 2 2 2 2 1 2 2 2 1 2 2 1 2 2 2 2 2 1 2 2 2 2 2 2 1 2 1 1 2 2 1 1 1 1 2 1 2 1 2 2 1 2 1 1 1 1 1 1 1 1 2 1 2 1 1 2 1 2 2 2 2 1 2 2 1 2 1 2 1 2 1 2 1 2 1 1 2 1 2 1 1 1 1 1 2 1 1 2 2 2 2 1 2 1 1 2 2 1 2 2 1 1 2 1 1 1 2 2 2 2 2 2 2 2 1 2 2 1 2 2 2 2 2 1 2 2 1 1 1 1 2 1 2 2 2 1 1 2 1 1 1 1 2 1 1 1 1 1 2 2 2 2 1 2 1 1 1 1 2 2 2 1 1 1 2 1 1 2 1 2 2 2 1 1 2 1 2 2 2 1 2 1 2 2 2 2 1 1 2 2 2 2 2 2 2 2 1 2 1 2 1 2 2 1 2 2 2 1 1 1 2 1 2 1 1 2 1 1 1 1 2 1 2 2 1 2 1 2 1 1 2 1 2 2 2 1 2 1 1 2 1 2 1 2 1 1 1 2 2 2 2 1 1 1 2 2 2 1 2 2 1 2 2 2 2 2 2 2 2 2 2 1 2 1 1 1 1 2 2 2 2 1 2 1 1 2 1 1 2 2 2 2 2 1 2 1 1 2 2 2 2 2 2 2 2 2 2 2 2 2 2 2 2 2 2 1 1 1 1 1 2 2 2 2 1 2 2 1 2 2 1 2 1 2 2 2 1 2 1 2 2 1 1 1 2 2 1 1 2 2 1 1 2 1 2 1 2 1 1 1 1 2 2 2 2 1 2 1 1 2 1 1 2 2 2 2 1 2 2 2 1 2 2 2 2 2 1 2 1 2 2 1 1 1 2 2 2 1 2 2 2 2 2 2 1 2 2 1 1 1 2 1 1 1 1 2 1 2 2 2 1 1 2 2 2 1 1 2 2 2 1 2 1 2 2 2 2 2 2 1 1 2 1 1 1 2 2 2 1 2 1 1 2 2 1 2 1 1 2 1 1 2 2 2 1 1 1 1 2 2 2 2 1 1 2 2 1 2 2 1 2 2 1 2 2 1 1 1 2 2 2 2 2 2 2 1 1 2 1 2 2 2 2 1 1 2 2 1 1 1 2 1 1 2 2 1 2 2 2 2 1 1 2 1 1 1 1 2 1 1 2 2 2 2 2 2 2 2 2 2 1 2 2 2 1 2 2 2 1 2 2 1 1 2 2 2 2 2 2 1 2 1 1 2 2 1 1 2 1 1 1 2 1 1 1 1 1 2 2 1 1 1 2 1 2 2 1 1 2 1 1 2 1 1 1 2 1 1 2 1 2 1 1 2 1 1 2 1 1 2 2 2 1 2 2 1 1 1 1 1 1 1 1 1 1 1 1 1 1 2 2 2 1 1 2 1 1 1 1 1 2 2 2 1 2 1 1 1 2 2 1 2 2 1 2 1 2 1 1 2 2 1 2 1 2 1 2 2 1 1 1 2 2 1 2 2 2 1 1 1 2 2 2 2 2 2 1 1 1 2 1 2 2 2 1 1 1 1 2 1 2 1 2 2 2 2 2 1 2 2 2 2 2 1 1 1 1 1 2 2 1 1 1 1 2 2 1 1 2 2 1 1 2 2 1 2 1 2 2 2 2 1 2 1 1 2 2 1 1 1 1 1 2 1 1 2 1 1 2 1 2 1 2 1 1 2 1 1 1 2 2 1 1 1 2 2 1 1 1 1 2 1 1 1 1 2 1 1 1 1 2 2 1 1 1 2 1 1 1 1 1 1 1 1 1 1 2 1 1 1 1 2 2 2 1 1 1 2 1 1 1 2 2 2 1 1 1 1 2 2 1 2 2 2 1 2 2 2 1 1 1 2 2 2 2 2 2 2 1 2 1 1 2 2 2 2 2 2 1 2 1 2 2 1 1 2 1 1 2 1 2 1 2 2 2 1 1 1 2 2 1 2 2 2 2 2 2 2 2 2 1 1 1 2 2 2 1 2 1 1 1 1 1 1 2 1 1 2 2 2 2 1 2 1 1 2 2 1 1 2 1 2 2 1 2 2 1 1 1 2 1 2 2 1 1 1 2 2 1 2 2 1 2 1 2 2 2 2 2 2 1 2 2 1 2 1 2 1 1 1 2 1 1 1 2 1 1 1 1 2 2 1 1 2 2 1 2 2 2 2 2 1 2 2 2 2 1 2 1 2 2 2 1 1 2 2 2 2 1 2 2 2 2 1 2 2 2 2 1 2 2 1 2 1 2 2 2 1 1 1 1 1 1 2 2 2 1 2 2 1 1 1 2 1 2 1 1
  000001  010004 2 2 2 1 2 1 2 1 2 2 2 1 1 2 1 1 1 2 2 2 1 2 1 1 2 1 2 2 2 2 2 2 2 2 2 1 2 1 2 1 2 2 1 1 1 1 2 1 2 1 1 1 2 1 2 1 1 1 1 2 1 2 2 2 1 1 2 1 1 2 2 2 1 2 2 2 2 1 2 2 1 1 2 1 2 2 2 1 2 2 1 1 1 2 2 1 1 1 2 2 2 2 1 2 2 2 2 2 1 1 2 2 1 2 1 2 2 1 2 1 1 2 1 1 1 2 1 1 1 2 2 1 2 2 2 2 2 1 1 1 2 2 1 2 2 2 2 1 2 2 1 1 1 1 1 2 1 2 1 2 1 1 1 1 2 1 1 2 2 2 2 2 1 1 1 2 2 1 2 2 2 2 2 1 2 2 2 2 1 1 1 2 2 2 2 1 2 2 1 2 2 2 2 1 1 1 1 2 1 2 1 2 1 1 2 1 1 2 2 2 2 1 2 2 2 1 1 1 1 2 1 2 2 2 1 1 1 1 2 1 2 2 2 2 1 1 1 1 2 1 2 1 1 1 1 2 1 2 2 1 2 2 1 2 1 1 2 1 1 2 1 2 2 1 1 1 2 1 2 2 2 1 1 2 2 1 2 2 2 2 2 1 2 2 2 2 1 2 2 1 1 1 1 2 2 1 1 2 1 1 2 1 1 2 2 2 2 1 2 1 1 2 1 2 1 2 1 2 2 2 2 2 2 1 1 1 2 1 2 2 2 1 2 2 2 1 1 1 2 1 2 2 1 2 2 1 1 2 2 2 1 2 2 2 1 2 1 1 2 1 2 2 1 1 2 1 1 1 1 2 1 2 2 2 2 2 1 1 1 1 1 1 2 2 2 2 2 2 2 2 2 2 1 1 1 1 2 2 1 2 2 2 2 1 2 1 1 2 2 2 1 2 1 1 2 1 2 2 2 2 2 1 2 1 2 2 2 1 2 1 2 2 1 1 2 2 2 1 1 2 1 1 2 2 1 2 2 2 2 2 2 2 1 2 2 2 2 2 2 2 1 2 1 2 2 2 2 1 2 1 2 1 2 1 1 1 1 2 2 1 1 1 2 1 1 2 1 1 2 1 1 2 2 2 1 2 2 2 2 2 1 2 2 2 1 2 1 1 1 2 1 2 2 2 1 2 1 2 1 1 2 2 1 1 2 1 2 1 2 2 2 1 1 2 1 2 2 1 2 2 2 2 2 1 2 2 1 2 2 2 1 1 2 1 2 1 1 1 2 1 1 1 1 1 2 2 2 1 2 1 2 1 2 2 1 2 2 2 2 2 2 2 2 2 2 2 2 2 1 2 2 2 2 2 2 1 1 2 2 1 1 1 1 1 2 2 1 1 1 2 1 1 2 2 1 1 1 1 1 1 1 1 1 2 2 1 2 2 1 1 2 2 1 2 1 2 2 1 2 1 1 1 2 1 2 1 1 1 2 2 2 2 2 1 2 2 2 2 2 2 2 2 1 2 1 2 2 2 2 1 2 2 2 1 2 2 2 1 1 2 1 2 1 2 2 2 2 2 2 2 2 2 2 1 2 1 2 2 2 1 2 2 1 2 2 2 2 2 2 2 1 2 1 2 2 2 1 1 2 2 1 2 2 2 2 2 2 1 1 1 1 1 2 2 2 2 2 2 1 1 1 2 1 1 1 1 1 1 2 1 1 1 2 2 1 2 1 2 1 2 1 2 2 1 1 2 2 1 1 2 2 1 2 2 1 2 1 2 2 1 1 2 1 1 1 2 1 1 1 1 2 2 2 1 1 1 1 2 2 2 1 2 1 1 1 1 1 2 2 1 1 2 2 1 2 1 2 1 1 2 1 2 1 1 2 2 2 2 2 2 2 2 2 2 1 1 1 2 1 2 1 1 1 2 2 2 2 2 2 2 1 2 2 2 2 1 2 2 2 1 2 2 1 1 2 1 1 2 1 2 2 2 1 1 1 1 2 2 1 2 1 1 1 2 1 2 2 2 1 2 2 2 1 2 1 2 2 1 1 2 2 1 2 2 1 1 1 1 1 2 2 2 2 1 2 1 1 1 1 2 1 1 1 2 1 1 2 1 1 1 2 2 1 2 1 1 1 1 1 1 1 2 1 1 1 2 2 2 1 2 2 2 1 2 2 2 1 1 1 1 1 1 1 1 2 1 2 1 2 2 2 2 1 1 2 1 2 1 1 1 1 1 2 2 2 2 1 1 1 1 2 2 1 2 2 1 2 2 1 2 1 2 2 2 2 2 2 1 2 1 1 1 2 1 1 2 2 2 1 2 2 1 2 2 2 2 2 1 2 1 1 2 2 2 1 2 1 2 2 2 1 2 2 2 1 1 1 2 2 2 2 2 2 1 2 2 1 2 1 2 2 1 2 2 1 1 2 2 2 2 2 2 1 2 2 2 1 2 2 1 2 2 2 2 1 2 2 2 2 1 1 1 2 1 2 2 2 2 2 2 1 2 2 1 2 2 2 2 1 2 1 2 2 1 2 2 1 2 1 2 1 2 2 1 2 1 1 2 1 2 1 2 1 1 1 2 2 1 2 1 1 2 1 1 1 1 1 1 2 1 2 1 2 1 1 1 2 2 2 1 2 2 2 2 2 2 2 2 1 1 1 2 1 1 2 2 1 2 2 1 2 2 2 1 2 2 2 2 2 2 2 1 2 2 2 2 2 2 2 2 2 2 2 2 2 2 2 2 2 1 1 1 1 2 2 1 1 2 2 1 1 1 2 1 1 1 1 1 2 2 2 1 1 1 1 1 1 1 2 1 1 1 1 2 2 2 1 1 2 1 1 2 2 1 1 2 2 2 2 1 1 2 2 1 1 1 1 2 2 1 1 1 2 1 1 2 1 2 1 2 2 1 2 1 1 1 1 1 2 2 2 2 2 2 1 1 2 2 2 1 1 1 1 1 1 1 2 2 1 1 1 2 2 1 2 2 1 1 2 1 2 2 1 2 2 2 1 1 2 1 2 1 1 2 2 2 2 1 2 1 2 1 2 1 1 2 1 2 2 1 2 1 1 1 2 1 2 2 1 1 1 2 1 2 2 2 1 1 1 1 2 2 2 1 2 2 2 2 2 2 1 1 1 2 2 2 1 1 1 2 1 1 2 2 2 1 2 1 2 2 1 1 1 2 2 2 2 1 2 2 2 1 2 2 2 1 1 2 1 2 1 2 2 2 2 2 2 2 1 2 2 1 2 2 1 2 2 2 1 1 2 1 2 1 1 1 2 1 2 2 1 1 1 2 2 1 1 2 2 1 1 1 1 1 1 2 2 1 2 2 2 1 1 2 1 1 2 2 2 2 2 2 2 1 1 1 2 1 2 1 1 1 2 2 2 2 1 2 2 2 2 2 2 2 2 2 1 2 1 2 2 2 2 2 1 2 2 2 2 1 2 2 2 2 2 2 2 2 1 2 2 2 1 1 2 1 1 2 2 2 1 2 1 1 1 2 2 2 2 2 2 1 2 2 2 2 2 2 1 2 2 1 2 1 2 2 2 2 1 1 1 1 1 2 2 2 1 1 2 2 2 1 1 1 1 1 2 2 2 1 2 1 2 2 2 2 2 2 1 1 2 2 2 2 1 2 2 1 2 1 2 2 2 2 2 1 1 2 2 2 2 2 2 2 2 2 2 1 2 2 2 2 2 1 2 2 2 2 2 1 2 2 2 2 2 2 2 2 1 1 2 2 2 1 2 1 1 1 2 2 1 1 1 2 1 2 2 2 1 1 2 1 2 2 2 2 2 1 2 2 2 2 1 2 1 2 1 2 1 1 1 1 1 1 2 1 2 2 1 2 2 1 2 2 1 1 2 1 2 2 1 1 1 1 1 2 1 1 1 1 1 1 1 1 1 1 2 1 2 2 1 1 2 2 1 2 1 1 2 1 2 1 1 2 2 1 2 1 2 1 2 1 2 1 2 2 2 1 2 2 1 1 2 1 1 2 2 2 2 1 2 1 2 2 2 1 1 1 1 2 2 2 2 1 2 2 2 2 2 2 2 2 2 2 2 2 1 1 1 2 1 2 2 1 1 1 1 2 2 2 1 2 2 2 1 2 2 1 1 2 2 2 1 2 2 2 2 1 2 2 2 2 2 2 2 2 2 1 1 2 2 2 1 1 1 2 2 2 1 1 1 1 2 1 1 1 2 1 2 2 1 2 1 2 2 2 1 2 2 2 2 1 2 1 2 1 2 2 1 2 2 1 1 1 2 1 2 1 1 2 2 1 1 1 1 1 1 1 2 2 1 1 2 2 2 2 1 2 2 2 1 1 1 1 2 1 1 1 2 2 2 1 2 2 1 2 2 2 2 2 2 2 1 1 2 1 2 1 2 2 2 1 1 1 1 2 2 2 2 1 1 2 1 2 2 1 2 2 2 2 1 2 2 1 2 1 1 2 1 2 2 1 2 2 1 2 1 2 1 2 2 2 2 2 2 2 1 2 1 1 2 2 2 1 2 1 1 2 1 1 2 2 2 2 2 2 1 1 2 2 2 2 2 1 2 2 1 2 2 2 2 2 1 2 1 1 1 2 2 1 1 2 2 1 1 2 1 1 2 1 2 2 1 1 1 2 2 1 1 2 2 2 1 1 2 1 1 1 2 1 2 1 1 2 1 2 1 1 2 1 1 2 2 1 2 1 1 2 2 1 1 2 1 2 1 2 2 2 1 1 2 2 1 2 2 1 1 2 1 1 2 2 2 2 1 1 2 2 2 2 2 1 2 2 2 1 1 2 1 2 2 1 1 1 1 2 1 1 1 1 2 1 1 2 1 1 2 1 1 2 2 1 2 2 1 1 1 2 1 1 2 2 2 2 1 1 1 1 1 2 1 2 2 2 2 2 2 2 2 2 2 2 2 2 2 2 2 2 1 2 2 1 2 1 2 2 2 1 2 1 2 2 1 2 1 2 2 2 1 2 1 2 1 1 2 2 1 2 1 1 1 2 2 1 2 1 1 2 1 2 1 1 2 1 2 2 2 1 1 1 1 2 1 1 1 1 2 2 2 1 2 2 2 2 1 2 2 2 2 2 2 2 2 2 2 1 2 1 2 2 2 1 2 1 1 2 2 1 1 2 1 2 1 2 1 1 2 1 2 2 2 1 2 2 1 1 1 1 2 2 1 1 2 1 2 2 2 1 1 2 2 1 1 2 1 1 1 2 2 2 1 2 2 2 1 1 1 2 2 1 1 1 2 1 1 2 1 1 1 1 1 1 2 1 1 1 1 2 2 1 1 2 1 2 2 1 2 2 2 2 2 2 1 2 2 2 1 2 2 2 1 2 1 2 1 2 2 1 1 1 1 2 1 2 1 2 1 2 2 2 1 1 2 1 1 1 1 1 1 2 1 2 1 2 2 2 1 2 2 2 1 2 1 2 1 1 2 1 2 2 2 2 1 1 1 2 2 2 2 2 2 2 2 2 1 1 2 2 2 2 2 1 1 1 2 1 1 2 1 1 1 1 1 1 2 1 2 2 1 2 1 2 2 1 2 2 1 1 2 1 2 1 2 2 2 1 1 1 1 1 1 1 1 2 2 2 1 1 1 1 2 1 1 1 1 2 2 1 2 2 2 1 1 2 1 2 1 2 1 1 1 2 1 1 1 2 2 2 2 1 1 2 2 2 2 1 1 2 2 1 1 2 1 2 2 2 1 2 2 1 2 2 2 2 1 2 2 2 2 2 1 2 2 1 2 1 1 2 1 1 1 2 1 2 2 1 2 1 2 1 1 1 1 2 1 2 2 2 2 2 1 2 2 2 1 1 1 2 1 2 2 2 1 1 1 1 1 1 1 2 1 2 2 2 1 2 1 2 2 1 2 1 2 2 2 2 1 2 2 1 2 2 2 1 2 2 1 2 1 1 2 1 2 2 2 2 2 2 2 2 2 2 2 1 2 2 2 1 2 1 2 2 1 2 1 2 2 2 1 1 2 1 2 1 1 2 2 1 2 2 1 2 2 1 1 1 1 1 1 2 1 2 2 2 2 1 2 2 2 2 2 2 2 2 2 1 2 2 1 2 1 2 2 1 1 1 1 1 2 2 2 1 1 2 1 1 2 2 1 1 2 1 1 1 1 2 1 2 1 2 1 2 1 1 1 2 1 2 2 1 2 2 1 2 2 1 1 2 2 1 2 2 2 2 1 2 1 1 2 1 2 1 1 2 2 2 2 2 2 2 2 2 2 1 1 2 2 1 2 1 1 2 1 1 2 2 2 1 2 1 1 2 1 2 2 1 1 1 1 1 1 1 1 2 2 2 1 2 1 2 2 1 1 1 2 1 1 1 1 2 2 2 2 2 1 2 1 2 2 2 2 2 1 2 2 1 1 1 1 2 1 2 1 2 1 1 1 2 1 1 1 1 1 1 2 2 2 1 2 2 1 2 2 1 2 2 2 1 2 2 2 2 2 2 2 2 1 2 1 2 1 1 1 2 1 2 2 2 2 2 2 2 2 1 2 2 1 1 2 1 2 1 2 2 1 1 1 2 2 1 1 1 2 1 2 2 2 1 1 1 1 1 1 2 2 2 2 1 2 1 2 1 2 2 2 1 1 1 1 2 2 1 2 1 1 1 1 1 2 1 1 1 2 1 1 1 2 1 1 2 2 1 1 1 1 1 1 2 1 2 2 1 2 1 2 1 1 1 1 1 1 2 1 2 1 1 1 2 1 1 2 2 2 2 1 2 1 1 2 2 2 1 1 2 2 2 2 2 2 1 2 1 1 1 1 2 2 1 1 1 2 1 1 2 1 1 1 1 1 1 1 2 2 2 1 1 2 2 2 1 2 1 2 1 2 2 1 1 2 2 2 2 2 2 2 1 2 2 1 1 2 1 1 1 2 2 2 2 2 1 2 1 2 1 2 1 1 2 2 2 2 2 2 2 2 2 1 2 2 2 2 2 2 2 2 2 2 1 2 2 2 2 2 2 2 1 2 2 1 1 2 2 2 2 2 1 2 1 1 1 1 1 1 1 2 2 2 1 1 1 2 1 2 2 1 2 2 2 1 2 2 2 2 2 1 1 2 2 2 1 1 1 1 1 2 2 2 1 2 2 1 1 1 2 1 2 1 1 2 2 2 2 2 2 2 2 1 1 2 1 1 2 1 1 2 1 1 1 1 2 2 2 1 1 2 2 1 1 1 1 1 2 2 1 2 1 2 1 2 1 2 2 1 1 1 1 2 1 1 1 2 2 1 1 1 1 2 2 1 1 1 2 2 2 1 1 1 1 2 2 1 1 2 2 1 1 1 2 1 2 1 1 1 1 1 2 1 1 2 2 1 2 2 1 1 1 2 1 1 1 2 2 2 1 2 2 2 2 1 1 1 2 2 1 1 1 2 1 2 2 2 1 1 2 1 2 2 2 1 1 1 2 1 1 2 1 2 1 2 2 2 2 2 2 2 2 1 2 1 2 2 2 2 2 1 2 2 1 2 2 2 2 2 1 1 2 1 1 2 1 1 2 1 1 1 1 1 1 2 1 1 2 1 2 1 2 2 1 2 2 2 2 2 2 1 1 1 1 1 1 1 2 2 2 1 1 1 1 1 1 2 2 1 2 1 1 1 1 2 1 1 2 1 2 1 2 2 1 2 1 1 2 2 2 1 1 2 1 2 2 2 2 1 2 2 1 2 2 2 1 2 1 1 1 1 2 1 2 2 2 1 2 2 2 2 1 2 1 2 1 2 2 1 2 1 2 1 2 2 2 1 2 2 1 1 2 1 1 1 2 2 2 2 2 2 2 2 1 1 2 2 2 1 1 1 2 2 1 2 2 1 1 2 2 1 2 1 1 2 2 2 1 1 2 1 2 1 2 1 1 2 2 2 2 2 2 2 2 2 2 2 1 1 2 1 2 1 1 2 1 1 2 2 1 1 2 1 1 2 1 2 2 1 1 2 2 2 1 1 2 2 2 2 1 2 1 2 2 1 2 2 2 1 2 1 1 1 1 1 2 1 2 2 1 1 2 1 1 1 1 2 1 2 2 2 2 2 2 2 1 1 2 2 2 2 2 2 2 1 1 2 2 2 2 1 1 2 2 1 1 2 2 2 1 2 2 2 2 1 1 1 2 1 2 2 1 2 2 1 2 1 1 2 2 2 2 1 1 2 2 1 2 1 1 1 2 2 2 2 2 2 1 2 2 2 2 2 1 2 2 2 2 2 2 2 2 2 2 1 2 2 2 2 2 2 2 2 2 2 2 2 2 2 1 2 1 2 2 1 1 1 2 1 1 1 2 1 1 2 1 1 2 1 2 2 2 1 2 2 2 1 1 1 2 2 1 1 2 1 2 2 2 2 2 1 2 1 1 1 1 2 2 2 2 2 1 2 2 1 2 1 1 1 1 2 1 2 2 2 1 1 2 2 2 2 2 1 2 1 1 2 1 1 1 2 1 2 2 2 2 2 1 2 2 1 1 2 2 2 1 1 2 2 2 2 1 1 2 1 1 2 2 1 2 2 2 1 2 2 1 1 1 1 2 2 2 2 2 2 2 2 2 2 2 2 2 1 2 2 1 2 1 2 1 2 1 2 2 2 1 1 1 1 2 1 1 1 2 2 1 2 1 1 1 2 1 2 2 2 2 1 1 1 2 1 2 2 2 1 1 2 1 1 2 2 1 2 2 1 2 2 2 1 2 1 2 2 2 1 2 1 2 1 2 1 2 2 1 1 2 2 2 2 1 1 2 1 1 2 1 2 2 2 1 1 1 2 1 2 1 2 1 1 2 2 2 2 1 1 1 2 1 1 2 1 1 2 2 1 2 2 2 2 2 1 1 2 2 1 2 1 1 2 2 2 2 2 2 2 2 1 1 1 1 1 2 1 2 1 1 2 2 1 1 2 1 1 1 1 1 2 2 1 1 1 1 1 2 2 2 1 2 1 1 2 1 1 1 2 2 2 1 2 2 2 1 2 1 2 2 2 1 1 2 2 1 2 2 1 1 1 1 1 1 2 2 1 2 2 2 2 2 2 2 2 2 1 1 2 1 1 1 1 1 2 2 1 1 2 2 2 2 2 1 2 1 2 2 1 1 2 1 2 2 2 1 2 1 2 2 1 1 2 2 1 1 1 1 2 2 1 1 1 1 1 1 2 2 1 2 1 1 2 2 1 2 2 2 2 2 1 1 2 2 1 2 1 1 1 1 1 1 1 2 2 2 1 1 1 2 2 2 2 2 1 1 1 1 2 2 2 1 1 1 1 2 2 2 2 2 1 2 2 2 2 1 2 1 2 2 2 2 2 2 1 2 2 2 1 2 1 1 2 2 2 1 1 2 2 2 2 2 2 1 1 1 2 1 2 1 1 1 1 2 2 1 1 1 1 2 1 2 2 1 1 2 2 2 2 1 2 2 2 2 1 2 2 2 2 1 2 2 2 1 1 2 2 2 2 2 1 2 2 1 2 2 2 2 2 2 2 2 2 1 1 1 1 2 1 2 2 2 2 1 2 2 2 1 1 2 1 1 2 2 2 1 1 2 2 2 2 1 2 2 1 2 1 2 2 2 2 2 2 1 2 2 2 2 2 2 1 2 2 2 2 1 2 2 1 2 1 1 2 1 2 2 2 2 2 1 2 2 1 2 2 2 1 1 2 1 1 1 1 2 1 1 2 2 1 2 2 2 2 2 2 2 2 2 1 2 1 2 2 2 1 1 2 1 2 2 1 1 1 1 1 1 1 1 2 1 1 1 1 1 2 1 2 2 1 2 1 2 1 2 1 2 1 2 2 2 2 2 2 1 2 1 2 1 1 2 1 2 1 2 1 2 2 1 1 1 2 2 2 2 2 2 2 2 2 1 2 1 2 1 1 2 1 2 2 1 1 2 2 1 1 2 2 1 1 2 1 2 2 2 1 1 1 1 2 1 2 1 1 1 2 2 1 1 1 1 1 2 1 2 1 2 2 1 2 1 1 2 2 1 2 2 1 1 2 2 1 1 1 2 2 2 2 2 1 2 1 2 2 2 2 2 2 2 2 1 1 2 2 2 1 2 2 2 2 2 2 2 2 2 2 1 1 2 2 2 2 2 1 1 2 2 2 2 2 2 2 1 2 1 1 1 2 1 1 2 2 2 2 1 2 1 1 2 1 2 1 2 2 2 2 1 1 1 2 1 1 1 2 2 2 1 2 2 2 2 2 2 2 1 2 2 1 1 2 1 1 1 2 2 2 1 2 2 2 2 2 1 2 1 2 2 2 2 2 1 2 1 2 1 1 2 2 1 2 1 1 2 2 1 2 1 1 2 2 2 1 2 1 1 1 1 2 1 1 2 2 1 1 1 2 2 2 2 2 2 2 2 1 2 2 2 2 2 1 2 1 1 2 1 1 1 2 1 2 2 2 2 2 2 1 1 1 2 2 1 1 1 2 1 2 1 1 1 1 1 2 2 2 2 1 1 2 1 1 2 1 2 1 2 1 2 1 1 2 1 2 1 2 1 1 1 2 2 1 1 1 1 2 1 1 2 2 2 1 2 1 1 1 1 1 1 1 2 1 1 1 1 2 2 1 2 2 1 2 1 2 2 2 1 1 2 2 1 2 2 1 2 1 2 2 1 2 2 2 1 2 2 2 1 2 2 1 2 2 1 2 1 1 1 1 1 1 2 2 2 2 1 2 2 1 1 1 1 2 2 1 2 2 1 2 1 1 1 1 1 1 2 2 1 2 1 2 1 2 1 1 2 2 1 1 2 2 1 2 1 2 2 2 1 1 2 2 2 2 1 2 2 1 2 1 2 2 1 1 1 2 1 2 1 1 2 1 2 1 1 1 2 1 1 2 2 2 2 2 2 1 1 2 2 1 2 1 2 1 1 2 1 1 1 1 1 1 2 1 1 1 2 1 2 1 1 1 2 2 2 1 1 2 1 2 2 1 1 2 1 2 2 1 2 2 2 2 2 1 1 1 1 1 1 1 2 2 2 1 1 2 2 2 1 2 1 2 2 1 2 2 2 2 2 2 1 1 1 1 1 1 1 2 2 1 2 2 1 1 1 2 1 2 2 2 1 2 2 1 1 1 1 1 2 2 1 2 1 1 1 1 1 1 2 1 1 2 2 1 1 2 1 1 1 1 2 1 1 1 1 2 2 2 1 2 2 2 2 2 2 1 2 2 1 1 1 2 2 2 1 2 2 2 2 2 2 2 2 2 2 2 2 2 2 2 2 2 2 2 1 1 2 2 2 2 1 1 1 1 2 1 2 1 2 1 1 1 1 2 1 2 1 1 2 2 1 2 2 2 2 2 2 2 2 2 2 1 1 2 2 2 1 1 1 1 1 1 2 1 2 2 1 2 2 1 2 2 2 2 2 2 2 2 2 2 2 2 2 2 2 2 2 2 2 1 2 2 1 1 2 1 2 2 1 2 2 2 2 2 1 2 1 2 1 2 1 1 1 1 2 1 2 1 2 1 1 2 1 1 1 2 2 2 2 2 2 1 2 2 1 2 1 2 2 1 1 2 2 1 1 2 1 1 2 1 2 2 2 2 2 2 2 1 1 2 2 2 2 2 2 1 2 2 2 2 2 2 1 2 1 2 2 2 2 1 1 2 1 1 2 2 1 2 1 2 2 2 1 2 2 2 1 1 1 2 2 2 1 2 2 1 2 2 2 1 2 1 2 1 2 2 2 2 2 1 2 2 1 2 1 1 2 2 1 2 1 2 2 2 1 2 2 2 2 2 2 2 2 2 1 1 1 1 2 1 1 2 1 1 1 1 1 1 1 2 1 2 1 1 1 2 2 1 1 2 1 2 1 2 1 2 2 1 1 1 1 2 1 1 1 1 1 2 1 1 1 1 2 2 2 1 1 1 2 1 1 2 2 1 2 1 2 2 1 1 2 1 1 2 1 1 1 1 2 2 1 2 1 2 1 1 1 1 1 1 1 1 1 1 1 1 1 1 1 1 1 1 2 1 1 1 1 1 2 2 1 1 1 2 2 1 2 2 2 2 1 2 1 1 1 1 2 1 1 1 1 1 1 2 1 2 1 2 1 2 2 2 2 1 2 2 2 1 1 1 1 1 1 1 1 1 1 1 1 2 1 2 2 1 2 2 1 1 2 2 1 2 2 2 2 2 2 2 1 2 1 1 1 2 2 2 1 1 2 2 1 2 2 2 2 2 2 1 2 2 2 2 2 1 1 1 2 1 1 2 2 2 1 2 1 1 2 2 1 2 1 2 1 2 2 1 2 2 1 2 1 2 1 1 2 2 2 1 2 1 1 2 1 1 2 1 1 1 2 2 1 1 1 2 1 2 2 2 1 1 2 1 1 1 2 2 2 2 2 2 1 2 1 2 2 2 2 1 2 2 2 2 1 2 2 2 2 1 2 2 2 1 2 2 1 2 1 1 2 1 2 2 1 2 2 2 2 2 1 1 2 2 2 2 2 2 2 1 2 2 1 1 2 2 2 1 1 1 1 2 2 2 2 2 2 2 2 2 2 2 2 2 2 2 2 2 2 2 2 2 2 2 2 2 2 1 2 2 1 1 2 2 2 1 2 1 2 2 2 1 1 2 1 2 2 2 1 1 2 2 1 2 1 2 1 1 1 1 2 2 1 2 1 1 1 1 2 2 2 1 1 2 2 1 2 2 2 2 1 2 2 1 1 1 1 1 2 1 1 1 1 2 2 2 2 1 2 1 2 1 1 1 2 2 2 1 2 1 2 2 2 2 2 2 2 1 1 2 2 1 1 1 1 1 1 1 1 1 2 1 2 2 2 1 2 2 1 1 2 2 1 1 2 2 2 2 2 2 2 1 1 2 2 2 2 1 1 1 2 2 1 1 1 1 1 1 1 2 1 2 1 2 2 2 2 2 2 1 1 2 2 2 2 2 2 2 2 1 1 1 2 2 1 2 1 2 1 1 2 1 2 2 1 2 2 1 1 2 1 1 2 1 1 1 1 2 2 2 2 2 1 2 1 2 1 2 2 2 1 2 2 1 2 2 2 1 2 1 1 1 1 1 2 1 1 1 2 1 1 2 1 1 1 2 1 1 2 1 1 2 1 1 1 2 2 2 2 2 2 2 2 1 1 2 1 2 1 2 2 2 2 1 2 1 2 1 2 2 2 2 2 1 1 2 1 1 2 1 2 2 1 1 2 2 2 2 1 2 2 1 2 2 1 2 2 1 2 2 2 1 1 1 1 2 1 2 2 1 2 2 2 1 2 2 2 2 2 2 1 1 1 2 2 2 1 1 1 1 2 1 1 2 2 1 2 1 2 1 2 2 2 1 1 2 1 2 1 2 1 2 2 2 1 2 2 2 1 2 2 2 2 2 2 1 1 2 1 1 2 1 2 2 2 2 1 2 2 1 1 2 1 2 2 1 1 2 2 1 2 2 2 2 2 2 2 2 1 2 1 1 2 2 2 2 2 2 2 1 2 2 2 2 2 2 1 1 2 2 2 2 1 1 1 1 2 2 2 1 2 2 2 2 1 1 1 2 2 1 2 1 2 2 2 2 2 2 2 2 1 1 1 2 1 1 1 2 1 1 1 1 1 1 2 1 2 2 2 1 2 1 1 1 2 1 1 1 2 1 2 2 1 1 1 2 2 1 1 1 1 1 1 1 2 1 2 1 1 2 1 2 2 2 1 1 1 1 2 1 1 1 1 2 1 1 1 1 2 1 1 2 2 1 2 1 2 1 2 2 1 1 1 1 2 1 1 2 2 2 1 2 1 2 2 2 2 2 1 1 1 1 2 2 1 2 1 1 1 1 2 1 1 1 2 2 2 1 1 2 2 1 2 2 2 2 2 2 1 2 1 1 2 1 1 2 1 2 1 1 1 2 1 2 1 1 2 2 2 1 2 1 1 2 2 2 2 2 2 1 1 2 2 1 2 2 1 2 2 2 2 2 1 2 1 2 2 1 2 1 2 1 2 2 2 2 2 1 1 1 2 1 2 1 2 1 2 1 1 1 2 1 1 2 1 2 1 2 2 2 2 2 2 2 1 1 2 1 2 1 1 2 1 2 2 1 2 2 1 1 2 1 2 2 2 2 2 1 2 2 2 2 2 2 1 1 1 2 1 2 2 2 1 2 2 1 1 2 2 1 2 1 2 2 2 1 2 1 2 1 1 1 1 1 2 1 1 1 1 2 1 1 2 1 2 1 2 2 2 1 1 1 2 1 1 2 2 2 1 2 1 1 1 1 1 1 1 2 1 2 2 2 1 1 2 2 2 2 2 2 2 2 2 2 2 2 2 1 2 2 1 2 2 2 1 1 1 2 1 1 2 2 1 1 1 2 1 1 2 2 2 1 2 2 2 2 2 2 2 2 2 2 2 2 2 1 1 2 2 1 2 1 2 2 2 2 1 2 1 2 1 2 2 2 2 2 2 2 2 2 1 1 1 2 2 2 1 2 1 1 1 1 1 1 2 1 1 2 2 1 2 2 2 2 2 2 1 1 1 2 2 2 2 1 1 1 1 1 2 1 1 1 1 1 1 1 1 2 2 2 2 2 1 2 1 1 1 2 1 2 2 2 2 2 2 1 2 1 2 1 1 2 2 1 1 1 2 2 2 2 2 2 2 2 2 2 2 2 2 2 2 2 2 2 1 2 2 2 2 2 1 1 1 2 2 2 1 2 2 1 1 1 2 2 2 1 2 1 2 1 2 2 2 2 1 1 1 1 2 1 1 1 1 2 1 1 2 2 2 2 1 2 1 1 1 1 2 2 1 1 1 1 1 2 2 2 1 2 1 1 1 2 1 2 2 1 2 1 1 2 2 1 2 1 2 1 2 2 2 1 1 1 1 1 1 1 2 1 2 1 1 2 2 1 2 1 2 1 1 1 1 1 1 1 2 2 1 1 2 1 2 1 2 2 1 1 2 1 2 2 1 1 2 2 2 2 2 2 2 2 2 2 1 2 2 1 1 1 2 1 1 2 1 1 2 2 1 2 2 2 1 1 1 2 2 1 2 2 2 1 2 2 2 2 1 2 2 2 2 1 1 1 2 2 1 2 1 2 1 2 1 1 2 2 1 1 1 1 2 2 2 1 1 2 2 1 2 1 2 2 2 1 2 1 2 1 1 1 1 1 2 2 2 1 1 1 1 1 1 1 2 1 2 1 2 2 2 2 1 2 2 1 2 2 2 1 2 2 2 1 1 2 2 2 2 1 2 2 2 2 2 2 2 2 1 1 2 1 2 1 1 1 1 1 2 2 2 2 2 2 2 1 2 2 1 2 1 2 2 2 1 2 1 2 1 1 1 2 1 1 2 1 2 1 2 2 1 2 2 1 2 1 2 1 2 2 1 2 1 2 1 1 1 1 1 1 1 2 1 1 1 2 2 1 2 2 2 1 2 2 2 2 2 2 1 1 1 2 2 2 2 2 2 1 1 2 2 2 2 2 1 2 1 2 2 1 2 1 2 1 2 1 2 1 2 2 1 2 2 2 1 1 2 2 2 2 2 2 2 1 1 1 2 1 1 2 1 2 2 2 1 1 2 1 1 1 1 2 2 1 1 1 2 2 2 1 2 1 1 2 2 1 2 2 2 2 1 2 2 1 2 1 2 1 1 2 1 2 1 2 2 1 2 2 1 2 2 1 1 2 2 1 2 2 1 2 2 1 2 1 2 2 2 1 1 2 2 2 1 1 2 1 1 1 2 1 1 2 1 1 2 2 1 1 1 1 2 2 2 1 2 2 1 2 1 2 2 1 2 2 2 1 2 1 2 1 2 1 2 2 2 2 1 2 2 2 2 1 2 2 2 2 1 1 2 1 1 1 2 1 1 1 1 2 1 2 2 2 2 2 1 2 2 1 1 2 2 2 1 2 2 2 2 1 2 2 2 1 1 1 1 2 1 1 1 1 1 1 2 2 2 1 2 1 2 2 2 2 1 1 1 2 2 1 1 2 1 2 1 2 2 1 2 1 2 1 2 1 1 1 1 1 2 1 1 2 1 1 2 1 2 2 2 2 2 1 2 1 2 2 2 1 1 1 1 2 1 1 2 1 1 2 1 2 1 1 2 1 1 1 1 1 2 1 1 2 1 1 2 2 1 1 1 1 2 1 1 2 2 2 1 1 2 1 1 2 2 2 2 2 2 1 1 2 2 1 2 2 2 2 1 2 1 2 1 2 2 1 2 1 1 2 1 2 1 2 1 2 1 2 2 1 2 1 1 1 1 2 1 1 2 2 1 2 2 1 1 2 1 2 1 2 2 2 2 2 2 1 2 1 2 2 1 1 1 2 2 2 2 1 1 2 2 1 2 2 1 1 1 2 2 1 2 2 1 2 2 2 1 2 2 1 2 2 2 2 1 1 2 1 2 2 1 1 2 2 2 2 2 1 1 1 2 2 2 1 1 1 2 2 2 1 1 1 2 2 1 2 1 1 2 1 2 1 2 1 2 2 1 2 2 1 1 2 1 2 1 1 1 1 1 1 1 1 1 2 1 2 1 1 2 2 2 1 1 1 1 2 2 2 2 1 2 1 2 1 1 2 1 2 2 2 1 1 2 1 2 1 2 1 1 2 2 1 2 2 1 1 1 1 1 2 2 2 1 1 1 1 1 2 2 2 1 2 1 2 1 1 2 1 1 1 2 1 2 1 2 1 1 1 1 1 2 2 1 1 1 1 2 2 1 2 2 2 1 1 2 2 1 2 2 1 2 2 1 2 1 2 1 2 2 1 1 1 1 2 2 1 1 1 2 1 1 2 1 2 1 2 1 2 1 2 2 2 2 2 1 1 2 1 1 1 1 1 2 1 2 1 1 1 1 2 2 2 2 1 2 1 2 2 2 1 2 1 1 1 1 2 2 2 2 1 2 2 2 2 1 1 1 2 2 1 2 1 2 2 1 1 1 2 1 2 2 2 2 2 1 2 2 2 2 2 2 2 2 2 1 2 2 2 2 1 1 2 2 1 1 1 2 1 2 2 2 2 2 2 2 2 2 2 1 2 2 2 1 2 2 2 1 1 2 2 2 2 1 1 1 1 1 1 2 2 2 2 1 2 2 2 1 1 2 1 2 2 2 1 1 1 1 1 2 2 2 2 1 1 2 1 1 1 2 2 1 2 2 2 2 2 1 1 1 1 1 2 1 1 1 1 1 1 2 1 2 1 1 1 2 1 2 2 2 1 2 2 1 2 1 2 1 2 2 2 1 2 2 1 2 2 2 2 1 1 1 1 1 2 1 2 2 2 1 2 1 2 1 1 2 1 2 2 1 1 2 2 1 1 1 1 2 1 1 1 2 2 1 2 1 1 1 2 1 1 1 2 2 1 2 2 2 2 2 2 2 2 1 2 2 2 2 2 2 2 1 2 2 2 2 1 1 2 2 2 2 1 2 1 2 1 2 2 2 2 1 2 2 2 2 2 2 2 2 1 1 1 2 1 2 2 2 2 2 1 2 1 1 2 2 2 2 1 2 1 1 2 2 1 2 1 1 2 2 1 2 2 2 2 2 2 2 2 2 2 1 1 1 1 1 1 2 2 1 1 1 1 2 1 2 2 2 1 2 2 1 1 2 2 2 2 1 2 1 2 1 1 1 2 1 2 1 2 1 1 1 1 2 2 2 1 2 2 2 2 2 2 2 2 2 1 2 1 2 2 2 2 2 2 2 2 2 1 2 2 2 2 2 1 2 1 2 1 1 1 2 2 2 1 1 2 2 2 2 1 2 2 2 2 2 1 1 2 2 2 2 1 2 2 2 1 1 1 1 1 2 2 2 2 2 1 2 1 2 1 1 2 1 2 1 1 2 1 1 2 1 2 2 1 1 1 1 2 2 1 2 1 2 2 2 1 1 2 1 2 1 2 1 1 1 1 1 2 2 1 1 1 2 1 1 2 2 2 1 1 1 1 1 2 1 2 1 1 2 2 1 1 2 2 1 2 2 2 2 1 2 2 2 1 2 2 2 1 2 2 2 2 2 2 1 2 1 1 1 2 2 2 2 2 1 2 2 2 2 1 2 2 2 2 2 1 2 1 2 2 2 2 2 2 2 2 2 1 1 1 2 2 2 1 1 1 1 1 1 2 1 2 1 1 2 2 2 1 1 1 1 1 1 1 1 1 1 2 1 2 1 2 1 1 1 2 2 1 1 2 2 2 2 2 1 2 2 2 2 2 2 1 2 2 2 2 2 2 1 2 2 2 2 2 1 2 1 2 1 1 1 1 1 1 1 2 2 2 2 2 2 2 2 2 2 2 2 2 2 1 1 2 1 1 1 1 2 2 1 2 2 1 2 2 2 2 1 1 1 2 2 2 1 1 1 1 2 1 1 2 1 1 1 1 2 2 2 2 1 1 1 2 1 2 2 2 2 2 1 2 2 2 2 1 1 2 1 1 1 2 1 2 1 2 1 2 1 1 1 1 2 1 1 1 2 1 2 2 2 2 2 1 2 1 1 2 2 2 2 1 2 2 2 2 2 1 2 2 2 1 2 1 2 2 2 2 2 2 2 1 2 1 2 1 2 2 2 2 1 1 2 1 1 2 2 2 1 2 2 2 1 1 1 1 2 1 2 1 2 1 1 1 1 1 1 1 1 1 1 1 1 1 1 1 2 1 1 1 2 2 1 2 1 2 1 1 1 1 1 2 1 2 2 2 1 1 1 1 2 1 1 2 1 1 1 2 1 1 2 2 2 1 1 2 1 1 1 1 1 1 1 2 1 1 1 1 2 2 2 1 1 2 2 2 1 1 1 1 2 2 1 2 2 2 1 2 2 2 2 1 1 1 1 1 2 1 2 2 1 1 1 1 2 2 1 2 2 2 1 2 1 2 1 1 2 2 1 2 1 2 1 2 1 1 1 2 2 1 1 2 1 2 2 1 1 1 1 2 1 2 2 1 1 1 2 1 1 1 2 2 2 1 2 2 1 2 1 2 2 2 2 2 2 1 2 2 2 1 1 1 2 2 2 1 2 2 2 2 1 2 2 1 2 1 1 2 2 1 2 2 1 2 2 2 2 2 1 2 2 2 2 2 2 2 2 1 2 2 1 2 2 2 2 1 1 1 2 1 2 1 2 2 2 1 2 1 1 2 2 2 2 2 1 1 2 2 2 1 2 2 2 2 2 2 1 2 2 2 2 2 2 2 1 2 2 2 2 1 1 2 1 2 1 2 2 2 2 2 2 1 2 2 1 2 2 2 2 2 1 2 2 2 2 2 2 2 2 2 2 2 1 2 2 1 2 1 1 1 2 1 2 2 2 2 2 2 1 2 1 2 1 2 1 2 1 2 1 1 2 1 2 2 2 1 2 1 2 2 2 1 2 1 1 1 2 1 1 1 1 1 2 2 2 1 2 1 1 1 2 2 1 1 1 2 1 1 1 2 1 1 2 2 2 2 2 1 1 2 1 2 2 2 1 2 2 2 2 2 2 2 2 1 2 1 1 1 2 1 1 2 1 2 1 2 1 2 2 2 2 1 1 2 2 2 1 1 2 2 1 1 2 2 1 1 1 1 1 1 2 2 2 2 2 2 2 2 1 1 1 2 2 2 1 2 2 2 2 2 1 1 2 2 1 2 2 2 2 1 2 1 1 2 1 1 2 1 2 2 2 2 1 2 2 2 2 2 1 1 2 1 2 2 2 1 2 2 2 2 2 2 2 2 1 2 2 2 2 2 2 2 2 2 2 1 2 2 2 1 1 1 2 1 2 2 2 2 2 1 1 2 2 1 1 2 1 1 1 1 2 2 2 2 2 1 1 1 2 1 2 2 2 2 2 2 2 2 2 2 2 1 1 2 2 1 1 2 1 1 1 2 1 2 1 1 1 2 1 2 1 2 1 2 2 2 2 2 1 2 2 2 1 1 2 2 1 1 1 1 2 2 2 1 2 2 2 2 2 1 2 1 1 1 2 1 1 1 1 1 1 1 2 1 2 1 2 2 1 2 2 2 2 2 2 1 2 2 1 2 2 2 2 2 2 1 2 2 2 1 2 1 2 1 2 1 1 2 2 1 1 1 1 1 2 2 1 1 2 2 1 2 2 1 2 1 2 2 1 1 1 2 1 2 2 2 2 1 1 1 1 1 2 2 2 2 2 1 1 1 1 1 1 1 1 2 1 1 2 2 1 1 1 1 2 1 2 2 2 2 1 2 2 2 2 2 2 1 1 1 1 2 1 2 2 2 2 2 2 2 2 1 1 2 1 1 2 2 1 1 2 1 1 2 1 2 1 2 1 2 1 2 2 1 2 2 2 2 1 2 1 1 1 1 2 2 2 1 2 2 1 2 1 1 1 1 1 1 1 1 2 1 2 1 1 1 2 2 1 1 1 2 2 2 1 2 1 2 1 2 1 2 1 2 1 1 2 1 2 1 1 1 1 1 2 1 1 2 2 2 2 1 2 2 1 2 1 2 2 2 2 1 2 2 2 2 2 1 2 2 1 1 2 2 1 1 2 1 2 2 2 2 2 1 2 2 2 2 1 1 2 1 2 2 2 1 1 2 1 1 1 2 2 1 1 2 1 1 2 1 1 2 1 1 1 1 2 2 1 2 1 1 2 2 1 2 2 1 2 1 2 1 2 2 2 2 1 1 1 1 1 2 2 2 2 2 2 1 2 2 2 2 2 1 1 1 1 2 2 2 2 1 1 1 2 2 1 1 1 1 1 2 1 1 1 2 1 1 1 1 2 1 1 2 1 2 1 2 1 1 2 1 2 2 2 2 2 2 1 2 2 2 2 1 1 1 1 2 2 2 2 1 1 2 1 1 2 2 2 2 1 2 1 2 2 1 2 1 1 2 2 1 2 1 1 1 1 1 2 2 2 1 2 1 1 2 2 1 1 1 1 2 2 2 2 1 1 1 2 2 2 2 2 2 1 2 2 2 2 1 2 1 2 2 1 2 2 2 1 2 2 2 2 2 2 2 2 1 2 2 1 2 1 2 2 1 1 2 2 2 1 2 2 2 1 2 1 1 1 1 2 1 2 2 2 2 2 2 1 2 1 1 1 2 1 1 2 2 2 1 2 2 1 2 1 1 2 2 1 1 1 2 1 1 2 2 1 1 2 2 2 1 1 2 2 1 2 1 2 2 1 2 2 2 1 1 1 1 1 2 2 1 1 2 1 1 2 2 1 2 1 1 1 2 2 1 2 2 2 2 1 2 2 2 2 1 2 2 2 2 1 2 2 1 1 1 2 1 2 2 2 1 2 1 1 2 2 1 1 1 2 2 2 2 2 1 1 1 1 1 2 2 1 1 2 2 1 2 2 1 2 2 1 2 1 2 2 1 2 2 1 2 2 2 2 1 1 2 1 2 2 2 1 1 1 2 2 1 1 1 1 1 2 2 1 1 2 1 2 2 2 1 2 1 2 1 1 2 1 2 2 2 1 1 2 2 2 2 1 1 2 2 2 2 1 2 2 2 1 2 2 1 1 2 2 2 2 2 2 1 2 1 2 2 2 1 1 2 1 1 1 2 1 1 2 1 1 2 2 1 1 1 2 1 2 2 1 1 2 1 1 2 1 1 1 2 1 1 1 1 2 1 1 2 1 1 2 1 1 2 2 2 1 2 2 1 1 1 1 1 1 1 1 1 1 1 1 1 1 2 2 2 1 1 2 1 1 1 1 2 2 2 2 2 2 1 2 1 2 2 1 2 2 1 2 1 2 1 2 1 1 1 2 2 1 1 1 2 1 1 1 1 1 1 1 1 1 2 2 2 2 2 2 1 2 1 1 1 1 2 1 2 2 2 1 1 1 2 2 2 2 1 1 1 2 2 1 2 2 1 1 1 2 1 2 1 2 2 1 1 2 2 2 2 1 1 1 1 2 2 1 1 2 1 2 2 2 2 2 1 2 1 2 2 2 1 1 1 2 2 2 1 2 1 1 2 2 2 1 2 1 2 1 2 2 2 2 2 2 1 1 2 2 2 2 2 1 2 1 1 2 1 1 1 2 2 2 2 2 2 2 1 2 2 2 2 2 2 2 2 1 1 1 2 1 1 2 2 1 2 2 2 1 1 2 2 2 1 2 2 2 1 1 2 2 1 2 2 1 1 1 2 1 2 1 1 2 1 2 2 2 2 2 2 1 1 1 2 2 2 1 2 2 1 1 2 1 2 2 2 1 1 2 1 2 1 2 1 1 2 2 2 2 1 1 1 1 2 1 1 1 1 1 1 1 1 2 2 2 1 2 1 1 2 2 2 2 1 1 1 1 1 1 1 2 1 1 2 2 1 2 1 2 1 1 2 2 1 1 2 1 2 2 1 2 2 1 1 1 2 1 2 2 1 1 1 2 2 1 2 1 1 2 1 2 2 1 2 2 2 1 1 2 1 1 2 2 1 1 1 2 1 1 1 2 1 1 1 1 2 2 1 1 2 2 1 2 2 1 1 2 2 2 1 1 1 1 2 1 2 2 2 1 2 2 2 1 1 2 2 2 2 2 2 2 2 2 2 2 2 2 2 1 2 2 1 1 2 2 2 2 1 2 2 2 1 1 2 2 2 1 2 2 2 2 2 2
  000001  010005 1 2 1 2 2 1 2 2 1 1 1 1 2 2 1 2 1 1 2 2 1 1 2 1 2 1 2 2 2 2 2 2 2 2 2 1 2 1 2 1 2 2 1 2 2 2 1 2 1 2 2 2 1 2 2 2 2 2 1 2 2 2 2 2 1 1 2 1 1 2 1 1 2 2 2 1 2 1 1 2 2 2 2 1 1 1 1 2 1 2 1 1 2 1 1 1 2 2 1 2 2 1 2 2 2 1 2 2 2 1 2 2 2 2 2 2 2 2 1 1 2 2 2 2 1 2 1 2 2 2 2 2 2 2 1 2 1 1 2 2 2 2 1 1 1 1 1 2 1 1 2 2 2 1 1 1 1 1 1 1 1 1 1 1 1 1 1 2 1 2 1 2 1 1 1 1 2 1 2 2 2 2 2 2 2 2 2 2 2 2 2 2 2 1 1 2 1 1 2 1 2 1 1 2 2 2 1 1 2 1 2 2 2 2 2 2 1 1 2 1 2 1 2 1 1 2 2 2 2 2 2 1 2 2 2 2 2 2 2 2 1 1 2 1 2 2 2 2 1 2 2 2 2 2 2 1 1 2 2 1 2 2 1 2 1 1 2 1 2 2 2 2 2 1 1 1 1 2 2 1 2 1 2 2 2 2 2 1 1 1 2 2 1 2 1 1 1 2 2 1 1 1 1 1 2 2 1 2 1 1 2 2 1 1 1 2 2 2 1 2 1 1 1 2 2 2 2 1 2 2 2 2 2 2 1 1 2 2 2 1 2 2 2 2 2 2 2 2 1 2 1 1 2 1 2 2 2 2 1 2 2 1 1 1 2 1 1 2 2 1 2 2 1 2 2 2 1 1 1 2 1 2 2 2 2 2 1 1 1 1 2 1 2 2 2 2 2 2 2 2 2 1 1 1 1 1 2 1 2 1 2 1 1 1 2 1 2 2 1 2 2 2 1 1 1 1 2 2 1 2 2 2 1 1 1 1 2 2 1 1 2 1 2 1 1 1 1 2 2 2 2 1 1 2 2 1 1 1 1 1 1 1 1 1 1 2 1 1 1 2 2 1 2 2 1 2 1 1 2 2 2 2 2 1 1 1 1 2 2 1 1 1 2 1 1 2 1 1 1 2 1 2 1 2 1 2 1 2 2 2 1 2 1 2 1 2 1 1 1 1 1 1 2 2 1 2 1 2 1 1 1 2 1 1 2 1 1 2 1 1 2 2 1 1 1 2 1 2 2 1 1 2 1 1 1 1 1 2 2 2 1 1 1 1 2 1 1 1 2 1 1 1 1 1 1 2 2 1 2 1 2 1 1 2 1 2 2 2 1 2 1 1 2 1 2 1 1 1 2 1 2 1 2 1 1 1 1 2 2 2 2 2 1 1 2 2 2 1 2 1 2 2 2 2 2 1 2 1 2 1 1 2 2 1 2 2 2 2 1 2 1 2 1 2 1 2 2 2 2 2 2 2 2 2 1 2 2 2 2 2 1 1 2 2 2 1 2 2 2 1 1 1 2 2 2 2 2 1 2 2 2 2 2 1 1 1 2 2 2 2 2 2 2 1 2 2 2 2 2 2 2 2 2 1 2 1 2 2 2 2 1 1 1 2 2 2 2 2 1 2 2 2 1 2 1 1 2 2 1 1 1 1 2 2 1 2 1 2 2 2 2 2 1 2 2 1 1 1 1 1 1 2 2 2 2 2 2 2 2 2 2 1 2 1 2 2 2 2 2 2 2 1 2 2 1 1 1 2 2 1 1 1 2 2 1 2 1 1 2 1 1 2 1 1 1 2 1 1 1 1 2 2 1 2 2 2 1 2 1 2 1 1 1 1 2 2 2 2 2 1 1 1 2 2 2 2 2 1 1 1 1 2 1 1 2 2 1 2 1 2 1 1 2 1 1 1 1 2 1 2 1 1 2 1 1 2 2 2 2 2 2 2 2 2 2 1 2 2 2 1 1 1 2 2 2 2 1 2 2 2 1 2 1 1 1 1 2 1 1 1 2 2 2 2 2 1 1 1 2 2 2 1 2 2 1 2 1 1 2 2 2 1 2 1 2 1 1 1 1 2 1 2 1 1 2 1 2 2 1 2 2 1 2 1 1 1 2 1 1 1 2 2 1 2 1 1 1 1 1 1 1 2 2 1 1 2 2 2 1 2 2 2 2 2 1 2 1 2 1 1 1 1 2 1 2 2 2 2 2 2 1 1 2 2 2 1 1 1 1 2 2 1 1 2 2 1 1 1 2 2 2 2 1 2 2 1 2 2 1 1 2 1 1 2 1 2 1 1 2 1 1 1 2 1 1 2 2 2 1 2 2 1 2 2 2 2 2 1 2 1 1 2 2 2 1 2 1 2 2 2 1 2 2 2 1 1 1 2 1 1 2 1 1 2 2 1 1 1 2 2 2 2 1 1 2 2 1 2 2 2 2 1 1 2 1 1 2 1 1 2 1 1 2 1 2 2 1 2 1 2 2 2 1 2 2 1 2 2 1 1 2 2 2 1 2 2 2 2 1 2 2 2 2 1 2 1 2 1 2 1 1 2 2 2 1 1 2 2 1 2 2 1 1 1 2 2 2 1 2 2 1 2 2 1 2 1 1 1 2 1 2 1 2 1 1 1 2 2 2 1 2 2 2 2 2 2 2 2 2 1 1 2 2 1 2 2 1 2 2 2 2 2 2 2 2 2 1 2 2 2 2 1 2 1 1 1 1 1 1 1 1 1 2 1 1 2 1 1 2 1 2 2 1 2 2 1 1 2 2 2 1 1 2 2 2 2 2 1 2 2 1 2 2 2 2 1 2 2 1 2 2 2 2 1 1 2 2 1 1 2 2 2 2 1 2 2 2 2 1 2 2 2 2 2 2 2 2 1 1 2 2 2 2 2 2 2 2 2 2 1 2 2 1 2 2 2 2 2 2 2 2 2 2 2 1 1 2 1 2 2 2 2 2 2 2 2 2 2 2 2 2 2 1 2 1 2 2 1 2 1 2 2 2 2 1 2 2 2 2 2 1 1 2 2 2 2 2 1 1 2 1 2 2 2 2 2 2 2 2 1 1 1 2 2 1 2 2 2 2 2 1 2 2 2 1 2 2 2 2 2 2 1 1 1 2 1 2 2 1 2 2 2 2 2 2 2 2 1 1 2 1 1 2 2 1 1 2 1 2 2 1 1 2 2 2 2 2 1 2 2 1 1 2 2 2 1 1 2 1 2 2 2 2 2 2 2 2 2 1 2 2 1 2 2 1 2 2 2 1 1 2 1 2 1 1 1 2 1 2 2 1 2 2 2 2 2 2 2 1 2 2 2 2 2 2 1 2 2 1 1 2 2 2 2 2 2 1 1 2 2 1 2 2 1 1 1 1 2 2 2 2 2 1 2 2 2 2 1 1 2 2 2 1 2 2 1 1 2 1 1 1 1 1 1 2 1 1 2 2 2 2 1 1 1 1 2 2 1 1 2 1 1 1 2 1 2 2 1 2 2 1 1 1 2 2 2 1 2 1 1 1 2 2 1 2 1 2 1 2 1 1 2 1 1 2 1 1 1 1 1 2 1 1 1 1 1 1 1 2 2 1 1 1 1 1 1 1 1 2 1 1 2 2 2 1 2 2 2 2 1 1 2 2 1 2 2 2 2 1 2 2 1 1 2 2 1 1 1 2 1 2 2 1 1 1 1 2 1 1 2 2 1 2 2 1 1 1 1 2 2 1 2 2 2 2 2 2 2 2 2 1 2 2 1 2 1 1 1 2 2 1 1 1 2 1 2 2 2 1 1 2 1 2 2 2 2 2 1 2 2 2 2 1 2 2 2 1 2 1 1 2 1 1 2 2 1 2 2 1 2 2 1 2 2 1 1 2 1 2 2 1 1 2 2 2 2 1 2 2 1 1 2 2 1 2 1 1 2 2 2 2 2 2 2 2 2 2 2 2 1 2 2 2 2 2 2 1 2 2 1 2 1 2 1 2 1 1 2 2 2 1 1 2 2 2 1 1 1 1 2 2 2 2 2 1 2 2 1 1 2 2 2 2 1 2 2 2 2 2 2 2 1 2 2 1 2 1 2 1 2 1 2 2 2 2 2 2 2 2 2 2 2 1 1 2 2 1 2 1 2 1 2 1 2 2 2 1 2 1 2 2 1 1 1 2 1 2 2 2 1 2 1 2 2 2 2 2 2 1 2 2 2 2 2 1 1 1 1 1 2 2 2 2 2 1 1 1 2 1 2 1 1 2 1 2 1 2 2 1 2 1 2 2 2 1 2 2 2 2 2 1 1 2 1 2 2 2 2 2 1 2 2 1 2 1 1 2 2 1 1 2 2 1 1 2 1 2 1 2 1 2 1 2 2 1 2 2 1 2 2 2 2 1 1 2 1 1 1 2 1 1 1 1 1 2 2 1 1 2 1 1 2 1 2 2 1 2 2 1 2 2 1 2 1 2 1 2 2 2 1 1 2 1 1 1 1 1 1 1 1 2 1 1 2 2 2 2 2 1 1 2 2 1 1 2 1 2 1 1 1 1 1 1 2 1 1 2 1 2 1 2 1 1 1 1 2 2 2 2 1 2 2 2 2 1 1 2 1 1 2 2 1 1 1 1 2 2 2 1 2 1 2 2 1 1 2 2 2 1 2 2 1 1 1 2 1 1 1 2 1 2 1 1 1 1 1 1 1 2 1 1 2 1 2 2 2 2 1 2 1 2 2 1 2 1 2 2 2 1 2 1 2 2 1 2 2 2 1 1 1 2 1 2 1 2 1 2 2 2 2 2 1 1 2 1 1 1 2 2 1 1 1 1 1 1 2 2 2 1 1 1 2 2 1 2 1 1 2 2 1 1 2 2 2 1 1 1 2 1 2 2 2 2 2 2 1 2 2 2 2 2 1 2 1 2 2 1 1 1 1 2 2 2 2 2 2 2 1 1 1 1 1 2 1 2 1 1 1 2 1 1 2 2 1 1 2 1 2 2 2 2 1 2 1 2 2 1 2 1 2 1 2 2 1 2 1 1 1 1 2 1 1 2 1 2 1 2 1 1 1 1 1 2 2 1 1 2 2 1 2 2 1 2 1 2 1 2 1 2 1 1 2 2 1 2 1 1 1 1 2 1 1 1 2 2 2 1 2 1 2 1 1 2 1 1 1 2 1 2 2 2 1 1 1 2 2 2 2 2 2 2 2 1 1 2 2 2 2 2 2 1 1 1 2 1 1 1 1 2 2 1 2 2 1 1 1 2 2 1 1 1 2 2 2 2 2 1 1 1 1 2 2 2 1 1 2 1 2 2 2 1 2 2 2 1 2 2 2 2 2 2 2 2 2 2 1 2 1 1 1 2 2 2 1 1 1 1 1 1 1 1 2 1 1 1 2 1 2 2 2 1 1 2 1 1 1 1 1 1 1 1 2 2 1 2 1 2 1 2 1 1 2 1 2 1 1 1 1 2 2 2 1 2 2 1 2 2 2 2 2 1 2 1 2 1 1 2 2 2 1 1 2 1 1 2 2 2 1 2 1 1 1 1 1 1 2 2 1 1 2 1 2 1 1 1 2 1 2 2 1 1 1 2 2 2 1 1 1 1 1 1 1 1 2 1 2 1 1 1 1 2 1 1 1 1 2 2 2 1 2 2 2 2 2 1 1 2 2 2 1 2 2 1 1 2 1 1 2 2 2 2 1 1 1 1 1 2 1 1 2 2 1 2 2 1 2 2 2 2 2 2 1 1 1 2 1 2 1 2 2 1 2 2 1 1 2 2 2 1 2 2 1 2 2 2 2 1 2 2 2 2 2 2 2 2 1 1 1 2 2 2 2 1 2 2 2 2 1 1 2 2 2 2 2 1 1 2 1 1 1 2 1 2 1 2 2 2 2 2 2 2 2 1 2 2 1 1 1 1 1 2 1 2 1 2 2 2 2 2 2 1 2 2 1 1 2 1 1 1 1 1 1 1 2 1 1 2 1 2 1 1 2 1 2 2 2 2 2 1 1 1 1 2 1 1 2 2 1 2 2 1 1 2 1 1 1 1 1 1 2 1 1 2 2 1 1 1 1 1 1 1 2 1 1 1 2 1 1 2 2 1 1 2 1 2 1 1 2 2 2 2 1 2 2 1 1 1 2 1 1 2 1 1 1 2 2 1 2 1 1 1 2 1 1 1 2 1 2 2 2 2 2 2 1 2 1 2 2 2 1 2 2 2 1 2 2 2 2 1 2 1 1 2 2 1 2 2 2 1 1 1 1 2 1 1 1 1 2 1 2 1 1 2 1 2 2 2 1 1 2 2 1 2 2 2 2 2 2 1 2 1 1 2 1 2 2 2 2 2 1 1 2 2 1 2 1 1 2 2 1 2 2 2 2 2 1 2 1 2 1 1 1 1 2 2 1 1 2 2 2 1 2 2 1 2 2 2 2 1 1 1 2 2 2 1 2 2 2 1 1 2 1 2 2 1 1 1 2 2 2 2 2 2 2 2 2 1 2 1 2 1 1 2 1 2 1 2 2 2 1 2 2 1 2 1 1 1 2 1 2 2 2 2 1 1 1 1 2 2 1 2 1 2 1 1 2 2 1 1 2 2 1 2 2 2 2 2 1 2 1 2 1 2 2 2 2 2 1 2 2 2 1 2 1 2 2 2 2 2 2 2 2 2 2 2 2 1 2 2 1 2 2 2 2 2 1 2 1 2 2 2 2 1 2 1 2 2 2 2 2 2 2 2 2 2 1 2 2 2 2 2 2 2 2 2 1 2 2 1 2 2 2 2 2 2 2 1 2 2 2 1 2 2 2 1 2 2 2 1 1 2 2 2 2 1 1 1 1 1 1 2 1 2 2 2 2 1 1 2 2 1 1 2 1 2 2 1 1 2 2 2 2 2 2 2 2 2 2 1 1 1 1 1 1 1 1 2 1 1 1 2 2 2 1 1 1 1 1 1 1 2 1 1 1 1 2 1 2 1 1 1 1 1 1 1 1 2 1 2 2 2 1 2 1 1 1 2 1 1 1 1 1 2 2 2 2 2 2 2 2 2 2 1 2 2 1 2 1 1 2 1 2 1 1 2 1 2 1 2 1 1 1 1 1 2 2 1 1 1 2 2 1 1 1 2 2 2 1 1 1 2 2 2 2 2 2 2 2 1 1 2 2 1 2 2 2 2 2 1 2 2 1 2 2 1 2 2 1 2 2 2 1 2 2 2 1 2 2 2 2 2 2 2 2 2 2 2 2 2 1 2 2 2 2 2 1 1 2 2 2 1 2 2 2 2 2 1 1 2 2 2 1 2 2 2 2 1 1 2 2 2 2 2 1 1 1 2 1 1 2 1 1 2 2 2 1 2 1 2 2 2 2 2 1 2 2 2 2 2 2 2 2 2 2 2 2 2 2 1 2 2 2 1 1 1 2 2 1 1 1 2 1 1 2 2 2 2 1 2 2 2 2 2 2 1 2 1 2 1 2 1 2 2 2 2 2 1 2 1 2 2 2 2 2 1 2 2 2 2 1 1 2 2 1 1 2 1 1 2 1 1 2 1 1 1 1 1 1 2 1 1 2 1 2 1 2 1 1 2 1 2 2 2 2 2 1 2 2 2 2 2 1 1 1 2 2 2 2 2 1 2 2 1 1 2 2 2 1 2 2 1 1 1 2 2 2 2 1 1 1 1 2 2 1 1 1 2 1 2 2 2 2 2 2 2 1 2 2 2 1 2 2 1 1 1 2 1 2 1 1 2 2 2 2 2 1 2 1 2 1 2 2 1 2 1 1 1 2 2 2 1 2 2 1 1 2 1 1 1 1 2 2 2 1 2 2 1 2 1 2 1 1 1 1 2 1 2 1 1 2 1 1 2 2 2 2 1 1 1 1 2 1 2 1 2 2 1 2 1 1 1 2 2 2 2 1 2 1 1 1 1 2 1 1 1 2 1 1 2 1 1 1 2 1 2 2 1 1 2 2 2 1 2 1 2 2 2 1 1 1 2 2 1 1 2 1 2 1 1 2 2 1 1 2 1 1 1 1 1 1 1 2 2 1 2 1 1 1 1 1 2 1 2 2 2 2 1 2 2 1 2 2 2 1 1 1 2 2 1 2 1 1 2 2 1 1 2 2 1 1 1 2 2 2 2 2 2 2 1 2 1 2 1 1 2 1 1 1 1 2 2 2 1 2 2 2 1 2 1 2 2 2 1 1 1 2 2 2 2 2 2 1 2 2 2 1 1 2 1 1 1 1 1 2 2 2 2 1 2 1 1 1 1 2 1 2 2 1 2 2 2 2 2 2 2 1 1 2 1 1 2 2 2 2 2 2 2 1 1 1 1 2 1 1 2 2 2 2 2 2 1 2 2 1 2 2 1 2 2 2 2 2 2 1 1 2 1 2 2 1 2 1 2 2 2 2 2 2 2 2 2 1 2 2 2 2 2 2 1 2 2 2 2 1 1 1 2 1 2 2 2 2 2 2 2 1 1 2 2 1 2 2 1 1 2 1 2 1 2 1 2 2 1 2 1 2 2 2 2 2 2 2 1 2 2 2 1 2 2 2 2 2 2 1 2 2 2 1 2 2 2 1 1 1 2 2 1 2 1 2 2 2 2 2 1 1 2 2 2 2 2 2 2 1 2 2 2 2 1 2 1 2 1 1 1 2 2 2 1 2 2 2 2 2 1 2 1 1 1 1 1 1 2 2 2 1 2 2 1 2 1 2 1 1 2 1 2 2 1 2 1 1 1 2 1 2 2 1 1 2 2 2 1 1 1 2 2 1 2 2 2 1 2 1 1 1 2 1 2 1 2 1 1 2 2 2 1 1 1 1 2 1 1 2 1 2 2 2 1 2 2 1 1 2 1 2 2 2 1 2 1 1 2 2 2 2 2 2 1 2 2 2 2 2 2 2 2 2 1 1 2 2 1 1 2 1 1 1 1 1 2 2 1 1 1 2 1 2 2 2 1 2 1 1 2 1 1 1 2 2 1 2 1 2 1 2 1 2 2 2 1 1 1 2 1 1 2 2 1 1 2 2 2 2 1 1 2 2 1 2 2 2 2 2 2 1 2 2 2 2 2 1 2 2 1 1 2 2 2 1 2 2 2 2 2 2 2 2 2 2 2 2 2 1 2 1 2 1 2 1 2 1 2 2 2 2 2 1 1 2 2 2 2 2 2 2 2 2 2 2 1 1 2 1 1 2 2 2 2 1 1 2 2 2 1 1 2 1 1 1 2 2 1 2 1 1 2 2 2 2 1 1 2 2 2 1 1 1 2 2 1 2 1 1 2 1 1 2 1 2 1 1 2 1 2 1 2 1 2 1 2 1 1 2 1 1 1 1 1 2 2 2 2 1 2 1 2 1 1 1 1 2 2 1 1 2 1 2 2 1 1 1 1 1 2 1 1 1 1 1 1 2 2 1 1 1 1 1 1 2 1 1 2 2 1 1 1 1 1 1 1 2 2 1 1 1 1 1 1 1 2 2 1 2 1 2 1 1 1 1 1 2 1 1 1 2 1 1 1 1 2 2 1 2 1 2 2 2 1 2 1 1 1 1 1 1 1 2 1 2 2 1 1 1 1 2 1 2 2 2 2 2 2 1 2 2 2 2 2 2 2 1 2 2 2 2 2 2 2 2 1 1 1 1 2 1 1 1 2 1 2 2 1 2 1 2 2 2 1 1 2 2 1 1 2 2 2 1 2 2 2 2 2 1 2 2 2 2 1 1 1 1 2 2 1 1 2 1 1 1 1 1 2 2 2 2 2 2 1 2 2 2 2 2 2 1 1 2 2 2 2 2 2 1 2 1 2 2 1 2 2 2 1 2 1 2 2 2 2 2 2 2 1 1 2 1 2 1 2 1 2 2 2 2 2 2 2 2 1 1 2 2 2 2 2 2 1 1 2 2 2 1 2 1 1 1 2 1 2 2 2 1 2 1 1 1 2 1 2 2 1 2 2 1 2 1 2 2 2 2 1 1 2 1 1 2 2 1 2 1 1 2 2 1 1 2 1 1 1 2 1 1 1 1 2 2 2 2 2 2 1 2 1 2 1 1 2 2 1 2 2 2 1 1 1 1 2 1 2 2 1 2 2 2 2 1 1 1 1 1 1 1 2 1 1 2 2 1 2 2 1 2 2 1 2 2 2 2 2 1 1 2 2 2 2 2 1 2 1 2 1 2 2 2 2 2 2 2 2 2 2 2 2 2 2 2 2 2 2 2 1 2 2 1 2 2 1 1 1 1 2 1 2 1 2 2 1 1 1 1 2 1 1 1 1 2 1 1 1 1 1 1 1 1 2 1 1 2 1 2 1 1 1 1 2 1 1 2 1 2 1 2 1 2 1 1 1 1 1 2 1 1 1 1 2 2 2 2 1 2 2 2 1 1 2 2 2 1 1 2 1 1 2 1 1 1 2 1 2 1 1 2 2 2 1 1 1 2 1 2 1 1 2 2 2 1 1 1 1 1 1 1 2 1 1 1 2 1 1 1 1 2 1 2 2 2 1 1 2 1 2 1 2 1 1 1 1 2 1 1 1 1 2 1 1 1 1 1 1 2 1 1 1 1 1 1 1 2 1 1 1 1 1 2 2 2 1 2 1 2 1 1 1 2 2 2 1 1 1 1 1 2 1 2 2 1 2 2 2 1 2 2 2 1 2 2 1 2 2 1 2 1 1 1 1 1 1 2 2 2 2 1 2 2 1 1 1 2 2 2 1 2 2 2 2 2 1 2 2 2 2 1 1 2 1 2 2 1 1 1 1 2 2 2 1 2 2 1 2 1 2 2 2 1 1 1 2 2 2 1 2 2 2 1 2 1 2 2 2 2 2 1 1 2 1 2 1 1 2 2 2 2 2 2 2 2 2 1 1 1 2 1 2 1 1 2 1 2 2 2 2 1 1 1 1 1 1 2 1 1 1 2 1 2 1 1 1 2 2 2 1 1 2 1 2 2 1 1 2 1 2 2 1 2 2 1 1 2 2 2 2 2 2 2 2 2 1 2 1 2 1 2 2 2 2 2 1 2 1 2 1 2 2 2 1 2 2 2 1 2 1 1 2 2 2 2 2 1 1 2 1 2 1 2 2 2 2 1 1 1 2 1 1 2 2 1 1 1 2 1 1 2 1 2 1 1 2 1 1 1 2 1 1 1 1 2 2 1 2 1 2 2 2 1 2 2 1 1 2 1 1 2 1 2 2 2 1 2 2 1 1 2 2 1 1 1 2 2 2 1 2 1 1 1 1 1 2 1 1 1 1 2 2 2 2 1 1 1 1 2 1 2 1 2 1 1 1 1 2 1 2 2 1 2 1 1 2 2 2 2 2 2 2 2 1 2 2 1 2 2 2 2 1 2 1 1 1 2 2 1 2 2 2 2 1 2 2 1 2 1 2 1 2 2 1 2 2 1 2 2 1 1 2 2 1 1 1 2 2 1 2 1 1 1 2 1 2 1 2 1 2 1 2 1 2 1 2 1 2 2 1 2 1 2 1 1 2 2 2 2 1 1 1 1 1 1 1 1 2 2 2 1 1 2 2 2 1 2 2 2 1 2 2 2 1 2 2 2 2 1 2 2 2 2 2 2 2 2 2 2 2 2 2 2 2 2 1 2 2 2 2 1 1 2 2 1 2 1 1 2 2 1 2 1 2 2 2 1 2 2 2 2 2 1 1 1 2 2 2 1 2 2 2 2 2 2 2 2 1 2 1 1 1 2 2 2 2 2 1 1 2 2 1 2 2 2 1 1 2 2 1 2 1 2 2 2 2 2 2 2 2 1 2 2 2 2 2 2 2 1 2 2 1 1 2 2 2 1 1 2 2 2 2 2 2 1 2 1 1 1 1 2 1 2 1 1 2 1 1 1 1 1 2 1 2 1 1 1 1 2 1 2 1 2 1 2 2 1 2 1 2 1 1 2 2 1 2 2 1 2 2 2 2 2 2 1 2 2 2 2 1 2 1 2 2 2 1 2 2 1 2 2 1 2 2 2 2 2 2 2 1 1 2 2 2 2 2 2 1 1 2 2 1 2 2 2 2 1 1 1 1 2 1 1 1 1 1 1 1 1 1 1 2 1 2 2 2 2 1 2 2 1 1 1 1 1 1 1 1 1 1 1 1 1 2 1 2 1 1 1 1 1 2 1 2 2 2 1 1 2 1 1 2 1 2 1 2 2 2 1 2 1 1 1 2 1 2 2 1 1 1 2 2 1 1 1 1 1 2 1 1 1 1 1 2 2 1 1 1 1 1 2 1 2 1 2 1 1 2 2 2 2 1 1 2 2 1 1 1 2 1 1 1 2 1 1 1 1 1 2 1 1 2 1 2 1 1 1 2 2 1 2 1 2 2 2 1 2 2 2 2 2 1 1 1 1 2 1 2 2 2 2 2 2 2 2 1 2 2 2 1 2 2 2 1 1 2 1 1 2 1 2 2 2 2 2 2 1 2 2 2 1 2 2 1 1 1 1 1 2 2 2 1 2 2 1 1 2 2 2 1 1 1 1 2 1 1 2 2 2 2 2 1 2 2 1 2 2 2 1 2 2 2 2 2 2 2 2 2 1 2 2 1 2 2 1 2 2 2 1 1 1 1 1 2 1 2 2 1 2 2 1 1 2 2 1 2 1 1 1 1 1 1 1 2 2 2 1 1 1 1 1 1 1 2 2 2 1 2 1 1 1 2 1 1 2 2 2 1 1 1 2 1 2 2 1 2 2 2 1 1 1 2 2 1 1 1 2 2 1 1 1 1 1 2 1 2 1 1 2 2 1 2 1 2 2 2 2 2 2 1 1 1 2 1 2 2 2 1 2 2 1 1 2 2 1 1 2 2 2 2 1 2 2 1 2 2 2 1 2 2 1 1 1 1 2 1 1 2 2 2 2 2 1 2 1 2 2 2 1 2 2 2 1 2 2 2 2 1 1 1 2 1 2 2 1 1 2 2 2 1 1 1 2 2 2 2 2 2 1 1 1 2 1 2 2 2 1 2 1 2 2 1 1 1 2 2 1 1 1 1 2 1 1 2 2 1 2 2 2 2 2 2 2 2 1 2 2 1 1 2 2 2 2 2 1 1 2 2 1 1 2 2 2 1 2 2 2 1 2 2 1 2 2 2 2 2 1 1 2 1 1 2 2 2 2 1 2 1 2 1 2 2 2 1 2 2 2 2 2 2 1 2 2 2 2 2 2 2 2 1 2 2 2 1 1 2 2 1 2 1 2 2 1 1 2 2 1 2 1 1 2 2 2 2 2 1 1 1 2 2 1 1 2 2 2 2 2 1 2 1 1 1 2 1 1 1 1 1 2 1 2 1 2 2 2 1 1 2 1 2 2 1 1 2 1 1 2 1 2 2 1 1 1 1 1 1 1 1 1 1 2 1 2 2 1 1 1 1 1 1 2 1 1 2 2 1 1 2 1 1 2 1 1 1 2 1 1 1 1 1 2 2 2 2 2 2 1 1 1 2 1 1 2 1 2 1 1 1 2 1 2 2 2 2 2 1 1 2 2 2 2 2 2 2 2 2 2 2 2 2 1 1 2 1 2 2 1 2 2 2 2 2 1 1 1 2 1 2 1 1 1 2 1 2 2 1 1 1 2 2 2 2 2 2 2 2 1 1 2 1 1 1 1 2 2 1 1 2 1 1 1 1 1 1 1 1 2 2 2 2 1 2 1 2 2 2 1 1 1 1 2 1 1 1 1 1 2 2 2 2 2 2 2 1 2 2 2 2 1 2 1 1 2 2 2 2 1 2 1 2 2 2 2 1 2 2 1 1 2 2 2 2 1 2 1 2 2 2 1 2 2 2 2 1 2 1 2 2 2 2 2 2 2 1 1 2 2 2 2 1 1 2 2 2 1 2 2 1 2 1 1 2 2 2 2 1 2 2 1 1 2 1 2 1 1 2 2 2 2 1 2 1 1 2 1 1 2 1 2 1 2 2 2 1 1 1 1 2 2 2 2 1 2 1 1 2 2 2 2 1 1 1 2 1 2 1 2 1 2 2 1 1 1 2 2 1 1 1 1 2 2 2 2 1 1 1 2 2 1 2 2 1 2 1 2 2 2 2 2 1 2 2 1 1 1 1 2 2 2 1 1 1 2 2 2 2 1 1 1 2 1 2 2 2 1 2 2 1 1 2 1 1 2 2 2 2 2 1 2 2 2 2 2 2 2 2 1 2 1 1 2 1 2 2 1 1 2 2 2 2 2 1 1 1 2 1 1 1 1 2 1 2 2 2 1 2 2 1 1 2 1 1 2 1 1 1 2 2 2 1 1 1 1 1 2 1 1 1 1 2 1 2 1 1 2 2 1 1 1 1 1 1 2 2 2 1 1 1 1 2 1 1 2 2 1 1 1 1 2 2 2 2 2 2 2 2 2 1 1 1 1 1 1 1 2 1 2 2 1 2 1 2 1 1 2 2 1 1 2 2 2 2 1 1 1 2 2 2 1 2 2 1 1 1 1 1 1 1 1 2 2 2 2 2 2 2 2 2 1 1 2 2 2 1 2 1 1 1 1 1 2 1 1 1 2 1 1 1 1 2 2 2 1 1 2 1 1 1 1 1 1 2 2 1 1 2 2 2 1 2 1 1 1 1 1 1 2 2 2 2 1 2 1 2 1 2 1 2 2 2 2 2 2 2 2 2 2 2 2 2 2 2 1 2 2 2 2 2 2 2 2 2 2 2 2 1 2 2 2 1 2 1 1 1 2 2 1 1 1 1 2 1 1 1 1 1 1 1 2 2 2 2 1 2 1 1 1 1 2 2 1 2 1 1 1 2 1 2 1 2 1 1 1 2 1 2 2 1 1 2 1 1 2 2 2 1 2 1 2 2 1 1 1 1 1 1 1 1 1 2 2 1 2 1 2 1 2 2 2 1 2 1 2 1 1 2 2 2 1 1 2 1 2 1 1 2 1 2 2 1 2 2 2 1 2 1 1 2 1 1 2 1 2 1 2 1 1 2 2 2 1 2 2 1 1 1 1 1 2 2 1 2 2 2 2 2 2 1 1 1 1 1 2 1 1 1 2 2 1 1 2 2 1 2 1 1 2 1 2 1 1 1 2 2 2 1 2 1 1 2 2 2 2 1 1 2 2 1 1 1 2 2 1 1 2 1 2 1 1 1 1 2 2 1 2 2 1 1 1 1 1 1 2 2 2 1 2 2 2 2 1 1 1 2 1 2 2 2 1 2 2 2 1 2 2 2 2 2 1 1 2 2 2 2 2 2 1 2 1 1 1 1 1 1 1 1 1 2 2 1 2 1 1 1 1 1 2 2 1 1 2 1 2 1 2 2 2 2 1 2 1 2 1 1 2 2 1 1 2 2 2 1 1 1 2 1 2 2 1 2 2 2 1 1 1 1 1 1 1 2 2 1 1 2 2 1 2 2 2 1 2 2 2 2 2 2 1 1 1 2 2 2 2 2 1 2 2 2 2 2 2 1 2 1 2 2 2 1 2 1 2 1 2 2 2 1 2 2 1 1 2 2 1 2 2 1 2 2 2 2 2 1 1 1 2 1 1 2 1 2 1 2 2 2 2 2 2 1 2 2 2 1 2 1 1 2 1 2 2 2 2 2 2 2 1 1 2 1 1 2 1 1 2 1 1 1 1 2 2 1 1 2 1 2 2 1 1 1 1 2 2 2 2 2 2 1 2 1 2 1 2 2 2 2 2 1 2 1 1 1 2 2 1 2 2 2 1 2 1 1 2 2 2 2 1 2 2 1 2 1 2 2 2 2 2 1 1 2 2 1 1 1 2 2 2 2 2 2 2 1 1 1 2 1 2 1 2 1 1 2 1 2 1 2 2 2 2 2 2 2 2 1 1 2 1 1 1 2 1 2 2 1 2 2 2 2 1 2 2 2 2 1 1 1 2 2 1 1 2 1 1 1 1 1 1 1 2 1 1 2 1 2 2 1 2 1 2 2 2 2 1 1 1 2 2 1 1 2 1 2 1 2 2 1 2 1 2 1 2 1 1 1 1 1 2 1 1 2 1 1 2 1 2 2 2 2 2 1 2 1 2 2 2 1 1 1 1 2 1 1 2 1 1 2 1 2 1 1 2 1 1 1 1 1 2 1 1 2 1 1 2 2 1 1 1 1 2 1 1 2 2 2 1 1 2 1 1 2 2 2 2 2 2 1 1 2 2 1 2 2 2 2 1 2 1 2 1 2 2 1 2 1 1 2 1 2 1 2 1 2 1 2 2 1 2 1 1 1 1 2 1 1 2 2 1 2 2 1 1 2 1 2 1 2 2 2 2 2 2 1 2 1 2 2 1 1 1 2 2 2 2 1 1 2 2 1 2 2 1 1 1 2 2 1 2 2 1 2 2 2 1 2 1 2 1 2 1 2 2 2 2 1 2 2 1 2 1 2 2 2 2 2 1 2 2 2 2 1 1 1 2 2 2 1 2 2 2 2 2 2 2 1 2 2 1 2 1 1 2 1 1 2 2 2 2 1 1 2 2 2 2 2 1 1 2 2 2 2 1 2 1 1 2 2 2 1 1 1 1 1 2 2 2 1 2 1 2 1 2 2 1 2 2 2 1 1 2 1 2 1 2 2 1 2 2 1 2 2 2 2 2 2 2 2 2 2 1 1 1 1 1 1 1 2 2 2 1 2 1 1 2 1 1 1 2 1 2 1 1 1 2 1 1 1 2 2 1 1 1 1 2 2 1 2 1 2 2 2 1 2 2 1 1 1 1 1 1 2 2 2 2 2 2 2 2 1 2 1 2 2 2 1 2 2 2 2 1 2 2 2 1 2 1 2 2 2 2 2 1 1 2 2 2 2 2 2 1 1 2 2 1 1 1 1 2 2 2 1 2 1 2 2 2 1 2 1 1 1 1 2 1 1 2 1 2 1 2 2 2 2 2 2 2 2 1 2 2 1 1 1 2 1 2 1 2 1 2 2 2 2 2 2 2 2 2 2 2 2 2 2 2 2 2 1 1 2 1 2 1 2 2 1 2 2 2 2 2 2 2 2 2 2 1 2 1 2 2 2 2 2 2 1 2 2 2 2 1 1 2 1 1 1 1 1 1 2 2 2 2 1 2 2 2 1 2 2 1 2 1 1 2 1 2 2 1 2 2 2 2 2 2 2 2 2 2 2 2 2 1 2 2 2 2 2 2 1 2 2 2 1 1 1 2 1 2 2 2 2 2 2 2 1 2 2 2 1 1 1 2 1 2 1 1 2 1 1 2 1 2 2 2 2 1 1 1 1 1 2 1 2 1 2 2 1 1 1 1 2 1 1 2 2 1 1 1 2 2 2 1 1 1 2 2 2 1 2 1 1 1 2 1 1 2 2 2 1 1 2 2 2 1 1 1 1 2 2 2 2 1 1 1 1 2 1 2 2 2 2 1 2 2 1 2 1 2 2 2 1 2 1 2 2 2 2 1 2 2 2 2 2 2 2 1 2 1 1 2 1 2 2 2 2 2 2 2 1 2 1 1 2 2 2 2 1 2 1 1 2 1 1 2 2 2 1 2 2 1 1 2 1 1 1 1 2 1 2 1 2 1 1 1 2 1 1 1 1 1 2 2 1 1 2 1 2 2 2 2 1 2 1 1 1 1 2 1 1 1 1 2 2 1 1 1 2 1 1 2 2 2 1 1 1 1 2 2 2 2 2 2 1 2 2 1 1 1 1 1 1 1 1 1 2 1 1 1 2 1 2 2 1 1 1 1 2 2 1 2 1 1 1 1 1 1 1 1 1 1 1 1 1 1 2 2 2 2 1 2 2 2 2 1 1 1 2 2 1 1 2 2 1 2 1 1 1 1 2 2 2 1 1 2 1 1 2 2 2 2 2 2 2 2 2 2 1 2 1 1 2 2 2 1 2 1 2 1 2 1 1 1 1 1 2 2 1 2 1 2 1 1 1 2 2 1 1 1 1 1 2 1 2 1 2 2 2 2 1 2 2 1 1 2 2 2 1 1 1 2 1 2 2 2 1 1 1 1 1 2 1 1 2 1 1 2 2 2 2 2 2 1 2 2 2 2 1 2 2 2 2 2 2 2 2 1 1 2 1 2 2 2 2 2 2 2 2 2 2 2 2 2 1 2 2 2 1 2 1 2 1 2 2 2 2 2 2 1 1 1 1 2 2 1 1 2 2 2 2 1 1 1 2 1 2 1 2 1 2 2 2 1 2 2 1 2 2 1 2 1 2 2 2 2 1 2 2 1 2 2 1 1 2 1 2 2 1 1 1 1 1 1 1 1 1 1 1 1 2 1 1 2 1 2 2 1 1 2 2 2 2 2 2 2 1 2 1 2 2 1 1 2 2 1 1 2 2 2 2 1 2 1 1 2 1 1 2 1 1 1 2 2 2 2 2 1 1 1 2 2 1 2 1 2 1 1 2 2 2 1 1 1 2 1 1 2 1 1 1 1 1 1 1 1 1 2 1 2 1 1 1 2 1 2 2 2 2 2 2 2 1 1 2 2 2 1 1 1 1 2 1 1 2 2 1 1 1 1 2 1 2 1 1 1 1 2 2 1 2 1 1 2 1 2 2 2 2 2 1 2 2 2 1 1 1 1 1 2 2 2 2 2 1 1 1 2 1 1 1 1 1 1 1 1 1 1 1 1 1 1 1 2 1 1 1 2 2 1 2 1 2 1 1 1 1 1 2 1 2 2 2 1 1 1 2 2 2 2 2 1 1 1 2 2 2 2 2 1 2 2 1 1 1 2 2 2 1 1 2 1 2 1 1 2 2 2 2 1 2 2 2 2 1 1 2 2 1 2 1 1 2 2 2 2 1 1 1 1 1 1 1 2 1 2 2 1 1 1 1 1 2 1 1 2 2 2 2 1 1 1 1 1 2 2 2 2 2 1 2 2 2 2 2 1 1 1 2 1 2 2 1 1 1 1 2 1 1 1 1 1 1 2 1 1 1 2 2 2 1 2 2 1 2 1 2 2 2 1 1 1 2 2 1 1 1 2 2 2 2 2 2 2 2 2 1 1 2 2 1 1 2 1 1 2 1 1 1 2 2 2 1 1 1 1 1 1 1 1 2 2 2 2 2 1 2 2 2 2 2 2 1 1 1 2 1 2 1 2 2 2 2 1 2 2 1 2 2 2 2 2 1 1 2 1 2 1 1 1 2 2 2 2 2 2 2 2 2 2 2 2 1 1 2 2 2 1 2 1 2 1 1 2 2 1 2 1 1 2 2 1 2 1 1 2 2 2 2 1 2 2 1 2 2 2 1 1 2 2 2 1 2 1 1 2 2 2 1 2 1 2 2 2 2 1 1 1 2 1 2 1 2 1 2 1 1 2 1 2 2 2 1 2 1 2 2 2 1 2 1 1 1 2 1 1 1 1 1 2 2 2 1 2 2 1 1 2 2 1 1 1 2 1 1 1 2 1 2 2 2 2 2 2 1 1 2 1 1 2 1 1 2 1 1 1 2 1 1 1 2 1 1 2 1 2 1 1 2 1 2 2 2 1 1 2 2 2 1 1 2 2 2 2 1 2 1 2 1 2 2 2 1 2 2 2 2 2 2 2 2 2 2 2 2 1 1 1 2 2 2 1 2 2 2 1 1 2 2 1 2 1 1 1 2 2 1 1 1 1 2 1 1 2 1 2 1 2 2 1 2 2 2 1 2 1 1 2 1 2 1 2 1 2 2 2 2 2 2 2 1 1 2 2 1 1 2 1 1 1 2 1 2 1 1 1 1 1 1 2 1 2 2 2 2 2 1 1 2 2 1 1 2 1 1 1 2 1 1 1 1 1 2 2 2 2 2 1 2 2 1 2 1 1 2 1 1 1 2 2 2 1 2 1 2 1 1 1 2 1 2 2 1 1 2 1 1 1 2 1 2 2 2 2 2 1 2 1 2 2 2 1 2 1 2 1 2 1 1 2 1 2 2 2 2 2 1 1 2 2 2 1 1 2 1 2 1 2 1 1 2 1 1 1 1 1 1 2 1 2 2 1 2 2 1 1 2 1 1 2 1 1 2 2 2 2 1 1 1 1 2 1 2 1 1 2 1 1 2 2 2 2 1 2 2 1 1 2 2 1 2 2 2 1 1 2 2 2 1 1 2 2 2 2 1 1 2 1 1 1 1 2 2 2 1 1 2 1 1 1 1 1 2 1 1 2 2 1 1 1 1 2 1 2 1 1 2 1 1 1 2 1 1 2 1 1 1 1 2 2 2 1 2 1 2 1 2 2 2 2 2 1 2 2 2 1 2 2 1 2 2 2 2 2 1 2 2 2 2 2 2 1 2 1 1 2 2 1 1 1 1 2 1 2 1 2 2 1 2 1 1 1 1 1 1 1 1 2 1 2 1 1 2 1 2 2 2 2 1 2 2 1 2 1 2 1 2 1 2 1 2 1 1 2 1 2 1 1 1 1 1 2 1 1 2 2 2 2 1 2 1 1 2 2 1 2 2 1 1 2 1 1 1 2 2 2 2 2 2 2 2 1 2 2 1 2 2 2 2 2 1 2 2 1 1 1 1 2 1 2 2 2 1 1 2 1 1 1 1 2 1 1 1 1 1 2 2 2 2 1 2 1 1 1 1 2 2 2 1 1 1 2 1 1 2 1 2 2 2 1 1 2 1 2 2 2 1 2 1 2 2 2 2 1 1 2 2 2 2 2 2 2 2 1 2 1 2 1 2 2 1 2 2 2 1 1 1 2 1 2 1 1 2 1 1 1 1 2 1 2 2 1 2 1 2 1 1 2 1 2 2 2 1 2 1 1 2 1 2 1 2 1 1 1 2 2 2 2 1 1 1 2 2 2 1 2 2 1 2 2 2 2 2 2 2 2 2 2 1 2 1 1 1 1 2 2 2 2 1 2 1 1 2 1 1 2 2 2 2 2 1 2 1 1 2 2 2 2 2 2 2 2 2 2 2 2 2 2 2 2 2 2 1 1 1 1 1 2 2 2 2 1 2 2 1 2 2 1 2 1 2 2 2 1 2 1 2 2 1 1 1 2 2 1 1 2 2 1 1 2 1 2 1 2 1 1 1 1 2 2 2 2 1 2 1 1 2 1 1 2 2 2 2 1 2 2 2 1 2 2 2 2 2 1 2 1 2 2 1 1 1 2 2 2 1 2 2 2 2 2 2 1 2 2 1 1 1 2 1 1 1 1 2 1 2 2 2 1 1 2 2 2 1 1 2 2 2 1 2 1 2 2 2 2 2 2 1 1 2 1 1 1 2 2 2 1 2 1 1 2 2 1 2 1 1 2 1 1 2 2 2 1 1 1 1 2 2 2 2 1 1 2 2 1 2 2 1 2 2 1 2 2 1 1 1 2 2 2 2 2 2 2 1 1 2 1 2 2 2 2 2 2 1 2 2 2 2 2 2 2 1 1 1 1 1 1 1 1 2 2 2 2 2 2 2 2 2 2 1 2 2 2 2 2 1 1 1 2 2 2 1 1 1 1 1 2 2 1 2 1 1 1 2 2 2 1 1 1 2 2 1 2 2 2 2 1 2 2 2 1 2 1 1 2 2 1 1 1 1 1 1 2 2 1 2 2 1 2 2 1 2 1 2 1 1 1 1 1 1 1 2 1 1 2 1 1 2 2 2 2 2 2 1 2 1 2 2 2 2 2 1 2 1 2 2 2 1 2 2 2 2 1 2 2 2 2 2 2 2 1 2 2 2 2 2 2 2 2 2 2 1 2 2 2 2 2 2 2 2 2 2 2 2 2 1 2 2 1 1 1 2 1 2 2 2 1 1 2 2 2 1 2 2 1 1 1 2 1 2 2 2 1 1 2 2 2 2 2 2 2 2 1 1 1 2 2 2 2 2 2 1 1 1 1 2 2 1 2 2 2 2 2 2 1 1 2 1 1 1 1 1 2 1 2 2 2 2 1 2 2 1 2 1 1 1 2 2 2 1 2 1 2 2 2 2 1 2 1 2 1 2 2 2 2 2 2 1 1 2 2 2 2 2 1 2 1 1 2 1 1 1 2 2 2 2 2 2 2 1 2 2 2 2 2 2 2 2 1 2 2 2 2 2 1 2 1 2 2 1 2 2 1 2 2 2 1 1 2 1 2 2 2 1 1 2 2 2 1 2 1 1 1 1 2 1 2 2 2 2 2 2 1 1 1 2 2 2 1 2 2 1 2 2 2 2 2 2 1 1 2 1 2 1 2 1 2 1 1 1 2 2 2 1 1 2 1 1 1 1 1 1 1 1 2 2 2 2 2 1 1 1 2 2 2 2 1 1 1 2 1 1 2 1 1 2 2 1 2 1 1 1 2 2 1 1 1 2 1 2 2 1 2 2 1 1 1 2 1 2 2 1 1 1 2 2 1 2 1 1 2 1 2 2 1 2 2 2 1 1 2 1 1 2 2 1 1 1 2 1 1 1 2 1 1 1 1 2 2 1 1 2 2 1 2 2 1 1 2 2 2 1 1 1 1 2 1 2 2 2 1 2 2 2 1 1 2 2 2 2 2 2 2 2 2 2 2 2 2 2 1 2 2 1 1 1 1 1 1 1 1 2 2 2 1 1 2 1 1 2 2 2 2 2 2
  000001  010005 2 2 1 1 1 1 1 2 2 2 2 1 2 1 1 1 1 1 1 1 1 1 1 2 2 2 2 1 2 1 2 1 1 1 1 2 2 2 1 1 1 2 1 1 2 2 1 2 1 2 2 2 1 2 2 2 2 2 1 2 2 1 2 1 1 1 1 1 2 2 1 1 2 2 2 1 2 1 2 2 1 1 2 1 2 2 2 1 2 2 1 2 1 2 2 1 1 1 2 2 2 2 1 2 2 2 2 2 1 1 2 2 1 2 1 2 2 1 2 1 1 2 1 1 1 2 1 1 1 2 2 1 2 2 2 2 2 1 1 2 1 1 2 1 1 1 1 2 1 1 1 2 2 1 1 1 2 1 1 2 2 1 1 1 1 1 1 2 1 1 1 2 1 2 1 1 2 1 1 1 1 1 2 2 1 2 1 1 1 1 2 1 2 2 2 1 2 2 1 2 1 1 1 2 1 1 2 2 1 2 1 2 1 1 2 1 1 2 2 2 2 1 1 2 2 1 1 1 1 2 1 2 2 2 2 1 1 1 2 1 2 2 2 2 1 1 1 1 2 2 1 2 2 2 2 2 2 1 2 2 1 1 2 1 2 1 1 2 2 1 1 2 2 1 1 2 1 2 1 1 2 2 2 1 2 1 2 1 2 2 2 2 2 2 1 1 1 2 2 1 1 1 2 1 2 1 1 2 1 1 2 1 1 1 1 2 2 2 1 2 1 2 2 1 2 2 2 2 2 2 1 1 2 2 1 1 2 1 2 1 2 1 2 2 1 2 2 1 1 1 1 1 2 2 2 2 2 2 1 1 2 1 1 2 2 2 1 2 2 1 2 1 1 2 2 1 2 2 2 1 1 1 1 1 2 2 1 1 1 2 2 1 2 2 2 1 1 2 1 1 2 2 2 1 1 1 2 2 1 2 2 2 2 1 2 1 1 2 2 2 1 2 1 1 2 1 2 2 2 2 2 1 2 1 2 2 2 1 2 1 2 2 1 1 2 2 2 1 1 2 1 1 2 2 1 2 2 2 2 2 2 2 1 2 2 2 2 2 2 2 1 2 1 2 2 2 2 1 2 1 2 1 2 1 1 1 1 2 2 1 1 1 2 1 1 2 1 1 2 1 1 2 2 2 1 2 2 2 2 2 1 2 2 2 1 2 1 1 1 2 1 2 2 2 1 2 1 2 1 1 2 2 1 1 2 1 2 1 2 2 2 1 1 2 1 2 2 1 2 2 2 2 2 1 2 2 1 2 2 2 1 1 2 1 2 1 1 1 2 1 1 1 1 1 2 2 2 1 2 1 2 1 2 2 1 2 2 2 2 2 2 2 2 2 2 2 2 2 1 2 2 2 2 2 2 1 1 2 2 1 1 1 1 1 2 2 1 1 1 2 1 1 2 2 1 1 1 1 1 1 1 1 1 2 2 1 2 2 1 1 2 2 1 2 1 2 2 1 2 1 1 1 2 1 2 1 1 1 2 2 2 2 2 1 2 2 2 2 2 2 2 2 1 2 1 2 2 2 2 1 2 2 2 1 2 2 2 1 1 2 1 2 1 2 2 2 2 2 2 2 2 2 2 1 2 1 2 2 2 1 2 2 1 2 2 2 2 2 2 2 1 2 1 2 2 2 1 1 2 2 1 2 2 2 2 2 2 1 1 1 1 1 2 2 2 2 2 2 1 1 1 2 1 1 1 1 1 1 2 1 1 1 2 2 1 2 1 2 1 2 1 2 2 1 1 2 2 1 1 2 2 1 2 2 1 2 1 2 2 1 1 2 1 1 1 2 1 1 1 1 2 2 2 1 1 1 1 2 2 2 1 2 1 1 1 1 1 2 2 1 1 2 2 1 2 1 2 1 1 2 1 2 1 1 2 2 2 2 2 2 2 2 2 2 1 1 1 2 1 2 1 1 1 2 2 2 2 2 2 2 1 2 2 2 2 1 2 2 2 1 2 2 1 1 2 1 1 2 1 2 2 2 1 1 1 1 2 2 1 2 1 1 1 2 1 2 2 2 1 2 2 2 1 2 1 2 2 1 1 2 2 1 2 2 1 1 1 1 1 2 2 2 2 1 2 1 1 1 1 2 1 1 1 2 1 1 2 1 1 1 2 2 1 2 1 1 1 1 1 1 1 2 1 1 1 2 2 2 1 2 2 2 1 2 2 2 1 1 1 1 1 1 1 1 2 1 2 1 2 2 2 2 1 1 2 1 2 1 1 1 1 1 2 2 2 2 1 1 1 1 2 2 1 2 2 1 2 2 1 2 1 2 2 2 2 2 2 1 2 1 1 1 2 1 1 2 2 2 1 2 2 1 2 2 2 2 2 1 2 1 1 2 2 2 1 2 1 2 2 2 1 2 2 2 1 1 1 2 2 2 2 2 2 1 2 2 1 2 1 2 2 1 2 2 1 1 2 2 2 1 1 2 2 2 1 1 2 1 1 2 1 2 2 2 1 2 2 2 2 1 1 1 2 1 2 2 2 2 2 2 1 2 2 1 2 2 2 2 1 2 1 2 2 1 2 2 1 2 1 2 1 2 2 1 2 1 1 2 1 2 1 2 1 1 1 2 2 1 2 1 1 2 1 1 1 1 1 1 2 1 2 1 2 1 1 1 2 2 2 1 2 2 2 2 2 2 2 2 1 1 1 2 1 1 2 2 1 2 2 1 2 2 2 1 2 2 2 2 2 2 2 1 2 2 2 2 2 2 2 2 2 2 2 2 2 2 2 2 2 1 1 1 1 2 2 1 1 2 2 1 1 1 2 1 1 1 1 1 2 2 2 1 1 1 1 1 1 1 2 1 1 1 1 2 2 2 1 1 2 1 1 2 2 1 1 2 2 2 2 1 1 2 2 1 1 1 1 2 2 1 1 1 2 1 1 2 1 2 1 2 2 1 2 1 1 1 1 1 2 2 2 2 2 2 1 1 2 2 2 1 1 1 1 1 1 1 2 2 1 1 1 2 2 1 2 2 1 1 2 1 2 2 1 2 2 2 1 1 2 1 2 1 1 2 2 2 2 1 2 1 2 1 2 1 1 2 1 2 2 1 2 1 1 1 2 1 2 2 1 1 1 2 1 2 2 2 1 1 1 1 2 2 2 1 2 2 2 2 2 2 1 1 1 2 2 2 1 1 1 2 1 1 2 2 2 1 2 1 2 2 1 1 1 2 2 2 2 1 2 2 2 1 2 2 2 1 1 2 1 2 1 2 2 2 2 2 2 2 1 2 2 1 2 1 2 1 2 2 1 2 1 1 2 2 1 1 2 2 2 1 1 2 2 2 2 2 2 2 1 2 2 1 2 2 2 1 2 2 1 1 2 2 2 2 2 2 1 1 2 2 1 1 1 1 2 2 1 1 2 1 1 1 2 1 2 1 1 2 2 2 2 2 1 1 2 1 1 1 2 1 1 1 1 1 2 1 1 2 2 2 2 1 1 1 1 2 1 1 1 2 2 1 1 2 1 2 2 1 2 2 1 1 1 2 2 2 1 2 1 1 1 2 2 1 1 1 2 1 2 1 1 1 2 1 2 2 2 1 2 2 1 1 2 2 2 2 1 1 2 2 2 2 2 1 1 1 1 1 2 1 1 2 1 1 2 1 1 2 2 2 2 2 2 2 1 1 2 1 2 2 2 2 2 1 2 1 2 2 2 1 2 1 1 2 2 1 2 1 1 2 2 2 2 2 2 1 1 2 2 2 1 2 2 2 2 2 2 2 2 2 1 2 1 1 1 2 1 1 2 2 2 1 1 1 1 1 2 1 2 2 2 1 2 1 1 2 2 2 1 2 1 2 1 2 1 2 1 1 2 1 2 2 1 2 2 1 2 2 1 2 2 2 1 2 1 1 2 1 1 2 1 1 1 2 2 2 1 2 2 1 2 2 1 2 1 1 2 2 1 2 2 2 2 2 2 2 2 1 2 1 2 2 2 2 2 2 1 1 1 1 2 2 2 1 2 2 2 1 2 2 1 1 2 2 2 1 1 1 1 2 2 2 2 2 1 2 2 1 2 2 2 1 1 2 2 1 1 1 2 1 2 2 2 1 2 2 2 1 1 2 2 2 1 2 1 1 1 1 2 1 1 1 2 2 1 1 1 1 1 2 2 2 2 2 2 1 2 2 2 2 2 1 1 1 2 1 2 2 2 1 1 2 2 2 1 2 2 1 2 1 2 2 1 2 1 1 2 1 2 1 1 2 1 1 2 2 2 2 2 2 2 1 2 1 1 2 2 2 1 2 1 2 2 2 1 2 2 2 2 2 1 1 2 1 2 2 1 1 1 2 1 1 1 2 1 1 2 2 1 1 2 2 1 1 2 2 2 1 2 2 1 2 1 2 2 1 2 1 2 1 2 1 1 1 2 1 2 1 1 1 1 1 1 1 2 2 2 2 2 1 1 2 1 2 2 1 2 1 1 2 2 1 1 2 1 2 2 1 2 2 2 2 2 2 2 2 2 2 2 2 2 2 2 1 1 2 2 2 1 1 1 1 2 2 1 2 2 2 1 2 2 2 2 2 2 2 2 2 2 2 2 2 2 1 2 2 2 2 2 2 2 1 1 2 1 1 1 2 2 1 1 2 2 1 1 1 2 2 1 2 1 2 2 1 2 1 2 2 1 1 2 1 1 1 2 1 1 1 2 1 2 1 1 1 2 2 1 1 1 1 1 2 1 1 2 2 1 2 1 1 2 2 2 2 1 2 2 2 1 1 2 1 2 2 1 1 2 1 1 1 2 1 1 2 1 1 2 1 1 2 1 1 1 2 1 1 1 2 2 2 2 2 1 1 2 2 1 1 1 1 2 1 1 2 1 1 2 2 1 2 2 1 2 1 1 1 2 2 1 1 1 2 2 1 1 1 1 1 1 1 2 1 1 2 1 1 1 1 1 1 1 2 2 1 2 1 1 1 1 2 1 1 2 2 2 1 2 1 1 1 2 2 1 1 1 2 1 2 1 2 2 1 2 1 2 2 2 1 2 2 2 1 1 1 1 2 1 2 2 2 2 1 2 1 1 2 2 1 1 1 1 2 1 1 2 2 1 2 2 1 2 1 2 1 2 1 1 1 2 1 1 2 2 1 2 1 1 1 1 2 1 1 1 1 1 2 1 2 1 1 1 2 1 1 1 1 1 1 2 2 2 2 2 2 1 2 1 2 2 2 2 2 1 1 2 2 2 2 1 2 2 1 2 2 1 1 1 1 2 2 1 2 2 1 1 1 1 2 1 1 1 1 2 2 2 2 1 2 1 1 2 2 2 1 1 2 1 2 2 2 1 2 2 2 1 2 2 2 2 2 2 2 2 2 2 1 2 1 1 1 2 2 2 1 1 2 1 2 2 1 1 2 1 2 1 2 1 1 2 2 1 1 2 1 1 2 1 1 2 1 1 1 1 1 2 1 2 1 2 1 1 2 2 2 1 1 2 2 1 1 2 1 2 2 1 2 2 2 2 2 1 2 2 2 1 1 2 2 2 2 2 1 1 2 2 1 1 2 1 1 1 1 1 1 2 1 2 2 1 2 2 1 2 1 2 2 1 1 1 1 2 1 2 2 2 1 1 1 1 1 1 1 1 2 1 2 1 1 1 1 1 1 2 1 2 1 1 1 2 1 2 2 1 2 1 2 1 2 2 1 2 2 1 1 2 1 1 1 2 2 2 1 1 1 1 1 2 1 1 2 2 1 2 2 1 2 2 2 2 2 2 1 1 1 2 1 2 1 2 2 1 2 2 1 2 1 1 1 1 1 1 2 1 2 1 2 1 1 1 2 2 2 1 1 1 2 2 2 1 2 1 2 1 2 1 1 1 2 1 2 1 1 1 2 2 2 2 2 2 1 2 1 1 1 2 1 2 1 1 2 1 2 1 1 2 1 1 1 1 1 2 1 2 1 2 2 2 2 2 1 2 1 1 2 2 2 2 2 2 2 2 2 2 1 2 2 2 2 2 2 2 1 2 1 2 1 2 2 2 2 2 2 2 2 2 1 1 2 1 1 2 1 2 2 2 2 2 2 2 1 2 2 1 2 2 2 1 2 1 1 1 2 1 1 2 2 2 1 2 2 2 1 2 1 2 1 1 2 2 1 2 2 2 1 2 2 2 2 2 2 2 2 2 2 2 2 2 2 2 2 2 2 2 2 2 1 2 2 2 2 2 1 2 1 2 1 2 2 2 1 2 2 2 2 1 2 1 1 2 1 2 1 1 2 2 2 2 2 2 2 2 2 2 1 1 2 2 1 2 1 1 2 1 1 2 2 2 1 2 1 1 2 1 2 2 1 1 1 1 1 1 1 1 2 2 2 1 2 1 2 2 1 1 1 2 1 1 1 1 2 2 2 2 2 1 2 1 2 2 2 2 2 1 2 2 1 1 1 1 2 1 2 1 2 1 1 1 2 1 1 1 1 1 1 2 2 2 1 2 2 1 2 2 1 2 2 2 1 2 2 2 2 2 2 2 2 1 2 1 2 1 1 1 2 1 2 2 2 2 2 2 2 2 1 2 2 1 1 2 1 2 1 2 2 1 1 1 2 2 1 1 1 2 1 2 2 2 1 1 1 1 1 1 2 2 2 2 1 2 1 2 1 2 2 2 1 1 1 1 2 2 1 2 1 1 1 1 1 2 1 1 1 2 1 1 1 2 1 1 2 2 1 1 1 1 1 1 2 1 2 2 1 2 1 2 1 1 1 1 1 1 2 1 2 1 1 1 2 1 1 2 2 2 2 1 2 1 1 2 2 2 1 1 2 2 2 2 2 2 1 2 1 1 1 1 2 2 1 1 1 2 1 1 2 1 1 1 1 1 1 1 2 2 2 1 1 2 2 2 1 2 1 2 1 2 2 1 1 2 2 2 2 2 2 2 1 2 2 1 1 2 1 1 1 2 2 2 2 2 1 2 1 2 1 2 1 1 2 2 2 2 2 2 2 2 2 1 2 2 2 2 2 2 2 2 2 2 1 2 2 2 2 2 2 2 1 2 2 1 1 2 2 2 2 2 1 2 1 1 1 1 1 1 1 2 2 2 1 1 1 2 1 2 2 1 2 2 2 1 2 2 2 2 2 1 1 2 2 2 1 1 1 1 1 2 2 2 1 2 2 1 1 1 2 1 2 1 1 2 2 2 2 2 2 2 2 1 1 2 1 1 2 1 1 2 1 1 1 1 2 2 2 1 1 2 2 1 1 1 1 1 2 2 1 2 1 2 1 2 1 2 2 1 1 1 1 2 1 1 1 2 2 1 1 1 1 2 2 1 1 1 2 2 2 1 1 1 1 2 2 1 1 2 2 1 1 1 2 1 2 1 1 1 1 1 2 1 1 2 2 1 2 2 1 1 1 2 1 1 1 2 2 2 1 2 2 2 2 1 1 1 2 2 1 1 1 2 1 2 2 2 1 1 2 1 2 2 2 1 1 1 2 1 1 2 1 2 1 2 2 2 2 2 2 2 2 1 2 1 2 2 2 2 2 1 2 2 1 2 2 2 2 2 1 1 2 1 1 2 1 1 2 1 1 1 1 1 1 2 1 1 2 1 2 1 2 2 1 2 2 2 2 2 2 1 1 1 1 1 1 1 2 2 2 1 1 1 1 1 1 2 2 1 2 1 1 1 1 2 1 1 2 1 2 1 2 2 1 2 1 1 2 2 2 1 1 2 1 2 2 2 2 1 2 2 1 2 2 2 1 2 1 1 1 1 2 1 2 2 2 1 2 2 2 2 1 2 1 2 1 2 2 1 2 1 2 1 2 2 2 1 2 2 1 1 2 1 1 1 2 2 2 2 2 2 2 2 1 1 2 2 2 1 1 1 2 2 1 2 2 1 1 2 2 1 2 1 1 2 2 2 1 1 2 1 2 1 2 1 1 2 2 2 2 2 2 2 2 2 2 2 1 1 2 1 2 1 1 2 1 1 2 2 1 1 2 1 1 2 1 2 2 1 1 2 2 2 1 1 2 2 2 2 1 2 1 2 2 1 2 2 2 1 2 1 1 1 1 1 2 1 2 2 1 1 2 1 1 1 1 2 1 2 2 2 2 2 2 2 1 1 2 2 2 2 2 2 2 1 1 2 2 2 2 1 1 2 2 1 1 2 2 2 1 2 2 2 2 1 1 1 2 1 2 2 1 2 2 1 2 1 1 2 2 2 2 1 1 2 2 1 2 1 1 1 2 2 2 2 2 2 1 2 2 2 2 2 1 2 2 2 2 2 2 2 2 2 2 1 2 2 2 2 2 2 2 2 2 2 2 2 2 2 1 2 1 2 2 1 1 1 2 1 1 1 2 1 1 2 1 1 2 1 2 2 2 1 2 2 2 1 1 1 2 2 1 1 2 1 2 2 2 2 2 1 2 1 1 1 1 2 2 2 2 2 1 2 2 1 2 1 1 1 1 2 1 2 2 2 1 1 2 2 2 2 2 1 2 1 1 2 1 1 1 2 1 2 2 2 2 2 1 2 2 1 1 2 2 2 1 1 2 2 2 2 1 1 2 1 1 2 2 1 2 2 2 1 2 2 1 1 1 1 2 2 2 2 2 2 2 2 2 2 2 2 2 1 2 2 1 2 1 2 1 2 1 2 2 2 1 1 1 1 2 1 1 1 2 2 1 2 1 1 1 2 1 2 2 2 2 1 1 1 2 1 2 2 2 1 1 2 1 1 2 2 1 2 2 1 2 2 2 1 2 1 2 2 2 1 2 1 2 1 2 1 2 2 1 1 2 2 2 2 1 1 2 1 1 2 1 2 2 2 1 1 1 2 1 2 1 2 1 1 2 2 2 2 1 1 1 2 1 1 2 1 1 2 2 1 2 2 2 2 2 1 1 2 2 1 2 1 1 2 2 2 2 2 2 2 2 1 1 1 1 1 2 1 2 1 1 2 2 1 1 2 1 1 1 1 1 2 2 1 1 1 1 1 2 2 2 1 2 1 1 2 1 1 1 2 2 2 1 2 2 2 1 2 1 2 2 2 1 1 2 2 1 2 2 1 1 1 1 1 1 2 2 1 2 2 2 2 2 2 2 2 2 1 1 2 1 1 1 1 1 2 2 1 1 2 2 2 2 2 1 2 1 2 2 1 1 2 1 2 2 2 1 2 1 2 2 1 1 2 2 1 1 1 1 2 2 1 2 2 2 2 2 2 2 2 2 2 1 2 2 2 2 2 2 1 2 2 2 2 2 1 1 2 1 1 1 2 2 1 2 2 2 2 2 2 2 1 1 2 2 2 1 1 1 2 2 1 1 1 1 2 1 1 2 1 1 1 1 2 1 2 1 2 1 2 1 2 1 1 2 1 2 1 2 2 2 2 2 2 1 2 1 2 1 1 1 1 1 2 1 1 1 2 2 2 2 2 2 2 1 1 2 2 1 1 2 1 2 2 1 1 1 1 1 2 2 2 2 2 2 1 1 1 1 1 2 2 2 2 2 1 2 1 2 2 2 1 1 2 2 2 2 2 2 2 2 2 1 2 2 1 1 1 2 2 1 2 1 2 2 2 2 1 2 2 1 2 2 1 2 2 2 2 2 2 1 1 2 2 2 2 1 2 1 1 2 2 2 1 1 2 2 2 2 2 1 1 2 2 2 2 2 2 2 2 1 1 1 2 1 2 2 1 1 2 2 2 2 1 2 1 2 2 2 1 1 2 2 1 1 2 2 2 1 2 2 2 2 2 1 2 2 2 2 2 1 2 2 2 2 2 2 1 2 2 2 2 2 2 2 2 2 2 2 1 2 2 2 2 2 2 1 1 2 2 2 2 1 1 2 1 1 2 2 1 2 2 2 1 2 1 2 2 2 2 2 2 2 1 1 2 1 2 2 2 1 1 2 2 1 1 1 2 1 2 1 2 1 1 1 1 2 1 2 2 1 1 2 2 1 1 2 2 2 1 2 1 2 1 2 1 1 1 1 2 1 2 1 1 2 2 2 2 1 1 1 1 2 1 2 1 2 2 1 2 1 1 2 1 1 2 1 2 1 2 2 2 1 2 1 2 2 1 1 1 1 2 1 1 1 2 1 2 1 1 2 2 1 1 1 1 1 1 1 1 1 1 1 2 1 1 2 1 1 1 1 1 1 2 1 1 1 2 1 2 2 1 2 1 2 2 2 1 2 2 2 2 2 2 2 2 1 1 2 1 2 1 2 2 2 2 1 1 1 2 1 1 1 2 2 2 1 2 2 2 2 2 2 2 1 2 2 1 1 2 1 1 1 2 2 2 1 2 2 2 2 2 1 2 1 2 2 2 2 2 1 2 1 2 1 1 2 2 1 2 1 1 2 2 1 2 1 1 2 2 2 1 2 1 1 1 1 2 1 1 2 2 1 2 2 2 2 2 2 1 2 2 2 1 2 2 2 2 1 1 2 1 1 2 1 1 1 2 1 2 2 2 2 2 2 1 1 1 2 2 1 1 1 2 1 2 1 1 1 1 2 1 2 2 2 2 2 2 2 1 1 2 1 1 2 1 2 2 2 1 2 2 2 1 2 2 2 2 2 2 2 2 2 2 2 2 1 2 2 2 2 2 2 2 1 1 2 1 2 1 2 2 1 1 1 1 2 2 2 2 2 2 2 2 1 2 1 2 2 2 2 2 1 2 2 2 1 2 2 2 1 2 2 2 1 2 1 1 1 2 1 2 1 1 2 1 1 1 2 1 2 2 1 2 2 2 1 2 1 2 1 2 2 1 2 2 2 2 2 2 2 2 2 1 2 1 2 2 1 2 1 1 2 2 1 1 1 2 2 2 2 1 1 2 2 2 2 2 2 2 2 2 2 2 1 2 2 1 1 2 2 2 2 2 2 1 2 1 1 2 2 2 2 2 2 2 2 2 1 1 2 2 1 2 1 1 2 1 2 2 2 2 1 1 2 1 2 1 2 2 1 1 2 1 2 1 2 1 2 2 1 2 2 2 1 1 1 1 2 1 1 1 1 1 1 1 2 2 2 1 1 1 1 1 1 1 2 2 2 1 2 1 2 2 2 2 2 1 2 1 2 1 2 2 2 1 2 2 2 1 2 1 1 2 2 2 2 2 1 1 2 1 2 2 2 2 2 2 1 1 1 2 1 1 2 2 2 1 1 2 1 1 2 1 2 1 1 2 1 1 1 2 1 1 1 1 2 2 1 2 1 2 2 2 1 2 2 1 1 2 1 1 2 1 2 2 2 1 2 2 1 1 2 2 1 1 1 2 2 2 1 2 1 1 1 1 1 2 1 1 1 1 2 2 2 2 1 1 1 1 2 1 2 1 2 1 1 1 1 2 1 2 2 1 2 1 2 2 2 2 1 1 2 2 2 2 1 2 2 1 2 2 2 2 2 2 2 2 1 2 2 1 2 1 1 2 1 1 2 1 2 2 2 1 2 1 2 2 2 1 1 2 1 2 2 1 1 1 2 2 1 2 1 1 1 2 1 2 1 2 1 2 1 2 1 2 1 2 1 2 2 1 2 1 2 1 1 2 2 2 2 1 1 1 1 1 1 1 1 2 2 2 1 1 2 2 2 1 2 2 2 1 2 2 2 1 2 2 2 2 1 2 2 2 2 2 2 2 2 2 2 2 2 2 2 2 2 1 2 2 2 2 1 1 2 2 1 2 1 1 2 2 1 2 1 2 2 2 1 2 2 2 2 2 1 1 1 2 2 2 1 2 2 2 2 2 2 2 2 1 2 1 1 1 2 2 2 2 2 1 1 2 2 1 2 2 2 1 1 2 2 1 2 1 2 2 2 2 2 2 2 2 1 2 2 2 2 2 2 2 2 2 2 1 2 1 1 2 2 1 1 1 1 2 1 1 1 1 1 1 1 2 2 2 1 2 2 2 1 2 2 1 1 2 1 2 1 2 2 1 2 2 2 2 2 2 2 2 2 1 2 2 2 2 2 2 1 2 2 1 2 2 2 2 2 2 1 2 2 2 2 1 2 1 2 2 2 1 2 2 1 2 2 1 2 2 2 2 2 2 2 1 1 2 2 2 2 2 2 2 1 2 2 1 2 2 1 2 1 1 1 1 2 1 1 1 1 1 1 1 1 1 1 2 1 2 2 2 2 1 2 2 1 1 1 1 1 2 2 1 1 1 1 1 1 2 1 2 1 1 1 1 1 2 1 2 1 2 1 2 2 2 1 2 1 2 2 2 2 2 1 2 1 1 2 1 1 1 2 2 1 1 2 2 1 1 1 1 2 2 2 2 2 2 2 1 2 2 2 2 1 2 1 1 2 1 1 2 2 2 2 2 1 1 2 2 1 2 1 1 2 1 1 1 2 1 1 1 1 2 2 1 1 2 1 2 1 1 1 2 2 1 2 1 2 2 2 1 2 1 2 2 2 2 1 1 1 2 1 2 2 2 2 1 2 2 2 2 1 2 2 2 2 1 2 2 2 1 2 2 1 2 1 1 2 1 2 2 1 2 2 2 2 2 1 1 2 2 2 2 2 2 2 1 2 2 1 1 2 2 2 1 1 1 1 2 2 2 2 2 2 2 2 2 2 2 2 2 2 2 2 2 2 2 2 2 2 2 2 2 2 1 2 2 1 1 2 2 2 1 2 1 2 2 2 1 1 2 1 2 2 2 1 1 2 2 1 2 1 2 1 1 1 1 2 2 1 2 1 1 1 1 2 2 2 1 1 2 2 1 2 2 2 2 1 2 2 1 1 1 1 1 2 1 1 1 1 2 2 2 2 1 2 1 2 1 1 1 2 2 2 1 2 1 2 2 2 2 2 2 2 1 1 2 2 1 1 1 1 1 1 1 1 1 2 1 2 2 2 1 2 2 1 1 2 2 1 1 2 2 2 2 2 2 2 1 1 2 2 2 2 1 1 1 2 2 1 1 1 1 1 1 1 2 1 2 1 2 2 2 2 2 2 1 1 2 2 2 2 2 2 2 2 1 1 1 2 2 1 2 1 2 1 1 2 1 2 2 1 2 2 1 1 2 1 1 2 1 1 1 1 2 2 2 2 2 1 2 1 2 1 2 2 2 1 2 2 1 2 2 2 1 2 1 1 1 1 1 2 1 1 1 2 1 1 2 1 1 1 2 1 1 2 1 1 2 1 1 1 2 2 2 2 2 2 2 2 1 1 2 1 2 1 2 2 2 2 1 2 1 2 1 2 2 2 2 2 1 1 2 1 1 2 1 2 2 1 1 2 2 2 2 1 2 2 1 2 2 1 2 2 1 2 2 2 1 1 1 1 2 1 2 2 1 2 2 2 1 2 2 2 2 2 2 1 1 1 2 2 2 1 1 1 1 2 1 1 2 2 1 2 1 2 1 2 2 2 1 1 2 1 2 1 2 1 2 2 2 1 2 2 2 1 2 2 2 2 2 2 1 1 2 1 1 2 1 2 2 2 2 1 2 2 1 1 2 1 2 2 1 1 2 2 1 2 2 2 2 2 2 2 2 1 2 1 1 2 2 2 2 2 2 2 1 2 2 2 2 2 2 1 1 2 2 2 2 1 1 1 1 2 2 2 1 2 2 2 2 1 1 1 2 2 1 2 1 2 2 2 2 2 2 2 2 1 1 1 2 1 1 1 2 1 1 1 1 1 1 2 1 2 2 2 1 2 1 1 1 2 1 1 1 2 1 2 2 1 1 1 2 2 1 1 1 1 1 1 1 2 1 2 1 1 2 1 2 2 2 1 1 1 1 2 1 1 1 1 2 1 1 1 1 2 1 1 2 2 1 2 1 2 1 2 2 1 1 1 1 2 1 1 2 2 2 1 2 1 2 2 2 2 2 1 1 1 1 2 2 1 2 1 1 1 1 2 1 1 1 2 2 2 1 1 2 2 1 2 2 2 2 2 2 1 2 1 1 2 1 1 2 1 2 1 1 1 2 1 2 1 1 2 2 2 1 2 1 1 2 2 2 2 2 2 1 1 2 2 1 2 2 1 2 2 2 2 2 1 2 1 2 2 1 2 1 2 1 2 2 2 2 2 1 1 1 2 1 2 1 2 1 2 1 1 1 2 1 1 2 1 2 1 2 2 2 2 2 2 2 1 1 2 1 2 1 1 2 1 2 2 1 2 2 1 1 2 1 2 2 2 2 2 1 2 2 2 2 2 2 1 1 1 2 1 2 2 2 1 2 2 1 1 2 2 1 2 1 2 2 2 1 2 1 2 1 1 1 1 1 2 1 1 1 1 2 1 1 2 1 2 1 2 2 2 1 1 1 2 1 1 2 2 2 1 2 1 1 1 1 1 1 1 2 1 2 2 2 1 1 2 2 2 2 2 2 2 2 2 2 2 2 2 1 2 2 1 2 2 2 1 1 1 2 1 1 2 2 1 1 1 2 1 1 2 2 2 1 2 2 2 2 2 2 2 2 2 2 2 2 2 1 1 2 2 1 2 1 2 2 2 2 1 2 1 2 1 2 2 2 2 2 2 2 2 2 1 1 1 2 2 2 1 2 1 1 1 1 1 1 2 1 1 2 2 1 2 2 2 2 2 2 1 1 1 2 2 2 2 1 1 1 1 1 2 1 1 1 1 1 1 1 1 2 2 2 2 2 1 2 1 1 1 2 1 2 2 2 2 2 2 1 2 1 2 1 1 2 2 1 1 1 2 2 1 1 1 1 1 2 2 2 2 2 1 1 1 1 1 1 2 2 1 1 2 1 1 2 2 1 2 1 2 2 2 1 2 2 1 1 2 1 2 1 2 1 1 1 2 2 1 1 1 1 2 1 1 1 1 1 1 2 2 2 1 2 1 2 1 1 1 1 2 2 1 1 1 1 1 2 2 2 1 2 1 1 1 2 1 2 2 1 2 1 1 1 2 2 2 1 2 1 2 1 1 1 1 1 1 1 1 1 1 2 2 1 1 1 1 1 2 2 2 1 1 1 1 2 1 2 2 2 1 2 1 1 2 1 2 2 1 1 1 1 1 1 2 2 2 1 1 2 1 2 2 2 2 2 1 2 2 1 1 1 2 1 1 2 1 1 1 2 1 2 2 2 1 1 1 2 2 1 2 2 2 1 2 2 2 2 1 1 2 2 2 1 1 2 2 2 1 2 1 2 1 2 1 1 1 1 2 1 1 1 2 2 2 1 1 2 2 1 1 1 2 2 2 1 2 1 2 2 1 1 1 1 2 1 2 2 1 1 2 1 1 1 2 2 2 1 2 2 2 2 1 2 2 1 2 2 2 1 2 2 2 1 1 2 2 1 2 1 2 2 2 1 1 2 2 2 1 1 1 2 2 1 1 1 1 1 1 2 2 1 2 1 2 2 1 2 1 1 2 2 2 2 1 2 1 1 1 1 1 2 1 1 2 1 1 1 1 1 2 2 2 1 1 1 2 1 2 2 1 2 1 2 1 1 1 1 1 1 1 2 1 1 1 2 2 1 2 2 2 1 2 2 2 2 2 2 1 1 1 2 2 2 2 2 2 1 1 2 2 2 2 2 1 2 1 2 2 2 2 2 2 2 2 2 1 1 2 2 2 2 1 2 1 1 2 2 2 1 1 2 2 2 1 1 2 2 2 2 1 2 2 1 1 1 2 1 1 1 1 2 2 2 1 1 2 2 2 1 2 2 1 2 2 2 2 2 1 2 2 2 2 2 2 2 2 2 2 2 2 2 1 1 1 2 2 2 2 1 1 2 2 2 2 2 2 1 2 1 2 1 2 2 2 2 2 1 2 1 1 2 2 2 1 2 2 2 2 2 1 1 2 2 2 2 1 2 2 1 2 2 2 2 2 2 1 2 1 2 2 2 2 2 2 1 2 1 2 1 2 1 2 2 2 2 1 2 1 2 2 1 2 1 2 2 1 1 2 2 2 2 2 1 1 2 2 1 1 2 2 2 2 2 1 2 2 1 1 2 2 2 2 2 1 2 2 2 1 2 2 2 2 2 2 2 2 1 2 2 2 2 2 1 1 2 2 2 1 2 2 2 1 1 1 2 2 1 1 2 1 2 2 1 2 2 2 1 1 1 2 2 2 2 2 2 2 2 2 2 2 1 2 2 2 1 2 2 2 1 2 1 2 2 2 1 1 2 1 2 1 1 2 1 1 2 1 2 1 1 2 1 1 1 1 1 2 1 2 2 2 2 2 2 1 1 1 2 1 2 2 2 1 1 1 2 1 1 2 1 1 1 1 2 2 2 1 2 2 1 2 1 1 2 2 2 2 1 2 2 2 2 1 1 1 1 1 2 2 2 1 1 2 2 2 1 1 1 1 1 1 2 1 1 1 2 2 2 2 1 1 1 1 2 1 2 2 2 2 2 2 1 2 2 2 1 2 2 2 2 2 1 2 2 2 2 1 2 2 2 1 1 1 2 2 1 2 2 1 2 2 2 1 2 2 1 2 2 2 2 1 1 2 1 2 2 1 1 2 2 2 2 2 1 1 1 2 1 1 2 2 1 2 2 2 2 1 1 2 1 1 2 1 1 1 1 2 1 2 1 2 2 1 2 2 2 2 2 1 2 2 2 2 2 1 1 2 1 2 2 1 2 2 2 2 1 2 2 1 1 2 2 1 1 2 2 1 2 2 1 1 2 2 1 2 2 2 2 1 2 1 2 1 2 2 1 2 2 1 1 2 2 1 2 2 2 2 2 1 1 1 1 1 1 1 2 1 1 1 2 1 1 2 1 1 1 2 1 2 1 1 2 1 1 1 2 2 2 1 1 1 2 2 2 1 2 2 2 1 2 2 1 2 1 2 2 2 2 1 2 1 2 1 2 2 1 1 2 1 2 2 2 2 2 1 2 2 2 2 1 2 2 2 1 2 2 1 1 1 1 2 2 2 1 1 1 2 1 2 1 2 1 1 1 1 1 2 2 2 1 2 1 2 2 2 1 2 1 1 1 1 2 1 1 2 1 2 2 2 2 2 2 2 2 2 2 1 2 2 1 1 1 2 2 2 1 2 1 2 2 2 2 2 2 2 2 2 2 2 2 2 1 2 2 1 1 2 2 2 1 1 1 1 2 1 1 2 1 1 1 1 1 2 2 2 2 1 1 2 2 2 1 2 1 2 2 2 2 2 1 2 2 1 1 2 2 1 2 1 2 2 2 1 1 2 2 1 2 1 2 1 2 2 2 1 1 2 2 1 1 1 1 1 2 1 2 2 2 2 2 2 1 1 1 2 2 2 2 2 1 2 2 1 1 1 1 2 2 2 2 2 2 1 1 2 1 1 2 2 1 2 2 2 1 1 1 2 2 2 1 2 1 2 1 2 2 2 2 2 2 2 2 1 1 2 1 2 2 2 2 2 1 2 1 2 2 2 2 2 1 1 1 2 1 1 1 2 2 1 2 1 1 1 2 1 1 1 2 2 1 2 2 2 2 2 2 2 2 1 2 2 2 2 2 2 2 1 2 2 2 2 1 1 2 2 2 2 1 2 1 2 1 2 2 2 2 1 2 2 2 2 2 2 2 2 1 1 1 2 1 2 2 2 2 2 1 2 1 1 2 2 2 2 1 2 1 1 2 2 1 2 1 1 2 2 1 2 2 2 2 2 2 2 2 2 2 1 1 1 1 1 1 2 2 1 1 1 1 2 1 2 2 2 1 2 2 1 1 2 2 2 2 1 2 1 2 1 1 1 2 1 2 1 2 1 1 1 1 2 2 2 1 2 2 2 2 2 2 2 2 2 1 2 1 2 2 2 2 2 2 2 2 2 1 2 2 2 2 2 1 2 1 2 1 1 1 2 2 2 1 1 2 2 2 2 1 2 2 2 2 2 1 1 2 2 2 2 1 2 2 2 1 1 1 1 1 2 2 2 2 2 1 2 1 2 1 1 2 1 2 1 1 2 1 1 2 1 2 2 1 1 1 1 2 2 1 2 1 2 2 2 1 1 2 1 2 1 2 1 1 1 1 1 2 2 1 1 1 2 1 1 2 2 2 1 1 1 1 1 2 1 2 1 1 2 1 2 2 1 2 2 2 1 2 2 1 1 1 2 1 1 2 2 1 1 1 1 1 2 1 1 2 1 1 1 2 2 2 1 2 1 1 1 1 1 2 2 2 1 1 1 1 1 2 2 2 1 1 2 1 2 2 2 2 2 2 2 2 2 2 2 1 2 2 2 1 2 1 2 1 1 1 1 2 2 2 2 2 2 2 1 2 1 1 2 2 2 2 1 1 1 2 1 2 1 2 1 2 2 2 1 2 2 1 2 2 1 1 1 2 2 2 2 1 2 2 1 2 2 1 1 2 1 2 2 1 1 1 1 1 1 1 1 1 1 1 1 2 1 1 2 1 2 2 1 1 2 2 2 2 2 2 2 1 2 1 2 2 1 1 2 2 1 1 1 2 2 2 1 2 1 1 2 1 1 2 1 1 1 1 2 2 2 2 1 1 1 2 2 1 2 1 1 1 1 2 2 2 1 1 1 2 1 1 2 1 1 2 1 2 1 1 2 2 1 1 2 1 1 2 2 2 2 2 2 2 1 2 2 1 1 2 2 2 1 1 1 1 1 1 1 2 1 1 1 2 1 2 1 2 1 1 1 1 2 2 2 1 2 2 1 2 2 2 2 2 2 2 1 2 1 2 2 2 2 2 1 1 2 1 2 1 2 1 1 1 2 2 1 2 1 2 1 1 1 1 1 1 1 1 2 1 1 1 2 2 1 2 1 2 2 1 1 1 1 1 1 2 2 1 2 2 2 2 2 1 2 2 2 2 1 2 2 2 1 1 1 2 2 2 1 1 1 1 2 1 1 1 2 1 1 1 2 1 2 1 1 2 2 2 1 1 1 1 2 2 1 2 2 2 1 2 2 2 2 1 1 1 1 1 2 1 2 2 1 1 1 1 2 2 1 2 2 2 1 2 1 2 1 1 2 2 1 2 1 2 1 2 1 1 1 2 2 1 1 2 1 2 2 1 1 1 1 2 1 2 2 1 1 1 2 1 1 1 2 2 2 1 2 2 1 2 1 2 2 2 2 2 2 1 2 2 2 1 1 1 2 2 2 1 2 2 2 2 1 2 2 1 2 1 1 1 2 1 1 2 1 2 2 1 1 1 1 1 1 1 2 2 2 2 2 2 1 2 2 2 2 1 2 1 1 1 2 1 2 1 2 2 2 1 2 1 1 2 2 2 2 2 1 1 2 2 2 1 2 2 2 2 2 2 1 2 2 2 2 2 2 2 1 2 2 2 2 1 1 2 1 2 1 2 2 2 2 2 2 1 2 2 1 2 2 2 2 2 1 2 2 2 2 2 2 2 2 2 2 2 1 2 2 1 2 1 1 1 2 1 2 2 2 2 2 2 1 2 1 2 1 2 1 2 1 2 1 1 2 1 2 2 2 1 2 1 2 2 2 1 2 1 1 1 2 1 1 1 1 1 2 2 2 1 2 1 1 1 2 2 1 1 1 2 1 1 1 2 1 1 2 2 2 2 2 1 1 2 1 2 2 2 1 2 2 2 2 2 2 2 2 1 2 1 1 1 2 1 1 2 1 2 1 2 1 2 2 2 2 1 1 2 2 2 1 1 2 2 1 1 2 2 1 1 1 1 1 1 2 2 2 2 2 2 2 2 1 1 1 2 2 2 1 2 2 2 2 2 1 1 2 2 1 2 2 2 2 1 2 1 1 2 1 1 2 1 2 2 1 2 1 2 1 2 2 2 1 2 2 2 2 1 2 2 1 2 1 1 1 1 1 2 2 1 1 1 1 2 1 1 1 2 1 2 1 1 1 1 1 2 2 1 2 2 2 2 2 1 1 2 1 1 2 1 2 2 2 2 1 1 1 1 1 2 2 2 2 2 1 2 2 1 2 1 1 2 2 1 1 2 2 2 2 2 2 2 2 2 2 1 2 2 2 2 2 2 2 2 2 2 2 1 1 2 1 2 2 2 1 2 2 2 1 2 1 2 1 2 1 1 2 1 2 2 2 2 2 1 2 1 2 1 2 1 1 1 1 1 1 1 1 2 2 1 1 2 1 1 1 1 1 2 1 2 2 1 2 1 1 2 1 2 1 2 1 2 2 2 2 2 2 2 1 2 2 2 2 1 2 1 2 2 2 2 2 2 2 2 2 2 1 2 1 1 2 1 1 1 2 2 2 1 2 2 2 1 1 1 2 2 2 2 2 2 2 1 1 1 1 1 1 1 1 2 1 1 2 2 1 2 1 1 2 1 1 2 2 2 1 2 2 2 2 2 2 1 1 1 1 2 2 2 2 2 2 1 2 1 2 2 2 2 1 2 2 2 1 2 2 1 2 1 2 2 2 1 2 1 2 2 2 2 2 2 1 1 2 2 2 1 1 1 2 2 2 2 1 2 1 2 1 1 1 1 1 1 1 1 2 1 2 1 2 2 1 2 1 2 2 1 1 1 1 1 1 2 2 1 2 1 2 2 2 2 1 2 2 2 2 2 2 2 1 1 1 2 2 2 1 1 2 1 1 1 2 1 2 1 1 1 1 1 1 1 2 1 2 1 1 1 2 2 1 1 2 1 2 2 2 2 2 1 2 2 2 1 1 1 2 1 2 2 2 2 1 2 1 1 1 2 2 1 1 2 1 1 2 2 1 1 1 2 1 1 1 1 2 2 2 1 1 1 2 2 2 1 2 1 2 1 2 2 2 2 1 1 1 1 1 2 2 2 2 2 2 1 2 1 1 1 2 2 2 2 1 2 2 2 2 2 1 2 2 2 2 2 1 1 2 1 2 1 2 2 1 1 2 2 1 1 2 2 2 1 2 2 2 2 2 2 1 2 2 1 2 2 1 2 1 1 2 1 2 2 2 2 1 1 1 1 1 2 1 1 1 2 1 1 2 2 2 1 2 2 1 2 2 2 2 2 2 1 1 1 1 2 2 2 2 1 2 1 1 2 2 1 1 1 1 2 2 2 2 1 1 1 2 2 2 2 2 2 1 2 2 2 2 1 2 1 2 2 1 2 2 2 1 2 2 2 2 2 2 2 2 1 2 2 1 2 1 2 2 1 1 2 2 2 1 2 2 2 1 2 1 1 1 1 2 1 2 2 2 2 2 2 1 2 1 1 1 2 1 1 2 2 2 1 2 2 1 2 1 1 2 2 1 1 1 2 1 1 2 2 1 1 2 2 2 1 1 2 2 1 2 1 2 2 1 2 2 2 1 1 1 1 1 2 2 1 1 2 1 1 2 2 1 2 1 1 1 2 2 1 2 2 2 2 1 2 2 2 2 1 2 2 2 2 1 2 2 1 1 1 2 1 2 2 2 1 2 1 1 2 2 1 1 1 2 2 2 2 2 1 1 1 1 1 2 2 1 1 2 2 1 2 2 1 2 2 1 2 1 2 2 1 2 2 1 2 2 2 2 1 1 2 1 2 2 2 1 1 1 2 2 1 1 1 1 1 2 2 1 1 2 1 2 2 2 1 2 1 2 1 1 2 1 2 2 2 1 1 2 2 2 2 1 1 2 2 2 2 1 2 2 2 1 2 2 1 1 2 2 2 2 2 2 1 2 1 2 2 2 1 1 2 1 1 1 2 1 1 2 1 1 2 2 1 1 1 2 1 2 2 1 1 2 1 1 2 1 1 1 2 1 1 1 1 2 1 1 2 1 1 2 1 1 2 2 2 1 2 2 1 1 1 1 1 1 1 1 1 1 1 1 1 1 2 2 2 1 1 2 1 1 1 1 2 2 2 2 2 2 1 2 1 2 2 1 2 2 1 2 1 2 1 2 1 1 1 2 2 1 1 1 2 1 1 1 1 1 1 1 1 1 2 2 2 2 2 2 1 2 1 1 1 1 2 1 2 2 2 1 1 1 2 2 2 2 1 1 1 2 2 1 2 2 1 1 1 2 1 2 1 2 2 1 1 2 2 2 2 1 1 1 1 2 2 1 1 2 1 2 2 2 2 2 1 2 1 2 2 2 1 1 1 2 2 2 1 2 1 1 2 2 2 1 2 1 2 1 2 2 2 2 2 2 1 1 2 2 2 2 2 1 2 1 1 2 1 1 1 2 2 2 2 2 2 2 1 2 2 2 2 2 2 2 2 1 1 1 2 1 1 2 2 1 2 2 2 1 1 2 2 2 1 2 2 2 1 1 2 2 1 2 2 1 1 1 2 1 2 1 1 2 1 2 2 2 2 2 2 1 1 1 2 2 2 1 2 2 1 1 2 1 2 2 2 1 1 2 1 2 1 2 1 1 2 2 2 2 1 1 1 1 2 1 1 1 1 1 1 1 1 2 2 2 1 2 1 1 2 2 2 2 1 1 1 1 1 1 1 2 1 1 2 2 1 2 1 2 1 1 2 2 1 1 2 1 2 2 1 2 2 1 1 1 2 1 2 2 1 1 1 2 1 2 2 2 2 2 1 2 2 1 2 2 2 2 2 1 2 1 2 1 2 2 2 1 2 2 2 1 2 2 2 2 2 1 2 2 1 1 2 2 2 2 1 2 1 1 1 1 2 1 2 1 2 1 1 1 1 1 1 1 1 2 1 2 2 1 2 1 1 2 2 1 1 1 1 2 1 2 2 2 1 1 1 1 1 1 2 2 2 1 1 2 1 2 1 2 1 2 1 1
  000001  010006 1 2 1 2 2 1 2 2 1 1 1 1 2 2 1 2 1 1 2 2 1 1 2 1 2 1 2 2 2 2 2 2 2 2 2 1 2 1 2 1 2 2 1 2 2 2 1 2 1 2 2 2 1 2 2 2 2 2 1 2 2 2 2 2 1 1 2 1 1 2 1 1 2 2 2 1 2 1 1 2 2 2 2 1 1 1 1 2 1 2 1 1 2 1 1 1 2 2 1 2 2 1 2 2 2 1 2 2 2 1 2 2 2 2 2 2 2 2 1 1 2 2 2 2 1 2 1 2 2 2 2 2 2 2 1 2 1 1 2 2 2 2 1 1 1 1 1 2 1 1 2 2 2 1 1 1 1 1 1 1 1 1 1 1 1 1 1 2 1 2 1 2 1 1 1 1 2 1 2 2 2 2 2 2 2 2 2 2 2 2 2 2 2 1 1 2 1 1 2 1 2 1 1 2 2 2 1 1 2 1 2 2 2 2 2 2 1 1 2 1 2 1 2 1 1 2 2 2 2 2 2 1 2 2 2 2 2 2 2 2 1 1 2 1 2 2 2 2 1 2 2 2 2 2 2 1 1 2 2 1 2 2 1 2 1 1 2 1 2 2 2 2 2 1 1 1 1 2 2 1 2 1 2 2 2 2 2 1 1 1 2 2 1 2 1 1 1 2 2 1 1 1 1 1 2 2 1 2 1 1 2 2 1 1 1 2 2 2 1 2 1 1 1 2 2 2 2 1 2 2 2 2 2 2 1 1 2 2 2 1 2 2 2 2 2 2 2 2 1 2 1 1 2 1 2 2 2 2 1 2 2 1 1 1 2 1 1 2 2 1 2 2 1 2 2 2 1 1 1 2 1 2 2 2 2 2 1 1 1 1 2 1 2 2 2 2 2 2 2 2 2 1 1 1 1 1 2 1 2 1 2 1 1 1 2 1 2 2 1 2 2 2 1 1 1 1 2 2 1 2 2 2 1 1 1 1 2 2 1 1 2 1 2 1 1 1 1 2 2 2 2 1 1 2 2 1 1 1 1 1 1 1 1 1 1 2 1 1 1 2 2 1 2 2 1 2 1 1 2 2 2 2 2 1 1 1 1 2 2 1 1 1 2 1 1 2 1 1 1 2 1 2 1 2 1 2 1 2 2 2 1 2 1 2 1 2 1 1 1 1 1 1 2 2 1 2 1 2 1 1 1 2 1 1 2 1 1 2 1 1 2 2 1 1 1 2 1 2 2 1 1 2 1 1 1 1 1 2 2 2 1 1 1 1 2 1 1 1 2 1 1 1 1 1 1 2 2 1 2 1 2 1 1 2 1 2 2 2 1 2 1 1 2 1 2 1 1 1 2 1 2 1 2 1 1 1 1 2 2 2 2 2 1 1 2 2 2 1 2 1 2 2 2 2 2 1 2 1 2 1 1 2 2 1 2 2 2 2 1 2 1 2 1 2 1 2 2 2 2 2 2 2 2 2 1 2 2 2 2 2 1 1 2 2 2 1 2 2 2 1 1 1 2 2 2 2 2 1 2 2 2 2 2 1 1 1 2 2 2 2 2 2 2 1 2 2 2 2 2 2 2 2 2 1 2 1 2 2 2 2 1 1 1 2 2 2 2 2 1 2 2 2 1 2 1 1 2 2 1 1 1 1 2 2 1 2 1 2 2 2 2 2 1 2 2 1 1 1 1 1 1 2 2 2 2 2 2 2 2 2 2 1 2 1 2 2 2 2 2 2 2 1 2 2 1 1 1 2 2 1 1 1 2 2 1 2 1 1 2 1 1 2 1 1 1 2 1 1 1 1 2 2 1 2 2 2 1 2 1 2 1 1 1 1 2 2 2 2 2 1 1 1 2 2 2 2 2 1 1 1 1 2 1 1 2 2 1 2 1 2 1 1 2 1 1 1 1 2 1 2 1 1 2 1 1 2 2 2 2 2 2 2 2 2 2 1 2 2 2 1 1 1 2 2 2 2 1 2 2 2 1 2 1 1 1 1 2 1 1 1 2 2 2 2 2 1 1 1 2 2 2 1 2 2 1 2 1 1 2 2 2 1 2 1 2 1 1 1 1 2 1 2 1 1 2 1 2 2 1 2 2 1 2 1 1 1 2 1 1 1 2 2 1 2 1 1 1 1 1 1 1 2 2 1 1 2 2 2 1 2 2 2 2 2 1 2 1 2 1 1 1 1 2 1 2 2 2 2 2 2 1 1 2 2 2 1 1 1 1 2 2 1 1 2 2 1 1 1 2 2 2 2 1 2 2 1 2 2 1 1 2 1 1 2 1 2 1 1 2 1 1 1 2 1 1 2 2 2 1 2 2 1 2 2 2 2 2 1 2 1 1 2 2 2 1 2 1 2 2 2 1 2 2 2 1 1 1 2 1 1 2 1 1 2 2 1 1 1 2 2 2 2 1 1 2 2 1 2 2 2 2 1 1 2 1 1 2 1 1 2 1 1 2 1 2 2 1 2 1 2 2 2 1 2 2 1 2 2 1 1 2 2 2 1 2 2 2 2 1 2 2 2 2 1 2 1 2 1 2 1 1 2 2 2 1 1 2 2 1 2 2 1 1 1 2 2 2 1 2 2 1 2 2 1 2 1 1 1 2 1 2 1 2 1 1 1 2 2 2 1 2 2 2 2 2 2 2 2 2 1 1 2 2 1 2 2 1 2 2 2 2 2 2 2 2 2 1 2 2 2 2 1 2 1 1 1 1 1 1 1 1 1 2 1 1 2 1 1 2 1 2 2 1 2 2 1 1 2 2 2 1 1 2 2 2 2 2 1 2 2 1 2 2 2 2 1 2 2 1 2 2 2 2 1 1 2 2 1 1 2 2 2 2 1 2 2 2 2 1 2 2 2 2 2 2 2 2 1 1 2 2 2 2 2 2 2 2 2 2 1 2 2 1 2 2 2 2 2 2 2 2 2 2 2 1 1 2 1 2 2 2 2 2 2 2 2 2 2 2 2 2 2 1 2 1 2 2 1 2 1 2 2 2 2 1 2 2 2 2 2 1 1 2 2 2 2 2 1 1 2 1 2 2 2 2 2 2 2 2 1 1 1 2 2 1 2 2 2 2 2 1 2 2 2 1 2 2 2 2 2 2 1 1 1 2 1 2 2 1 2 2 2 2 2 2 2 2 1 1 2 1 1 2 2 1 1 2 1 2 2 1 1 2 2 2 2 2 1 2 2 1 1 2 2 2 1 1 2 1 2 2 2 2 2 2 2 2 2 1 2 2 1 2 2 1 2 2 2 1 1 2 1 2 1 1 1 2 1 2 2 1 2 2 2 2 2 2 2 1 2 2 2 2 2 2 1 2 2 1 1 2 2 2 2 2 2 1 1 2 2 1 2 2 1 1 1 1 2 2 2 2 2 1 2 2 2 2 1 1 2 2 2 1 2 2 1 1 2 1 1 1 1 1 1 2 1 1 2 2 2 2 1 1 1 1 2 2 1 1 2 1 1 1 2 1 2 2 1 2 2 1 1 1 2 2 2 1 2 1 1 1 2 2 1 2 1 2 1 2 1 1 2 1 1 2 1 1 1 1 1 2 1 1 1 1 1 1 1 2 2 1 1 1 1 1 1 1 1 2 1 1 2 2 2 1 2 2 2 2 1 1 2 2 1 2 2 2 2 1 2 2 1 1 2 2 1 1 1 2 1 2 2 1 1 1 1 2 1 1 2 2 1 2 2 1 1 1 1 2 2 1 2 2 2 2 2 2 2 2 2 1 2 2 1 2 1 1 1 2 2 1 1 1 2 1 2 2 2 1 1 2 1 2 2 2 2 2 1 2 2 2 2 1 2 1 2 1 2 1 1 1 1 1 1 2 1 2 2 1 2 2 2 1 2 1 1 1 1 1 2 1 1 1 1 2 2 2 2 2 2 2 1 1 2 1 1 2 1 2 2 1 2 2 2 1 2 1 1 2 1 2 2 1 2 2 1 1 1 1 1 1 1 2 1 2 1 2 2 1 1 2 1 2 2 2 2 2 2 2 1 2 1 2 1 1 1 2 2 1 2 2 2 2 1 2 2 2 2 2 2 2 2 2 2 1 2 1 2 1 2 1 2 2 2 2 2 1 2 2 2 2 2 1 2 1 2 1 1 1 2 1 2 1 2 2 2 1 2 1 2 2 1 2 2 1 1 2 2 2 1 2 2 2 1 1 2 1 2 1 2 2 1 2 2 2 1 1 1 2 1 1 2 2 2 2 2 1 2 2 2 2 1 2 1 2 2 2 2 1 2 1 1 2 2 2 2 1 2 2 1 1 1 2 1 2 2 1 1 2 2 1 1 2 2 2 2 1 2 2 2 1 1 1 2 1 2 1 2 2 2 1 2 2 2 1 2 2 1 1 1 2 2 2 1 2 1 2 1 1 2 1 1 2 1 1 1 2 2 2 1 2 2 2 2 2 2 1 2 2 2 1 2 2 1 2 2 1 2 1 2 2 1 2 2 1 1 2 2 2 2 2 1 1 2 2 2 2 2 1 1 2 2 2 1 2 1 1 2 1 1 2 2 1 1 1 1 1 1 1 2 2 2 2 1 2 2 1 2 2 2 2 2 2 2 1 2 2 1 1 2 2 1 1 1 1 2 2 2 1 2 1 2 2 1 1 1 2 2 1 1 2 1 1 1 2 1 1 1 2 1 2 1 1 1 1 2 1 1 1 1 1 2 1 1 2 2 1 2 2 1 2 2 2 2 1 2 2 2 1 1 2 1 1 2 2 1 1 2 1 1 2 2 2 2 2 1 2 2 2 2 2 1 1 2 2 1 1 2 2 1 1 1 1 1 1 2 2 2 1 1 1 2 2 1 2 1 1 2 2 1 1 1 1 1 2 1 2 2 1 1 1 2 2 1 1 1 1 1 1 1 2 1 1 2 1 1 1 2 1 1 1 1 2 1 2 1 1 1 2 2 1 1 2 2 1 1 2 1 2 1 2 1 1 2 1 2 1 1 2 1 1 2 2 2 1 1 1 2 1 1 1 2 2 1 2 1 1 2 1 2 1 1 1 2 2 2 1 1 1 1 1 1 1 1 1 1 2 2 1 2 2 2 2 2 2 1 1 1 1 2 2 1 1 2 1 2 2 2 2 1 2 2 2 1 1 1 1 2 2 1 1 2 1 1 1 2 2 1 2 2 2 1 2 2 1 2 1 2 1 2 2 2 2 1 2 2 1 2 1 2 1 1 1 2 1 1 1 1 2 2 1 2 2 1 1 1 1 2 1 1 1 1 2 1 1 2 2 1 2 1 1 1 2 2 1 1 1 2 2 1 1 2 2 1 2 2 2 2 2 2 2 2 2 1 2 1 2 1 2 2 1 2 2 2 1 2 2 1 1 1 1 2 2 2 2 2 1 2 1 2 2 2 1 2 2 2 2 2 2 2 2 2 1 1 1 2 1 2 2 2 1 2 1 2 1 1 1 1 1 2 2 2 2 2 1 2 2 2 2 2 1 2 1 2 1 1 2 2 2 1 1 2 1 1 2 2 2 1 2 1 1 1 1 1 2 2 2 2 1 2 2 2 2 2 2 2 2 2 1 1 2 1 2 2 2 1 1 1 1 1 2 1 1 2 2 2 2 2 2 2 2 2 1 1 1 2 2 1 2 2 1 1 2 1 1 2 2 1 2 1 2 1 2 2 1 2 2 2 1 2 1 1 1 1 1 1 2 1 1 2 2 1 2 2 1 2 2 2 2 2 2 1 1 1 2 1 2 1 2 2 1 2 2 1 2 1 1 2 1 1 1 2 1 1 2 1 2 1 2 1 1 1 1 2 1 2 2 2 2 1 1 2 1 2 1 1 1 2 2 1 2 2 1 2 1 1 1 1 1 2 1 2 2 2 1 2 1 2 2 1 1 2 1 1 2 1 1 1 1 1 2 1 2 1 2 1 2 2 2 1 1 1 2 1 1 1 2 1 1 1 1 1 1 2 1 1 1 1 2 1 1 2 1 2 2 2 2 2 1 1 1 1 2 1 1 2 2 2 2 1 1 1 2 1 1 2 1 1 1 2 1 1 2 2 1 1 1 1 1 1 1 2 1 1 1 2 1 1 2 2 1 1 2 1 2 1 1 2 2 2 2 1 2 2 1 1 1 2 1 1 2 1 1 1 2 2 1 2 1 1 1 2 1 1 1 2 1 2 2 2 2 2 2 1 2 1 2 2 2 1 2 2 2 1 2 2 2 2 1 2 1 1 2 2 1 2 2 2 1 1 1 1 2 1 1 1 1 2 1 2 1 1 2 1 2 2 2 1 1 2 2 1 2 2 2 2 2 2 1 2 1 1 2 1 2 2 2 2 2 1 1 2 2 1 2 1 1 2 2 1 2 2 2 2 2 1 2 1 2 1 1 1 1 2 2 1 1 2 2 2 1 2 2 1 2 2 2 2 1 1 1 2 2 2 1 2 2 2 1 1 2 1 2 2 1 1 1 2 2 2 2 2 2 2 2 2 1 2 1 2 1 1 2 1 2 1 2 2 2 1 2 2 1 2 1 1 1 2 1 2 2 2 2 1 1 1 1 2 2 1 2 1 2 1 1 2 2 1 1 2 2 1 2 2 2 2 2 1 2 1 2 1 2 2 2 2 2 1 2 2 2 1 2 1 2 2 2 2 2 2 2 2 2 2 2 2 1 2 2 1 2 2 2 2 2 1 2 1 2 2 2 2 1 2 1 2 2 2 2 2 2 2 2 2 2 1 2 2 2 2 2 2 2 2 2 1 2 2 1 2 2 2 2 2 2 2 1 2 2 2 1 2 2 2 1 2 2 2 1 1 2 2 2 2 1 1 1 1 1 1 2 1 2 2 2 2 1 1 2 2 1 1 2 1 2 2 1 1 2 2 2 2 2 2 2 2 2 2 1 1 1 1 1 1 1 1 2 1 1 1 2 2 2 1 1 1 1 1 1 1 2 1 1 1 1 2 1 2 1 1 1 1 1 1 1 1 2 1 2 2 2 1 2 1 1 1 2 1 1 1 1 1 2 2 2 2 2 2 2 2 2 2 1 2 2 1 2 1 1 2 1 2 1 1 2 1 2 1 2 1 1 1 1 1 2 2 1 1 1 2 2 1 1 1 2 2 2 1 1 1 2 2 2 2 2 2 2 2 1 1 2 2 1 2 2 2 2 2 1 2 2 1 2 2 1 2 2 1 2 2 2 1 2 2 2 1 2 2 2 2 2 2 2 2 2 2 2 2 2 1 2 2 2 2 2 1 1 2 2 2 1 2 2 2 2 2 1 1 2 2 2 1 2 2 2 2 1 1 2 2 2 2 2 1 1 1 2 1 1 2 1 1 2 2 2 1 2 1 2 2 2 2 2 1 2 2 2 2 2 2 2 2 2 2 2 2 2 2 1 2 2 2 1 1 1 2 2 1 1 1 2 1 1 2 2 2 2 1 2 2 2 2 2 2 1 2 1 2 1 2 1 2 2 2 2 2 1 2 1 2 2 2 2 2 1 2 2 2 2 1 1 2 2 1 1 2 1 1 2 1 1 2 1 1 1 1 1 1 2 1 1 2 1 2 1 2 1 1 2 1 2 2 2 2 2 1 2 2 2 2 2 1 1 1 2 2 2 2 2 1 2 2 1 1 2 2 2 1 2 2 1 1 1 2 2 2 2 1 1 1 1 2 2 1 1 1 2 1 2 2 2 2 2 2 2 1 2 2 2 1 2 2 1 1 1 2 1 2 1 1 2 2 2 2 2 1 2 1 2 1 2 2 1 2 1 1 1 2 2 2 1 2 2 1 1 2 1 1 1 1 2 2 2 1 2 2 1 2 1 2 1 1 1 1 2 1 2 1 1 2 1 1 2 2 2 2 1 1 1 1 2 1 2 1 2 2 1 2 1 1 1 2 2 2 2 1 2 1 1 1 1 2 1 1 1 2 1 1 2 1 1 1 2 1 2 2 1 1 2 2 2 1 2 1 2 2 2 1 1 1 2 2 1 1 2 1 2 1 1 2 2 1 1 2 1 1 1 1 1 1 1 2 2 1 2 1 1 1 1 1 2 1 2 2 2 2 1 2 2 1 2 2 2 1 1 1 2 2 1 2 1 1 2 2 1 1 2 2 1 1 1 2 2 2 2 2 2 2 1 2 1 2 1 1 2 1 1 1 1 2 2 2 1 2 2 2 1 2 1 2 2 2 1 1 1 2 2 2 2 2 2 1 2 2 2 1 1 2 1 1 1 1 1 2 2 2 2 1 2 1 1 1 1 2 1 2 2 1 2 2 2 2 2 2 2 1 1 2 1 1 2 2 2 2 2 2 2 1 1 1 1 2 1 1 2 2 2 2 2 2 1 2 2 1 2 2 1 2 2 2 2 2 2 1 1 2 1 2 2 1 2 1 2 2 2 2 2 2 2 2 2 1 2 2 2 2 2 2 1 2 2 2 2 1 1 1 2 1 2 2 2 2 2 2 2 1 1 2 2 1 2 2 1 1 2 1 2 1 2 1 2 2 1 2 1 2 2 2 2 2 2 2 1 2 2 2 1 2 2 2 2 2 2 1 2 2 2 1 2 2 2 1 1 1 2 2 1 2 1 2 2 2 2 2 1 1 2 2 2 2 2 2 2 1 2 2 2 2 1 2 1 2 1 1 1 2 2 2 1 2 2 2 2 2 1 2 1 1 1 1 1 1 2 2 2 1 2 2 1 2 1 2 1 1 2 1 2 2 1 2 1 1 1 2 1 2 2 1 1 2 2 2 1 1 1 2 2 1 2 2 2 1 2 1 1 1 2 1 2 1 2 1 1 2 2 2 1 1 1 1 2 1 1 2 1 2 2 2 1 2 2 1 1 2 1 2 2 2 1 2 1 1 2 2 2 2 2 2 1 2 2 2 2 2 2 2 2 2 1 1 2 2 1 1 2 1 1 1 1 1 2 2 1 1 1 2 1 2 2 2 1 2 1 1 2 1 1 1 2 2 1 2 1 2 1 2 1 2 2 2 1 1 1 2 1 1 2 2 1 1 2 2 2 2 1 1 2 2 1 2 2 2 2 2 2 1 2 2 2 2 2 1 2 2 1 1 2 2 2 1 2 2 2 2 2 2 2 2 2 2 2 2 2 1 2 1 2 1 2 1 2 1 2 2 2 2 2 1 1 2 2 2 2 2 2 2 2 2 2 2 1 1 2 1 1 2 2 2 2 1 1 2 2 2 1 1 2 1 1 1 2 2 1 2 1 1 2 2 2 2 1 1 2 2 2 1 1 1 2 2 1 2 1 1 2 1 1 2 1 2 1 1 2 1 2 1 2 1 2 1 2 1 1 2 1 1 1 1 1 2 2 2 2 1 2 1 2 1 1 1 1 2 2 1 1 2 1 2 2 1 1 1 1 1 2 1 1 1 1 1 1 2 2 1 1 1 1 1 1 2 1 1 2 2 1 1 1 1 1 1 1 2 2 1 1 1 1 1 1 1 2 2 1 2 1 2 1 1 1 1 1 2 1 1 1 2 1 1 1 1 2 2 1 2 1 2 2 2 1 2 1 1 1 1 1 1 1 2 1 2 2 1 1 1 1 2 1 2 2 2 2 2 2 1 2 2 2 2 2 2 2 1 2 2 2 2 2 2 2 2 1 1 1 1 2 1 1 1 2 1 2 2 1 2 1 2 2 2 1 1 2 2 1 1 2 2 2 1 2 2 2 2 2 1 2 2 2 2 1 1 1 1 2 2 1 1 2 1 1 1 1 1 2 2 2 2 2 2 1 2 2 2 2 2 2 1 1 2 2 2 2 2 2 1 2 1 2 2 1 2 2 2 1 2 1 2 2 2 2 2 2 2 1 1 2 1 2 1 2 1 2 2 2 2 2 2 2 2 1 1 2 2 2 2 2 2 1 1 2 2 2 1 2 1 1 1 2 1 2 2 2 1 2 1 1 1 2 1 2 2 1 2 2 1 2 1 2 2 2 2 1 1 2 1 1 2 2 1 2 1 1 2 2 1 1 2 1 1 1 2 1 1 1 1 2 2 2 2 2 2 1 2 1 2 1 1 2 2 1 2 2 2 1 1 1 1 2 1 2 2 1 2 2 2 2 1 1 1 1 1 1 1 2 1 1 2 2 1 2 2 1 2 2 1 2 2 2 2 2 1 1 2 2 2 2 2 1 2 1 2 1 2 2 2 2 2 2 2 2 2 2 2 2 2 2 2 2 2 2 2 1 2 2 1 2 2 1 1 1 1 2 1 2 1 2 2 1 1 1 1 2 1 1 1 1 2 1 1 1 1 1 1 1 1 2 1 1 2 1 2 1 1 1 1 2 1 1 2 1 2 1 2 1 2 1 1 1 1 1 2 1 1 1 1 2 2 2 2 1 2 2 2 1 1 2 2 2 1 1 2 1 1 2 1 1 1 2 1 2 1 1 2 2 2 1 1 1 2 1 2 1 1 2 2 2 1 1 1 1 1 1 1 2 1 1 1 2 1 1 1 1 2 1 2 2 2 1 1 2 1 2 1 2 1 1 1 1 2 1 1 1 1 2 1 1 1 1 1 1 2 1 1 1 1 1 1 1 2 1 1 1 1 1 2 2 2 1 2 1 2 1 1 1 2 2 2 1 1 1 1 1 2 1 2 2 1 2 2 2 1 2 2 2 1 2 2 1 2 2 1 2 1 1 1 1 1 1 2 2 2 2 1 2 2 1 1 1 2 2 2 1 2 2 2 2 2 1 2 2 2 2 1 1 2 1 2 2 1 1 1 1 2 2 2 1 2 2 1 2 1 2 2 2 1 1 1 2 2 2 1 2 2 2 1 2 1 2 2 2 2 2 1 1 2 1 2 1 1 2 2 2 2 2 2 2 2 2 1 1 1 2 1 2 1 1 2 1 2 2 2 2 1 1 1 1 1 1 2 1 1 1 2 1 2 1 1 1 2 2 2 1 1 2 1 2 2 1 1 2 1 2 2 1 2 2 1 1 2 2 2 2 2 2 2 2 2 1 2 1 2 1 2 2 2 2 2 1 2 1 2 1 2 2 2 1 2 2 2 1 2 1 1 2 2 2 2 2 1 1 2 1 2 1 2 2 2 2 1 1 1 2 1 1 2 2 1 1 1 2 1 1 2 1 2 1 1 2 1 1 1 2 1 1 1 1 2 2 1 2 1 2 2 2 1 2 2 1 1 2 1 1 2 1 2 2 2 1 2 2 1 1 2 2 1 1 1 2 2 2 1 2 1 1 1 1 1 2 1 1 1 1 2 2 2 2 1 1 1 1 2 1 2 1 2 1 1 1 1 2 1 2 2 1 2 1 1 2 2 2 2 2 2 2 2 1 2 2 1 2 2 2 2 1 2 1 1 1 2 2 1 2 2 2 2 1 2 2 1 2 1 2 1 2 2 1 2 2 1 2 2 1 1 2 2 1 1 1 2 2 1 2 1 1 1 2 1 2 1 2 1 2 1 2 1 2 1 2 1 2 2 1 2 1 2 1 1 2 2 2 2 1 1 1 1 1 1 1 1 2 2 2 1 1 2 2 2 1 2 2 2 1 2 2 2 1 2 2 2 2 1 2 2 2 2 2 2 2 2 2 2 2 2 2 2 2 2 1 2 2 2 2 1 1 2 2 1 2 1 1 2 2 1 2 1 2 2 2 1 2 2 2 2 2 2 2 2 1 2 1 2 1 1 1 1 2 1 1 2 1 1 2 1 2 1 1 2 2 2 2 1 2 2 2 1 2 1 2 1 1 2 1 1 2 1 1 2 1 1 1 1 1 2 1 2 1 1 1 2 1 1 1 2 1 1 2 2 2 1 1 1 1 2 1 1 2 1 2 1 2 2 2 2 1 2 2 2 2 1 1 2 1 1 2 1 1 1 1 1 1 2 1 1 2 2 1 2 1 1 2 1 2 2 1 2 2 1 2 2 1 1 2 2 2 2 2 2 1 2 1 2 2 2 2 2 2 2 2 2 2 2 2 2 1 2 1 1 2 2 1 1 1 1 1 1 1 1 1 1 2 2 2 2 2 2 2 2 2 2 2 2 2 2 2 2 2 2 1 1 2 1 1 2 2 1 1 1 1 1 1 2 1 2 2 1 1 2 2 2 2 2 2 2 2 1 2 2 2 2 2 1 2 2 1 2 1 1 2 1 2 2 2 1 1 2 2 1 1 1 2 2 2 1 1 2 2 1 2 2 2 2 2 1 2 1 2 1 1 1 2 1 1 2 1 1 2 2 1 2 1 1 2 2 2 2 2 2 2 2 2 2 2 1 1 2 2 1 2 2 2 1 2 1 2 2 2 1 1 1 1 1 2 2 2 2 2 2 2 2 2 2 2 2 2 1 1 2 1 2 1 2 2 1 2 2 2 2 2 2 1 1 2 1 2 1 2 1 2 2 2 1 1 2 2 2 1 1 2 1 1 2 1 2 2 2 2 1 1 1 2 1 1 1 2 2 1 1 2 1 1 2 2 1 1 2 2 1 2 2 2 1 2 2 2 2 1 2 2 2 1 1 1 1 2 1 1 2 1 1 1 2 2 2 2 2 2 2 2 2 2 2 2 1 2 2 1 2 2 2 1 2 1 2 2 2 1 1 2 1 2 2 1 1 1 2 2 1 2 1 1 1 1 1 1 1 2 2 2 1 1 1 1 1 1 1 2 2 1 2 1 2 2 2 2 1 2 2 2 1 1 2 2 2 1 2 1 1 2 2 2 1 2 2 1 2 2 1 1 2 2 2 1 2 1 2 2 2 2 1 2 2 2 1 2 1 2 2 2 2 2 2 2 2 2 1 2 2 1 1 2 2 2 2 2 1 2 2 2 1 2 1 1 2 2 2 1 1 2 2 2 2 1 1 1 1 1 1 1 1 2 1 1 1 1 1 2 1 2 2 2 2 2 2 1 1 2 1 1 1 2 2 2 2 2 2 2 1 2 1 2 1 2 2 2 2 1 2 2 1 2 2 1 1 2 1 1 2 2 1 2 1 2 1 1 1 1 2 2 2 1 2 2 1 2 1 1 2 2 1 2 2 1 1 2 2 2 2 2 1 1 2 2 1 2 1 1 2 2 2 2 2 2 2 2 2 1 1 1 1 2 2 2 2 2 1 1 1 1 2 2 2 2 2 1 1 1 1 1 2 2 2 2 2 2 1 1 1 2 1 1 2 2 1 1 1 2 1 1 2 2 2 2 2 2 2 1 2 2 2 2 2 1 2 1 2 1 2 1 2 1 2 1 2 2 2 2 2 1 1 1 2 2 1 1 2 2 2 2 2 1 2 1 1 1 2 1 1 1 1 1 2 1 2 1 2 2 2 1 1 2 1 2 2 1 1 2 1 1 2 1 2 2 1 1 1 1 1 1 1 1 1 1 2 1 2 2 1 1 1 1 1 1 2 1 1 2 2 1 1 2 1 1 2 1 1 1 2 1 1 1 1 1 2 2 2 2 2 2 1 1 1 2 1 1 2 1 2 1 1 1 2 1 2 2 2 2 2 1 1 2 2 2 2 2 2 2 2 2 2 2 2 2 2 2 1 2 1 2 2 1 1 1 1 1 2 2 1 1 2 2 2 1 2 2 2 2 2 2 1 2 2 2 1 1 2 1 1 2 2 1 2 1 1 1 1 2 1 2 1 2 2 1 2 2 2 2 1 2 2 2 2 2 2 2 2 2 2 2 2 2 2 1 2 1 1 1 1 2 1 2 1 1 2 1 1 2 2 1 2 1 2 1 1 1 2 2 2 2 1 2 1 2 2 2 2 1 2 2 1 1 2 2 2 2 2 2 1 2 2 1 2 2 1 1 2 2 2 1 2 2 2 1 1 2 1 1 2 1 2 2 2 1 1 2 2 2 1 2 2 1 2 1 1 2 2 2 2 1 2 2 1 1 2 1 2 1 1 1 2 1 1 1 1 2 2 2 1 2 2 2 2 2 1 1 2 1 1 1 1 2 2 1 2 1 2 1 1 2 2 2 2 1 1 1 2 1 2 1 2 1 2 2 1 1 1 2 2 1 1 1 1 2 2 2 2 1 1 1 2 2 1 2 2 1 2 1 2 2 2 2 2 1 2 2 1 1 1 1 2 2 2 1 1 1 2 2 2 2 1 1 1 2 1 2 2 2 1 2 2 1 1 2 1 1 2 2 2 2 2 1 2 2 2 2 2 2 2 2 1 2 1 1 2 1 2 2 1 1 2 2 2 2 2 1 1 1 2 1 1 1 1 2 1 2 2 2 1 2 2 1 1 2 1 1 2 1 1 1 2 2 2 1 1 1 1 1 2 1 1 1 1 2 1 2 1 1 2 2 1 1 1 1 1 1 2 2 2 1 1 1 1 2 1 1 2 2 1 1 1 1 2 2 2 2 2 2 2 2 2 1 1 1 1 1 1 1 2 1 2 2 1 2 1 2 1 1 2 2 1 1 2 2 2 2 1 1 1 2 2 2 1 2 2 1 1 1 1 1 1 1 1 2 2 2 2 2 2 2 2 2 1 1 2 2 2 1 2 1 1 1 1 1 2 1 1 1 2 1 1 1 1 2 2 2 1 1 2 1 1 1 1 1 1 2 2 1 1 2 2 2 1 2 1 1 1 1 1 1 2 2 2 2 1 2 1 2 1 2 1 2 2 2 2 2 2 2 2 2 2 2 2 2 2 2 1 2 2 2 2 2 2 2 2 2 2 2 2 1 2 2 2 1 2 1 1 1 2 2 1 1 1 1 2 1 1 1 1 1 1 1 2 2 2 2 1 2 1 1 1 1 2 2 1 2 1 1 1 2 1 2 1 2 1 1 1 2 1 2 2 1 1 2 1 1 2 2 2 1 2 1 2 2 1 1 1 1 1 1 1 1 1 2 2 1 2 1 2 1 2 2 2 1 2 1 2 1 1 2 2 2 1 1 2 1 2 1 1 2 1 1 2 1 1 2 2 1 2 2 2 1 2 2 1 2 2 2 2 2 1 2 1 2 2 1 2 2 2 2 2 1 2 2 2 2 1 2 1 2 2 1 1 1 2 1 1 1 1 1 2 2 2 1 2 2 1 2 2 1 2 1 2 1 1 1 2 2 2 1 2 1 1 2 2 2 2 1 1 2 2 1 1 1 2 2 2 1 2 1 2 1 1 1 1 1 2 1 2 1 1 2 1 1 1 2 2 2 2 2 2 2 2 2 2 2 2 1 1 1 1 2 2 1 1 1 1 2 1 2 2 1 2 2 2 2 2 2 2 2 1 1 1 1 2 1 2 1 1 1 2 2 2 2 2 2 2 2 2 1 2 2 1 1 2 2 2 2 2 2 2 2 1 2 1 2 1 1 2 2 1 1 2 2 2 1 2 1 2 1 2 2 1 2 1 2 1 1 1 1 1 1 1 2 1 1 1 2 2 1 2 2 2 2 1 1 1 1 2 1 2 2 1 2 2 2 2 2 2 1 1 2 2 1 2 2 1 2 1 1 2 2 1 2 2 1 2 2 2 1 1 2 2 2 2 2 1 1 2 2 2 1 1 2 2 2 1 2 2 2 2 2 1 2 1 1 1 1 2 2 1 1 2 2 2 1 2 1 1 2 1 1 2 1 1 2 2 1 2 2 2 2 1 2 2 1 2 1 2 1 1 2 1 2 1 2 2 2 2 1 1 2 2 1 1 1 1 1 2 2 1 2 2 1 2 1 2 2 2 1 1 2 2 2 2 2 1 2 1 1 2 1 2 2 1 1 2 2 1 2 2 1 2 2 2 2 2 2 1 2 1 2 2 1 2 2 2 1 2 1 2 1 2 1 2 2 2 2 2 2 1 2 2 1 2 1 2 2 1 1 2 1 1 1 2 1 1 1 1 2 1 2 2 2 2 2 2 2 2 2 1 2 2 2 2 1 1 1 2 2 1 1 2 1 1 1 1 1 1 1 1 2 1 2 1 2 2 1 2 1 2 2 2 2 1 1 1 2 2 1 1 2 1 2 1 2 2 1 2 1 2 1 2 1 1 1 1 1 2 1 1 2 1 1 2 1 2 2 2 2 2 1 2 2 1 2 2 2 2 2 2 2 2 2 2 2 2 1 2 1 2 1 2 2 2 1 1 1 1 2 2 1 2 1 2 1 2 2 1 2 2 1 1 2 2 2 1 1 2 1 1 2 2 2 2 2 2 1 1 1 1 1 2 2 1 2 2 1 1 2 1 2 1 2 1 1 1 2 1 2 1 1 1 1 1 2 2 1 2 1 2 2 1 2 1 2 1 2 2 1 2 2 1 1 1 2 1 2 1 2 2 2 1 1 2 2 1 2 1 2 1 1 2 1 2 2 2 2 1 2 2 2 1 1 1 2 2 1 2 2 1 2 2 2 1 2 2 1 2 2 2 2 1 1 2 1 2 2 1 1 1 2 1 2 2 1 1 1 1 2 2 1 1 1 2 2 2 1 1 1 2 1 1 2 1 1 2 2 2 2 2 1 2 2 1 1 1 1 2 1 1 1 2 2 2 2 1 1 2 1 1 2 2 2 1 1 2 2 2 2 1 2 1 2 2 2 2 1 1 1 2 1 2 2 2 1 1 1 2 2 1 2 1 2 1 2 2 1 2 2 1 1 2 2 1 2 2 2 2 2 1 1 1 1 1 1 1 2 1 1 1 2 1 1 2 1 1 1 2 1 2 1 1 2 1 1 1 2 2 2 1 1 1 2 2 2 1 2 2 2 1 2 2 1 2 1 2 2 2 2 1 2 1 2 1 2 2 1 1 1 1 2 2 2 2 2 2 2 2 1 2 1 2 2 2 1 2 2 1 2 1 1 2 2 2 1 2 1 2 1 2 1 2 1 1 1 1 1 2 2 2 1 2 2 2 2 2 1 2 2 1 1 1 2 1 1 2 1 2 1 2 2 2 2 2 1 2 2 2 2 1 2 1 1 1 2 1 2 2 2 2 2 2 2 2 1 1 2 1 2 1 1 2 2 2 2 1 2 2 2 2 1 1 1 1 2 1 1 2 1 2 1 1 1 1 1 2 2 1 1 2 2 2 1 1 1 2 2 2 2 2 1 2 2 1 2 2 2 1 2 1 1 2 2 2 1 2 2 1 2 2 2 1 1 2 1 1 1 2 2 1 1 2 2 1 1 2 2 1 1 1 2 2 1 1 1 1 1 2 2 1 1 2 1 1 1 1 1 2 2 1 1 2 1 1 1 1 2 1 1 1 1 2 1 2 1 1 2 1 1 2 1 2 2 2 2 1 1 1 1 1 2 1 2 1 2 2 1 1 2 1 2 1 1 2 2 1 1 1 2 2 2 1 1 1 2 2 2 1 2 1 1 1 2 1 2 1 1 2 2 2 2 2 2 2 2 2 2 1 2 1 2 1 1 1 1 2 1 2 2 2 2 1 2 2 1 2 1 2 2 2 1 2 1 2 2 2 2 1 2 1 2 2 2 2 1 2 1 1 1 2 1 2 2 2 2 2 1 2 1 2 1 1 2 2 2 2 1 2 1 1 2 1 1 2 1 1 2 1 2 1 1 1 1 1 1 2 2 1 1 1 1 1 1 2 2 1 1 1 1 2 1 2 2 2 1 2 2 1 1 2 2 2 2 1 2 1 2 1 1 1 2 1 2 1 2 1 1 1 1 2 2 2 1 2 2 2 2 2 2 2 2 2 1 2 1 2 2 2 2 2 2 2 2 2 1 2 2 2 2 2 1 2 1 2 1 1 1 2 2 2 1 1 2 2 2 2 1 2 2 2 1 1 1 1 2 2 2 2 1 2 2 2 1 1 1 1 1 2 2 1 2 2 1 2 1 2 1 1 2 1 2 1 1 2 1 1 2 1 2 2 1 1 1 1 2 2 1 2 1 2 2 2 1 1 2 1 2 1 2 1 1 1 1 1 2 2 1 1 1 2 1 1 2 2 2 1 1 1 1 1 2 1 2 1 1 2 2 1 1 2 2 1 2 2 2 2 1 2 2 2 1 2 2 2 1 2 2 2 2 2 2 1 2 1 1 1 2 2 2 2 2 1 2 2 2 2 1 2 2 2 2 2 1 1 2 2 2 1 1 2 1 2 2 2 1 1 1 2 2 2 1 1 1 1 1 1 2 2 2 1 1 2 2 2 1 1 1 1 1 1 1 1 1 1 2 1 1 1 2 2 1 1 2 1 1 1 1 2 2 2 2 1 2 2 1 2 1 2 1 1 2 2 2 2 1 1 2 2 2 1 2 1 2 1 2 1 1 1 1 2 2 2 1 2 1 1 2 2 2 2 2 2 2 2 2 2 1 1 2 1 1 1 1 2 2 1 2 2 1 2 2 2 2 1 1 1 2 2 2 1 1 1 2 2 1 1 2 1 1 1 1 2 1 2 2 1 1 1 1 2 1 2 1 1 1 2 2 1 1 2 2 1 1 1 1 2 1 1 2 1 2 1 1 1 1 1 1 2 1 1 1 2 1 2 2 2 2 2 1 2 1 1 2 1 2 1 1 1 1 1 1 1 2 1 1 1 1 1 2 1 2 1 1 1 2 2 2 1 2 1 1 2 1 1 2 1 1 2 2 1 1 2 2 1 1 1 1 1 1 1 2 2 1 2 1 2 1 2 2 1 2 2 2 1 1 1 1 2 1 1 1 2 1 1 1 2 2 1 2 1 2 1 2 1 2 2 1 1 2 2 2 2 2 2 2 2 2 2 2 2 2 2 1 2 2 2 2 2 2 2 2 2 2 1 2 2 2 2 2 2 2 1 1 2 2 2 2 1 2 2 2 1 1 1 1 2 2 1 2 1 2 2 2 2 1 1 1 1 1 1 1 2 1 2 2 1 2 1 1 1 2 1 2 2 2 1 2 1 1 1 1 1 2 1 2 2 2 2 2 2 2 2 2 1 1 1 2 1 2 2 1 1 1 1 2 1 1 1 1 1 1 2 1 1 1 2 2 2 1 2 2 1 2 1 2 2 2 1 1 1 2 2 1 1 1 2 2 2 2 2 2 2 2 2 1 1 2 2 1 1 2 1 1 2 1 1 1 2 2 2 1 1 1 1 1 1 1 1 2 2 2 2 2 1 2 2 2 2 2 2 1 1 1 2 1 2 1 2 2 2 2 1 2 2 1 2 2 2 2 2 1 1 2 1 2 1 1 1 2 2 2 2 2 2 2 2 2 2 2 2 1 1 2 2 2 1 2 1 2 1 1 2 2 1 2 1 1 2 2 1 2 1 1 2 2 2 2 1 2 2 1 2 2 2 1 1 2 2 2 1 2 1 1 2 2 2 1 2 1 2 2 2 2 1 1 1 2 1 2 1 2 1 2 1 1 2 1 2 2 2 1 2 1 2 2 2 1 2 1 1 1 2 1 1 1 1 1 2 2 2 1 2 2 1 1 2 2 1 1 1 2 1 1 1 2 1 2 2 2 2 2 2 1 1 2 1 1 2 1 1 2 1 1 1 2 1 1 1 2 1 1 2 1 2 1 1 2 1 2 2 2 1 1 2 2 2 1 1 2 2 2 2 1 2 1 2 1 2 2 2 1 2 2 2 2 2 2 2 2 2 2 2 2 1 1 1 2 2 2 1 2 2 2 1 1 2 2 1 2 1 1 1 2 2 1 1 1 1 2 1 1 2 1 2 1 2 2 1 2 2 2 1 2 1 1 2 1 2 1 2 1 2 2 2 2 2 2 2 1 1 2 2 1 1 2 1 1 1 2 1 2 1 1 1 1 1 1 2 1 2 2 2 2 2 1 1 2 2 1 1 2 1 1 1 2 1 1 1 1 1 2 2 2 2 2 1 2 2 1 2 1 1 2 1 1 1 2 2 2 1 2 1 2 1 1 1 2 1 2 2 1 1 2 1 1 1 2 1 2 2 2 2 2 1 2 1 2 2 2 1 2 1 2 1 2 1 1 2 1 2 2 2 2 2 1 1 2 2 2 1 1 2 1 2 1 2 1 1 2 1 1 1 1 1 1 2 1 2 2 1 2 2 1 1 2 1 1 2 1 1 2 2 2 2 1 1 1 1 2 1 2 1 1 2 1 1 2 2 2 2 1 2 2 1 1 2 2 1 2 2 2 1 1 2 2 2 1 1 2 2 2 2 1 1 2 1 1 1 1 2 2 2 1 1 2 1 1 1 1 1 2 1 1 2 2 1 2 1 1 2 1 1 1 1 2 1 1 1 2 1 1 2 1 1 2 1 2 2 2 1 2 2 2 2 2 2 1 1 1 1 1 1 2 1 1 2 1 1 2 1 2 1 2 1 2 2 2 2 1 2 1 1 1 2 2 2 1 1 1 1 2 1 2 1 1 2 1 2 2 1 2 2 2 2 2 2 2 1 1 2 1 2 2 1 1 1 2 2 1 2 2 1 2 1 2 1 2 1 2 2 1 2 1 1 1 1 2 2 1 1 1 2 2 2 2 2 1 2 1 1 1 1 1 1 2 1 1 1 1 2 1 2 2 2 2 1 1 1 2 2 2 2 2 2 2 2 2 2 2 1 2 2 2 2 2 2 2 1 1 2 2 1 1 1 2 1 2 1 2 2 2 1 1 1 2 1 2 2 1 2 1 1 1 1 2 2 1 2 1 1 1 1 2 1 2 1 2 2 1 1 2 1 2 2 2 2 1 2 1 1 1 1 1 2 2 2 2 2 2 1 1 1 2 2 2 1 2 2 1 2 2 1 2 2 2 2 1 2 2 2 2 1 2 1 2 2 2 2 2 1 2 2 2 1 2 1 1 2 2 1 1 1 2 1 2 1 1 2 1 2 2 2 2 1 2 1 2 2 2 1 2 2 2 2 2 1 1 1 2 2 1 2 1 1 2 2 1 2 1 2 1 1 2 2 2 2 1 2 1 2 2 1 1 1 1 1 2 2 2 2 1 1 1 2 2 2 2 2 2 2 2 2 2 2 2 2 1 1 2 2 1 2 1 1 1 2 2 2 1 2 1 2 1 2 2 1 2 1 2 2 2 1 2 1 2 2 1 1 1 2 2 1 1 2 2 1 1 2 1 2 1 2 1 1 1 1 2 2 2 2 1 2 1 1 2 1 1 2 2 2 2 1 2 2 2 1 2 2 2 2 2 1 2 1 2 2 1 1 1 2 2 2 1 2 2 2 2 2 2 1 2 2 1 1 1 2 1 1 1 1 2 1 2 2 2 1 1 2 2 2 1 1 2 2 2 1 2 1 2 2 2 2 2 2 1 1 2 1 1 1 2 2 2 1 2 1 1 2 2 1 2 1 1 2 1 1 2 2 2 1 1 1 1 2 2 2 2 1 1 2 2 1 2 2 1 2 2 1 2 2 1 1 1 2 2 2 2 2 2 2 1 1 2 1 2 2 2 2 1 1 2 2 1 1 1 2 1 1 2 2 1 2 2 2 2 1 1 2 1 1 1 1 2 1 1 2 2 2 2 2 2 2 2 2 2 1 2 2 2 1 2 2 2 1 2 2 1 1 2 2 2 2 2 2 1 2 1 1 2 2 1 1 2 1 1 1 2 1 1 1 1 1 2 2 1 1 1 2 1 2 2 1 1 2 1 1 2 1 1 1 2 1 1 2 1 2 1 1 2 1 1 2 1 1 2 2 2 1 2 2 1 1 1 1 1 1 1 1 1 1 1 1 1 1 2 2 2 1 1 2 1 1 1 1 1 2 2 2 1 2 1 1 1 2 2 1 2 2 1 2 1 2 1 1 2 2 1 2 1 2 1 2 2 1 1 1 2 2 1 2 2 2 1 1 1 2 2 2 2 2 2 1 1 1 2 1 2 2 2 1 1 1 1 2 1 2 1 2 2 2 2 2 1 2 2 2 2 2 1 1 1 1 1 2 2 1 1 1 1 2 2 1 1 2 2 1 1 2 2 1 2 1 2 2 2 2 1 2 1 1 2 2 1 1 1 1 1 2 1 1 2 1 1 2 1 2 1 2 1 1 2 1 1 1 2 2 1 1 1 2 2 1 1 1 1 2 1 1 1 1 2 1 1 1 1 2 2 1 1 1 2 1 1 1 1 1 1 1 1 1 1 2 1 1 1 1 2 2 2 1 1 1 2 1 1 1 2 2 2 1 1 1 1 2 2 1 2 2 2 1 2 2 2 1 1 1 2 2 2 2 2 2 2 1 2 1 1 2 2 2 2 2 2 1 2 1 2 2 1 1 2 1 1 2 1 2 1 2 2 2 1 1 1 2 2 1 2 2 2 2 2 2 2 2 2 1 1 1 2 2 2 1 2 1 1 1 1 1 1 2 1 1 2 2 2 2 1 2 1 1 2 2 1 1 2 1 2 2 1 2 2 1 1 1 2 1 2 2 1 1 1 2 2 1 2 2 1 2 1 2 2 2 2 2 2 1 2 2 1 2 1 2 1 1 1 2 1 1 1 2 1 1 1 1 2 2 1 1 2 2 1 2 2 2 2 2 1 2 2 2 2 1 2 1 2 2 2 1 1 2 2 2 2 1 2 2 2 2 1 2 2 2 2 1 2 2 1 2 1 2 2 2 1 1 1 1 1 1 2 2 2 1 2 2 1 1 1 2 1 2 1 1
  000001  010006 2 2 2 1 2 1 2 1 2 2 2 1 1 2 1 1 1 2 2 2 1 2 1 1 2 1 2 2 2 2 2 2 2 2 2 1 2 1 2 1 2 2 1 1 1 1 2 1 2 1 1 1 2 1 2 1 1 1 1 2 1 2 2 2 1 1 2 1 1 2 2 2 1 2 2 2 2 1 2 2 1 1 2 1 2 2 2 1 2 2 1 1 1 2 2 1 1 1 2 2 2 2 1 2 2 2 2 2 1 1 2 2 1 2 1 2 2 1 2 1 1 2 1 1 1 2 1 1 1 2 2 1 2 2 2 2 2 1 1 1 2 2 1 2 2 2 2 1 2 2 1 1 1 1 1 2 1 2 1 2 1 1 1 1 2 1 1 2 2 2 2 2 1 1 1 2 2 1 2 2 2 2 2 1 2 2 2 2 1 1 1 2 2 2 2 1 2 2 1 2 2 2 2 1 1 1 1 2 1 2 1 2 1 1 2 1 1 2 2 2 2 1 2 2 2 1 1 1 1 2 1 2 2 2 1 1 1 1 2 1 2 2 2 2 1 1 1 1 2 1 2 1 1 1 1 2 1 2 2 1 2 2 1 2 1 1 2 1 1 2 1 2 2 1 1 1 2 1 2 2 2 1 1 2 2 1 2 2 2 2 2 1 2 2 2 2 1 2 2 1 1 1 1 2 2 1 1 2 1 1 2 1 1 2 2 2 2 1 2 1 1 2 1 2 1 2 1 2 2 2 2 2 2 1 1 1 2 1 2 2 2 1 2 2 2 1 1 1 2 1 2 2 1 2 2 1 1 2 2 2 1 2 2 2 1 2 1 1 2 1 2 2 1 1 2 1 1 1 1 2 1 2 2 2 2 2 1 1 1 1 1 1 2 2 2 2 2 2 2 2 2 2 1 1 1 1 2 2 1 2 2 2 2 1 2 1 1 2 2 2 1 2 1 1 2 1 2 2 2 2 2 1 2 1 2 2 2 1 2 1 2 2 1 1 2 2 2 1 1 2 1 1 2 2 1 2 2 2 2 2 2 2 1 2 2 2 2 2 2 2 1 2 1 2 2 2 2 1 2 1 2 1 2 1 1 1 1 2 2 1 1 1 2 1 1 2 1 1 2 1 1 2 2 2 1 2 2 2 2 2 1 2 2 2 1 2 1 1 1 2 1 2 2 2 1 2 1 2 1 1 2 2 1 1 2 1 2 1 2 2 2 1 1 2 1 2 2 1 2 2 2 2 2 1 2 2 1 2 2 2 1 1 2 1 2 1 1 1 2 1 1 1 1 1 2 2 2 1 2 1 2 1 2 2 1 2 2 2 2 2 2 2 2 2 2 2 2 2 1 2 2 2 2 2 2 1 1 2 2 1 1 1 1 1 2 2 1 1 2 1 2 2 2 2 2 1 2 1 2 1 1 2 2 1 2 2 2 2 1 2 1 2 1 2 1 2 2 2 2 2 2 2 2 2 1 2 2 2 2 2 1 1 2 2 2 1 2 2 2 1 1 1 2 2 2 2 2 1 2 2 2 2 2 1 1 1 2 2 2 2 2 2 2 1 2 2 2 2 2 2 2 2 2 1 2 1 2 2 2 1 2 2 1 2 2 2 2 2 2 2 1 2 1 2 2 2 1 1 2 2 1 2 2 2 2 2 2 1 1 1 1 1 2 2 2 2 2 2 1 1 1 2 1 1 1 1 1 1 2 1 1 1 2 2 1 2 1 2 1 2 1 2 2 1 1 2 2 1 1 2 2 1 2 2 1 2 1 2 2 1 1 2 1 1 1 2 1 1 1 1 2 2 2 1 1 1 1 2 2 2 1 2 1 1 1 1 1 2 2 1 1 2 2 1 2 1 2 1 1 2 1 2 1 1 2 2 2 2 2 2 2 2 2 2 1 1 1 2 1 2 1 1 1 2 2 2 2 2 2 2 1 2 2 2 2 1 2 2 2 1 2 2 1 1 2 1 1 2 1 2 2 2 1 1 1 1 2 2 1 2 1 1 1 2 1 2 2 2 1 2 2 2 1 2 1 2 2 1 1 2 2 1 2 2 1 1 1 1 1 2 2 2 2 1 2 1 1 1 1 2 1 1 1 2 1 1 2 1 1 1 2 2 1 2 1 1 1 1 1 1 1 2 1 1 1 2 2 2 1 2 2 2 1 2 2 2 1 1 1 1 1 1 1 1 2 1 2 1 2 2 2 2 1 1 2 1 2 1 1 1 1 1 2 2 2 2 1 1 1 1 2 2 1 2 2 1 2 2 1 2 1 2 2 2 2 2 2 1 2 1 1 1 2 1 1 2 2 2 1 2 2 1 2 2 2 2 2 1 2 1 1 2 2 2 1 2 1 2 2 2 1 2 2 2 1 1 1 2 2 2 2 2 2 1 2 2 1 2 1 2 2 1 2 2 1 1 2 2 2 1 1 2 2 2 1 1 2 1 1 2 1 2 2 2 2 2 2 1 1 2 2 2 1 2 2 2 2 1 1 1 2 2 1 1 2 2 1 2 1 2 1 1 2 1 2 1 1 2 1 2 1 1 2 2 1 1 1 2 1 2 2 2 1 1 2 2 2 2 2 2 1 2 2 1 1 2 2 2 1 2 2 2 2 1 1 1 2 2 2 1 2 2 2 2 2 2 2 1 1 1 1 2 1 2 1 2 1 1 2 2 2 2 1 2 1 1 2 1 2 1 2 1 1 2 1 1 2 1 1 1 1 2 2 2 1 1 2 2 2 1 2 2 2 2 2 2 2 2 1 1 2 2 2 2 2 1 2 1 2 1 2 2 2 1 2 2 2 2 1 1 2 2 2 2 2 2 1 1 2 1 1 2 2 1 1 2 2 1 2 2 2 2 2 1 1 1 2 2 1 2 1 2 2 1 2 2 2 2 1 2 2 2 1 2 2 2 2 2 2 2 2 2 2 2 2 2 2 1 1 2 2 2 2 2 2 2 1 1 2 1 2 1 2 1 2 2 1 1 2 1 2 2 1 2 2 2 1 1 2 2 2 1 1 2 2 2 2 1 2 1 2 1 2 1 1 2 1 1 2 1 1 1 2 2 1 1 2 1 2 2 1 2 2 2 2 2 2 2 2 2 1 2 2 1 2 2 2 2 1 2 1 1 1 2 2 2 1 2 1 2 1 1 2 2 2 1 2 1 2 2 1 1 1 2 2 2 2 1 2 2 1 1 2 2 2 1 1 2 1 2 1 2 2 2 2 2 2 2 1 2 2 1 2 1 2 1 2 2 1 2 1 1 2 2 1 1 2 2 2 1 1 2 2 2 2 2 2 2 1 2 2 1 2 2 2 1 2 2 1 1 2 2 2 2 2 2 1 1 2 2 1 1 1 1 2 2 1 1 2 1 1 1 2 1 2 1 1 2 2 2 2 2 1 1 2 1 1 1 2 1 1 1 1 1 2 1 1 2 2 2 2 1 1 1 1 2 1 1 1 2 2 1 1 2 1 2 2 1 2 2 1 1 1 2 2 2 1 2 1 1 1 2 2 1 1 1 2 1 2 1 1 1 2 1 2 2 2 1 2 2 1 1 2 2 2 2 1 1 2 2 2 2 2 1 1 1 1 1 2 1 1 2 1 1 2 1 1 2 2 2 2 2 2 2 1 1 2 1 2 2 2 2 2 1 2 1 2 2 2 1 2 1 1 2 2 1 2 1 1 2 2 2 2 2 2 1 1 2 2 2 1 2 2 2 2 2 2 2 2 2 1 2 1 1 1 2 1 1 2 2 2 1 1 1 1 1 2 1 2 2 2 1 2 1 1 2 2 2 1 2 1 2 1 2 1 2 1 1 2 1 2 2 1 2 2 1 2 2 1 2 2 2 1 2 1 1 2 1 1 2 1 1 1 2 2 2 1 2 2 1 2 2 1 2 1 1 2 2 1 2 2 2 2 2 2 2 2 1 2 1 2 2 2 2 2 2 1 1 1 1 2 2 2 1 2 2 2 1 2 2 1 1 2 2 2 1 1 1 1 2 2 2 2 2 1 2 2 1 2 2 2 1 1 2 2 1 1 1 2 1 2 2 2 1 2 2 2 1 1 2 2 2 1 2 1 1 1 1 2 1 1 1 2 2 1 1 1 1 1 2 2 2 2 2 2 1 2 2 2 2 2 1 1 1 2 1 2 2 2 1 1 2 2 2 1 2 2 1 2 1 2 2 1 2 1 1 2 1 2 1 1 2 1 1 2 2 2 2 2 2 2 1 2 1 1 2 2 2 1 2 1 2 2 2 1 2 2 2 2 2 1 1 2 1 2 2 1 1 1 2 1 1 1 2 1 1 2 2 1 1 2 2 1 1 2 2 2 1 2 2 1 2 1 2 2 1 2 1 2 1 2 1 1 1 2 1 2 1 1 1 1 1 1 1 2 2 2 2 2 1 1 2 1 2 2 1 2 1 1 2 2 1 1 2 1 2 2 1 2 2 2 2 2 2 2 2 2 2 2 2 2 2 2 1 1 2 2 2 1 1 2 2 2 1 2 1 1 2 1 1 2 2 2 2 2 2 1 1 2 2 2 2 2 1 2 2 1 2 2 2 2 2 1 2 1 1 1 2 2 1 1 2 2 1 1 2 1 1 2 1 2 2 1 1 1 2 2 1 1 2 2 2 1 1 2 1 1 1 2 1 2 1 1 2 1 2 1 1 2 1 1 2 2 1 2 1 1 2 2 1 1 2 1 2 1 2 2 2 1 1 2 2 1 2 2 1 1 2 1 1 2 2 2 2 1 1 2 2 2 2 2 1 2 2 2 1 1 2 1 2 2 1 1 1 1 2 1 1 1 1 2 1 1 2 1 1 2 1 1 2 2 1 2 2 1 1 1 2 1 1 2 2 2 2 1 1 1 1 1 2 1 2 2 2 2 2 2 2 2 2 2 2 2 2 2 2 2 2 1 2 2 1 2 1 2 2 2 1 2 1 2 2 1 2 1 2 2 2 1 2 1 2 1 1 2 2 1 2 1 1 1 2 2 1 2 1 1 2 1 2 1 1 2 1 2 2 2 1 1 1 1 2 1 1 1 1 2 2 2 1 2 2 2 2 1 2 2 2 2 2 2 2 2 2 2 1 2 1 2 2 2 1 2 1 1 2 2 1 1 2 1 2 1 2 1 1 2 1 2 2 2 1 2 2 1 1 1 1 2 2 1 1 2 1 2 2 2 1 1 2 2 1 1 2 1 1 1 2 2 2 1 2 2 2 1 1 1 2 2 1 1 1 2 1 1 2 1 1 1 1 1 1 2 1 1 1 1 2 2 1 1 2 1 2 2 1 2 2 2 2 2 2 1 2 2 2 1 2 2 2 1 2 1 2 1 2 2 1 1 1 1 2 1 2 1 2 1 2 2 2 1 1 2 1 1 1 1 1 1 2 1 2 1 2 2 2 1 2 2 2 1 2 1 2 1 1 2 1 2 2 2 2 1 1 1 2 2 2 2 2 2 2 2 2 1 1 2 2 2 2 2 1 1 1 2 1 1 2 1 1 1 1 1 1 2 1 2 2 1 2 1 2 2 1 2 2 1 1 2 1 2 1 2 2 2 1 1 1 1 1 1 1 1 2 2 2 1 1 1 1 2 1 1 1 1 2 2 1 2 2 2 1 1 2 1 2 1 2 1 1 1 2 1 1 1 2 2 2 2 1 1 2 2 2 2 1 1 2 2 1 1 2 1 2 2 2 1 2 2 1 2 2 2 2 1 2 2 2 2 2 1 2 2 1 2 1 1 2 1 1 1 2 1 2 2 1 2 1 2 1 1 1 1 2 1 2 2 2 2 2 1 2 2 2 1 1 1 2 1 2 2 2 1 1 1 1 1 1 1 2 1 2 2 2 1 2 1 2 2 1 2 1 2 2 2 2 1 2 2 1 2 2 2 1 2 2 1 2 1 1 2 1 2 2 2 2 2 2 2 2 2 2 2 1 2 2 2 1 2 1 2 2 1 2 1 2 2 2 1 1 2 1 2 1 1 2 2 1 2 2 1 2 2 1 1 1 1 1 1 2 1 2 2 2 2 1 2 2 2 2 2 2 2 2 2 1 2 2 1 2 1 2 2 1 1 1 1 1 2 2 2 1 1 2 1 1 2 2 1 1 2 1 1 1 1 2 1 2 1 2 1 2 1 1 1 2 1 2 2 1 2 2 1 2 2 1 1 2 2 1 2 2 2 1 2 1 1 2 2 2 1 2 2 1 1 2 2 2 2 2 2 2 2 2 1 1 1 2 2 2 1 2 2 2 2 1 2 1 2 2 1 2 2 2 2 1 1 1 1 1 1 2 2 2 1 2 2 2 2 1 1 2 2 2 2 1 2 2 2 1 1 2 2 2 1 2 1 2 2 2 2 2 1 2 2 1 1 2 2 2 1 2 2 1 2 2 2 2 1 1 1 2 2 2 1 2 2 2 1 2 2 1 2 2 1 1 1 2 2 2 2 2 2 2 2 2 1 2 1 2 1 1 2 1 2 1 2 2 2 1 2 2 1 2 1 1 1 2 1 2 2 2 2 1 1 1 1 2 2 1 2 1 2 1 1 2 2 1 1 2 2 1 2 2 2 2 2 1 2 1 2 2 1 1 1 2 2 1 2 2 2 1 2 1 1 1 1 1 2 2 1 2 1 1 2 1 2 2 2 2 2 1 1 1 1 1 1 2 1 2 2 1 2 1 2 1 1 1 2 2 1 1 2 2 2 1 1 1 1 2 1 1 1 2 1 2 1 2 2 2 2 1 1 2 2 2 2 2 2 1 2 1 2 1 2 1 1 1 1 1 2 1 1 2 2 2 1 2 1 1 2 2 1 2 2 2 1 1 1 2 1 2 2 2 1 1 2 2 1 1 1 1 2 1 1 2 1 2 1 1 1 1 1 1 1 1 2 1 1 1 2 2 2 1 1 1 1 1 1 1 2 2 2 1 1 2 1 2 1 1 1 1 1 1 1 1 2 1 2 2 2 1 2 1 1 1 2 1 1 2 1 1 2 2 2 2 1 1 2 1 1 1 2 1 2 2 1 1 1 1 1 1 2 2 1 2 1 2 1 2 2 2 2 1 1 1 2 2 2 2 1 2 2 2 2 1 2 2 1 1 2 2 2 2 2 2 2 2 1 1 2 2 1 2 2 2 2 2 1 2 2 1 2 2 1 2 2 1 2 2 2 1 2 2 2 1 2 2 2 2 2 2 2 2 1 2 2 2 2 1 2 2 2 2 2 1 1 2 2 2 1 2 2 2 2 2 1 1 2 2 2 1 2 2 2 2 1 1 2 2 2 2 2 1 1 1 2 1 1 2 1 1 2 2 2 1 2 2 2 2 2 2 2 1 2 2 2 2 2 2 2 2 2 2 2 2 2 1 1 2 2 2 1 2 1 1 2 1 2 2 2 1 1 2 1 2 2 2 2 2 1 2 2 2 2 1 2 2 2 2 2 1 2 2 1 2 1 1 1 2 2 2 1 2 2 1 2 2 2 2 2 2 1 2 2 2 2 2 2 2 2 1 1 2 2 2 2 1 2 2 2 2 2 2 2 1 2 2 1 2 2 2 2 1 2 2 2 2 1 1 2 2 2 2 1 1 2 1 2 2 1 2 1 1 2 2 2 1 2 2 1 1 1 2 2 2 2 1 2 1 2 2 1 2 2 2 2 2 2 2 2 2 1 2 2 1 2 2 2 1 2 1 1 1 1 2 1 2 2 2 1 2 2 2 2 1 2 1 2 1 2 2 1 2 1 2 1 2 2 2 1 2 2 1 1 2 1 1 1 2 2 2 2 2 2 2 2 1 1 2 2 2 1 1 1 2 2 1 2 2 1 1 2 2 1 2 1 1 2 2 2 1 1 2 1 2 1 2 1 1 2 2 2 2 2 2 2 2 2 2 2 1 1 2 1 2 1 1 2 1 1 2 2 1 1 2 1 1 2 1 2 2 1 1 2 2 2 1 1 2 2 2 2 1 2 1 2 2 1 2 2 2 1 2 1 1 1 1 1 2 1 2 2 1 1 2 1 1 1 1 2 1 2 2 2 2 2 2 2 1 1 2 2 2 2 2 2 2 1 1 2 2 2 2 1 1 2 2 1 1 2 2 2 1 2 2 2 2 1 1 1 2 1 2 2 1 2 2 1 2 1 1 2 2 2 2 1 1 2 2 1 2 1 1 1 2 2 2 2 2 2 1 2 2 2 2 2 1 2 2 2 2 2 2 2 2 2 2 1 2 2 2 2 2 2 2 2 2 2 2 2 2 2 1 2 1 2 2 1 1 1 2 1 1 1 2 1 1 2 1 1 2 1 2 2 2 1 2 2 2 1 1 1 2 2 1 1 2 1 2 2 2 2 2 1 2 1 1 1 1 2 2 2 2 2 1 2 2 1 2 1 1 1 1 2 1 2 2 2 1 1 2 2 2 2 2 1 2 1 1 2 1 1 1 2 1 2 2 2 2 2 1 2 2 1 1 2 2 2 1 1 2 2 2 2 1 1 2 1 1 2 2 1 2 2 2 1 2 2 1 1 1 1 2 2 2 2 2 2 2 2 2 2 2 2 2 1 2 2 1 2 1 2 1 2 1 2 2 2 1 1 1 1 2 1 1 1 2 2 1 2 1 1 1 2 1 2 2 2 2 1 1 1 2 1 2 2 2 1 1 2 1 1 2 2 1 2 2 1 2 2 2 1 2 1 2 2 2 1 2 1 2 1 2 1 2 2 1 1 2 2 2 2 1 1 2 1 1 2 1 2 2 2 1 1 1 2 1 2 1 2 1 1 2 2 2 2 1 1 1 2 1 1 2 1 1 2 2 1 2 2 2 2 2 1 1 2 2 1 2 1 1 2 2 2 2 2 2 2 2 1 1 1 1 1 2 1 2 1 1 2 2 1 1 2 1 1 1 1 1 2 2 1 1 1 1 1 2 2 2 1 2 1 1 2 1 1 1 2 2 2 1 2 2 2 1 2 1 2 2 2 1 1 2 2 1 2 2 1 1 1 1 1 1 2 2 1 2 2 2 2 2 2 1 2 2 1 1 2 1 1 1 1 1 2 2 1 1 1 2 2 2 2 1 2 1 1 1 1 1 2 1 2 2 1 2 2 2 2 2 1 1 1 1 2 2 1 2 2 2 1 2 2 2 2 2 2 2 2 2 2 1 2 2 2 2 2 2 1 2 2 2 2 2 1 1 2 1 1 1 2 2 1 2 2 2 2 2 2 2 1 1 2 2 2 1 1 1 2 2 1 1 1 1 2 1 1 2 1 1 1 1 2 1 2 1 2 1 2 1 2 1 1 2 1 2 1 2 2 2 2 2 2 1 2 1 2 1 1 1 1 1 2 1 1 1 2 2 2 2 2 2 2 1 1 2 2 1 1 2 1 2 2 1 1 1 1 1 2 2 2 2 2 2 1 1 1 1 1 2 2 2 2 2 1 2 1 2 2 2 1 1 2 2 2 2 2 2 2 2 2 1 2 2 1 1 1 2 2 1 2 1 2 2 2 2 1 2 2 1 2 2 1 2 2 2 2 2 2 1 1 2 2 2 2 1 2 1 1 2 2 2 1 1 2 2 2 2 2 1 1 2 2 2 2 2 2 2 2 1 1 1 2 1 2 2 1 1 2 2 2 2 1 2 1 2 2 2 1 1 2 2 1 1 2 2 2 1 2 2 2 2 2 1 2 2 2 2 2 1 2 2 2 2 2 2 1 2 2 2 2 2 2 2 2 2 2 2 1 2 2 2 2 2 2 1 1 2 2 2 2 1 1 2 1 1 2 2 1 2 2 2 1 2 1 2 2 2 2 2 2 2 1 1 2 1 2 2 2 1 1 2 2 1 1 1 2 1 2 1 2 1 1 1 1 2 1 2 2 1 1 2 2 1 1 2 2 2 1 2 1 2 1 2 1 1 1 1 2 1 2 1 1 2 2 2 2 1 1 1 1 2 1 2 1 2 2 1 2 1 1 2 1 1 2 1 2 1 2 2 2 1 2 1 2 2 1 1 1 1 2 1 1 1 2 1 2 1 1 2 2 1 1 1 1 1 1 1 1 1 1 1 2 1 1 2 1 1 1 1 1 1 2 1 1 1 2 1 2 2 1 2 1 2 2 2 1 2 2 2 2 2 2 2 2 1 1 2 1 2 1 2 2 2 2 1 1 1 2 1 1 1 2 2 2 1 2 2 2 2 2 2 2 1 2 2 1 1 2 1 1 1 2 2 2 1 2 2 2 2 2 1 2 1 2 2 2 2 2 1 2 1 2 1 1 2 2 1 2 1 1 2 2 1 2 1 1 2 2 2 1 2 1 1 1 1 2 1 1 2 2 1 2 2 2 2 2 2 1 2 2 2 1 2 2 2 2 1 1 2 1 1 2 1 1 1 2 1 2 2 2 2 2 2 1 1 1 2 2 1 1 1 2 1 2 1 1 1 1 2 1 2 2 2 2 2 2 2 1 1 2 1 1 2 1 2 2 2 1 2 2 2 1 2 2 2 2 2 2 2 2 2 2 2 2 1 2 2 2 2 2 2 2 1 1 2 1 2 1 2 2 1 1 1 1 2 2 2 2 2 2 2 2 1 2 1 2 2 2 2 2 1 2 2 2 1 2 2 2 1 2 2 2 1 2 1 1 1 2 1 2 1 1 2 1 1 1 2 1 2 2 1 2 2 2 1 2 1 2 1 2 2 1 2 2 2 2 2 2 2 2 2 1 2 1 2 2 1 2 1 1 2 2 1 1 1 2 2 2 2 1 1 2 2 2 2 2 2 2 2 2 2 2 1 2 2 1 1 2 2 2 2 2 2 1 2 1 1 2 2 2 2 2 2 2 2 2 1 1 2 2 1 2 1 1 2 1 2 2 2 2 1 1 2 1 2 1 2 2 1 1 2 1 2 1 2 1 2 2 1 2 2 2 1 1 1 1 2 1 1 1 1 1 1 1 2 2 2 1 1 1 1 1 1 1 2 2 2 1 2 1 2 2 2 2 2 1 2 1 2 1 2 2 2 1 2 2 2 1 2 1 1 2 2 2 2 2 1 1 2 1 2 2 2 2 2 2 1 1 1 2 1 1 2 2 2 1 1 2 1 1 2 1 2 1 1 2 1 1 1 2 1 1 1 1 2 2 1 2 1 2 2 2 1 2 2 1 1 2 1 1 2 1 2 2 2 1 2 2 1 1 2 2 1 1 1 2 2 2 1 2 1 1 1 1 1 2 1 1 1 1 2 2 2 2 1 1 1 1 2 1 2 1 2 1 1 1 1 2 1 2 2 1 2 1 2 2 2 2 1 1 2 2 2 2 1 2 2 1 2 2 2 2 2 2 2 2 1 2 2 1 2 1 1 2 1 1 2 1 2 2 2 1 2 1 2 2 2 1 1 2 1 2 2 1 1 1 2 2 1 2 1 1 1 2 1 2 1 2 1 2 1 2 1 2 1 2 1 2 2 1 2 1 2 1 1 2 2 2 2 1 1 1 1 1 1 1 1 2 2 2 1 1 2 2 2 1 2 2 2 1 2 2 2 1 2 2 2 2 1 2 2 2 2 2 2 2 2 2 2 2 2 2 2 2 2 1 2 2 2 2 1 1 2 2 1 2 1 1 2 2 1 2 1 2 2 2 1 2 2 2 2 2 1 1 1 2 2 2 1 2 2 2 2 2 2 2 2 1 2 1 1 1 2 2 2 2 2 1 1 2 2 1 2 2 2 1 1 2 2 1 2 1 2 2 2 2 2 2 2 2 1 2 2 2 2 2 2 2 2 2 2 1 2 1 1 2 2 1 1 1 1 2 1 1 1 1 1 1 1 2 2 2 1 2 2 2 1 2 2 1 1 2 1 2 1 2 2 1 2 2 2 2 2 2 2 2 2 1 2 2 2 2 2 2 1 2 2 1 2 2 2 2 2 2 1 2 2 2 2 1 2 1 2 2 2 1 2 2 1 2 2 1 2 2 2 2 2 2 2 1 1 2 2 2 2 2 2 2 1 2 2 1 2 2 1 2 1 1 1 1 2 1 1 1 1 1 1 1 1 1 1 2 1 2 2 2 2 1 2 2 1 1 1 1 1 2 2 1 1 1 1 1 1 2 1 2 1 1 1 1 1 2 1 2 1 2 1 2 2 2 1 2 1 2 2 2 2 2 1 2 1 1 2 1 1 1 2 2 1 1 2 2 1 1 1 1 2 2 2 2 2 2 2 1 2 2 2 2 1 2 1 1 2 1 1 2 2 2 2 2 1 1 2 2 1 2 1 1 2 1 1 1 2 1 1 1 1 2 2 1 1 2 1 2 1 1 1 2 2 1 2 1 2 2 2 1 2 1 2 2 2 2 1 1 1 2 2 2 2 1 2 2 1 2 1 2 2 2 1 2 2 2 2 1 1 2 1 1 2 1 2 2 2 2 1 1 1 1 1 1 1 2 2 1 1 1 1 1 2 2 2 1 2 2 1 1 2 2 2 1 1 1 1 2 1 1 2 2 2 2 2 1 2 2 1 2 2 2 1 2 2 2 2 2 1 2 2 2 2 1 2 2 1 1 2 2 2 1 2 1 2 2 2 2 1 1 1 2 2 2 1 1 2 2 1 2 1 2 1 1 1 1 2 2 1 2 1 1 1 1 1 1 1 2 2 2 1 2 1 1 1 2 1 2 1 2 1 2 2 2 2 2 2 2 2 1 2 1 1 2 1 2 2 1 2 1 1 1 2 2 1 1 2 2 2 2 2 2 2 2 2 1 1 1 2 2 2 2 2 1 2 2 2 1 2 2 2 1 2 2 2 1 2 2 1 2 2 2 2 2 1 2 2 2 2 2 2 2 1 2 2 1 1 1 1 1 2 2 1 1 1 1 1 2 1 2 2 2 2 2 2 1 1 2 1 1 1 2 2 2 2 2 2 2 1 2 1 2 1 2 2 2 2 1 2 2 1 2 2 1 1 2 1 1 2 1 1 1 1 2 2 2 2 2 1 2 1 2 1 1 2 1 1 2 2 1 2 2 2 1 2 1 1 1 1 1 2 2 1 1 2 1 1 2 2 1 1 2 1 1 2 2 1 2 2 1 2 2 1 1 2 1 1 2 2 2 2 2 2 2 2 1 1 1 2 1 1 2 2 2 1 1 2 2 2 1 1 2 1 1 2 1 2 1 2 2 1 1 1 1 2 1 1 2 1 2 2 2 2 1 2 1 1 1 2 2 2 2 2 2 1 2 1 2 1 2 2 2 2 2 2 2 1 1 1 1 2 2 1 2 2 1 1 1 2 2 2 2 2 1 2 2 2 2 2 2 2 1 2 1 1 2 1 1 2 2 2 2 1 1 2 2 2 2 2 2 2 2 2 1 2 1 1 1 2 1 2 2 1 1 2 2 2 1 2 1 1 2 1 1 2 1 1 1 2 1 1 1 1 1 2 2 2 2 1 1 1 1 2 2 1 1 2 1 2 2 1 1 2 1 2 1 1 1 2 2 2 1 1 1 1 2 1 1 1 1 2 1 2 2 2 1 2 1 2 2 2 2 2 2 2 2 1 1 1 2 1 1 1 2 1 1 1 1 1 1 2 1 2 2 2 1 2 1 1 1 2 1 1 1 2 1 2 2 1 1 1 2 2 1 1 1 1 1 1 1 2 1 2 1 1 2 1 2 2 2 1 1 1 1 2 1 1 1 1 2 1 1 1 1 2 1 1 2 2 1 2 1 2 1 2 2 1 1 1 1 2 1 1 2 2 2 1 2 1 2 2 2 2 2 1 1 1 1 2 2 1 2 1 1 1 1 2 1 1 1 2 2 2 1 1 2 2 1 2 2 2 2 2 2 1 2 1 1 2 1 1 2 1 2 1 1 1 2 1 2 1 1 2 2 2 1 2 1 1 2 2 2 2 2 2 1 1 2 2 1 2 2 1 2 2 2 2 2 1 2 1 2 2 1 2 1 2 1 2 2 2 2 2 1 1 1 2 1 2 1 2 1 2 1 1 1 2 1 1 2 1 2 1 2 2 2 2 2 2 2 1 1 2 1 2 1 1 2 1 2 2 1 2 2 1 1 2 1 2 2 2 2 2 1 2 2 2 2 2 2 1 1 1 2 1 2 2 2 1 2 2 1 1 2 2 1 2 1 2 2 2 1 2 1 2 1 1 1 1 1 2 1 1 1 1 2 1 1 2 1 2 1 2 2 2 1 1 1 2 1 1 2 2 2 1 2 1 1 1 1 1 1 1 2 1 2 2 2 1 1 2 2 2 2 2 2 2 2 2 2 2 2 2 1 2 2 1 2 2 2 1 1 1 2 1 1 2 2 1 1 1 2 1 1 2 2 2 1 2 2 2 2 2 2 2 2 2 2 2 2 2 1 1 2 2 1 2 1 2 2 2 2 1 2 1 2 1 2 2 2 2 2 2 2 2 2 1 1 1 2 2 2 1 2 1 1 1 1 1 1 2 1 1 2 2 1 2 2 2 2 2 2 1 1 1 2 2 2 2 1 1 1 1 1 2 1 1 1 1 1 1 1 1 2 2 2 2 2 1 2 1 1 1 2 1 2 2 2 2 2 2 1 2 1 2 1 1 2 2 1 1 1 2 2 2 2 2 2 2 2 2 2 2 2 2 2 2 2 2 2 1 2 2 2 2 2 1 1 1 2 2 2 1 2 2 1 1 1 2 2 2 1 2 1 2 1 2 2 2 2 1 1 1 1 2 1 1 1 1 2 1 1 2 2 2 2 1 2 1 1 1 1 2 2 1 1 1 1 1 2 2 2 1 2 1 1 1 2 1 2 2 1 2 1 1 2 2 1 2 1 2 1 2 2 2 1 1 1 1 1 1 1 2 1 2 1 1 2 2 1 2 1 2 1 1 1 1 1 1 1 2 2 1 1 2 1 2 1 2 2 1 1 2 1 2 2 1 1 2 2 2 2 2 2 2 2 2 2 1 2 2 1 1 1 2 1 1 2 1 1 2 2 1 2 2 2 1 1 1 2 2 1 2 2 2 1 2 2 2 2 1 2 2 2 2 1 1 1 2 2 1 2 1 2 1 2 1 1 2 2 1 1 1 1 2 2 2 1 1 2 2 1 2 1 2 2 2 1 2 1 2 1 1 1 1 1 2 2 2 1 1 1 1 1 1 1 2 1 2 1 2 2 2 2 1 2 2 1 2 2 2 1 2 2 2 1 1 2 2 2 2 1 2 2 2 2 2 2 2 2 1 1 2 1 2 1 1 1 1 1 2 2 2 2 2 2 2 1 2 2 1 2 1 2 2 2 1 2 1 2 1 1 1 2 1 1 2 1 2 1 2 2 1 2 2 1 2 1 2 1 2 2 1 2 1 2 1 1 1 1 1 1 1 2 1 1 1 2 2 1 2 2 2 1 2 2 2 2 2 2 1 1 1 2 2 2 2 2 2 1 1 2 2 2 2 2 1 2 1 2 2 1 2 1 2 1 2 1 2 1 2 2 1 2 2 2 1 1 2 2 2 2 2 2 2 1 1 1 2 1 1 2 1 2 2 2 1 1 2 1 1 1 1 2 2 1 1 1 2 2 2 1 2 1 1 2 2 1 2 2 2 2 1 2 2 1 2 1 2 1 1 2 1 2 1 2 2 1 2 2 1 2 2 1 1 2 2 1 2 2 1 2 2 1 2 1 2 2 2 1 1 2 2 2 1 1 2 1 1 1 2 1 1 2 1 1 2 2 1 1 1 1 2 2 2 1 2 2 1 2 1 2 2 1 2 2 2 1 2 1 2 1 2 1 2 2 2 2 1 2 2 2 2 1 2 2 2 2 1 1 2 1 1 1 2 1 1 1 1 2 1 2 2 2 2 2 1 2 2 1 1 2 2 2 1 2 2 2 2 1 2 2 2 1 1 1 1 2 1 1 1 1 1 1 2 2 2 1 2 1 2 2 2 2 1 1 1 2 2 1 1 2 1 2 1 2 2 1 2 1 2 1 2 1 1 1 1 1 2 1 1 2 1 1 2 1 2 2 2 2 2 1 2 1 2 2 2 1 1 1 1 2 1 1 2 1 1 2 1 2 1 1 2 1 1 1 1 1 2 1 1 2 1 1 2 2 1 1 1 1 2 1 1 2 2 2 1 1 2 1 1 2 2 2 2 2 2 1 1 2 2 1 2 2 2 2 1 2 1 2 1 2 2 1 2 1 1 2 1 2 1 2 1 2 1 2 2 1 2 1 1 1 1 2 1 1 2 2 1 2 2 1 1 2 1 2 1 2 2 2 2 2 2 1 2 1 2 2 1 1 1 2 2 2 2 1 1 2 2 1 2 2 1 1 1 2 2 1 2 2 1 2 2 2 1 2 2 1 2 2 2 2 1 1 2 1 2 2 1 1 2 2 2 2 2 1 1 1 2 2 2 1 1 1 2 2 2 1 1 1 2 2 1 2 1 1 2 1 2 1 2 1 2 2 1 2 2 1 1 2 1 2 1 1 1 1 1 1 1 1 1 2 1 2 1 1 2 2 2 1 1 1 2 2 1 1 2 2 1 2 2 1 1 2 2 1 2 2 2 2 1 2 1 2 1 2 2 1 2 2 1 1 2 2 1 2 2 2 2 2 1 1 1 1 1 1 1 2 1 1 1 2 1 1 2 1 1 1 2 1 2 1 1 2 1 1 1 2 2 2 1 1 1 2 2 2 1 2 2 2 1 2 2 1 2 1 2 2 2 2 1 2 1 2 1 2 2 1 1 2 1 2 2 2 2 2 1 2 2 2 2 1 2 2 2 1 2 2 1 1 1 1 2 2 2 1 1 1 2 1 2 1 2 1 1 1 1 1 2 2 2 1 2 1 2 2 2 1 2 1 1 1 1 2 1 1 2 1 2 2 2 2 2 2 2 2 2 2 1 2 2 1 1 1 2 2 2 1 2 1 2 2 2 2 2 2 2 2 2 2 2 2 2 1 2 2 1 1 2 2 2 1 1 1 1 2 1 1 2 1 1 1 1 1 2 2 2 2 1 1 2 2 2 1 2 1 2 2 2 2 2 1 2 2 1 1 2 2 1 2 1 2 2 2 1 1 2 2 1 2 1 2 1 2 2 2 1 1 2 2 1 1 1 1 1 2 1 2 2 2 2 2 2 1 1 1 2 2 2 2 2 1 2 2 1 1 1 1 2 2 2 2 2 2 1 1 2 1 1 2 2 1 2 2 2 1 1 1 2 2 2 1 2 1 2 1 2 2 2 2 2 2 2 2 1 1 2 1 2 2 2 2 2 1 2 1 2 2 2 2 2 1 1 1 2 1 1 1 2 2 1 2 2 2 2 2 2 1 1 2 2 2 1 1 2 2 2 2 2 1 1 2 2 2 1 2 2 2 2 1 1 2 2 2 2 2 2 2 2 2 1 2 1 2 1 1 1 2 2 1 2 2 2 1 2 2 2 1 1 1 2 2 2 2 2 2 2 1 2 1 1 2 2 2 2 1 1 1 2 2 1 2 1 1 2 1 1 2 2 2 1 1 2 2 1 1 2 2 1 1 1 1 1 1 2 2 1 1 1 1 1 2 2 1 1 2 1 2 2 2 2 1 1 1 1 1 1 2 1 1 1 1 2 2 1 2 1 1 1 1 2 2 2 1 2 2 2 2 2 2 2 2 2 2 2 1 2 2 2 2 2 2 2 2 2 1 2 2 2 2 2 1 2 1 1 2 2 2 2 2 2 1 2 2 2 2 2 1 2 2 2 2 2 2 2 2 2 2 2 2 2 2 2 1 1 2 2 1 2 1 2 2 2 1 2 2 2 1 2 1 2 2 1 2 2 1 2 2 1 2 1 2 1 2 2 2 2 1 2 2 2 2 2 2 2 2 2 2 1 2 2 1 1 2 2 1 2 1 2 2 2 1 2 2 2 2 2 1 1 1 1 1 1 1 1 1 2 1 2 2 1 2 2 2 1 2 2 1 1 1 2 1 1 2 2 1 1 1 1 1 2 1 1 2 1 1 1 2 2 2 1 2 1 1 1 1 1 2 2 2 1 1 1 1 2 1 2 2 2 2 2 2 2 2 2 1 1 1 2 2 2 1 1 1 1 1 1 2 1 2 1 1 2 2 2 1 1 1 1 1 1 1 1 1 1 2 1 2 1 2 1 1 1 2 2 1 1 2 2 2 2 2 1 2 2 2 2 2 2 1 2 2 2 2 2 2 1 2 2 2 2 2 1 2 1 2 1 1 1 1 1 1 1 2 2 2 2 2 2 2 2 2 2 2 2 2 2 1 1 2 1 1 1 1 2 2 1 2 2 1 2 2 2 2 1 1 1 2 2 2 1 1 1 1 2 1 1 2 1 1 1 1 2 2 2 2 1 1 1 2 1 2 2 2 2 2 1 2 2 2 2 1 1 2 1 1 1 2 1 2 1 2 1 2 1 1 1 1 2 1 1 1 2 1 2 2 2 2 2 1 2 1 1 2 2 2 2 1 2 2 2 2 2 1 2 2 2 1 2 1 2 2 2 2 2 2 2 1 2 1 2 1 2 2 2 2 1 1 2 1 1 2 2 2 1 2 2 2 1 1 1 1 2 1 2 1 2 1 1 1 1 1 1 1 1 1 1 1 1 1 1 1 2 1 1 1 2 2 1 2 1 2 1 1 1 1 1 2 1 2 2 2 1 1 1 1 2 1 1 2 1 1 1 2 1 1 2 2 2 1 1 2 1 1 1 1 1 1 1 2 1 1 1 1 2 2 2 1 1 2 2 2 1 1 1 1 2 2 1 2 2 2 1 2 2 2 2 1 1 1 1 1 2 1 2 1 1 1 1 2 2 2 2 2 2 1 2 2 2 2 1 2 2 1 1 2 2 2 2 2 2 2 2 2 1 2 2 2 1 1 2 2 2 2 2 1 1 1 2 2 1 2 1 1 1 1 1 1 1 2 1 2 2 1 2 1 1 1 2 2 1 2 1 2 1 1 2 2 2 2 2 1 2 2 2 2 1 1 1 1 1 2 1 2 2 1 2 2 1 2 2 2 2 2 1 2 2 2 2 2 2 2 2 1 2 2 1 2 2 2 2 1 1 1 2 1 2 1 2 2 2 1 2 1 1 2 1 1 2 2 2 1 1 2 1 2 2 1 1 2 2 2 2 2 2 2 1 2 1 2 2 2 2 1 2 1 2 2 1 2 1 1 1 2 2 1 1 1 2 1 1 2 1 2 2 2 2 1 1 2 2 1 2 2 2 2 1 1 1 2 1 2 2 1 1 1 2 1 2 2 2 2 2 1 2 2 2 2 2 1 1 1 1 1 1 1 2 1 2 2 2 2 2 1 2 2 2 2 2 2 1 1 2 2 1 2 1 1 2 2 2 1 1 2 1 2 2 2 2 2 1 1 1 2 2 1 2 2 2 2 2 2 2 2 2 2 2 1 2 1 1 2 1 1 1 2 1 1 1 2 1 1 2 2 1 2 2 2 1 2 2 2 1 1 2 2 2 2 1 2 2 2 2 1 2 1 2 1 2 2 2 2 2 2 1 1 1 2 1 1 1 2 2 2 1 1 1 2 2 2 1 2 2 2 1 1 2 2 1 2 2 1 2 2 2 2 1 2 1 2 1 1 2 1 2 2 2 2 1 2 2 2 2 2 1 1 2 1 2 2 2 1 2 2 2 2 2 2 2 2 1 2 2 2 2 2 2 2 2 2 2 1 2 2 2 1 1 1 2 1 2 2 2 2 2 1 1 2 2 1 1 2 1 1 1 1 2 2 2 2 2 1 1 1 2 1 2 2 2 2 2 2 2 2 2 2 2 1 1 2 2 1 1 2 1 1 1 2 1 2 1 1 1 2 1 2 1 2 1 2 2 2 2 2 1 2 2 2 1 1 2 2 1 1 1 1 2 2 2 1 2 2 2 2 2 1 2 1 1 1 2 1 1 1 1 1 1 1 2 1 2 1 2 2 1 2 2 2 2 2 2 1 2 2 1 2 2 2 2 2 2 1 2 2 2 1 2 1 2 1 2 1 1 2 2 1 1 1 1 1 2 2 1 1 2 2 1 2 2 1 2 1 2 2 1 1 1 2 1 2 2 2 2 1 1 1 1 1 2 2 2 2 2 1 1 1 1 1 1 1 1 2 1 1 2 2 1 1 1 1 2 1 2 2 2 2 1 2 2 2 2 2 2 1 1 1 1 2 1 2 2 2 2 2 2 2 2 1 1 2 1 1 2 2 1 1 2 1 1 2 1 2 1 2 1 2 1 2 2 1 2 2 2 2 1 2 1 1 1 1 2 2 2 1 2 2 1 2 1 1 1 1 1 1 1 1 2 1 2 1 1 1 2 2 1 1 1 2 2 2 1 2 1 2 1 2 1 2 1 2 1 1 2 1 2 1 1 1 1 1 2 1 1 2 2 2 2 1 2 2 1 2 1 2 2 2 2 1 2 2 2 2 2 1 2 2 1 1 2 2 1 1 2 1 2 2 2 2 2 1 2 2 2 2 1 1 2 1 2 2 2 1 1 2 1 1 1 2 2 1 1 2 1 1 2 1 1 2 1 1 1 1 2 2 1 2 1 1 2 2 1 2 2 1 2 1 2 1 2 2 2 2 1 1 1 1 1 2 2 2 2 2 2 1 2 2 2 2 2 1 1 1 1 2 2 2 2 1 1 1 2 2 1 1 1 1 1 2 1 1 1 2 1 1 1 1 2 1 1 2 1 2 1 2 1 1 2 1 2 2 2 2 2 2 1 2 2 2 2 1 1 1 1 2 2 2 2 1 1 2 1 1 2 2 2 2 1 2 1 2 2 1 2 1 1 2 2 1 2 1 1 1 1 1 2 2 2 1 2 1 1 2 2 1 1 1 1 2 2 2 2 1 1 1 2 2 2 2 2 2 1 2 2 2 2 1 2 1 2 2 1 2 2 2 1 2 2 2 2 2 2 2 2 1 2 2 1 2 1 2 2 1 1 2 2 2 1 2 2 2 1 2 1 1 1 1 2 1 2 2 2 2 2 2 1 2 1 1 1 2 1 1 2 2 2 1 2 2 1 2 1 1 2 2 1 1 1 2 1 1 2 2 1 1 2 2 2 1 1 2 2 1 2 1 2 2 1 2 2 2 1 1 1 1 1 2 2 1 1 2 1 1 2 2 1 2 1 1 1 2 2 1 2 2 2 2 1 2 2 2 2 1 2 2 2 2 1 2 2 1 1 1 2 1 2 2 2 1 2 1 1 2 2 1 1 1 2 2 2 2 2 1 1 1 1 1 2 2 1 1 2 2 1 2 2 1 2 2 1 2 1 2 2 1 2 2 1 2 2 2 2 1 1 2 1 2 2 2 1 1 1 2 2 1 1 1 1 1 2 2 1 1 2 1 2 2 2 1 2 1 2 1 1 2 1 2 2 2 1 1 2 2 2 2 1 1 2 2 2 2 1 2 2 2 1 2 2 1 1 2 2 2 2 2 2 1 2 1 2 2 2 1 1 2 1 1 1 2 1 1 2 1 1 2 2 1 1 1 2 1 2 2 1 1 2 1 1 2 1 1 1 2 1 1 1 1 2 1 1 2 1 1 2 1 1 2 2 2 1 2 2 1 1 1 1 1 1 1 1 1 1 1 1 1 1 2 2 2 1 1 2 1 1 1 1 2 2 2 2 2 2 1 2 1 2 2 1 2 2 1 2 1 2 1 2 1 1 1 2 2 1 1 1 2 1 1 1 1 1 1 1 1 1 2 2 2 2 2 2 1 2 1 1 1 1 2 1 2 2 2 1 1 1 2 2 2 2 1 1 1 2 2 1 2 2 1 1 1 2 1 2 1 2 2 1 1 2 2 2 2 1 1 1 1 2 2 1 1 2 1 2 2 2 2 2 1 2 1 2 2 2 1 1 1 2 2 2 1 2 1 1 2 2 2 1 2 1 2 1 2 2 2 2 2 2 1 1 2 2 2 2 2 1 2 1 1 2 1 1 1 2 2 2 2 2 2 2 1 2 2 2 2 2 2 2 2 1 1 1 2 1 1 2 2 1 2 2 2 1 1 2 2 2 1 2 2 2 1 1 2 2 1 2 2 1 1 1 2 1 2 1 1 2 1 2 2 2 2 2 2 1 1 1 2 2 2 1 2 2 1 1 2 1 2 2 2 1 1 2 1 2 1 2 1 1 2 2 2 2 1 1 1 1 2 1 1 1 1 1 1 1 1 2 2 2 1 2 1 1 2 2 2 2 1 1 1 1 1 1 1 2 1 1 2 2 1 2 1 2 1 1 2 2 1 1 2 1 2 2 1 2 2 1 1 1 2 1 2 2 1 1 1 2 2 1 2 1 1 2 1 2 2 1 2 2 2 1 1 2 1 1 2 2 1 1 1 2 1 1 1 2 1 1 1 1 2 2 1 1 2 2 1 2 2 1 1 2 2 2 1 1 1 1 2 1 2 2 2 1 2 2 2 1 1 2 2 2 2 2 2 2 2 2 2 2 2 2 2 1 2 2 1 1 2 2 2 2 1 2 2 2 1 1 2 2 2 1 2 2 2 2 2 2
  000001  010007 1 2 1 2 2 1 2 2 1 1 1 1 2 2 1 2 1 1 2 2 1 1 2 1 2 1 2 2 2 2 2 2 2 2 2 1 2 2 2 2 1 1 2 1 1 1 2 1 2 1 1 1 2 1 2 1 1 1 2 2 1 2 2 2 1 1 2 1 1 2 2 2 1 2 2 2 2 1 1 2 2 2 2 1 1 2 1 2 1 1 1 1 2 1 2 1 2 1 2 2 2 1 2 2 2 1 2 1 2 1 2 2 1 1 1 2 2 1 2 1 1 2 1 1 1 2 1 1 2 1 2 1 2 2 2 2 2 1 1 2 1 1 2 1 1 1 1 2 1 1 1 2 2 1 1 1 2 1 1 2 1 1 1 1 1 1 2 2 1 1 1 2 2 2 2 2 2 1 2 2 1 1 2 2 1 2 1 2 1 1 1 2 2 2 2 1 2 2 1 2 1 1 1 1 2 1 1 2 1 2 1 2 1 1 2 2 1 2 2 2 2 1 2 2 1 1 1 1 1 1 2 2 1 2 1 1 1 2 2 1 2 2 2 2 1 2 1 1 2 1 2 2 2 1 1 1 1 1 2 2 1 1 2 1 2 1 2 2 2 1 1 2 2 1 1 1 1 2 2 1 2 1 2 2 2 2 2 1 1 1 2 2 1 2 1 1 1 2 2 1 1 1 1 1 2 2 1 2 1 1 2 2 1 1 1 2 2 2 1 2 1 1 1 2 2 2 2 1 2 2 2 2 2 2 1 1 2 2 2 1 2 2 2 2 2 2 2 2 1 2 1 1 1 2 1 1 1 2 2 2 1 2 2 2 1 2 1 1 2 1 2 2 2 1 2 1 1 1 1 2 1 2 2 2 2 2 1 1 1 1 1 1 2 2 2 2 2 2 2 2 2 1 1 1 1 1 2 2 1 1 2 2 2 1 2 1 1 2 2 2 2 2 1 1 1 1 2 2 1 2 2 2 2 1 2 2 2 2 1 1 2 1 2 1 2 1 1 2 2 2 2 1 1 2 2 1 1 1 1 1 2 1 1 1 2 2 1 1 1 2 1 2 1 2 1 2 2 1 2 2 2 1 2 1 1 1 1 2 2 2 2 2 2 2 1 1 2 1 2 2 1 2 1 2 1 2 1 1 2 2 1 2 2 1 1 2 1 1 1 1 1 2 2 2 1 2 1 2 1 1 1 2 1 1 2 1 2 1 2 2 2 1 1 2 1 2 2 1 2 2 2 2 2 1 2 2 1 2 2 2 1 1 1 1 2 1 1 1 2 1 1 1 1 2 1 2 2 1 2 1 2 1 1 1 1 2 2 2 1 2 1 1 2 1 2 1 1 1 2 1 2 1 2 2 1 1 1 2 2 1 1 1 1 1 2 2 1 1 1 1 2 1 2 2 2 1 1 1 1 1 2 2 2 2 1 1 2 2 1 2 2 2 1 2 1 1 2 1 2 1 2 1 2 1 2 1 1 1 1 1 1 1 1 2 1 2 1 1 1 2 2 1 2 2 2 2 2 1 2 1 2 1 2 1 2 1 2 1 1 1 1 1 2 1 2 1 1 2 1 2 2 2 2 1 2 1 2 2 2 2 1 1 1 1 2 1 1 1 1 2 2 2 1 2 1 1 2 2 1 1 1 1 2 2 1 2 1 2 2 2 2 2 1 2 2 1 1 1 1 1 1 2 2 2 2 2 2 2 2 2 2 1 2 1 2 2 2 2 2 2 2 1 2 2 1 1 1 2 2 1 1 1 2 2 1 2 1 1 2 1 1 2 1 1 1 2 1 1 1 1 2 2 1 2 2 2 1 2 1 2 1 1 1 1 2 2 2 2 2 1 1 1 2 2 2 1 2 1 1 1 1 2 1 1 2 2 1 2 1 2 1 1 2 1 1 1 1 2 1 2 1 1 2 1 1 1 2 1 1 2 1 2 2 2 2 2 1 1 2 1 1 1 2 2 2 2 2 2 2 2 1 2 1 1 1 1 2 1 1 1 2 2 2 2 2 1 1 1 2 2 2 1 2 2 1 2 1 1 2 2 2 1 2 1 2 1 1 1 1 2 1 2 1 1 2 1 2 2 1 2 2 1 2 1 1 1 2 1 1 1 2 2 1 2 1 1 1 1 1 1 1 2 2 1 1 2 2 2 1 2 2 2 2 2 1 2 1 2 1 1 1 1 2 1 2 2 2 2 2 2 1 1 2 2 2 1 1 1 1 2 2 1 1 2 2 1 1 1 2 2 2 2 1 2 2 1 2 2 1 1 2 1 1 2 1 2 1 1 2 1 1 1 2 1 1 2 2 2 1 2 2 1 2 2 2 2 2 1 2 1 1 2 2 2 1 2 1 2 2 2 1 2 2 2 1 1 1 2 1 1 2 1 1 2 2 1 1 1 2 2 2 2 1 1 2 2 1 2 2 2 2 1 1 2 1 1 2 1 1 2 1 1 2 1 2 2 1 2 1 2 2 2 1 2 2 1 2 2 1 1 2 2 2 1 2 2 2 2 1 2 2 2 2 1 2 1 2 1 2 1 1 2 2 2 1 1 2 2 1 2 2 1 1 1 2 2 2 1 2 2 1 2 2 1 2 1 1 1 2 1 2 1 2 1 1 1 2 2 2 1 2 2 2 2 2 2 2 2 2 1 1 2 2 1 2 2 1 2 2 2 2 2 2 2 2 2 1 2 2 2 2 1 2 1 1 1 1 1 1 1 1 1 2 1 1 2 1 1 2 1 2 2 1 2 2 1 1 2 2 2 1 1 2 2 2 2 2 1 2 2 1 2 2 2 2 1 2 2 1 2 2 2 2 1 1 2 2 1 1 2 2 2 2 1 2 2 2 2 1 2 2 2 2 2 2 2 2 1 1 2 2 2 2 2 2 2 2 2 2 1 2 2 1 2 2 2 2 2 2 2 2 2 2 2 1 1 2 1 2 2 2 2 2 2 2 2 2 2 2 2 2 2 1 2 1 2 2 1 2 1 2 2 2 2 1 2 2 2 2 2 1 1 2 2 2 2 2 1 1 2 1 2 2 2 2 2 2 2 2 1 1 1 2 2 1 2 2 2 2 2 1 2 2 2 1 2 2 2 2 2 2 1 1 1 2 1 2 2 1 2 2 2 2 2 2 2 2 1 1 2 1 1 2 2 1 1 2 1 2 2 1 1 2 2 2 2 2 1 2 2 1 1 2 2 2 1 1 2 1 2 2 2 2 2 2 2 2 2 1 2 2 1 2 2 1 2 2 2 1 1 2 1 2 1 1 1 2 1 2 2 1 2 2 2 2 2 2 2 1 2 2 2 2 2 2 1 2 2 1 1 2 2 2 2 2 2 1 1 2 2 1 2 2 1 1 1 1 2 2 2 2 2 1 2 2 2 2 1 1 2 2 2 1 2 2 1 1 2 1 1 1 1 1 1 2 1 1 2 2 2 2 1 1 1 1 2 2 1 1 2 1 1 1 2 1 2 2 1 2 2 1 1 1 2 2 2 1 2 1 1 1 2 2 1 2 1 2 1 2 1 1 2 1 1 2 1 1 1 1 1 2 1 1 1 1 1 1 1 2 2 1 1 1 1 1 1 1 1 2 1 1 2 2 2 1 2 2 2 2 1 1 2 2 1 2 2 2 2 1 2 2 1 1 2 2 1 1 1 2 1 2 2 1 1 1 1 2 1 1 2 2 1 2 2 1 1 1 1 2 2 1 2 2 2 2 2 2 2 2 2 1 2 2 1 2 1 1 1 2 2 1 1 1 2 1 2 2 2 1 1 2 1 2 2 2 2 2 1 2 2 2 2 1 2 1 2 1 2 1 1 1 1 1 1 2 1 2 2 1 2 2 2 1 2 1 1 1 1 1 2 1 1 1 1 2 2 2 2 2 2 2 1 1 2 1 1 2 1 2 2 1 2 2 2 1 2 1 1 2 1 2 2 1 2 2 1 1 1 1 1 1 1 2 1 2 1 2 2 1 1 2 1 2 2 2 2 2 2 2 1 2 1 2 1 1 1 2 2 1 2 2 2 2 1 2 2 2 2 2 2 2 2 2 2 1 2 1 2 1 2 1 2 2 2 2 2 1 2 2 2 2 2 1 2 1 2 1 1 1 2 1 2 1 2 2 2 1 2 1 2 2 1 2 2 1 1 2 2 2 1 2 2 2 1 1 2 1 2 1 2 2 1 2 2 2 1 1 1 2 1 1 2 2 2 2 2 1 2 2 2 2 1 2 1 2 2 2 2 1 2 1 1 2 2 2 2 1 2 2 1 1 1 2 1 2 2 1 1 2 2 1 1 2 2 2 2 1 2 2 2 1 1 1 2 1 2 1 2 2 2 1 2 2 2 1 2 2 1 1 1 2 2 2 1 2 1 2 1 1 2 1 1 2 1 1 1 2 2 2 1 2 2 2 2 2 2 1 2 2 2 1 2 2 1 2 2 1 2 1 2 2 1 2 2 1 1 2 2 2 2 2 1 1 2 2 2 2 2 1 1 2 2 2 1 2 1 1 2 1 1 2 2 1 1 1 1 1 1 1 2 2 2 2 1 2 2 1 2 2 2 2 2 2 2 1 2 2 1 1 2 2 1 1 1 1 2 2 2 1 2 1 2 2 1 1 1 2 2 1 1 2 1 1 1 2 1 1 1 2 1 2 1 1 1 1 2 1 1 1 1 1 2 1 1 2 2 1 2 2 1 2 2 2 2 1 2 2 2 1 1 2 1 1 2 2 1 1 2 1 1 2 2 2 2 2 1 2 2 2 2 2 1 1 2 2 1 1 2 2 1 1 1 1 1 1 2 2 2 1 1 1 2 2 1 2 1 1 2 2 1 1 1 1 1 2 1 2 2 1 1 1 2 2 1 1 1 1 1 1 1 2 1 1 2 1 1 1 2 1 1 1 1 2 1 2 1 1 1 2 2 1 1 2 2 1 1 2 1 2 1 2 1 1 2 1 2 1 1 2 1 1 2 2 2 1 1 1 2 1 1 1 2 2 1 2 1 1 2 1 2 1 1 1 2 2 2 1 1 1 1 1 1 1 1 1 1 2 2 1 2 2 2 2 2 2 1 1 1 1 2 2 1 1 2 1 2 2 2 2 1 2 2 2 1 1 1 1 2 2 1 1 2 1 1 1 2 2 1 2 2 2 1 2 2 1 2 1 2 1 2 2 2 2 1 2 2 1 2 1 2 1 1 1 2 1 1 1 1 2 2 1 2 2 1 1 1 1 2 1 1 1 1 2 1 1 2 2 1 2 1 1 1 2 2 1 1 1 2 2 1 1 2 2 1 2 2 2 2 2 2 2 2 2 1 2 1 2 1 2 2 1 2 2 2 1 2 2 1 1 1 1 2 2 2 2 2 1 2 1 2 2 2 1 2 2 2 2 2 2 2 2 2 1 1 1 2 1 2 2 2 1 2 1 2 1 1 1 1 1 2 2 2 2 2 1 2 2 2 2 2 1 2 1 2 1 1 2 2 2 1 1 2 1 1 2 2 2 1 2 1 1 1 1 1 2 2 2 2 1 2 2 2 2 2 2 2 2 2 1 1 2 1 2 2 2 1 1 1 1 1 2 1 1 2 2 2 2 2 2 2 2 2 1 1 1 2 2 1 2 2 1 1 2 1 1 2 2 1 2 1 2 1 2 2 1 2 2 2 1 2 1 1 1 1 1 1 2 1 1 2 2 1 2 2 1 2 2 2 2 2 2 1 1 1 2 1 2 1 2 2 1 2 2 1 2 1 1 2 1 1 1 2 1 1 2 1 2 1 2 1 1 1 1 2 1 2 2 2 2 1 1 2 1 2 1 1 1 2 2 1 2 2 1 2 1 1 1 1 1 2 1 2 2 2 1 2 1 2 2 1 1 2 1 1 2 1 1 1 1 1 2 1 2 1 2 1 2 2 2 1 1 1 2 1 1 1 2 1 1 1 1 1 1 2 1 1 1 1 2 1 1 2 1 2 2 2 2 2 1 1 1 1 2 1 1 2 2 2 2 1 1 1 2 1 1 2 1 1 1 2 1 2 2 2 2 1 2 2 1 1 1 1 1 1 2 1 2 2 2 2 2 2 2 2 2 2 1 2 2 2 2 1 2 2 2 2 2 2 2 2 2 2 2 2 2 2 2 1 2 2 2 2 2 1 2 2 2 1 2 2 2 2 2 1 2 1 2 2 2 1 2 2 2 2 2 2 2 1 2 1 2 2 2 2 2 2 2 2 2 2 2 2 2 1 2 2 2 2 2 2 1 1 2 1 2 2 2 1 2 2 2 1 2 2 2 2 2 2 1 2 1 2 2 2 2 2 2 1 2 2 1 2 2 2 2 1 1 1 1 1 2 2 2 1 1 1 1 2 2 2 2 2 1 1 2 2 2 2 2 2 2 2 2 2 2 1 1 2 1 1 1 2 2 2 1 2 2 2 1 1 2 1 2 2 1 1 1 2 2 2 2 1 2 2 1 1 2 2 2 2 2 2 2 2 2 1 1 2 2 1 2 2 1 2 1 1 1 2 2 1 2 1 2 2 2 1 1 2 1 1 2 2 2 1 1 2 2 2 2 2 2 1 1 2 2 2 2 2 2 2 1 2 2 2 2 2 2 1 2 2 2 1 2 1 2 2 2 2 2 2 2 2 2 2 2 2 1 2 2 2 2 2 2 2 2 2 2 2 2 2 2 2 1 2 1 2 2 2 2 2 1 1 2 2 2 1 1 1 1 1 1 1 1 1 1 2 1 1 2 2 2 1 1 2 2 1 2 2 2 2 1 2 2 2 1 2 2 2 2 1 2 2 2 1 2 2 1 1 1 1 2 1 2 2 2 2 1 1 1 2 1 2 2 2 1 1 2 2 1 1 2 1 2 2 1 2 1 2 1 1 1 1 1 1 2 1 2 1 1 1 2 2 2 1 2 1 1 1 2 2 2 2 2 2 2 2 1 2 2 2 2 2 1 2 1 1 2 1 1 2 2 1 2 1 1 1 2 1 1 1 1 2 2 2 2 2 2 1 1 1 1 1 2 1 2 2 1 1 1 1 1 1 2 2 1 1 2 2 2 2 2 2 1 1 2 2 1 2 1 1 2 1 2 2 1 1 2 1 2 2 2 2 2 1 2 1 2 2 1 1 1 1 1 1 2 2 1 2 2 1 2 2 2 2 2 2 2 1 2 1 1 2 1 1 1 2 1 1 1 1 2 1 1 1 2 2 1 2 1 2 2 1 2 2 2 2 2 2 2 2 2 2 2 2 2 2 2 2 2 1 2 2 2 2 2 2 1 1 2 2 1 1 2 1 1 1 1 2 1 2 1 1 2 2 2 1 2 1 2 2 2 2 2 1 2 2 2 2 2 2 2 2 2 2 2 2 2 1 1 2 2 2 1 1 2 2 2 1 1 1 1 1 2 2 2 1 2 1 2 1 1 2 2 2 2 1 2 2 2 2 2 2 2 2 1 2 2 2 1 1 2 2 1 2 2 2 2 2 2 2 1 2 2 2 2 1 2 2 2 2 2 2 2 2 2 2 2 2 2 2 2 2 2 2 2 2 2 2 2 1 2 2 2 1 2 2 2 2 2 2 2 1 1 1 2 2 2 2 2 1 2 2 1 1 2 2 2 1 2 2 1 1 1 2 2 2 2 1 1 1 1 2 2 1 1 1 2 1 2 2 2 2 2 2 2 1 2 2 2 1 2 2 1 1 1 2 1 2 1 1 2 2 2 2 2 1 2 1 2 1 2 2 1 2 1 1 1 2 2 2 1 2 2 1 1 2 1 1 1 1 2 2 2 1 2 2 1 2 1 2 1 1 1 1 2 1 2 1 1 2 1 1 2 2 2 2 1 1 1 1 2 1 2 1 2 2 1 2 1 1 1 2 2 2 2 1 2 1 1 1 1 2 1 1 1 2 1 1 2 1 1 1 2 1 2 2 1 1 2 2 2 1 2 1 2 2 2 1 1 1 2 2 1 1 2 1 2 1 1 2 2 1 1 2 1 1 1 1 1 1 1 2 2 1 2 1 1 1 1 1 2 1 2 2 2 2 1 2 2 1 2 2 2 1 1 1 2 2 1 2 1 1 2 2 1 1 2 2 1 1 1 2 2 2 2 2 2 2 1 2 1 2 1 1 2 1 1 1 1 2 2 2 1 2 2 2 1 2 1 2 2 2 1 1 1 2 2 2 2 2 2 1 2 2 2 1 1 2 1 1 1 1 1 2 2 2 2 1 2 1 1 1 1 2 1 2 2 1 2 2 2 2 2 2 2 1 1 2 1 1 2 2 2 2 2 2 2 1 1 1 1 2 1 1 2 2 2 2 2 2 1 2 2 1 2 2 1 2 2 2 2 2 2 1 1 2 1 2 2 1 2 1 2 2 2 2 2 2 2 2 2 1 2 2 2 2 2 2 1 2 2 2 2 1 1 1 2 1 2 2 2 2 2 2 2 1 1 2 2 1 2 2 1 1 2 1 2 1 2 1 2 2 1 2 1 2 2 2 2 2 2 2 1 2 2 2 1 2 2 2 2 2 2 1 2 2 2 1 2 2 2 1 1 1 2 2 1 2 1 2 2 2 2 2 1 1 2 2 2 2 2 2 2 1 2 2 2 2 1 2 1 2 1 1 1 2 2 2 1 2 2 2 2 2 1 2 1 1 1 1 1 1 2 2 2 1 2 2 1 2 1 2 1 1 2 1 2 2 1 2 1 1 1 2 1 2 2 1 1 2 2 2 1 1 1 2 2 1 2 2 2 1 2 1 1 1 2 1 2 1 2 1 1 2 2 2 1 1 1 1 2 1 1 2 1 2 2 2 1 2 2 1 1 2 1 2 2 2 1 2 1 1 2 2 2 2 2 2 1 2 2 2 2 2 2 2 2 2 1 1 2 2 1 1 2 1 1 1 1 1 2 2 1 1 1 2 1 2 2 2 1 2 1 1 2 1 1 1 2 2 1 2 1 2 1 2 1 2 2 2 1 1 1 2 1 1 2 2 1 1 1 1 2 1 2 2 2 2 2 2 1 1 1 2 1 1 2 2 2 2 1 1 2 1 2 2 1 1 1 2 1 1 2 1 2 1 2 2 1 1 2 1 2 2 1 2 1 1 2 1 2 1 2 2 2 2 2 1 1 2 2 2 2 2 2 2 2 2 2 2 1 1 2 1 1 2 2 2 2 1 1 2 2 2 1 1 2 1 1 1 2 2 1 2 1 1 2 2 2 2 1 1 2 2 2 1 1 1 2 2 1 2 1 1 2 1 1 2 1 2 1 1 2 1 2 1 2 1 2 1 2 1 1 2 1 1 1 1 1 2 2 2 2 1 2 1 2 1 1 1 1 2 2 1 1 2 1 2 2 1 1 1 1 1 2 1 1 1 1 1 1 2 2 1 1 1 1 1 1 2 1 1 2 2 1 1 1 1 1 1 1 2 2 1 1 1 1 1 1 1 2 2 1 2 1 2 1 1 1 1 1 2 1 1 1 2 1 1 1 1 2 2 1 2 1 2 2 2 1 2 1 1 1 1 1 1 1 2 1 2 2 1 1 1 1 2 1 2 2 2 2 2 2 1 2 2 2 2 2 2 2 1 2 2 2 2 2 2 2 2 1 1 1 1 2 1 1 1 2 1 2 2 1 2 1 2 2 2 1 1 2 2 1 1 2 2 2 1 2 2 2 2 2 1 2 2 2 2 1 1 1 1 2 2 1 1 2 1 1 1 1 1 2 2 2 2 2 2 1 2 2 2 2 2 2 1 1 2 2 2 2 2 2 1 2 1 2 2 1 2 2 2 1 2 1 2 2 2 2 2 2 2 1 1 2 1 2 1 2 1 2 2 2 2 2 2 2 2 1 1 2 2 2 2 2 2 1 1 2 2 2 1 2 1 1 1 2 1 2 2 2 1 2 1 1 1 2 1 2 2 1 2 2 1 2 1 2 2 2 2 1 1 2 1 1 2 2 1 2 1 1 2 2 1 1 2 1 1 1 2 1 1 1 1 2 2 2 2 2 2 1 2 1 2 1 1 2 2 1 2 2 2 1 1 1 1 2 1 2 2 1 2 2 2 2 1 1 1 1 1 1 1 2 1 1 2 2 1 2 2 1 2 2 1 2 2 2 2 2 1 1 2 2 2 2 2 1 2 1 2 1 2 2 2 2 2 2 2 2 2 2 2 2 2 2 2 2 2 2 2 1 2 2 1 2 2 1 1 1 1 2 1 2 1 2 2 1 1 1 1 2 1 1 1 1 2 1 1 1 1 1 1 1 1 2 1 1 2 1 2 1 1 1 1 2 1 1 2 1 2 1 2 1 2 1 1 1 1 1 2 1 1 1 1 2 2 2 2 1 2 2 2 1 1 2 2 2 1 1 2 1 1 2 1 1 1 2 1 2 1 1 2 2 2 1 1 1 2 1 2 1 1 2 2 2 1 1 1 1 1 1 1 2 1 1 1 2 1 1 1 1 2 1 2 2 2 1 1 2 1 2 1 2 1 1 1 1 2 1 1 1 1 2 1 1 1 1 1 1 2 1 1 1 1 1 1 1 2 1 1 1 1 1 2 2 2 1 2 1 2 1 1 1 2 2 2 1 1 1 1 1 2 1 2 2 1 2 2 2 1 2 2 2 1 2 2 1 2 2 1 2 1 1 1 1 1 1 2 2 2 2 1 2 2 1 1 1 2 2 2 1 2 2 2 2 2 1 2 2 2 2 1 1 2 1 2 2 1 1 1 1 2 2 2 1 2 2 1 2 1 2 2 2 1 1 1 2 2 2 1 2 2 2 1 2 1 2 2 2 2 2 1 1 2 1 2 1 1 2 2 2 2 2 2 2 2 2 1 1 1 2 1 2 1 1 2 1 2 2 2 2 1 1 1 1 1 1 2 1 1 1 2 1 2 1 1 1 2 2 2 1 1 2 1 2 2 1 1 2 1 2 2 1 2 2 1 1 2 2 2 2 2 2 2 2 2 1 2 1 2 1 2 2 2 2 2 1 2 1 2 1 2 2 2 1 2 2 2 1 2 1 1 2 2 2 2 2 1 1 2 1 2 1 2 2 2 2 1 1 1 2 1 1 2 2 1 1 1 2 1 1 2 1 2 1 1 2 1 1 1 2 1 1 1 1 2 2 1 2 1 2 2 2 1 2 2 1 1 2 1 1 2 1 2 2 2 1 2 2 1 1 2 2 1 1 1 2 2 2 1 2 1 1 1 1 1 2 1 1 1 1 2 2 2 2 1 1 1 1 2 1 2 1 2 1 1 1 1 2 1 2 2 1 2 1 1 2 2 2 2 2 2 2 2 1 2 2 1 2 2 2 2 1 2 1 1 1 2 2 1 2 2 2 2 1 2 2 1 2 1 2 1 2 2 1 2 2 1 2 2 1 1 2 2 1 1 1 2 2 1 2 1 1 1 2 1 2 1 2 1 2 1 2 1 2 1 2 1 2 2 1 2 1 2 1 1 2 2 2 2 1 1 1 1 1 1 1 1 2 2 2 1 1 2 2 2 1 2 2 2 1 2 2 2 1 2 2 2 2 1 2 2 2 2 2 2 2 2 2 2 2 2 2 2 2 2 1 2 2 2 2 1 1 2 2 1 2 1 1 2 2 1 2 1 2 2 2 1 2 2 2 2 2 1 1 1 2 2 2 1 2 2 2 2 2 2 2 2 1 2 1 1 1 2 2 2 2 2 1 1 2 2 1 2 2 2 1 1 2 2 1 2 1 2 2 2 2 2 2 2 2 1 2 2 2 2 2 2 2 1 2 2 1 1 2 2 2 1 1 2 2 2 2 2 2 1 2 1 1 1 1 2 1 2 1 1 2 1 1 1 1 1 2 1 2 1 1 1 1 2 1 2 1 2 1 2 2 1 2 1 2 1 1 2 2 1 2 2 1 2 2 2 2 2 2 1 2 2 2 2 1 2 1 2 2 2 1 2 2 1 2 2 1 2 2 2 2 2 2 2 1 1 2 2 2 2 2 2 1 1 2 2 1 2 2 2 2 1 1 1 1 2 1 1 1 1 1 1 1 1 1 1 2 1 2 2 2 2 1 2 2 1 1 1 1 1 1 1 1 1 1 1 1 1 2 1 2 1 1 1 1 1 2 1 2 2 2 1 1 2 1 1 2 1 2 1 2 2 2 1 2 1 1 1 2 1 2 2 1 1 1 2 2 1 1 1 1 1 2 1 1 1 1 1 2 2 1 1 1 1 1 2 1 2 1 2 1 1 2 2 2 2 1 1 2 2 1 1 1 2 1 1 1 2 1 1 1 1 1 2 1 1 2 1 2 1 1 1 2 2 1 2 1 2 2 2 1 2 2 2 2 2 1 1 1 1 2 1 2 2 2 2 2 2 2 2 1 2 2 2 1 2 2 2 1 1 2 1 1 2 1 2 2 2 2 2 2 1 2 2 2 1 2 2 1 1 1 1 1 2 2 2 1 2 2 1 1 2 2 2 1 1 1 1 2 1 1 2 2 2 2 2 1 2 2 1 2 2 2 1 2 2 2 2 2 2 2 2 2 1 2 2 1 2 2 1 2 2 2 1 1 1 1 1 2 1 2 2 1 2 2 1 1 2 2 1 2 1 1 1 1 1 1 1 2 2 2 1 1 1 1 1 1 1 2 2 2 1 2 1 1 1 2 1 1 2 2 2 1 1 1 2 1 2 2 1 2 2 2 1 1 1 2 2 1 1 1 2 2 1 1 1 1 1 2 1 2 1 1 2 2 1 2 1 2 2 2 2 2 2 1 1 1 2 1 2 2 2 1 2 2 1 1 2 2 1 1 2 2 2 2 1 2 2 1 2 2 2 1 2 2 1 1 1 1 2 1 1 2 2 2 2 2 1 2 1 2 2 2 1 2 2 2 1 2 2 2 2 1 1 1 2 1 2 2 1 1 2 2 2 1 1 1 2 2 2 2 2 2 1 1 1 2 1 2 2 2 1 2 1 2 2 1 1 1 2 2 1 1 1 1 2 1 1 2 2 1 2 2 2 2 2 2 2 2 1 2 2 1 1 2 2 2 2 2 1 1 2 2 1 1 2 2 2 1 2 2 2 1 2 2 1 2 2 2 2 2 1 1 2 1 1 2 2 2 2 1 2 1 2 1 2 2 2 1 2 2 2 2 2 2 1 2 2 2 2 2 2 2 2 1 2 2 2 1 1 2 2 1 2 1 2 2 1 1 2 2 1 2 1 1 2 2 2 2 2 1 1 1 2 2 1 1 2 2 2 2 2 1 2 1 1 1 2 1 1 1 1 1 2 1 2 1 2 2 2 1 1 2 1 2 2 1 1 2 1 1 2 1 2 2 1 1 1 1 1 1 1 1 1 1 2 1 2 2 1 1 1 1 1 1 2 1 1 2 2 1 1 2 1 1 2 1 1 1 2 1 1 1 1 1 2 2 2 2 2 2 1 1 1 2 1 1 2 1 2 1 1 1 2 1 2 2 2 2 2 1 1 2 2 2 2 2 2 2 2 2 2 2 2 2 2 2 1 2 1 2 2 1 1 1 1 1 2 2 1 1 2 2 2 1 2 2 2 2 2 2 1 2 2 2 1 1 2 1 1 2 2 1 2 1 1 1 1 2 1 2 1 2 2 1 2 2 2 2 1 2 2 2 2 2 2 2 2 2 2 2 2 2 2 1 2 1 1 1 1 2 1 2 1 1 2 1 1 2 2 1 2 1 2 1 1 1 2 2 2 2 1 2 1 2 2 2 2 1 2 2 1 1 2 2 2 2 2 2 1 2 2 1 2 2 1 1 2 2 2 1 2 2 2 1 1 2 1 1 2 1 2 2 2 1 1 2 2 2 1 2 2 1 2 1 1 2 2 2 2 1 2 2 1 1 2 1 2 1 1 1 2 1 1 1 1 2 2 2 1 2 2 2 2 2 1 1 2 1 1 1 1 2 2 1 2 1 2 1 1 2 2 2 2 1 1 1 2 1 2 1 2 1 2 1 1 1 1 2 2 1 2 1 1 2 2 2 1 1 1 1 2 2 1 2 1 1 2 1 2 2 2 2 2 1 2 2 1 2 2 2 2 1 2 2 2 2 2 2 2 2 2 1 1 2 2 2 1 2 1 2 2 1 1 2 2 1 2 2 1 2 1 1 2 2 2 2 2 1 2 2 2 2 2 1 2 1 2 2 1 2 2 2 1 1 2 1 1 2 2 1 1 2 1 2 1 2 2 2 1 2 2 1 1 1 1 1 2 1 1 1 2 2 2 1 1 1 1 1 2 1 1 1 1 2 1 2 1 1 2 2 1 1 1 1 1 1 2 2 2 1 1 1 1 2 1 1 2 2 1 1 1 1 1 2 2 1 1 1 2 2 1 2 1 1 1 1 2 1 2 2 2 2 1 2 2 2 1 2 2 2 2 1 2 1 1 1 1 1 2 2 2 2 1 2 2 1 1 2 1 2 1 1 1 2 2 1 2 2 2 1 1 2 1 2 1 2 2 2 1 2 2 1 2 2 2 2 1 2 1 2 1 1 1 2 2 2 2 2 2 1 1 2 1 1 1 2 2 1 1 2 2 2 1 2 1 1 1 2 2 2 1 2 2 1 1 1 1 1 1 2 2 2 2 2 1 1 1 1 1 1 2 2 1 2 2 1 1 2 2 1 2 1 1 1 1 2 2 2 2 2 2 1 2 1 2 1 1 2 2 2 1 2 1 2 1 2 2 1 1 1 2 2 2 2 2 2 2 2 2 2 2 2 1 2 1 2 1 1 1 2 1 1 1 2 2 1 1 2 2 2 2 2 2 2 1 1 2 2 2 1 2 1 2 1 1 1 1 1 1 1 1 1 1 2 2 1 1 1 1 1 2 2 2 1 2 1 2 2 1 1 2 2 1 2 2 1 2 1 2 2 1 2 2 1 2 2 2 1 2 1 1 2 1 1 2 1 2 1 2 1 1 2 2 2 1 2 2 1 1 1 1 1 2 2 1 2 2 2 2 2 2 1 1 1 1 1 2 1 1 1 2 2 1 1 2 2 1 2 1 1 2 1 2 1 1 1 2 2 2 1 2 1 1 2 2 2 2 1 1 2 2 1 1 1 2 2 1 1 2 1 2 1 1 1 1 2 2 1 2 2 1 1 1 1 1 1 2 2 2 1 2 2 2 2 1 1 1 2 1 2 2 2 1 2 2 2 1 2 2 2 2 2 1 1 2 2 2 2 2 2 1 2 1 1 1 1 1 1 1 1 1 2 2 1 2 1 1 1 1 1 2 2 1 1 2 1 2 1 2 2 2 2 1 2 1 2 1 1 2 2 1 1 2 2 2 1 1 1 2 1 2 2 1 2 2 2 1 1 1 1 1 1 1 2 2 1 1 2 2 1 2 2 2 1 2 2 2 2 2 2 1 1 1 2 2 2 2 2 1 2 2 2 2 2 2 1 2 1 2 2 2 1 2 1 2 1 2 2 2 1 2 2 1 1 2 2 1 2 2 1 2 2 2 2 2 1 1 1 2 1 1 2 1 2 1 2 2 2 2 2 2 1 2 2 2 1 2 1 1 2 1 2 2 2 2 2 2 2 1 1 2 1 1 2 1 1 2 1 1 1 1 2 2 1 1 2 1 2 2 1 1 1 1 2 2 2 2 2 2 1 2 1 2 1 2 2 2 2 2 1 2 1 1 1 2 2 1 2 2 2 1 2 1 1 2 2 2 2 1 2 2 1 2 1 2 2 2 2 2 1 1 2 2 1 1 1 2 2 2 2 2 2 2 1 1 1 2 1 2 1 2 1 1 2 1 2 1 2 2 2 2 2 2 2 2 1 1 2 1 1 1 2 1 2 2 1 2 2 2 2 1 2 2 2 2 1 1 1 2 2 1 1 2 1 1 1 1 1 1 1 2 1 1 2 1 2 2 1 2 1 2 2 2 2 1 1 1 2 2 1 1 2 1 2 1 2 2 1 2 1 2 1 2 1 1 1 1 1 2 1 1 2 1 1 2 1 2 2 2 2 2 1 2 1 2 2 2 1 1 1 1 2 1 1 2 1 1 2 1 2 1 1 2 1 1 1 1 1 2 1 1 2 1 1 2 2 1 1 1 1 2 1 1 2 2 2 1 1 2 1 1 2 2 2 2 2 2 1 1 2 2 1 2 2 2 2 1 2 1 2 1 2 2 1 2 1 1 2 1 2 1 2 1 2 1 2 2 1 2 1 1 1 1 2 1 1 2 2 1 2 2 1 1 2 1 2 1 2 2 2 2 2 2 1 2 1 2 2 1 1 1 2 2 2 2 1 1 2 2 1 2 2 1 1 1 2 2 1 2 2 1 2 2 2 1 2 1 2 1 2 1 2 2 2 2 1 2 2 1 2 1 2 2 2 2 2 1 2 2 2 2 1 1 1 2 2 2 1 2 2 2 2 2 2 2 1 2 2 1 2 1 1 2 1 1 2 2 2 2 1 1 2 2 2 2 2 1 1 2 2 2 2 1 2 1 1 2 2 2 1 1 1 1 1 2 2 2 1 2 1 2 1 2 2 1 2 2 2 1 1 2 1 2 1 2 2 1 2 2 1 2 2 2 2 2 2 2 2 2 2 1 1 1 1 1 1 1 2 2 2 1 2 1 1 2 1 1 1 2 1 2 1 1 1 2 1 1 1 2 2 1 1 1 1 2 2 1 2 1 2 2 2 1 2 2 1 1 1 1 1 1 2 2 2 2 2 2 2 2 1 2 1 2 2 2 1 2 2 2 2 1 2 2 2 1 2 1 2 2 2 2 2 1 1 2 2 2 2 2 2 1 1 2 2 1 1 1 1 2 2 2 1 2 1 2 2 2 1 2 1 1 1 1 2 1 1 2 1 2 1 2 2 2 2 2 2 2 2 1 2 2 1 1 1 2 1 2 1 2 1 2 2 2 2 2 2 2 2 2 2 2 2 2 2 2 2 2 1 1 2 1 2 1 2 2 1 2 2 2 2 2 2 2 2 2 2 1 2 1 2 2 2 2 2 2 1 2 2 2 2 1 1 2 1 1 1 1 1 1 2 2 2 2 1 2 2 2 1 2 2 1 2 1 1 2 1 2 2 1 2 2 2 2 2 2 2 2 2 2 2 2 2 1 2 2 2 2 2 2 1 2 2 2 1 1 1 2 1 2 2 2 2 2 2 2 1 2 2 2 1 1 1 2 1 2 1 1 2 1 1 2 1 2 2 2 2 1 1 1 1 1 2 1 2 1 2 2 1 1 1 1 2 1 1 2 2 1 1 1 2 2 2 1 1 1 2 2 2 1 2 1 1 1 2 1 1 2 2 2 1 1 2 2 2 1 1 1 1 2 2 2 2 1 1 1 1 2 1 2 2 2 2 1 2 2 1 2 1 2 2 2 1 2 1 2 2 2 2 1 2 2 2 2 2 2 2 1 2 1 1 2 1 2 2 2 2 2 2 2 1 2 1 1 2 2 2 2 1 2 1 1 2 1 1 2 2 2 1 2 2 1 1 2 1 1 1 1 2 1 2 1 2 1 1 1 2 1 1 1 1 1 2 2 1 1 2 1 2 2 2 2 1 2 1 1 1 1 2 1 1 1 1 2 2 1 1 1 2 1 1 2 2 2 1 1 1 1 2 2 2 2 2 2 1 2 2 1 1 1 1 1 1 1 1 1 2 1 1 1 2 1 2 2 1 1 1 1 2 2 1 2 1 1 1 1 1 1 1 1 1 1 1 1 1 1 2 2 2 2 1 2 2 2 2 1 1 1 2 2 1 1 2 2 1 2 1 1 1 1 2 2 2 1 1 2 1 1 2 2 2 2 2 2 2 2 2 2 1 2 1 1 2 2 2 1 2 1 2 1 2 1 1 1 1 1 2 2 1 2 1 2 1 1 1 2 2 1 1 1 1 1 2 1 2 1 2 2 2 2 1 2 2 1 1 2 2 2 1 1 1 2 1 2 2 2 1 1 1 1 1 2 1 1 2 1 1 2 2 2 2 2 2 1 2 2 2 2 1 2 2 2 2 2 1 1 2 2 2 1 1 2 1 2 2 2 1 1 1 2 2 2 1 1 1 1 1 1 2 2 2 1 1 2 2 2 1 1 1 1 1 1 1 1 1 1 2 1 1 1 2 2 1 1 2 1 1 1 1 2 2 2 2 1 2 2 1 2 1 2 1 1 2 2 2 2 1 1 2 2 2 1 2 1 2 1 2 1 1 1 1 2 2 2 1 2 1 1 2 2 2 2 2 2 2 2 2 2 1 1 2 1 1 1 1 2 2 1 2 2 1 2 2 2 2 1 1 1 2 2 2 1 1 1 2 2 1 1 2 1 1 1 1 2 1 2 2 1 1 1 1 2 1 2 1 1 1 2 2 1 1 2 2 1 1 1 1 2 1 1 2 1 2 1 1 1 1 1 1 2 1 1 1 2 1 2 2 2 2 2 1 2 1 1 2 1 2 1 1 1 1 1 1 1 2 1 1 1 1 1 2 1 2 1 1 1 2 2 2 1 2 1 1 2 1 1 2 1 1 2 2 1 1 2 2 1 1 1 1 1 1 1 2 2 1 2 1 2 1 2 2 1 2 2 2 1 1 1 1 2 1 1 1 2 1 1 1 2 2 1 2 1 2 1 2 1 2 2 1 1 2 2 2 2 2 2 2 2 2 2 2 2 2 2 1 2 2 2 2 2 2 2 2 2 2 1 2 2 2 2 2 2 2 1 1 2 2 2 2 1 2 2 2 1 1 1 1 2 2 1 2 1 2 2 2 2 1 1 1 1 1 1 1 2 1 2 2 1 2 1 1 1 2 1 2 2 2 1 2 1 1 1 1 1 2 1 2 2 2 2 2 2 2 2 2 1 1 1 2 1 2 2 1 1 1 1 2 1 1 1 1 1 1 2 1 1 1 2 2 2 1 2 2 1 2 1 2 2 2 1 1 1 2 2 1 1 1 2 2 2 2 2 2 2 2 2 1 1 2 2 1 1 2 1 1 2 1 1 1 2 2 2 1 1 1 1 1 1 1 1 2 2 2 2 2 1 2 2 2 2 2 2 1 1 1 2 1 2 1 2 2 2 2 1 2 2 1 2 2 2 2 2 1 1 2 1 2 1 1 1 2 2 2 2 2 2 2 2 2 2 2 2 1 1 2 2 2 1 2 1 2 1 1 2 2 1 2 1 1 2 2 1 2 1 1 2 2 2 2 1 2 2 1 2 2 2 1 1 2 2 2 1 2 1 1 2 2 2 1 2 1 2 2 2 2 1 1 1 2 1 2 1 2 1 2 1 1 2 1 2 2 2 1 2 1 2 2 2 1 2 1 1 1 2 1 1 1 1 1 2 2 2 1 2 2 1 1 2 2 1 1 1 2 1 1 1 2 1 2 2 2 2 2 2 1 1 2 1 1 2 1 1 2 1 1 1 2 1 1 1 2 1 1 2 1 2 1 1 2 1 2 2 2 1 1 2 2 2 1 1 2 2 2 2 1 2 1 2 1 2 2 2 1 2 2 2 2 2 2 2 2 2 2 2 2 1 1 1 2 2 2 1 2 2 2 1 1 2 2 1 2 1 1 1 2 2 1 1 1 1 2 1 1 2 1 2 1 2 2 1 2 2 2 1 2 1 1 2 1 2 1 2 1 2 2 2 2 2 2 2 1 1 2 2 1 1 2 1 1 1 2 1 2 1 1 1 1 1 1 2 1 2 2 2 2 2 1 1 2 2 1 1 2 1 1 1 2 1 1 1 1 1 2 2 2 2 2 1 2 2 1 2 1 1 2 1 1 1 2 2 2 1 2 1 2 1 1 1 2 1 2 2 1 1 2 1 1 1 2 1 2 2 2 2 2 1 2 1 2 2 2 1 2 1 2 1 2 1 1 2 1 2 2 2 2 2 1 1 2 2 2 1 1 2 1 2 1 2 1 1 2 1 1 1 1 1 1 2 1 2 2 1 2 2 1 1 2 1 1 2 1 1 2 2 2 2 1 1 1 1 2 1 2 1 1 2 1 1 2 2 2 2 1 2 2 1 1 2 2 1 2 2 2 1 1 2 2 2 1 1 2 2 2 2 1 1 2 1 1 1 1 2 2 2 1 1 2 1 1 1 1 1 2 1 1 2 2 1 1 1 1 2 1 2 1 1 2 1 1 1 2 1 1 2 1 1 1 1 2 2 2 1 2 1 2 1 2 2 2 2 2 1 2 2 2 1 2 2 1 2 2 2 2 2 1 2 2 2 2 2 2 1 2 1 1 2 2 1 1 1 1 2 1 2 1 2 2 1 2 1 1 1 1 1 1 1 1 2 1 2 1 1 2 1 2 2 2 2 1 2 2 1 2 1 2 1 2 1 2 1 2 1 1 2 1 2 1 1 1 1 1 2 1 1 2 2 2 2 1 2 1 1 2 2 1 2 2 1 1 2 1 1 1 2 2 2 2 2 2 2 2 1 2 2 1 2 2 2 2 2 1 2 2 1 1 1 1 2 1 2 2 2 1 1 2 1 1 1 1 2 1 1 1 1 1 2 2 2 2 1 2 1 1 1 1 2 2 2 1 1 1 2 1 1 2 1 2 2 2 1 1 2 1 2 2 2 1 2 1 2 2 2 2 1 1 2 2 2 2 2 2 2 2 1 2 1 2 1 2 2 1 2 2 2 1 1 1 2 1 2 1 1 2 1 1 1 1 2 1 2 2 1 2 1 2 1 1 2 1 2 2 2 1 2 1 1 2 1 2 1 2 1 1 1 2 2 2 2 1 1 1 2 2 2 1 2 2 1 2 2 2 2 2 2 2 2 2 2 1 2 1 1 1 1 2 2 2 2 1 2 1 1 2 1 1 2 2 2 2 2 1 2 1 1 2 2 2 2 2 2 2 2 2 2 2 2 2 2 2 2 2 2 1 1 1 1 1 2 2 2 2 1 2 2 1 2 2 1 2 1 2 2 2 1 2 1 2 2 1 1 1 2 2 1 1 2 2 1 1 2 1 2 1 2 1 1 1 1 2 2 2 2 1 2 1 1 2 1 1 2 2 2 2 1 2 2 2 1 2 2 2 2 2 1 2 1 2 2 1 1 1 2 2 2 1 2 2 2 2 2 2 1 2 2 1 1 1 2 1 1 1 1 2 1 2 2 2 1 1 2 2 2 1 1 2 2 2 1 2 1 2 2 2 2 2 2 1 1 2 1 1 1 2 2 2 1 2 1 1 2 2 1 2 1 1 2 1 1 2 2 2 1 1 1 1 2 2 2 2 1 1 2 2 1 2 2 1 2 2 1 2 2 1 1 1 2 2 2 2 2 2 2 1 1 2 1 2 2 2 2 1 1 2 2 1 1 1 2 1 1 2 2 1 2 2 2 2 1 1 2 1 1 1 1 2 1 1 2 2 2 2 2 2 2 2 2 2 1 2 2 2 1 2 2 2 1 2 2 1 1 2 2 2 2 2 2 1 2 1 1 2 2 1 1 2 1 1 1 2 1 1 1 1 1 2 2 1 1 1 2 1 2 2 1 1 2 1 1 2 1 1 1 2 1 1 2 1 2 1 1 2 1 1 2 1 1 2 2 2 1 2 2 1 1 1 1 1 1 1 1 1 1 1 1 1 1 2 2 2 1 1 2 1 1 1 1 1 2 2 2 1 2 1 1 1 2 2 1 2 2 1 2 1 2 1 1 2 2 1 2 1 2 1 2 2 1 1 1 2 2 1 2 2 2 1 1 1 2 2 2 2 2 2 1 1 1 2 1 2 2 2 1 1 1 1 2 1 2 1 2 2 2 2 2 1 2 2 2 2 2 1 1 1 1 1 2 2 1 1 1 1 2 2 1 1 2 2 1 1 2 2 1 2 1 2 2 2 2 1 2 1 1 2 2 1 1 1 1 1 2 1 1 2 1 1 2 1 2 1 2 1 1 2 1 1 1 2 2 1 1 1 2 2 1 1 1 1 2 1 1 1 1 2 1 1 1 1 2 2 1 1 1 2 1 1 1 1 1 1 1 1 1 1 2 1 1 1 1 2 2 2 1 1 1 2 1 1 1 2 2 2 1 1 1 1 2 2 1 2 2 2 1 2 2 2 1 1 1 2 2 2 2 2 2 2 1 2 1 1 2 2 2 2 2 2 2 2 1 1 2 1 2 1 2 1 2 1 1 1 2 2 2 1 1 2 1 1 1 1 1 1 1 1 2 2 2 2 2 1 1 1 2 2 2 2 1 1 1 2 1 1 2 1 1 2 2 1 2 1 1 1 2 2 1 1 1 2 1 2 2 1 2 2 1 1 1 2 1 2 2 1 1 1 2 2 1 2 1 1 2 1 2 2 1 2 2 2 1 1 2 1 1 2 2 1 1 1 2 1 1 1 2 1 1 1 1 2 2 1 1 2 2 1 2 2 1 1 2 2 2 1 1 1 1 2 1 2 2 2 1 2 2 2 1 1 2 2 2 2 2 2 2 2 2 2 2 2 2 2 1 2 2 1 1 1 1 1 1 1 1 2 2 2 1 1 2 1 1 2 2 2 2 2 2
  000001  010007 2 2 1 1 1 1 1 2 2 2 2 1 2 1 1 1 1 1 1 1 1 1 1 2 2 2 2 1 2 1 2 1 1 1 1 2 2 2 1 1 1 2 1 1 2 2 1 2 1 2 2 2 1 2 2 2 2 2 1 2 2 1 2 1 1 1 1 1 2 2 1 1 2 2 2 1 2 1 2 2 1 1 2 1 2 2 2 1 2 2 1 2 1 2 2 1 1 1 2 2 2 2 1 2 2 2 2 2 1 1 2 2 1 2 1 2 2 1 2 1 1 2 1 1 1 2 1 1 1 2 2 1 2 2 2 2 2 1 1 2 1 1 2 1 1 1 1 2 1 1 1 2 2 1 1 1 2 1 1 2 2 1 1 1 1 1 1 2 1 1 1 2 1 2 1 1 2 1 1 1 1 1 2 2 1 2 1 1 1 1 2 1 2 2 2 1 2 2 1 2 1 1 1 2 1 1 2 2 1 2 1 2 1 1 2 1 1 2 2 2 2 1 1 2 2 1 1 1 1 2 1 2 2 2 2 1 1 1 2 1 2 2 2 2 1 1 1 1 2 2 1 2 2 2 2 2 2 1 2 2 1 1 2 1 2 1 1 2 2 1 1 2 2 1 1 2 1 2 1 1 2 2 2 1 2 1 2 1 2 2 2 2 2 2 1 1 1 2 2 1 1 1 2 1 2 1 1 2 1 1 2 1 1 1 1 2 2 2 1 2 1 2 2 1 2 2 2 2 2 2 1 1 2 2 1 1 2 1 2 1 2 1 2 2 1 2 2 1 1 1 1 1 2 2 2 2 2 2 1 1 2 1 1 2 2 2 1 2 2 1 2 1 1 2 2 1 2 2 2 1 1 1 1 1 2 2 1 1 1 2 2 1 2 2 2 1 1 2 1 1 2 2 2 2 2 2 1 1 2 1 2 1 1 1 2 1 2 2 1 2 2 2 1 1 1 1 2 2 2 2 2 2 1 1 1 1 2 2 1 1 2 1 2 1 1 1 2 1 1 2 1 2 2 2 2 2 1 2 2 2 1 1 2 2 2 2 2 2 2 2 1 2 1 2 1 2 2 1 2 2 2 2 2 1 1 1 2 2 2 1 1 1 2 1 1 2 1 1 2 1 2 2 2 1 2 1 2 1 2 2 1 2 2 2 2 2 2 2 1 1 2 2 2 2 1 1 1 2 1 2 1 2 2 2 1 1 1 2 2 2 2 2 2 1 1 1 2 2 1 2 2 2 2 1 2 2 1 2 2 2 1 1 1 1 2 1 1 1 2 1 1 1 1 1 1 2 2 1 2 1 2 1 1 2 1 2 2 2 1 1 1 1 2 1 2 1 1 1 2 1 2 1 2 1 1 1 1 2 2 2 2 2 1 1 2 2 2 1 2 1 2 2 2 2 2 1 2 1 2 1 1 2 2 1 2 2 2 2 1 2 1 2 1 2 1 2 2 2 2 2 2 2 2 2 1 2 2 2 2 2 1 1 2 2 2 1 2 2 2 1 1 1 2 2 2 2 2 1 2 2 2 2 2 1 1 1 2 2 2 2 2 2 2 1 2 2 2 2 2 2 2 2 2 1 2 1 2 2 2 2 1 1 1 2 2 2 2 2 1 2 1 2 1 2 2 2 2 1 2 2 1 2 2 2 2 2 1 1 2 1 1 1 2 2 2 2 2 2 1 1 1 2 1 1 1 1 1 2 2 2 2 1 2 1 2 2 2 2 2 2 2 1 2 2 1 1 1 2 2 1 1 1 2 2 1 2 1 1 2 1 1 2 1 1 1 2 1 1 1 1 2 2 2 2 2 1 1 1 2 2 1 2 2 1 1 1 2 2 1 1 1 2 2 2 2 1 2 2 2 2 2 2 2 2 2 2 2 2 2 1 1 2 2 2 1 2 2 2 1 1 2 2 2 2 2 2 2 2 2 1 2 2 1 2 1 2 2 2 1 2 2 1 2 1 2 1 1 2 2 2 2 2 1 1 1 2 2 2 1 2 2 1 1 2 2 1 1 1 2 2 2 2 1 2 1 2 2 1 1 2 2 1 2 2 1 1 1 1 1 2 2 2 2 1 2 1 1 1 2 2 1 1 1 2 1 1 2 1 1 1 2 2 1 2 1 1 1 1 2 1 1 2 1 1 1 2 2 2 1 2 2 2 1 2 2 2 1 1 1 1 1 1 1 1 2 1 2 1 2 2 2 2 1 1 2 1 2 1 1 1 1 1 2 2 2 2 1 1 1 1 2 2 1 2 2 1 2 2 1 2 1 2 2 2 2 2 2 1 2 1 1 1 2 1 1 2 2 2 1 2 2 1 2 2 2 2 2 1 2 1 1 2 2 2 1 2 1 2 2 2 1 2 2 2 1 1 1 2 2 2 2 2 2 1 2 2 1 2 1 2 2 1 2 2 1 1 2 2 2 1 1 2 2 2 1 1 2 1 1 2 1 2 2 2 2 2 2 1 1 2 2 2 1 2 2 2 2 1 1 1 2 2 1 1 2 2 1 2 1 2 1 1 2 1 2 1 1 2 1 2 1 1 2 2 1 1 1 2 1 2 2 2 1 1 2 2 2 2 2 2 1 2 2 1 1 2 2 2 1 2 2 2 2 1 1 1 2 2 2 1 2 2 2 2 2 2 2 1 1 1 1 2 1 2 1 2 1 1 2 2 2 2 1 2 1 1 2 1 2 1 2 1 1 2 1 1 2 1 1 1 1 2 2 2 1 1 2 2 2 1 2 2 2 2 2 2 2 2 1 1 2 2 2 2 2 1 2 1 2 1 2 2 2 1 2 2 2 2 1 1 2 2 2 2 2 2 1 1 2 1 1 2 2 1 1 2 2 1 2 2 2 2 2 1 1 1 2 2 1 2 1 2 2 1 2 2 2 2 1 2 2 2 1 2 2 2 2 2 2 2 2 2 2 2 2 2 2 1 1 2 2 2 2 2 2 2 1 1 2 1 2 1 2 1 2 2 1 1 2 1 2 2 1 2 2 2 1 1 2 2 2 1 1 2 2 2 2 1 2 1 2 1 2 1 1 2 1 1 2 1 1 1 2 2 1 1 2 1 2 2 1 2 2 2 2 2 2 2 2 2 1 2 2 1 2 2 2 2 1 2 1 1 1 2 2 2 1 2 1 2 1 1 2 2 2 1 2 1 2 2 1 1 1 2 2 2 2 1 2 2 1 1 2 2 2 1 1 2 1 2 1 2 2 2 2 2 2 2 1 2 2 1 2 1 2 1 2 2 1 2 1 1 2 2 1 1 2 2 2 1 1 2 2 2 2 2 2 2 1 2 2 1 2 2 2 1 2 2 1 1 2 2 2 2 2 2 1 1 2 2 1 1 1 1 2 2 1 1 2 1 1 1 2 1 2 1 1 2 2 2 2 2 1 1 2 1 1 1 2 1 1 1 1 1 2 1 1 2 2 2 2 1 1 1 1 2 1 1 1 2 2 1 1 2 1 2 2 1 2 2 1 1 1 2 2 2 1 2 1 1 1 2 2 1 1 1 2 1 2 1 1 1 2 1 2 2 2 1 2 2 1 1 2 2 2 2 1 1 2 2 2 2 2 1 1 1 1 1 2 1 1 2 1 1 2 1 1 2 2 2 2 2 2 2 1 1 2 1 2 2 2 2 2 1 2 1 2 2 2 1 2 1 1 2 2 1 2 1 1 2 2 2 2 2 2 1 1 2 2 2 1 2 2 2 2 2 2 2 2 2 1 2 1 1 1 2 1 1 2 2 2 1 1 1 1 1 2 1 2 2 2 1 2 1 1 2 2 2 1 2 1 2 1 2 1 2 1 1 2 1 2 2 1 2 2 1 2 2 1 2 2 2 1 2 1 1 2 1 1 2 1 1 1 2 2 2 1 2 2 1 2 2 1 2 1 1 2 2 1 2 2 2 2 2 2 2 2 1 2 1 2 2 2 2 2 2 1 1 1 1 2 2 2 1 2 2 2 1 2 2 1 1 2 2 2 1 1 1 1 2 2 2 2 2 1 2 2 1 2 2 2 1 1 2 2 1 1 1 2 1 2 2 2 1 2 2 2 1 1 2 2 2 1 2 1 1 1 1 2 1 1 1 2 2 1 1 1 1 1 2 2 2 2 2 2 1 2 2 2 2 2 1 1 1 2 1 2 2 2 1 1 2 2 2 1 2 2 1 2 1 2 2 1 2 1 1 2 1 2 1 1 2 1 1 2 2 2 2 2 2 2 1 2 1 1 2 2 2 1 2 1 2 2 2 1 2 2 2 2 2 1 1 2 1 2 2 1 1 1 2 1 1 1 2 1 1 2 2 1 1 2 2 1 1 2 2 2 1 2 2 1 2 1 2 2 1 2 1 2 1 2 1 1 1 2 1 2 1 1 1 1 1 1 1 2 2 2 2 2 1 1 2 1 2 2 1 2 1 1 2 2 1 1 2 1 2 2 1 2 2 2 2 2 2 2 2 2 2 2 2 2 2 2 1 1 2 2 2 1 1 2 2 2 1 2 1 1 2 1 1 2 2 2 2 2 2 1 1 2 2 2 2 2 1 2 2 1 2 2 2 2 2 1 2 1 1 1 2 2 1 1 2 2 1 1 2 1 1 2 1 2 2 1 1 1 2 2 1 1 2 2 2 1 1 2 1 1 1 2 1 2 1 1 2 1 2 1 1 2 1 1 2 2 1 2 1 1 2 2 1 1 2 1 2 1 2 2 2 1 1 2 2 1 2 2 1 1 2 1 1 2 2 2 2 1 1 2 2 2 2 2 1 2 2 2 1 1 2 1 2 2 1 1 1 1 2 1 1 1 1 2 1 1 2 1 1 2 1 1 2 2 1 2 2 1 1 1 2 1 1 2 2 2 2 1 1 1 1 1 2 1 2 2 2 2 2 2 2 2 2 2 2 2 2 2 2 2 2 1 2 2 1 2 1 2 2 2 1 2 1 2 2 1 2 1 2 2 2 1 2 1 2 1 1 2 2 1 2 1 1 1 2 2 1 2 1 1 2 1 2 1 1 2 1 2 2 2 1 1 1 1 2 1 1 1 1 2 2 2 1 2 2 2 2 1 2 2 2 2 2 2 2 2 2 2 1 2 1 2 2 2 1 2 1 1 2 2 1 1 2 1 2 1 2 1 1 2 1 2 2 2 1 2 2 1 1 1 1 2 2 1 1 2 1 2 2 2 1 1 2 2 1 1 2 1 1 1 2 2 2 1 2 2 2 1 1 1 2 2 1 1 1 2 1 1 2 1 1 1 1 1 1 2 1 1 1 1 2 2 1 1 2 1 2 2 1 2 2 2 2 2 2 1 2 2 2 1 2 2 2 1 2 1 2 1 2 2 1 1 1 1 2 1 2 1 2 1 2 2 2 1 1 2 1 1 1 1 1 1 2 1 2 1 2 2 2 1 2 2 2 1 2 1 2 1 1 2 1 2 2 2 2 1 1 1 2 2 2 2 2 2 2 2 2 1 1 2 2 2 2 2 1 1 1 2 1 1 2 1 1 1 1 1 1 2 1 2 2 1 2 1 2 2 1 2 2 1 1 2 1 2 1 2 2 2 1 1 1 1 1 1 1 1 2 2 2 1 1 1 1 2 1 1 1 1 2 2 1 2 2 2 1 1 2 1 2 1 2 1 1 1 2 1 1 1 2 2 2 2 1 1 2 2 2 2 1 1 2 2 1 1 2 1 2 2 2 1 2 2 1 2 2 2 2 1 2 2 2 2 2 1 2 2 1 2 1 1 2 1 1 1 2 1 2 2 1 2 1 2 1 1 1 1 2 1 2 2 2 2 2 1 2 2 2 1 1 1 2 1 2 2 2 1 1 1 1 1 1 1 2 1 2 2 2 1 2 1 2 2 1 2 1 2 2 2 2 1 2 2 1 2 2 2 1 2 2 1 2 1 1 2 1 2 2 2 2 2 2 2 2 2 2 2 1 2 2 2 1 2 1 2 2 1 2 1 2 2 2 1 1 2 1 2 1 1 2 2 1 2 2 1 2 2 1 1 1 1 1 1 2 1 2 2 2 2 1 2 2 2 2 2 2 2 2 2 1 2 2 1 2 1 2 2 1 1 1 1 1 2 2 2 1 1 2 1 1 2 2 1 1 2 1 1 1 1 2 1 2 1 2 1 2 1 1 1 2 1 2 2 1 2 2 1 2 2 1 1 2 2 1 2 2 2 1 2 1 1 2 2 2 1 2 2 1 1 2 2 2 2 2 2 2 2 2 1 1 1 2 2 2 1 2 2 2 2 1 2 1 2 2 1 2 2 2 2 1 1 1 1 1 1 2 2 2 1 2 2 2 2 1 1 2 2 2 2 1 2 2 2 1 1 2 2 2 1 2 1 2 2 2 2 2 1 2 2 1 1 2 2 2 1 2 2 1 2 2 2 2 1 1 1 2 2 2 1 2 2 2 1 2 2 1 2 2 1 1 1 2 2 2 2 2 2 2 2 2 1 2 1 2 1 1 2 1 2 1 2 2 2 1 2 2 1 2 1 1 1 2 1 2 2 2 2 1 1 1 1 2 2 1 2 1 2 1 1 2 2 1 1 2 2 1 2 2 2 2 2 1 2 1 2 2 1 1 1 2 2 1 2 2 2 1 2 1 1 1 1 1 2 2 1 2 1 1 2 1 2 2 2 2 2 1 1 1 1 1 1 2 1 2 2 1 2 1 2 1 1 1 2 2 1 1 2 2 2 1 1 1 1 2 1 1 1 2 1 2 1 2 2 2 2 1 1 2 2 2 2 2 2 1 2 1 2 1 2 1 1 1 1 1 2 1 1 2 2 2 1 2 1 1 2 2 1 2 2 2 1 1 1 2 1 2 2 2 1 1 2 2 1 1 1 1 2 1 1 2 1 2 1 1 1 1 1 1 1 1 2 1 1 1 2 2 2 1 1 1 1 1 1 1 2 2 2 1 1 2 1 2 1 1 1 1 1 1 1 1 2 1 2 2 2 1 2 1 1 1 2 1 1 2 1 1 2 2 2 2 1 1 2 1 1 1 2 1 2 2 1 1 1 1 1 1 2 2 1 2 1 2 1 2 2 2 2 1 1 1 2 2 2 2 1 2 2 2 2 1 2 2 1 1 2 2 2 2 2 2 2 2 1 1 2 2 1 2 2 2 2 2 1 2 2 1 2 2 1 2 2 1 2 2 2 1 2 2 2 1 2 2 2 2 2 2 2 2 1 2 2 2 2 1 2 2 2 2 2 1 1 2 2 2 1 2 2 2 2 2 1 1 2 2 2 1 2 2 2 2 1 1 2 2 2 2 2 1 1 1 2 1 1 2 1 1 2 2 2 1 2 2 2 2 2 2 2 1 2 2 2 2 2 2 2 2 2 2 2 2 2 1 1 2 2 2 1 2 1 1 2 1 2 2 2 1 1 2 1 2 2 2 2 2 1 2 2 2 2 1 2 2 2 2 2 1 2 2 1 2 1 1 1 2 2 2 1 2 2 1 2 2 2 2 2 2 1 2 2 2 2 2 2 2 2 1 1 2 2 2 2 1 2 2 2 2 2 2 2 1 2 2 1 2 2 2 2 1 2 2 2 2 1 1 2 2 2 2 1 1 2 1 2 2 1 2 1 1 2 2 2 1 2 2 1 1 1 2 2 2 2 1 2 1 2 2 1 2 2 2 2 2 2 2 2 2 1 2 2 1 2 2 2 1 2 1 1 2 1 2 1 2 2 2 1 2 2 2 2 1 2 2 2 1 2 2 1 2 1 1 1 2 2 2 1 2 2 1 1 2 1 2 1 2 2 2 2 2 2 2 2 1 1 2 2 2 2 2 2 2 2 1 2 1 1 2 2 2 2 2 2 1 2 1 2 1 1 2 1 2 2 1 1 1 2 2 2 2 2 1 2 1 1 1 1 2 1 1 1 2 1 1 2 1 1 2 1 1 1 1 1 1 1 2 1 1 2 2 2 2 2 2 2 1 2 2 2 1 2 1 2 2 1 2 1 2 1 2 2 1 1 1 1 2 1 2 2 1 2 2 2 2 2 1 2 2 2 1 1 2 1 1 1 1 2 1 1 2 2 2 1 1 2 1 2 2 2 2 1 1 2 2 1 1 1 2 2 2 2 2 2 2 1 1 2 2 2 2 2 2 1 2 1 2 1 1 2 1 2 1 1 2 2 2 2 1 2 2 2 2 2 2 2 2 2 2 2 2 2 2 2 2 1 2 1 2 1 1 1 1 1 2 2 2 1 2 2 1 1 2 1 1 2 2 2 2 2 1 2 1 2 2 2 2 2 2 1 2 1 2 2 2 1 1 2 1 2 2 2 2 2 2 2 1 2 2 2 2 2 2 1 2 2 2 2 2 2 2 2 1 1 1 1 1 2 2 2 2 2 1 2 2 1 2 1 1 1 2 2 1 1 2 1 2 2 1 2 2 2 1 2 1 2 2 2 2 2 2 2 2 2 2 2 1 2 2 1 2 1 1 1 2 1 1 1 2 2 2 2 2 2 2 2 2 2 2 1 2 2 2 2 2 2 1 1 2 2 2 2 2 2 2 2 1 2 1 2 2 2 2 1 2 1 2 1 2 2 2 1 1 2 1 2 2 2 2 2 2 1 2 2 2 1 2 1 2 2 1 1 2 2 2 2 2 2 1 2 2 1 2 2 1 1 2 1 1 1 2 2 1 2 2 1 2 2 2 1 1 1 1 2 2 1 2 1 1 1 2 1 2 2 1 1 2 2 2 2 1 1 2 2 1 2 1 2 2 2 2 1 2 2 2 2 2 2 2 2 1 2 2 1 2 2 2 2 2 2 2 1 2 1 2 2 2 2 2 1 2 2 2 1 2 1 1 1 1 2 2 2 2 2 1 2 2 2 2 2 2 2 2 2 2 2 2 2 2 1 1 2 2 2 2 2 2 2 2 1 1 1 2 2 2 2 2 2 2 1 1 2 1 1 1 2 2 2 2 1 2 1 2 1 2 2 2 1 1 1 2 2 1 2 2 1 1 1 1 1 1 2 2 1 2 2 2 2 2 2 1 2 2 1 1 2 1 1 1 1 1 2 2 1 1 1 2 2 2 2 1 2 1 1 1 1 1 2 1 2 2 1 2 2 2 2 2 1 1 1 1 2 2 1 2 2 2 1 2 2 2 2 2 2 2 2 2 2 1 2 2 2 2 2 2 1 2 2 2 2 2 1 1 2 1 1 1 2 2 1 2 2 2 2 2 2 2 1 1 2 2 2 1 1 1 2 2 1 1 1 1 2 1 1 2 1 1 1 1 2 1 2 1 2 1 2 1 2 1 1 2 1 2 1 2 2 2 2 2 2 1 2 1 2 1 1 1 1 1 2 1 1 1 2 2 2 2 2 2 2 1 1 2 2 1 1 2 1 2 2 1 1 1 1 1 2 2 2 2 2 2 1 1 1 1 1 2 2 2 2 2 1 2 1 2 2 2 1 1 2 2 2 2 2 2 2 2 2 1 2 2 1 1 1 2 2 1 2 1 2 2 2 2 1 2 2 1 2 2 1 2 2 2 2 2 2 1 1 2 2 2 2 1 2 1 1 2 2 2 1 1 2 2 2 2 2 1 1 2 2 2 2 2 2 2 2 1 1 1 2 1 2 2 1 1 2 2 2 2 1 2 1 2 2 2 1 1 2 2 1 1 2 2 2 1 2 2 2 2 2 1 2 2 2 2 2 1 2 2 2 2 2 2 1 2 2 2 2 2 2 2 2 2 2 2 1 2 2 2 2 2 2 1 1 2 2 2 2 1 1 2 1 1 2 2 1 2 2 2 1 2 1 2 2 2 2 2 2 2 1 1 2 1 2 2 2 1 1 2 2 1 1 1 2 1 2 1 2 1 1 1 1 2 1 2 2 1 1 2 2 1 1 2 2 2 1 2 1 2 1 2 1 1 1 1 2 1 2 1 1 2 2 2 2 1 1 1 1 2 1 2 1 2 2 1 2 1 1 2 1 1 2 1 2 1 2 2 2 1 2 1 2 2 1 1 1 1 2 1 1 1 2 1 2 1 1 2 2 1 1 1 1 1 1 1 1 1 1 1 2 1 1 2 1 1 1 1 1 1 2 1 1 1 2 1 2 2 1 2 1 2 2 2 1 2 2 2 2 2 2 2 2 1 1 2 1 2 1 2 2 2 2 1 1 1 2 1 1 1 2 2 2 1 2 2 2 2 2 2 2 1 2 2 1 1 2 1 1 1 2 2 2 1 2 2 2 2 2 1 2 1 2 2 2 2 2 1 2 1 2 1 1 2 2 1 2 1 1 2 2 1 2 1 1 2 2 2 1 2 1 1 1 1 2 1 1 2 2 1 2 2 2 2 2 2 1 2 2 2 1 2 2 2 2 1 1 2 1 1 2 1 1 1 2 1 2 2 2 2 2 2 1 1 1 2 2 1 1 1 2 1 2 1 1 1 1 2 1 2 2 2 2 2 2 2 1 1 2 1 1 2 1 2 2 2 1 2 2 2 1 2 2 2 2 2 2 2 2 2 2 2 2 1 2 2 2 2 2 2 2 1 1 2 1 2 1 2 2 1 1 1 1 2 2 2 2 2 2 2 2 1 2 1 2 2 2 2 2 1 2 2 2 1 2 2 2 1 2 2 2 1 2 1 1 1 2 1 2 1 1 2 1 1 1 2 1 2 2 1 2 2 2 1 2 1 2 1 2 2 1 2 2 2 2 2 2 2 2 2 1 2 1 2 2 1 2 1 1 2 2 1 1 1 2 2 2 2 1 1 2 2 2 2 2 2 2 2 2 2 2 1 2 2 1 1 2 2 2 2 2 2 1 2 1 1 2 2 2 2 2 2 2 2 2 1 1 2 2 1 2 1 1 2 1 2 2 2 2 1 1 2 1 2 1 2 2 1 1 2 1 2 1 2 1 2 2 1 2 2 2 1 1 1 1 2 1 1 1 1 1 1 1 2 2 2 1 1 1 1 1 1 1 2 2 2 1 2 1 2 2 2 2 2 1 2 1 2 1 2 2 2 1 2 2 2 1 2 1 1 2 2 2 2 2 1 1 2 1 2 2 2 2 2 2 1 1 1 2 1 1 2 2 2 1 1 2 1 1 2 1 2 1 1 2 1 1 1 2 1 1 1 1 2 2 1 2 1 2 2 2 1 2 2 1 1 2 1 1 2 1 2 2 2 1 2 2 1 1 2 2 1 1 1 2 2 2 1 2 1 1 1 1 1 2 1 1 1 1 2 2 2 2 1 1 1 1 2 1 2 1 2 1 1 1 1 2 1 2 2 1 2 1 2 2 2 2 1 1 2 2 2 2 1 2 2 1 2 2 2 2 2 2 2 2 1 2 2 1 2 1 1 2 1 1 2 1 2 2 2 1 2 1 2 2 2 1 1 2 1 2 2 1 1 1 2 2 1 2 1 1 1 2 1 2 1 2 1 2 1 2 1 2 1 2 1 2 2 1 2 1 2 1 1 2 2 2 2 1 1 1 1 1 1 1 1 2 2 2 1 1 2 2 2 1 2 2 2 1 2 2 2 1 2 2 2 2 1 2 2 2 2 2 2 2 2 2 2 2 2 2 2 2 2 1 2 2 2 2 1 1 2 2 1 2 1 1 2 2 1 2 1 2 2 2 1 2 2 2 2 2 1 1 1 2 2 2 1 2 2 2 2 2 2 2 2 1 2 1 1 1 2 2 2 2 2 1 1 2 2 1 2 2 2 1 1 2 2 1 2 1 2 2 2 2 2 2 2 2 1 2 2 2 2 2 2 2 2 2 2 1 2 1 1 2 2 1 1 1 1 2 1 1 1 1 1 1 1 2 2 2 1 2 2 2 1 2 2 1 1 2 1 2 1 2 2 1 2 2 2 2 2 2 2 2 2 1 2 2 2 2 2 2 1 2 2 1 2 2 2 2 2 2 1 2 2 2 2 1 2 1 2 2 2 1 2 2 1 2 2 1 2 2 2 2 2 2 2 1 1 2 2 2 2 2 2 2 1 2 2 1 2 2 1 2 1 1 1 1 2 1 1 1 1 1 1 1 1 1 1 2 1 2 2 2 2 1 2 2 1 1 1 1 1 2 2 1 1 1 1 1 1 2 1 2 1 1 1 1 1 2 1 2 1 2 1 2 2 2 1 2 1 2 2 2 2 2 1 2 1 1 2 1 1 1 2 2 1 1 2 2 1 1 1 1 2 2 2 2 2 2 2 1 2 2 2 2 1 2 1 1 2 1 1 2 2 2 2 2 1 1 2 2 1 2 1 1 2 1 1 1 2 1 1 1 1 2 2 1 1 2 1 2 1 1 1 2 2 1 2 1 2 2 2 1 2 1 2 2 2 2 1 1 1 2 2 2 2 1 2 2 1 2 1 2 2 2 1 2 2 2 2 1 1 2 1 1 2 1 2 2 2 2 1 1 1 1 1 1 1 2 2 1 1 1 1 1 2 2 2 1 2 2 1 1 2 2 2 1 1 1 1 2 1 1 2 2 2 2 2 1 2 2 1 2 2 2 1 2 2 2 2 2 1 2 2 2 2 1 2 2 1 1 2 2 2 1 2 1 2 2 2 2 1 1 1 2 2 2 1 1 2 2 1 2 1 2 1 1 1 1 2 2 1 2 1 1 1 1 2 2 2 1 1 2 2 1 2 2 2 2 1 2 2 1 1 1 1 1 2 1 1 1 1 2 2 2 2 1 2 1 2 1 1 1 2 2 2 1 2 1 2 2 2 2 2 2 2 1 1 2 2 1 1 1 1 1 1 1 1 1 2 1 2 2 2 1 2 2 1 1 2 2 1 1 2 2 2 2 2 2 2 1 1 2 2 2 2 1 1 1 2 2 1 1 1 1 1 1 1 2 1 2 1 2 2 2 2 2 2 1 1 2 2 2 2 2 2 2 2 1 1 1 2 2 1 2 1 2 1 1 2 1 2 2 1 2 2 1 1 2 1 1 2 1 1 1 1 2 2 2 2 2 1 2 1 2 1 2 2 2 1 2 2 1 2 2 2 1 2 1 1 1 1 1 2 1 1 1 2 1 1 2 1 1 1 2 1 1 2 1 1 2 1 1 1 2 2 2 2 2 2 2 2 1 1 2 1 2 1 2 2 2 2 1 2 1 2 1 2 2 2 2 2 1 1 2 1 1 2 1 2 2 1 1 2 2 2 2 1 2 2 1 2 2 1 2 2 1 2 2 2 1 1 1 1 2 1 2 2 1 2 2 2 1 2 2 2 2 2 2 1 1 1 2 2 2 1 1 1 1 2 1 1 2 2 1 2 1 2 1 2 2 2 1 1 2 1 2 1 2 1 2 2 2 1 2 2 2 1 2 2 2 2 2 2 1 1 2 1 1 2 1 2 2 2 2 1 2 2 1 1 2 1 2 2 1 1 2 2 1 2 2 2 2 2 2 2 2 1 2 1 1 2 2 2 2 2 2 2 1 2 2 2 2 2 2 1 1 2 2 2 2 1 1 1 1 2 2 2 1 2 2 2 2 1 1 1 2 2 1 2 1 2 2 2 2 2 2 2 2 1 1 1 2 1 1 1 2 1 1 1 1 1 1 2 1 2 2 2 1 2 1 1 1 2 1 1 1 2 1 2 2 1 1 1 2 2 1 1 1 1 1 1 1 2 1 2 1 1 2 1 2 2 2 1 1 1 1 2 1 1 1 1 2 1 1 1 1 2 1 1 2 2 1 2 1 2 1 2 2 1 1 1 1 2 1 1 2 2 2 1 2 1 2 2 2 2 2 1 1 1 1 2 2 1 2 1 1 1 1 2 1 1 1 2 2 2 1 1 2 2 1 2 2 2 2 2 2 1 2 1 1 2 1 1 2 1 2 1 1 1 2 1 2 1 1 2 2 2 1 2 1 1 2 2 2 2 2 2 1 1 2 2 1 2 2 1 2 2 2 2 2 1 2 1 2 2 1 2 1 2 1 2 2 2 2 2 1 1 1 2 1 2 1 2 1 2 1 1 1 2 1 1 2 1 2 1 2 2 2 2 2 2 2 1 1 2 1 2 1 1 2 1 2 2 1 2 2 1 1 2 1 2 2 2 2 2 1 2 2 2 2 2 2 1 1 1 2 1 2 2 2 1 2 2 1 1 2 2 1 2 1 2 2 2 1 2 1 2 1 1 1 1 1 2 1 1 1 1 2 1 1 2 1 2 1 2 2 2 1 1 1 2 1 1 2 2 2 1 2 1 1 1 1 1 1 1 2 1 2 2 2 1 1 2 2 2 2 2 2 2 2 2 2 2 2 2 1 2 2 1 2 2 2 1 1 1 2 1 1 2 2 1 1 1 2 1 1 2 2 2 1 2 2 2 2 2 2 2 2 2 2 2 2 2 1 1 2 2 1 2 1 2 2 2 2 1 2 1 2 1 2 2 2 2 2 2 2 2 2 1 1 1 2 2 2 1 2 1 1 1 1 1 1 2 1 1 2 2 1 2 2 2 2 2 2 1 1 1 2 2 2 2 1 1 1 1 1 2 1 1 1 1 1 1 1 1 2 2 2 2 2 1 2 1 1 1 2 1 2 2 2 2 2 2 1 2 1 2 1 1 2 2 1 1 1 2 2 2 2 2 2 2 2 2 2 2 2 2 2 2 2 2 2 1 2 2 2 2 2 1 1 1 2 2 2 1 2 2 1 1 1 2 2 2 1 2 1 2 1 2 2 2 2 1 1 1 1 2 1 1 1 1 2 1 1 2 2 2 2 1 2 1 1 1 1 2 2 1 1 1 1 1 2 2 2 1 2 1 1 1 2 1 2 2 1 2 1 1 2 2 1 2 1 2 1 2 2 2 1 1 1 1 1 1 1 2 1 2 1 1 2 2 1 2 1 2 1 1 1 1 1 1 1 2 2 1 1 2 1 2 1 2 2 1 1 2 1 2 2 1 1 2 2 2 2 2 2 2 2 2 2 1 2 2 1 1 1 2 1 1 2 1 1 2 2 1 2 2 2 1 1 1 2 2 1 2 2 2 1 2 2 2 2 1 2 2 2 2 1 1 1 2 2 1 2 1 2 1 2 1 1 2 2 1 1 1 1 2 2 2 1 1 2 2 1 2 1 2 2 2 1 2 1 2 1 1 1 1 1 2 2 2 1 1 1 1 1 1 1 2 1 2 1 2 2 2 2 1 2 2 1 2 2 2 1 2 2 2 1 1 2 2 2 2 1 2 2 2 2 2 2 2 2 1 1 2 1 2 1 1 1 1 1 2 2 2 2 2 2 2 1 2 2 1 2 1 2 2 2 1 2 1 2 1 1 1 2 1 1 2 1 2 1 2 2 1 2 2 1 2 1 2 1 2 2 1 2 1 2 1 1 1 1 1 1 1 2 1 1 1 2 2 1 2 2 2 1 2 2 2 2 2 2 1 1 1 2 2 2 2 2 2 1 1 2 2 2 2 2 1 2 1 2 2 1 2 1 2 1 2 1 2 1 2 2 1 2 2 2 1 1 2 2 2 2 2 2 2 1 1 1 2 1 1 2 1 2 2 2 1 1 2 1 1 1 1 2 2 1 1 1 2 2 2 1 2 1 1 2 2 1 2 2 2 2 1 2 2 1 2 1 2 1 1 2 1 2 1 2 2 1 2 2 1 2 2 1 1 2 2 1 2 2 1 2 2 1 2 1 2 2 2 1 1 2 2 2 1 1 2 1 1 1 2 1 1 2 1 1 2 2 1 1 1 1 2 2 2 1 2 2 1 2 1 2 2 1 2 2 2 1 2 1 2 1 2 1 2 2 2 2 1 2 2 2 2 1 2 2 2 2 1 1 2 1 1 1 2 1 1 1 1 2 1 2 2 2 2 2 1 2 2 1 1 2 2 2 1 2 2 2 2 1 2 2 2 1 1 1 1 2 1 1 1 1 1 1 2 2 2 1 2 1 2 2 2 2 1 1 1 2 2 1 1 2 1 2 1 2 2 1 2 1 2 1 2 1 1 1 1 1 2 1 1 2 1 1 2 1 2 2 2 2 2 1 2 1 2 2 2 1 1 1 1 2 1 1 2 1 1 2 1 2 1 1 2 1 1 1 1 1 2 1 1 2 1 1 2 2 1 1 1 1 2 1 1 2 2 2 1 1 2 1 1 2 2 2 2 2 2 1 1 2 2 1 2 2 2 2 1 2 1 2 1 2 2 1 2 1 1 2 1 2 1 2 1 2 1 2 2 1 2 1 1 1 1 2 1 1 2 2 1 2 2 1 1 2 1 2 1 2 2 2 2 2 2 1 2 1 2 2 1 1 1 2 2 2 2 1 1 2 2 1 2 2 1 1 1 2 2 1 2 2 1 2 2 2 1 2 2 1 2 2 2 2 1 1 2 1 2 2 1 1 2 2 2 2 2 1 1 1 2 2 2 1 1 1 2 2 2 1 1 1 2 2 1 2 1 1 2 1 2 1 2 1 2 2 1 2 2 1 1 2 1 2 1 1 1 1 1 1 1 1 1 2 1 2 1 1 2 2 2 1 1 1 1 2 2 2 2 1 2 1 2 1 1 2 1 2 2 2 1 1 2 1 2 1 2 1 1 2 2 1 2 2 1 1 1 1 1 2 2 2 1 1 1 1 1 2 2 2 1 2 1 2 1 1 2 1 1 1 2 1 2 1 2 1 1 1 1 1 2 2 1 1 1 1 2 2 1 2 2 2 1 1 2 2 1 2 2 1 2 2 1 2 1 2 1 2 2 1 1 1 1 2 2 1 1 2 1 2 2 2 2 1 2 2 2 1 2 2 1 1 1 1 2 2 2 1 1 1 2 1 2 1 2 1 1 1 1 1 2 2 2 1 2 1 2 2 2 1 2 1 1 1 1 2 1 1 2 1 2 2 2 2 2 2 2 2 2 2 1 2 2 1 1 1 2 2 2 1 2 1 2 2 2 2 2 2 2 2 2 2 2 2 2 1 2 2 1 1 2 2 2 1 1 1 1 2 1 1 2 1 1 1 1 1 2 2 2 2 1 1 2 2 2 1 2 1 2 2 2 2 2 1 2 2 1 1 2 2 1 2 1 2 2 2 1 1 2 2 1 2 1 2 1 2 2 2 1 1 2 2 1 1 1 1 1 2 1 2 2 2 2 2 2 1 1 1 2 2 2 2 2 1 2 2 1 1 1 1 2 2 2 2 2 2 1 1 2 1 1 2 2 1 2 2 2 1 1 1 2 2 2 1 2 1 2 1 2 2 2 2 2 2 2 2 1 1 2 1 2 2 2 2 2 1 2 1 2 2 2 2 2 1 1 1 2 1 1 1 2 2 1 2 2 2 2 2 2 1 1 2 2 2 1 1 2 2 2 2 2 1 1 2 2 2 1 2 2 2 2 1 1 2 2 2 2 2 2 2 2 2 1 2 1 2 1 1 1 2 2 1 2 2 2 1 2 2 2 1 1 1 2 2 2 2 2 2 2 1 2 1 1 2 2 2 2 1 1 1 2 2 1 2 1 1 2 1 1 2 2 2 1 1 2 2 1 1 2 2 1 1 1 1 1 1 2 2 1 1 1 1 2 1 2 2 2 1 2 2 1 1 2 2 2 2 1 2 1 2 1 1 1 2 1 2 1 2 1 1 1 1 2 2 2 1 2 2 2 2 2 2 2 2 2 1 2 1 2 2 2 2 2 2 2 2 2 1 2 2 2 2 2 1 2 1 2 1 1 1 2 2 2 1 1 2 2 2 2 1 2 2 2 2 2 1 1 2 2 2 2 1 2 2 2 1 1 1 1 1 2 2 2 2 2 1 2 1 2 1 1 2 1 2 1 1 2 1 1 2 1 2 2 1 1 1 1 2 2 1 2 1 2 2 2 1 1 2 1 2 1 2 1 1 1 1 1 2 2 1 1 1 2 1 1 2 2 2 1 1 1 1 1 2 1 2 1 1 2 2 1 1 2 2 1 2 2 2 2 1 2 2 2 1 2 2 2 1 2 2 2 2 2 2 1 2 1 1 1 2 2 2 2 2 1 2 2 2 2 1 2 2 2 2 2 1 1 2 2 2 1 1 2 1 2 2 2 2 2 2 2 2 2 2 2 1 2 2 2 1 2 1 2 1 1 1 1 2 2 2 2 2 2 2 1 2 1 1 2 2 2 2 1 1 1 2 1 2 1 2 1 2 2 2 1 2 2 1 2 2 1 1 1 2 2 2 2 1 2 2 1 2 2 1 1 2 1 2 2 1 1 1 1 1 1 1 1 1 1 1 1 2 1 1 2 1 2 2 1 1 2 2 2 2 2 2 2 1 2 1 2 2 1 1 2 2 1 1 1 2 2 2 1 2 1 1 2 1 1 2 1 1 1 1 2 2 2 2 1 1 1 2 2 1 2 1 1 1 1 2 2 2 1 1 1 2 1 1 2 1 1 2 1 2 1 1 2 2 1 1 2 1 1 2 2 2 2 2 2 2 1 2 2 1 1 2 2 2 1 1 1 1 1 1 1 2 1 1 1 2 1 2 1 2 1 1 1 1 2 2 2 1 2 2 1 2 2 2 2 2 2 2 1 2 1 2 2 2 2 2 1 1 2 1 2 1 2 1 1 1 2 2 1 2 1 2 1 1 1 1 1 1 1 1 2 1 1 1 2 2 1 2 1 2 2 1 1 1 1 1 1 2 2 1 2 2 2 2 2 1 2 2 2 2 1 2 2 2 1 1 1 2 2 2 1 1 1 1 2 1 1 1 2 1 1 1 2 1 2 1 1 2 2 2 1 1 1 1 2 2 1 2 2 2 1 2 2 2 2 1 1 1 1 1 2 1 2 2 1 1 1 1 2 2 1 2 2 2 1 2 1 2 1 1 2 2 1 2 1 2 1 2 1 1 1 2 2 1 1 2 1 2 2 1 1 1 1 2 1 2 2 1 1 1 2 1 1 1 2 2 2 1 2 2 1 2 1 2 2 2 2 2 2 1 2 2 2 1 1 1 2 2 2 1 2 2 2 2 1 2 2 1 2 1 1 1 2 1 1 2 1 2 2 1 1 1 1 1 1 1 2 2 2 2 2 2 1 2 2 2 2 1 2 1 1 1 2 1 2 1 2 2 2 1 2 1 1 2 2 2 2 2 1 1 2 2 2 1 2 2 2 2 2 2 1 2 2 2 2 2 2 2 1 2 2 2 2 1 1 2 1 2 1 2 2 2 2 2 2 1 2 2 1 2 2 2 2 2 1 2 2 2 2 2 2 2 2 2 2 2 1 2 2 1 2 1 1 1 2 1 2 2 2 2 2 2 1 2 1 2 1 2 1 2 1 2 1 1 2 1 2 2 2 1 2 1 2 2 2 1 2 1 1 1 2 1 1 1 1 1 2 2 2 1 2 1 1 1 2 2 1 1 1 2 1 1 1 2 1 1 2 2 2 2 2 1 1 2 1 2 2 2 1 2 2 2 2 2 2 2 2 1 2 1 1 1 2 1 1 2 1 2 1 2 1 2 2 2 2 1 1 2 2 2 1 1 2 2 1 1 2 2 1 1 1 1 1 1 2 2 2 2 2 2 2 2 1 1 1 2 2 2 1 2 2 2 2 2 1 1 2 2 1 2 2 2 2 1 2 1 1 2 1 1 2 1 2 2 1 2 1 2 1 2 2 2 1 2 2 2 2 1 2 2 1 2 1 1 1 1 1 2 2 1 1 1 1 2 1 1 1 2 1 2 1 1 1 1 1 2 2 1 2 2 2 2 2 1 1 2 1 1 2 1 2 2 2 2 1 1 1 1 1 2 2 2 2 2 1 2 2 1 2 1 1 2 2 1 1 2 2 2 2 2 2 2 2 2 2 1 2 2 2 2 2 2 2 2 2 2 2 1 1 2 1 2 2 2 1 2 2 2 1 2 1 2 1 2 1 1 2 1 2 2 2 2 2 1 2 1 2 1 2 1 1 1 1 1 1 1 1 2 2 1 1 2 1 1 1 1 1 2 1 2 2 1 2 1 1 2 1 2 1 2 1 2 2 2 2 2 2 2 1 2 2 2 2 1 2 1 2 2 2 2 2 2 2 2 2 2 1 2 1 1 2 1 1 1 2 2 2 1 2 2 2 1 1 1 2 2 2 2 2 2 2 1 1 1 1 1 1 1 1 2 1 1 2 2 1 2 1 1 2 1 1 2 2 2 1 2 2 2 2 2 2 1 1 1 1 2 2 2 2 2 2 1 2 1 2 2 2 2 1 2 2 2 1 2 2 1 2 1 2 2 2 1 2 1 2 2 2 2 2 2 1 1 2 2 2 1 1 1 2 2 2 2 1 2 1 2 1 1 1 1 1 1 1 1 2 1 2 1 2 2 1 2 1 2 2 1 1 1 1 1 1 2 2 1 2 1 2 2 2 2 1 2 2 2 2 2 2 2 1 1 1 2 2 2 1 1 2 1 1 1 2 1 2 1 1 1 1 1 1 1 2 1 2 1 1 1 2 2 1 1 2 1 2 2 2 2 2 1 2 2 2 1 1 1 2 1 2 2 2 2 1 2 1 1 1 2 2 1 1 2 1 1 2 2 1 1 1 2 1 1 1 1 2 2 2 1 1 1 2 2 2 1 2 1 2 1 2 2 2 2 1 1 1 1 1 2 2 2 2 2 2 1 2 1 1 1 2 2 2 2 1 2 2 2 2 2 1 2 2 2 2 2 1 1 2 1 2 1 2 2 1 1 2 2 1 1 2 2 2 1 2 2 2 2 2 2 1 2 2 1 2 2 1 2 1 1 2 1 2 2 2 2 1 1 1 1 1 2 1 1 1 2 1 1 2 2 2 1 2 2 1 2 2 2 2 2 2 1 1 1 1 2 2 2 2 1 2 1 1 2 2 1 1 1 1 2 2 2 2 1 1 1 2 2 2 2 2 2 1 2 2 2 2 1 2 1 2 2 1 2 2 2 1 2 2 2 2 2 2 2 2 1 2 2 1 2 1 2 2 1 1 2 2 2 1 2 2 2 1 2 1 1 1 1 2 1 2 2 2 2 2 2 1 2 1 1 1 2 1 1 2 2 2 1 2 2 1 2 1 1 2 1 1 1 1 1 1 1 2 1 1 1 2 2 2 1 1 1 2 1 2 1 2 2 2 1 2 2 1 2 2 2 2 2 2 2 1 2 2 1 2 2 2 2 2 1 1 1 1 2 2 2 2 2 1 2 2 2 2 1 2 2 2 2 1 2 2 1 1 1 2 1 2 2 2 1 2 1 1 2 2 1 1 1 2 2 2 2 2 1 1 1 1 1 2 2 1 1 2 2 1 2 2 1 2 2 1 2 1 2 2 1 2 2 1 2 2 2 2 1 1 2 1 2 2 2 1 1 1 2 2 1 1 1 1 1 2 2 1 1 2 1 2 2 2 1 2 1 2 1 1 2 1 1 2 2 1 1 2 1 2 1 1 2 2 2 2 1 1 1 1 1 1 2 1 1 1 2 1 2 2 2 1 1 1 2 2 1 2 2 2 2 2 2 1 2 2 2 1 1 1 1 2 2 1 1 2 1 2 2 1 2 2 1 2 2 1 2 1 2 1 1 1 1 2 1 2 2 1 1 2 1 2 1 2 2 1 2 2 1 1 1 2 2 2 1 1 1 2 2 1 1 2 2 2 1 1 1 2 1 2 1 1 1 1 2 2 2 1 2 2 2 2 2 2 1 1 1 2 2 1 2 2 2 2 2 2 2 2 2 2 1 2 2 2 2 2 2 1 2 2 2 1 2 2 2 2 1 1 2 1 1 1 2 1 2 2 2 1 1 1 1 2 1 2 1 2 2 2 2 2 1 2 2 2 2 2 1 1 1 1 1 2 2 1 1 2 2 2 2 1 1 2 2 1 1 2 1 2 1 2 2 2 2 1 2 2 1 2 2 2 1 2 2 2 1 2 1 1 2 2 1 2 2 2 2 1 2 2 1 2 2 2 2 2 2 2 2 2 2 2 2 2 2 2 2 2 2 2 2 2 1 1 1 2 2 1 1 1 1 2 1 2 1 1 1 1 1 1 1 2 1 2 2 2 2 2 2 2 2 2 2 1 1 2 1 2 1 1 2 1 2 2 2 2 2 1 2 2 2 2 2 2 2 2 1 1 1 2 2 2 2 2 2 2 2 1 2 2 2 2 2 1 2 1 2 2 1 2 2 1 1 2 1 2 1 1 2 2 1 1 1 2 2 1 1 2 2 2 2 1 1 2 1 2 2 2 1 2 2 2 2 2 1 1 2 1 2 1 2 2 1 1 2 2 1 2 1 1 2 2 2 1 2 2 2 2 1 2 2 1 1 2 2 2 2 2 1 1 2 2 1 2 2 2 2 2 1 2 2 1 2 2 2 2 2 1 2 1 2 1 2 2 2 1 2 2 2 1 2 2 2 2 2 1 2 2 1 1 2 2 2 2 1 2 1 1 1 1 2 1 2 1 2 1 1 1 1 1 1 1 1 2 1 2 2 1 2 1 1 2 2 1 1 1 1 2 1 2 2 2 1 1 1 1 1 1 2 2 2 1 1 2 1 2 1 2 1 2 1 1
  000001  010008 1 2 1 2 2 1 2 2 1 1 1 1 2 2 1 2 1 1 2 2 1 1 2 1 2 1 2 2 2 2 2 2 2 2 2 1 2 1 2 1 2 2 1 2 2 2 1 2 1 2 2 2 1 2 2 2 2 2 1 2 2 2 2 2 1 1 2 1 1 2 1 1 2 2 2 1 2 1 1 2 2 2 2 1 1 1 1 2 1 2 1 1 2 1 1 1 2 2 1 2 2 1 2 2 2 1 2 2 2 1 2 2 2 2 2 2 2 2 1 1 2 2 2 2 1 2 1 2 2 2 2 2 2 2 1 2 1 1 2 2 2 2 1 1 1 1 1 2 1 1 2 2 2 1 1 1 1 1 1 1 1 1 1 1 1 1 1 2 1 2 1 2 1 1 1 1 2 1 2 2 2 2 2 2 2 2 2 2 2 2 2 2 2 1 1 2 1 1 2 1 2 1 1 2 2 2 1 1 2 1 2 2 2 2 2 2 1 1 2 1 2 1 2 1 1 2 2 2 2 2 2 1 2 2 2 2 2 2 2 2 1 1 2 1 2 2 2 2 1 2 2 2 2 2 2 1 1 2 2 1 2 2 1 2 1 1 2 1 2 2 2 2 2 1 1 1 1 2 2 1 2 1 2 2 2 2 2 1 1 1 2 2 1 2 1 1 1 2 2 1 1 1 1 1 2 2 1 2 1 1 2 2 1 1 1 2 2 2 1 2 1 1 1 2 2 2 2 1 2 2 2 2 2 2 1 1 2 2 2 1 2 2 2 2 2 2 2 2 1 2 1 1 2 1 2 2 2 2 1 2 2 1 1 1 2 1 1 2 2 1 2 2 1 2 2 2 1 1 1 2 1 2 2 2 2 2 1 1 1 1 2 1 2 2 2 2 2 2 2 2 2 1 1 1 1 1 2 1 2 1 2 1 1 1 2 1 2 2 1 2 2 2 1 1 1 1 2 2 1 2 2 2 1 1 1 1 2 2 1 1 2 1 2 1 1 1 1 2 2 2 2 1 1 2 2 1 1 1 1 1 1 1 1 1 1 2 1 1 1 2 2 1 2 2 1 2 1 1 2 2 2 2 2 1 1 1 1 2 2 1 1 1 2 1 1 2 1 1 1 2 1 2 1 2 1 2 1 2 2 2 1 2 1 2 1 2 1 1 1 1 1 1 2 2 1 2 1 2 1 1 1 2 1 1 2 1 1 2 1 1 2 2 1 1 1 2 1 2 2 1 1 2 1 1 1 1 1 2 2 2 1 1 1 1 2 1 1 1 2 1 1 1 1 1 1 2 2 1 2 1 2 1 1 2 1 2 2 2 1 2 1 1 2 1 2 1 1 1 2 1 2 1 2 1 1 1 1 2 2 2 2 2 1 1 2 2 2 1 2 1 2 2 2 2 2 1 2 1 2 1 1 2 2 1 2 2 2 2 1 2 1 2 1 2 1 2 2 2 2 2 2 2 2 2 1 2 2 2 2 2 1 1 2 2 2 1 2 2 2 1 1 1 2 2 2 2 2 1 2 2 2 2 2 1 1 1 2 2 2 2 2 2 2 1 2 2 2 2 2 2 2 2 2 1 2 1 2 2 2 2 1 1 1 2 2 2 2 2 1 2 2 2 1 2 1 1 2 2 1 1 1 1 2 2 1 2 1 2 2 2 2 2 1 2 2 1 1 1 1 1 1 2 2 2 2 2 2 2 2 2 2 1 2 1 2 2 2 2 2 2 2 1 2 2 1 1 1 2 2 1 1 1 2 2 1 2 1 1 2 1 1 2 1 1 1 2 1 1 1 1 2 2 1 2 2 2 1 2 1 2 1 1 1 1 2 2 2 2 2 1 1 1 2 2 2 2 2 1 1 1 1 2 1 1 2 2 1 2 1 2 1 1 2 1 1 1 1 2 1 2 1 1 2 1 1 2 2 2 2 2 2 2 2 2 2 1 2 2 2 1 1 1 2 2 2 2 1 2 2 2 1 2 1 1 1 1 2 1 1 1 2 2 2 2 2 1 1 1 2 2 2 1 2 2 1 2 1 1 2 2 2 1 2 1 2 1 1 1 1 2 1 2 1 1 2 1 2 2 1 2 2 1 2 1 1 1 2 1 1 1 2 2 1 2 1 1 1 1 1 1 1 2 2 1 1 2 2 2 1 2 2 2 2 2 1 2 1 2 1 1 1 1 2 1 2 2 2 2 2 2 1 1 2 2 2 1 1 1 1 2 2 1 1 2 2 1 1 1 2 2 2 2 1 2 2 1 2 2 1 1 2 1 1 2 1 2 1 1 2 1 1 1 2 1 1 2 2 2 1 2 2 1 2 2 2 2 2 1 2 1 1 2 2 2 1 2 1 2 2 2 1 2 2 2 1 1 1 2 1 1 2 1 1 2 2 1 1 1 2 2 2 2 1 1 2 2 1 2 2 2 2 1 1 2 1 1 2 1 1 2 1 1 2 1 2 2 1 2 1 2 2 2 1 2 2 1 2 2 1 1 2 2 2 1 2 2 2 2 1 2 2 2 2 1 2 1 2 1 2 1 1 2 2 2 1 1 2 2 1 2 2 1 1 1 2 2 2 1 2 2 1 2 2 1 2 1 1 1 2 1 2 1 2 1 1 1 2 2 2 1 2 2 2 2 2 2 2 2 2 1 1 2 2 1 2 2 1 2 2 2 2 2 2 2 2 2 1 2 2 2 2 1 2 1 1 1 1 1 1 1 1 1 2 1 1 2 1 1 2 1 2 2 1 2 2 1 1 2 2 2 1 1 2 2 2 2 2 1 2 2 1 2 2 2 2 1 2 2 1 2 2 2 2 1 1 2 2 1 1 2 2 2 2 1 2 2 2 2 1 2 2 2 2 2 2 2 2 1 1 2 2 2 2 2 2 2 2 2 2 1 2 2 1 2 2 2 2 2 2 2 2 2 2 2 1 1 2 1 2 2 2 2 2 2 2 2 2 2 2 2 2 2 1 2 1 2 2 1 2 1 2 2 2 2 1 2 2 2 2 2 1 1 2 2 2 2 2 1 1 2 1 2 2 2 2 2 2 2 2 1 1 1 2 2 1 2 2 2 2 2 1 2 2 2 1 2 2 2 2 2 2 1 1 1 2 1 2 2 1 2 2 2 2 2 2 2 2 1 1 2 1 1 2 2 1 1 2 1 2 2 1 1 2 2 2 2 2 1 2 2 1 1 2 2 2 1 1 2 1 2 2 2 2 2 2 2 2 2 1 2 2 1 2 2 1 2 2 2 1 1 2 1 2 1 1 1 2 1 2 2 1 2 2 2 2 2 2 2 1 2 2 2 2 2 2 1 2 2 1 1 2 2 2 2 2 2 1 1 2 2 1 2 2 1 1 1 1 2 2 2 2 2 1 2 2 2 2 1 1 2 2 2 1 2 2 1 1 2 1 1 1 1 1 1 2 1 1 2 2 2 2 1 1 1 1 2 2 1 1 2 1 1 1 2 1 2 2 1 2 2 1 1 1 2 2 2 1 2 1 1 1 2 2 1 2 1 2 1 2 1 1 2 1 1 2 1 1 1 1 1 2 1 1 1 1 1 1 1 2 2 1 1 1 1 1 1 1 1 2 1 1 2 2 2 1 2 2 2 2 1 1 2 2 1 2 2 2 2 1 2 2 1 1 2 2 1 1 1 2 1 2 2 1 1 1 1 2 1 1 2 2 1 2 2 1 1 1 1 2 2 1 2 2 2 2 2 2 2 2 2 1 2 2 1 2 1 1 1 2 2 1 1 1 2 1 2 2 2 1 1 2 1 2 2 2 2 2 1 2 2 2 2 1 2 1 2 1 2 1 1 1 1 1 1 2 1 2 2 1 2 2 2 1 2 1 1 1 1 1 2 1 1 1 1 2 2 2 2 2 2 2 1 1 2 1 1 2 1 2 2 1 2 2 2 1 2 1 1 2 1 2 2 1 2 2 1 1 1 1 1 1 1 2 1 2 1 2 2 1 1 2 1 2 2 2 2 2 2 2 1 2 1 2 1 1 1 2 2 1 2 2 2 2 1 2 2 2 2 2 2 2 2 2 2 1 2 1 2 1 2 1 2 2 2 2 2 1 2 2 2 2 2 1 2 1 2 1 1 1 2 1 2 1 2 2 2 1 2 1 2 2 1 2 2 1 1 2 2 2 1 2 2 2 1 1 2 1 2 1 2 2 1 2 2 2 1 1 1 2 1 1 2 2 2 2 2 1 2 2 2 2 1 2 1 2 2 2 2 1 2 1 1 2 2 2 2 1 2 2 1 1 1 2 1 2 2 1 1 2 2 1 1 2 2 2 2 1 2 2 2 1 1 1 2 1 2 1 2 2 2 1 2 2 2 1 2 2 1 1 1 2 2 2 1 2 1 2 1 1 2 1 1 2 1 1 1 2 2 2 1 2 2 2 2 2 2 1 2 2 2 1 2 2 1 2 2 1 2 1 2 2 1 2 2 1 1 2 2 2 2 2 1 1 2 2 2 2 2 1 1 2 2 2 1 2 1 1 2 1 1 2 2 1 1 1 1 1 1 1 2 2 2 2 1 2 2 1 2 2 2 2 2 2 2 1 2 2 1 1 2 2 1 1 1 1 2 2 2 1 2 1 2 2 1 1 1 2 2 1 1 2 1 1 1 2 1 1 1 2 1 2 1 1 1 1 2 1 1 1 1 1 2 1 1 2 2 1 2 2 1 2 2 2 2 1 2 2 2 1 1 2 1 1 2 2 1 1 2 1 1 2 2 2 2 2 1 2 2 2 2 2 1 1 2 2 1 1 2 2 1 1 1 1 1 1 2 2 2 1 1 1 2 2 1 2 1 1 2 2 1 1 1 1 1 2 1 2 2 1 1 1 2 2 1 1 1 1 1 1 1 2 1 1 2 1 1 1 2 1 1 1 1 2 1 2 1 1 1 2 2 1 1 2 2 1 1 2 1 2 1 2 1 1 2 1 2 1 1 2 1 1 2 2 2 1 1 1 2 1 1 1 2 2 1 2 1 1 2 1 2 1 1 1 2 2 2 1 1 1 1 1 1 1 1 1 1 2 2 1 2 2 2 2 2 2 1 1 1 1 2 2 1 1 2 1 2 2 2 2 1 2 2 2 1 1 1 1 2 2 1 1 2 1 1 1 2 2 1 2 2 2 1 2 2 1 2 1 2 1 2 2 2 2 1 2 2 1 2 1 2 1 1 1 2 1 1 1 1 2 2 1 2 2 1 1 1 1 2 1 1 1 1 2 1 1 2 2 1 2 1 1 1 2 2 1 1 1 2 2 1 1 2 2 1 2 2 2 2 2 2 2 2 2 1 2 1 2 1 2 2 1 2 2 2 1 2 2 1 1 1 1 2 2 2 2 2 1 2 1 2 2 2 1 2 2 2 2 2 2 2 2 2 1 1 1 2 1 2 2 2 1 2 1 2 1 1 1 1 1 2 2 2 2 2 1 2 2 2 2 2 1 2 1 2 1 1 2 2 2 1 1 2 1 1 2 2 2 1 2 1 1 1 1 1 2 2 2 2 1 2 2 2 2 2 2 2 2 2 1 1 2 1 2 2 2 1 1 1 1 1 2 1 1 2 2 2 2 2 2 2 2 2 1 1 1 2 2 1 2 2 1 1 2 1 1 2 2 1 2 1 2 1 2 2 1 2 2 2 1 2 1 1 1 1 1 1 2 1 1 2 2 1 2 2 1 2 2 2 2 2 2 1 1 1 2 1 2 1 2 2 1 2 2 1 2 1 1 2 1 1 1 2 1 1 2 1 2 1 2 1 1 1 1 2 1 2 2 2 2 1 1 2 1 2 1 1 1 2 2 1 2 2 1 2 1 1 1 1 1 2 1 2 2 2 1 2 1 2 2 1 1 2 1 1 2 1 1 1 1 1 2 1 2 1 2 1 2 2 2 1 1 1 2 1 1 1 2 1 1 1 1 1 1 2 1 1 1 1 2 1 1 2 1 2 2 2 2 2 1 1 1 1 2 1 1 2 2 2 2 1 1 1 2 1 1 2 1 1 1 2 1 2 2 2 2 1 2 2 1 1 1 1 1 1 2 1 2 2 2 2 2 2 2 2 2 2 1 2 2 2 2 1 2 2 2 2 2 2 2 2 2 2 2 2 2 2 2 1 2 2 2 2 2 1 2 2 2 1 2 2 2 2 2 1 2 1 2 2 2 1 2 2 2 2 2 2 2 1 2 1 2 2 2 2 2 2 2 2 2 2 2 2 2 1 2 2 2 2 2 2 1 1 2 1 2 2 2 1 2 2 2 1 2 2 2 2 2 2 1 2 1 2 2 2 2 2 2 1 2 2 1 2 2 2 2 1 1 1 1 1 2 2 2 1 1 1 1 2 2 2 2 2 1 1 2 2 2 2 2 2 2 2 2 2 2 1 1 2 1 1 1 2 2 2 1 2 2 2 1 1 2 1 2 2 1 1 1 2 2 2 2 1 2 2 1 1 2 2 2 2 2 2 2 2 2 1 1 2 2 1 2 2 1 2 1 1 1 2 2 1 2 1 2 2 2 1 1 2 1 1 2 2 2 1 1 2 2 2 2 2 2 1 1 2 2 2 2 2 2 2 1 2 2 2 2 2 2 1 2 2 2 1 2 1 2 2 2 2 2 2 2 2 2 2 2 2 1 2 2 2 2 2 2 2 2 2 2 2 2 2 2 2 1 2 1 2 2 2 2 2 1 1 2 2 2 1 1 1 1 1 1 1 1 1 1 2 1 1 2 2 2 1 1 2 2 1 2 2 2 2 1 2 2 2 1 2 2 2 2 1 2 2 2 1 2 2 1 1 1 1 2 1 2 2 2 2 1 1 1 2 1 2 2 2 1 1 2 2 1 1 2 1 2 2 1 2 1 2 1 1 1 1 1 1 2 1 2 1 1 1 2 2 2 1 2 1 1 1 2 2 2 2 2 2 2 2 1 2 2 2 2 2 1 2 1 1 2 1 1 2 2 1 2 1 1 1 2 1 1 1 1 2 2 2 2 2 2 1 1 1 1 1 2 1 2 2 1 1 1 1 1 1 2 2 1 1 2 2 2 2 2 2 1 1 2 2 1 2 1 1 2 1 2 2 1 1 2 1 2 2 2 2 2 1 2 1 2 2 1 1 1 1 1 1 2 2 1 2 2 1 2 2 2 2 2 2 2 1 2 1 1 2 1 1 1 2 1 1 1 1 2 1 1 1 2 2 1 2 1 2 2 1 2 2 2 2 2 2 2 2 2 2 2 2 2 2 2 2 2 1 2 2 2 2 2 2 1 1 2 2 1 1 2 1 1 1 1 2 1 2 1 1 2 2 2 1 2 1 2 2 2 2 2 1 2 2 2 2 2 2 2 2 2 2 2 2 2 1 1 2 2 2 1 1 2 2 2 1 1 1 1 1 2 2 2 1 2 1 2 1 1 2 2 2 2 1 2 2 2 2 2 2 2 2 1 2 2 2 1 1 2 2 1 2 2 2 2 2 2 2 1 2 2 2 2 1 2 2 2 2 2 2 2 2 2 2 2 2 2 2 2 2 2 2 2 2 2 2 2 1 2 2 2 1 2 2 2 2 2 2 2 1 1 1 2 2 2 2 2 1 2 2 2 2 1 2 2 2 2 1 1 1 1 1 2 2 2 2 1 1 1 2 2 2 1 1 2 1 2 1 1 1 2 1 1 2 1 1 2 1 2 2 1 2 2 1 2 2 1 1 2 1 1 1 1 1 1 1 1 1 1 1 2 2 2 1 1 1 2 2 1 2 2 1 1 1 1 1 2 1 1 2 2 1 2 1 2 2 2 2 1 2 1 1 1 2 2 1 1 1 1 2 1 1 1 2 1 1 2 2 2 1 1 2 1 2 1 2 1 2 2 2 2 2 2 2 2 2 2 2 2 1 1 2 1 2 1 1 2 1 1 2 2 1 1 2 2 2 1 2 2 1 2 1 1 1 2 1 1 1 2 1 1 1 2 1 2 1 1 1 2 2 1 2 1 1 1 2 1 1 1 2 1 2 2 2 1 1 1 2 2 1 2 2 2 2 1 2 2 1 1 2 2 1 2 1 2 2 2 2 2 2 2 1 2 2 1 2 2 1 2 2 2 1 1 2 2 2 1 1 1 2 1 2 2 1 1 2 1 2 2 2 2 2 2 2 1 2 2 2 2 2 2 2 2 2 2 2 2 2 2 2 2 2 2 2 2 2 1 1 1 1 1 2 2 2 1 1 2 1 1 2 1 1 2 2 2 2 1 2 2 2 1 2 2 1 1 2 1 1 1 2 1 1 1 2 1 1 1 1 1 2 1 2 2 2 1 2 2 2 1 1 1 2 2 1 2 2 1 2 1 2 2 2 2 2 2 1 1 1 2 2 1 1 1 1 1 2 1 1 1 1 2 1 2 1 2 2 2 1 1 2 2 2 2 2 1 2 1 1 2 1 1 1 2 1 2 2 2 2 2 1 2 2 1 1 2 2 2 1 1 2 2 2 2 1 1 2 1 1 2 2 1 2 2 2 1 2 2 1 1 1 1 2 2 2 2 2 2 2 2 2 2 2 2 2 1 2 2 1 2 1 2 1 1 1 2 2 2 1 1 1 1 2 1 1 1 2 2 1 2 1 1 1 2 1 2 2 2 2 1 1 1 1 1 1 1 2 2 2 2 2 2 1 1 2 2 2 2 1 1 2 1 2 1 2 2 2 1 2 2 2 2 1 1 2 2 1 1 1 1 1 2 1 2 2 1 2 1 1 2 1 2 1 1 1 1 1 1 1 2 2 1 1 2 1 1 1 2 1 1 1 1 2 1 1 1 2 2 2 2 2 1 1 1 1 2 2 2 1 1 2 1 2 1 1 1 1 2 2 1 1 1 1 2 2 2 2 2 1 2 2 1 1 2 2 2 2 2 2 2 2 2 2 2 2 2 1 2 1 2 2 2 2 2 2 1 1 2 2 1 2 1 2 1 2 1 2 2 2 1 1 1 2 1 1 2 2 1 1 1 1 2 1 2 2 2 2 2 2 1 1 1 2 1 1 2 2 2 2 1 1 2 1 2 2 1 1 1 2 1 1 2 1 2 1 2 2 1 1 2 1 2 2 1 2 1 1 1 2 1 1 2 2 2 1 1 2 2 1 1 1 1 1 2 1 2 2 2 2 1 1 2 1 1 2 2 2 2 1 2 1 2 2 1 2 1 1 1 1 1 1 1 2 1 1 2 2 2 2 1 1 2 2 2 1 1 1 2 2 1 1 1 1 2 1 1 2 1 1 1 1 2 1 2 2 2 1 2 1 2 1 1 2 1 1 1 2 1 2 2 2 2 1 2 2 1 2 2 1 1 1 2 1 2 2 2 2 2 2 2 2 1 2 2 1 1 2 1 2 2 1 1 1 1 2 2 2 2 2 2 2 2 2 1 2 2 2 2 1 2 2 2 1 1 2 2 2 2 2 1 2 2 2 2 2 1 2 2 2 2 2 1 2 2 2 1 2 2 1 2 1 2 2 2 2 1 2 2 1 2 2 1 2 2 2 2 2 2 1 1 2 2 2 2 1 2 1 1 2 2 2 1 1 2 2 2 2 2 1 1 2 2 2 2 2 2 1 2 1 1 1 2 1 2 2 1 1 2 1 2 2 1 2 1 2 2 2 1 1 2 2 1 1 2 2 2 1 2 2 2 2 2 1 2 2 2 2 1 1 1 1 2 2 1 1 2 1 1 1 1 1 2 2 2 2 2 2 1 2 2 2 2 2 2 1 1 2 2 2 2 2 2 1 2 1 2 2 1 2 2 2 1 2 1 2 2 2 2 2 2 2 1 1 2 1 2 1 2 1 2 2 2 2 2 2 2 2 1 1 2 2 2 2 2 2 1 1 2 2 2 1 2 1 1 1 2 1 2 2 2 1 2 1 1 1 2 1 2 2 1 2 2 1 2 1 2 2 2 2 1 1 2 1 1 2 2 1 2 1 1 2 2 1 1 2 1 1 1 2 1 1 1 1 2 2 2 2 2 2 1 2 1 2 1 1 2 2 1 2 2 2 1 1 1 1 2 1 2 2 1 2 2 2 2 1 1 1 1 1 1 1 2 1 1 2 2 1 2 2 1 2 2 1 2 2 2 2 2 1 1 2 2 2 2 2 1 2 1 2 1 2 2 2 2 2 2 2 2 2 2 2 2 2 2 2 2 2 2 2 1 2 2 1 2 2 1 1 1 1 2 1 2 1 2 2 1 1 1 1 2 1 1 1 1 2 1 1 1 1 1 1 1 1 2 1 1 2 1 2 1 1 1 1 2 1 1 2 1 2 1 2 1 2 1 1 1 1 1 2 1 1 1 1 2 2 2 2 1 2 2 2 1 1 2 2 2 1 1 2 1 1 2 1 1 1 2 1 2 1 1 2 2 2 1 1 1 2 1 2 1 1 2 2 2 1 1 1 1 1 1 1 2 1 1 1 2 1 1 1 1 2 1 2 2 2 1 1 2 1 2 1 2 1 1 1 1 2 1 1 1 1 2 1 1 1 1 1 1 2 1 1 1 1 1 1 1 2 1 1 1 1 1 2 2 2 1 2 1 2 1 1 1 2 2 2 1 1 1 1 1 2 1 2 2 1 2 2 2 1 2 2 2 1 2 2 1 2 2 1 2 1 1 1 1 1 1 2 2 2 2 1 2 2 1 1 1 2 2 2 1 2 2 2 2 2 1 2 2 2 2 1 1 2 1 2 2 1 1 1 1 2 2 2 1 2 2 1 2 1 2 2 2 1 1 1 2 2 2 1 2 2 2 1 2 1 2 2 2 2 2 1 1 2 1 2 1 1 2 2 2 2 2 2 2 2 2 1 1 1 2 1 2 1 1 2 1 2 2 2 2 1 1 1 1 1 1 2 1 1 1 2 1 2 1 1 1 2 2 2 1 1 2 1 2 2 1 1 2 1 2 2 1 2 2 1 1 2 2 2 2 2 2 2 2 2 1 2 1 2 1 2 2 2 2 2 1 2 1 2 1 2 2 2 1 2 2 2 1 2 1 1 2 2 2 2 2 1 1 2 1 2 1 2 2 2 2 1 1 1 2 1 1 2 2 1 1 1 2 1 1 2 1 2 1 1 2 1 1 1 2 1 1 1 1 2 2 1 2 1 2 2 2 1 2 2 1 1 2 1 1 2 1 2 2 2 1 2 2 1 1 2 2 1 1 1 2 2 2 1 2 1 1 1 1 1 2 1 1 1 1 2 2 2 2 1 1 1 1 2 1 2 1 2 1 1 1 1 2 1 2 2 1 2 1 2 2 2 2 1 1 1 1 2 1 2 1 1 2 1 2 2 2 2 2 2 2 1 2 2 1 2 1 1 1 1 1 1 2 1 2 1 2 2 1 1 2 2 1 1 2 1 2 2 1 1 1 2 2 1 2 1 1 1 2 1 2 1 2 1 2 1 2 1 1 1 2 1 2 2 1 2 1 2 1 1 2 2 2 2 1 1 1 2 2 2 2 2 2 2 1 1 1 1 2 2 2 1 2 1 2 2 1 1 1 1 2 2 2 2 1 1 2 2 2 1 1 1 2 1 2 2 1 2 2 2 1 2 1 2 1 2 1 1 1 1 2 1 1 2 2 1 1 2 2 1 2 2 2 2 1 2 2 2 2 2 1 2 1 2 1 1 1 1 2 1 1 2 1 1 2 1 2 1 1 2 2 2 2 1 2 2 2 1 2 1 2 1 1 2 1 1 2 1 1 2 1 1 1 1 1 2 1 2 1 1 1 2 1 1 1 2 1 1 2 2 2 1 1 1 1 2 1 1 2 1 2 1 2 2 2 2 1 2 2 2 2 1 1 2 1 1 2 1 1 1 1 1 1 2 1 1 2 2 1 2 1 1 2 1 2 2 1 2 2 1 2 2 1 1 2 2 2 2 2 2 1 2 1 2 2 2 2 2 2 2 2 2 2 2 2 2 1 2 1 1 2 2 1 1 1 1 1 1 1 1 1 1 2 2 2 2 2 2 2 2 2 2 2 2 2 2 2 2 2 2 1 1 2 1 1 2 2 1 1 1 1 1 1 2 1 2 2 1 1 2 2 2 2 2 2 2 2 1 2 2 2 2 2 1 2 2 1 2 1 1 2 1 2 2 2 1 1 2 2 1 1 1 2 2 2 1 1 2 2 1 2 2 2 2 2 1 2 1 2 1 1 1 2 1 1 2 1 1 2 2 1 2 1 1 2 2 2 2 2 2 2 2 2 2 2 1 1 2 2 1 2 2 2 1 2 1 2 2 2 1 1 1 1 1 2 2 2 2 2 2 2 2 2 2 2 2 2 1 1 2 1 2 1 2 2 1 2 2 2 2 2 2 1 1 2 1 2 1 2 1 2 2 2 1 1 2 2 2 1 1 2 1 1 2 1 2 2 2 2 1 1 1 2 1 1 1 2 2 1 1 2 1 1 2 2 1 1 2 2 1 2 2 2 1 2 2 2 2 1 2 2 2 1 1 1 1 2 1 1 2 1 1 1 2 2 2 2 2 2 2 2 2 2 2 2 1 2 2 1 2 2 2 1 2 1 2 2 2 1 1 2 1 2 2 1 1 1 2 2 1 2 1 1 1 1 1 1 1 2 2 2 1 1 1 1 1 1 1 2 2 1 2 1 2 2 2 2 1 2 2 2 1 1 2 2 2 1 2 1 1 2 2 2 1 2 2 1 2 2 1 1 2 2 2 1 2 1 2 2 2 2 1 2 2 2 1 2 1 2 2 2 2 2 2 2 2 2 1 2 2 1 1 2 2 2 2 2 1 2 2 2 1 2 1 1 2 2 2 1 1 2 2 2 2 1 1 1 1 1 1 1 1 2 1 1 1 1 1 2 1 2 2 2 2 2 2 1 1 2 1 1 1 2 2 2 2 2 2 2 1 2 1 2 1 2 2 2 2 1 2 2 1 2 2 1 1 2 1 1 2 2 1 2 1 2 1 1 1 1 2 2 2 1 2 2 1 2 1 1 2 2 1 2 2 1 1 2 2 2 2 2 1 1 2 2 1 2 1 1 2 2 2 2 2 2 2 2 2 1 1 1 1 2 2 2 2 2 1 1 1 1 2 2 2 2 2 1 1 1 1 1 2 2 2 2 2 2 1 1 1 2 1 1 2 2 1 1 1 2 1 1 2 2 2 2 2 2 2 1 2 2 2 2 2 1 2 1 2 1 2 1 2 1 2 1 2 2 2 2 2 1 1 1 2 2 1 1 2 2 2 2 1 1 2 1 1 1 2 1 1 1 1 1 2 1 1 1 1 2 1 2 2 2 2 2 1 1 2 2 1 1 2 1 2 2 1 1 1 1 1 1 1 1 1 1 2 1 2 2 2 1 1 1 1 1 2 1 1 2 2 1 1 2 1 1 2 1 1 1 2 1 1 1 1 2 2 2 2 2 1 1 1 1 2 1 1 2 2 1 2 1 1 1 2 1 2 2 1 1 2 2 2 1 1 2 1 2 1 1 1 1 2 1 2 2 2 2 1 2 1 2 2 1 1 1 1 1 2 2 1 1 2 2 2 1 2 2 2 2 2 2 1 2 2 2 1 1 2 1 1 2 2 1 2 1 1 1 1 2 1 2 1 2 2 1 2 2 2 2 1 2 2 2 2 2 2 2 2 2 2 2 2 2 2 1 2 1 1 1 1 2 1 2 1 1 2 1 1 2 2 1 2 1 2 1 1 1 2 2 2 2 1 2 1 2 2 2 2 1 2 2 1 1 2 2 2 2 2 2 1 2 2 1 2 2 1 1 2 2 2 1 2 2 2 1 1 2 1 1 2 1 2 2 2 1 1 2 2 2 1 2 2 1 2 1 1 2 2 2 2 1 2 2 1 1 2 1 2 1 1 1 2 1 1 1 1 2 2 2 1 2 2 2 2 2 1 1 2 1 1 1 1 2 2 1 2 1 2 1 1 2 2 2 2 1 1 1 2 1 2 1 2 1 2 1 1 1 1 2 2 1 2 1 1 2 2 2 1 1 1 1 2 2 1 2 1 1 2 1 2 2 2 2 2 1 2 2 1 2 2 2 2 1 2 2 2 2 2 2 2 2 2 1 1 2 2 2 1 2 1 2 2 1 1 2 2 1 2 2 1 2 1 1 2 2 2 2 2 1 2 2 2 2 2 1 2 1 2 2 1 2 2 2 1 1 2 1 1 2 2 1 1 2 1 2 1 2 2 2 1 2 2 1 1 1 1 1 2 1 1 1 2 2 2 1 1 1 1 1 2 1 1 1 1 2 1 2 1 1 2 2 1 1 1 1 1 1 2 2 2 1 1 1 1 2 1 1 2 2 1 1 1 1 1 2 2 1 1 1 2 2 1 2 1 1 1 1 2 1 2 2 2 2 1 2 2 2 1 2 2 2 2 1 2 1 1 1 1 1 2 2 2 2 1 2 2 1 1 2 1 2 1 1 1 2 2 1 2 2 2 1 1 2 1 2 1 2 2 2 1 2 2 1 2 2 2 2 1 2 1 2 1 1 1 2 2 2 2 2 2 1 1 2 1 1 1 2 2 1 1 2 2 2 1 2 1 1 1 2 2 2 1 2 2 1 1 1 1 1 1 2 2 2 2 2 1 1 1 1 1 1 2 2 1 2 2 1 1 2 2 1 2 1 1 1 1 2 2 2 2 2 2 1 2 1 2 1 1 2 2 2 1 2 1 2 1 2 2 1 1 1 2 2 2 2 2 2 2 2 2 2 2 2 1 2 1 2 1 1 1 2 1 1 1 2 2 1 1 2 2 2 2 2 2 2 1 1 2 2 2 1 2 1 2 1 1 1 1 1 1 1 1 1 1 2 2 1 1 1 1 1 2 2 2 1 2 1 2 2 1 1 2 2 1 2 2 1 2 1 2 2 1 2 2 1 2 2 2 1 2 1 1 2 1 1 2 1 2 1 2 1 1 2 2 2 1 2 2 1 1 1 1 1 2 2 1 2 2 2 2 2 2 1 1 1 1 1 2 1 1 1 2 2 1 1 2 2 1 2 1 1 2 1 2 1 1 1 2 2 2 1 2 1 1 2 2 2 2 1 1 2 2 1 1 1 2 2 1 1 2 1 2 1 1 1 1 2 2 1 2 2 1 1 1 1 1 1 2 2 2 1 2 2 2 2 1 1 1 2 1 2 2 2 1 2 2 2 1 2 2 2 2 2 1 1 2 2 2 2 2 2 1 2 1 1 1 1 1 1 1 1 1 2 2 1 2 1 1 1 1 1 2 2 1 1 2 1 2 1 2 2 2 2 1 2 1 2 1 1 2 2 1 1 2 2 2 1 2 1 2 1 2 2 1 2 1 2 1 1 1 1 1 1 1 2 1 1 1 2 2 1 2 2 2 2 1 1 1 1 2 1 2 2 1 2 2 2 2 2 2 1 1 2 2 1 2 2 1 2 1 1 2 2 1 2 2 1 2 2 2 1 1 2 2 2 2 2 1 1 2 2 2 1 1 2 2 2 1 2 2 2 2 2 1 2 1 1 1 1 2 2 1 1 2 2 2 1 2 1 1 2 1 1 2 1 1 2 2 1 2 2 2 2 1 2 2 1 2 1 2 1 1 2 1 2 1 2 2 2 2 1 1 2 2 1 2 2 2 2 2 1 2 1 2 1 2 2 2 2 2 1 2 1 1 1 2 2 1 2 2 2 1 2 1 1 2 2 2 2 1 2 2 1 2 1 2 2 2 2 2 1 1 2 2 1 1 1 2 2 2 2 2 2 2 1 1 1 2 1 2 1 2 1 1 2 1 2 1 2 2 2 2 2 2 2 2 1 1 2 1 1 1 2 1 2 2 1 2 2 2 2 1 2 2 2 2 1 1 1 2 2 1 1 2 1 1 1 1 1 1 1 2 1 1 2 1 2 2 1 2 1 2 2 2 2 1 1 1 2 2 1 1 2 1 2 1 2 2 1 2 1 2 1 2 1 1 1 1 1 2 1 1 2 1 1 2 1 2 2 2 2 2 1 2 1 2 2 2 1 1 1 1 2 1 1 2 1 1 2 1 2 1 1 2 1 1 1 1 1 2 1 1 2 1 1 2 2 1 1 1 1 2 1 1 2 2 2 1 1 2 1 1 2 2 2 2 2 2 1 1 2 2 1 2 2 2 2 1 2 1 2 1 2 2 1 2 1 1 2 1 2 1 2 1 2 1 2 2 1 2 1 1 1 1 2 1 1 2 2 1 2 2 1 1 2 1 2 1 2 2 2 2 2 2 1 2 1 2 2 1 1 1 2 2 2 2 1 1 2 2 1 2 2 1 1 1 2 2 1 2 2 1 2 2 2 1 2 1 2 1 2 1 2 2 2 2 1 2 2 1 2 1 2 2 2 2 2 1 2 2 2 2 1 1 1 2 2 2 1 2 2 2 2 2 2 2 1 2 2 1 2 1 1 2 1 1 2 2 2 2 1 1 2 2 2 2 2 1 1 2 2 2 2 1 2 1 1 2 2 2 1 1 1 1 1 2 2 2 1 2 1 2 1 2 2 1 2 2 2 1 1 2 1 2 1 2 2 1 2 2 1 2 2 2 2 2 2 2 2 2 2 1 1 1 1 1 1 1 2 2 2 1 2 1 1 2 1 1 1 2 1 2 1 1 1 2 1 1 1 2 2 1 1 1 1 2 2 1 2 1 2 2 2 1 2 2 1 1 1 1 1 1 2 2 2 2 2 2 2 2 1 2 1 2 2 2 1 2 2 2 2 1 2 2 2 1 2 1 2 2 2 2 2 1 1 2 2 2 2 2 2 1 1 2 2 1 1 1 1 2 2 2 1 2 1 2 2 2 1 2 1 1 1 1 2 1 1 2 1 2 1 2 2 2 2 2 2 2 2 1 2 2 1 1 1 2 1 2 1 2 1 2 2 2 2 2 2 2 2 2 2 2 2 2 2 2 2 2 1 1 2 1 2 1 2 2 1 2 2 2 2 2 2 2 2 2 2 1 2 1 2 2 2 2 2 2 1 2 2 2 2 1 1 2 1 1 1 1 1 1 2 2 2 2 1 2 2 2 1 2 2 1 2 1 1 2 1 2 2 1 2 2 2 2 2 2 2 2 2 2 2 2 2 1 2 2 2 2 2 2 1 2 2 2 1 1 1 2 1 2 2 2 2 2 2 2 1 2 2 2 1 1 1 2 1 2 1 1 2 1 1 2 1 2 2 2 2 1 1 1 1 1 2 1 2 1 2 2 1 1 1 1 2 1 1 2 2 1 1 1 2 2 2 1 1 1 2 2 2 1 2 1 1 1 2 1 1 2 2 2 1 1 2 2 2 1 1 1 1 2 2 2 2 1 1 1 1 2 1 2 2 2 2 1 2 2 1 2 1 2 2 2 1 2 1 2 2 2 2 1 2 2 2 2 2 2 2 1 2 1 1 2 1 2 2 2 2 2 2 2 1 2 1 1 2 2 2 2 1 2 1 1 2 1 1 2 2 2 1 2 2 1 1 2 1 1 1 1 2 1 2 1 2 1 1 1 2 1 1 1 1 1 2 2 1 1 2 1 2 2 2 2 1 2 1 1 1 1 2 1 1 1 1 2 2 1 1 1 2 1 1 2 2 2 1 1 1 1 2 2 2 2 2 2 1 2 2 1 1 1 1 1 1 1 1 1 2 1 1 1 2 1 2 2 1 1 1 1 2 2 1 2 1 1 1 1 1 1 1 1 1 1 1 1 1 1 2 2 2 2 1 2 2 2 2 1 1 1 2 2 1 1 2 2 1 2 1 1 1 1 2 2 2 1 1 2 1 1 2 2 2 2 2 2 2 2 2 2 1 2 1 1 2 2 2 1 2 1 2 1 2 1 1 1 1 1 2 2 1 1 1 2 1 1 2 2 2 1 1 1 1 1 2 1 2 1 1 2 2 1 1 2 2 1 2 2 2 2 1 2 2 2 1 2 2 2 1 2 2 2 2 2 2 1 2 1 1 1 2 2 2 2 2 1 2 2 2 2 1 2 2 2 2 2 1 1 2 2 2 1 1 2 1 2 2 2 1 1 1 2 2 2 1 1 1 1 1 1 2 2 2 1 1 2 2 2 1 1 1 1 1 1 1 1 1 1 2 1 1 1 2 2 1 1 2 1 1 1 1 2 2 2 2 1 2 2 1 2 1 2 1 1 2 2 2 2 1 1 2 2 2 1 2 1 2 1 2 1 1 1 1 2 2 2 1 2 1 1 2 2 2 2 2 2 2 2 2 2 1 1 2 1 1 1 1 2 2 1 2 2 1 2 2 2 2 1 1 1 2 2 2 1 1 1 2 2 1 1 2 1 1 1 1 2 1 2 2 1 1 1 1 2 1 2 1 1 1 2 2 1 1 2 2 1 1 1 1 2 1 1 2 1 2 1 1 1 1 1 1 2 1 1 1 2 1 2 2 2 2 2 1 2 1 1 2 1 2 1 1 1 1 1 1 1 2 1 1 1 1 1 2 1 2 1 1 1 2 2 2 1 2 1 1 2 1 1 2 1 1 2 2 1 1 2 2 1 1 1 1 1 1 1 2 2 1 2 1 2 1 2 2 1 2 2 2 1 1 1 1 2 1 1 1 2 1 1 1 2 2 1 2 1 2 1 2 1 2 2 1 1 2 2 2 2 2 2 2 2 2 2 2 2 2 2 1 2 2 2 2 2 2 2 2 2 2 1 2 2 2 2 2 2 2 1 1 2 2 2 2 1 2 2 2 1 1 1 1 2 2 1 2 1 2 2 2 2 1 1 1 1 1 1 1 2 1 2 2 1 2 1 1 1 2 1 2 2 2 1 2 1 1 1 1 1 2 1 2 2 2 2 2 2 2 2 2 1 1 1 2 1 2 2 1 1 1 1 2 1 1 1 1 1 1 2 1 1 1 2 2 2 1 2 2 1 2 1 2 2 2 1 1 1 2 2 1 1 1 2 2 2 2 2 2 2 2 2 1 1 2 2 1 1 2 1 1 2 1 1 1 2 2 2 1 1 1 1 1 1 1 1 2 2 2 2 2 1 2 2 2 2 2 2 1 1 1 2 1 2 1 2 2 2 2 1 2 2 1 2 2 2 2 2 1 1 2 1 2 1 1 1 2 2 2 2 2 2 2 2 2 2 2 2 1 1 2 2 2 1 2 1 2 1 1 2 2 1 2 1 1 2 2 1 2 1 1 2 2 2 2 1 2 2 1 2 2 2 1 1 2 2 2 1 2 1 1 2 2 2 1 2 1 2 2 2 2 1 1 1 2 1 2 1 2 1 2 1 1 2 1 2 2 2 1 2 1 2 2 2 1 2 1 1 1 2 1 1 1 1 1 2 2 2 1 2 2 1 1 2 2 1 1 1 2 1 1 1 2 1 2 2 2 2 2 2 1 1 2 1 1 2 1 1 2 1 1 1 2 1 1 1 2 1 1 2 1 2 1 1 2 1 2 2 2 1 1 2 2 2 1 1 2 2 2 2 1 2 1 2 1 2 2 2 1 2 2 2 2 2 2 2 2 2 2 2 2 1 1 1 2 2 2 1 2 2 2 1 1 2 2 1 2 1 1 1 2 2 1 1 1 1 2 1 1 2 1 2 1 2 2 1 2 2 2 1 2 1 1 2 1 2 1 2 1 2 2 2 2 2 2 2 1 1 2 2 1 1 2 1 1 1 2 1 2 1 1 1 1 1 1 2 1 2 2 2 2 2 1 1 2 2 1 1 2 1 1 1 2 1 1 1 1 1 2 2 2 2 2 1 2 2 1 2 1 1 2 1 1 1 2 2 2 1 2 1 2 1 1 1 2 1 2 2 1 1 2 1 1 1 2 1 2 2 2 2 2 1 2 1 2 2 2 1 2 1 2 1 2 1 1 2 1 2 2 2 2 2 1 1 2 2 2 1 1 2 1 2 1 2 1 1 2 1 1 1 1 1 1 2 1 2 2 1 2 2 1 1 2 1 1 2 1 1 2 2 2 2 1 1 1 1 2 1 2 1 1 2 1 1 2 2 2 2 1 2 2 1 1 2 2 1 2 2 2 1 1 2 2 2 1 1 2 2 2 2 1 1 2 1 1 1 1 2 2 2 1 1 2 1 1 1 1 1 2 1 1 2 2 1 1 1 1 2 1 2 1 1 2 1 1 1 2 1 1 2 1 1 1 1 2 2 2 1 2 1 2 1 2 2 2 2 2 1 2 2 2 1 2 2 1 2 2 2 2 2 1 2 2 2 2 2 2 1 2 1 1 2 2 1 1 1 1 2 1 2 1 2 2 1 2 1 1 1 1 1 1 1 1 2 1 2 1 1 2 1 2 2 2 2 1 2 2 1 2 1 2 1 2 1 2 1 2 1 1 2 1 2 1 1 1 1 1 2 1 1 2 2 2 2 1 2 1 1 2 2 1 2 2 1 1 2 1 1 1 2 2 2 2 2 2 2 2 1 2 2 1 2 2 2 2 2 1 2 2 1 1 1 1 2 1 2 2 2 1 1 2 1 1 1 1 2 1 1 1 1 1 2 2 2 2 1 2 1 1 1 1 2 2 2 1 1 1 2 1 1 2 1 2 2 2 1 1 2 1 2 2 2 1 2 1 2 2 2 2 1 1 2 2 2 2 2 2 2 2 1 2 1 2 1 2 2 1 2 2 2 1 1 1 2 1 2 1 1 2 1 1 1 1 2 1 2 2 1 2 1 2 1 1 2 1 2 2 2 1 2 1 1 2 1 2 1 2 1 1 1 2 2 2 2 1 1 1 2 2 2 1 2 2 1 2 2 2 2 2 2 2 2 2 2 1 2 1 1 1 1 2 2 2 2 1 2 1 1 2 1 1 2 2 2 2 2 1 2 1 1 2 2 2 2 2 2 2 2 2 2 2 2 2 2 2 2 2 2 1 1 1 1 1 2 2 2 2 1 2 2 1 2 2 1 2 1 2 2 2 1 2 1 2 2 1 1 1 2 2 1 1 2 2 1 1 2 1 2 1 2 1 1 1 1 2 2 2 2 1 2 1 1 2 1 1 2 2 2 2 1 2 2 2 1 2 2 2 2 2 1 2 1 2 2 1 1 1 2 2 2 1 2 2 2 2 2 2 1 2 2 1 1 1 2 1 1 1 1 2 1 2 2 2 1 1 2 2 2 1 1 2 2 2 1 2 1 2 2 2 2 2 2 1 1 2 1 1 1 2 2 2 1 2 1 1 2 2 1 2 1 1 2 1 1 2 2 2 1 1 1 1 2 2 2 2 1 1 2 2 1 2 2 1 2 2 1 2 2 1 1 1 2 2 2 2 2 2 2 1 1 2 1 2 2 2 2 1 1 2 2 1 1 1 2 1 1 2 2 1 2 2 2 2 1 1 2 1 1 1 1 2 1 1 2 2 2 2 2 2 2 2 2 2 1 2 2 2 1 2 2 2 1 2 2 1 1 2 2 2 2 2 2 1 2 1 1 2 2 1 1 2 1 1 1 2 1 1 1 1 1 2 2 1 1 1 2 1 2 2 1 1 2 1 1 2 1 1 1 2 1 1 2 1 2 1 1 2 1 1 2 1 1 2 2 2 1 2 2 1 1 1 1 1 1 1 1 1 1 1 1 1 1 2 2 2 1 1 2 1 1 1 1 1 2 2 2 1 2 1 1 1 2 2 1 2 2 1 2 1 2 1 1 2 2 1 2 1 2 1 2 2 1 1 1 2 2 1 2 2 2 1 1 1 2 2 2 2 2 2 1 1 1 2 1 2 2 2 1 1 1 1 2 1 2 1 2 2 2 2 2 1 2 2 2 2 2 1 1 1 1 1 2 2 1 1 1 1 2 2 1 1 2 2 1 1 2 2 1 2 1 2 2 2 2 1 2 1 1 2 2 1 1 1 1 1 2 1 1 2 1 1 2 1 2 1 2 1 1 2 1 1 1 2 2 1 1 1 2 2 1 1 1 1 2 1 1 1 1 2 1 1 1 1 2 2 1 1 1 2 1 1 1 1 1 1 1 1 1 1 2 1 1 1 1 2 2 2 1 1 1 2 1 1 1 2 2 2 1 1 1 1 2 2 1 2 2 2 1 2 2 2 1 1 1 2 2 2 2 2 2 2 1 2 1 1 2 2 2 2 2 2 1 2 1 2 2 1 1 2 1 1 2 1 2 1 2 2 2 1 1 1 2 2 1 2 2 2 2 2 2 2 2 2 1 1 1 2 2 2 1 2 1 1 1 1 1 1 2 1 1 2 2 2 2 1 2 1 1 2 2 1 1 2 1 2 2 1 2 2 1 1 1 2 1 2 2 1 1 1 2 2 1 2 2 1 2 1 2 2 2 2 2 2 1 2 2 1 2 1 2 1 1 1 2 1 1 1 2 1 1 1 1 2 2 1 1 2 2 1 2 2 2 2 2 1 2 2 2 2 1 2 1 2 2 2 1 1 2 2 2 2 1 2 2 2 2 1 2 2 2 2 1 2 2 1 2 1 2 2 2 1 1 1 1 1 1 2 2 2 1 2 2 1 1 1 2 1 2 1 1
  000001  010008 2 2 1 1 1 1 1 2 2 2 2 1 2 1 1 1 1 1 1 1 1 1 1 2 2 2 2 1 2 1 2 1 1 1 1 2 2 2 1 1 1 2 1 1 2 2 1 2 1 2 2 2 1 2 2 2 2 2 1 2 2 1 2 1 1 1 1 1 2 2 1 1 2 2 2 1 2 1 2 2 1 1 2 1 2 2 2 1 2 2 1 2 1 2 2 1 1 1 2 2 2 2 1 2 2 2 2 2 1 1 2 2 1 2 1 2 2 1 2 1 1 2 1 1 1 2 1 1 1 2 2 1 2 2 2 2 2 1 1 2 1 1 2 1 1 1 1 2 1 1 1 2 2 1 1 1 2 1 1 2 2 1 1 1 1 1 1 2 1 1 1 2 1 2 1 1 2 1 1 1 1 1 2 2 1 2 1 1 1 1 2 1 2 2 2 1 2 2 1 2 1 1 1 2 1 1 2 2 1 2 1 2 1 1 2 1 1 2 2 2 2 1 1 2 2 1 1 1 1 2 1 2 2 2 2 1 1 1 2 1 2 2 2 2 1 1 1 1 2 2 1 2 2 2 2 2 2 1 2 2 1 1 2 1 2 1 1 2 2 1 1 2 2 1 1 2 1 2 1 1 2 2 2 1 2 1 2 1 2 2 2 2 2 2 1 1 1 2 2 1 1 1 2 1 2 1 1 2 1 1 2 1 1 1 1 2 2 2 1 2 1 2 2 1 2 2 2 2 2 2 1 1 2 2 1 1 2 1 2 1 2 1 2 2 1 2 2 1 1 1 1 1 2 2 2 2 2 2 1 1 2 1 1 2 2 2 1 2 2 1 2 1 1 2 2 1 2 2 2 1 1 1 1 1 2 2 1 1 1 2 2 1 2 2 2 1 1 2 1 1 2 2 2 2 2 2 1 1 2 1 2 1 1 1 2 1 2 2 1 2 2 2 1 1 1 1 2 2 2 2 2 2 1 1 1 1 2 2 1 1 2 1 2 1 1 1 2 1 1 2 1 2 2 2 2 2 1 2 2 2 1 1 2 2 2 2 2 2 2 2 1 2 1 2 1 2 2 1 2 2 2 2 2 1 1 1 2 2 2 1 1 1 2 1 1 2 1 1 2 1 2 2 2 1 2 1 2 1 2 2 1 2 2 2 2 2 2 2 1 1 2 2 2 2 1 1 1 2 1 2 1 2 2 2 1 1 1 2 2 2 2 2 2 1 1 1 2 2 1 2 2 2 2 1 2 2 1 2 2 2 1 1 1 1 2 1 1 1 2 1 1 1 1 1 1 2 2 1 2 1 2 1 1 2 1 2 2 2 1 1 1 1 2 1 2 1 1 1 2 1 2 1 2 1 1 1 1 2 2 2 2 2 1 1 2 2 2 1 2 1 2 2 2 2 2 1 2 1 2 1 1 2 2 1 2 2 2 2 1 2 1 2 1 2 1 2 2 2 2 2 2 2 2 2 1 2 2 2 2 2 1 1 2 2 2 1 2 2 2 1 1 1 2 2 2 2 2 1 2 2 2 2 2 1 1 1 2 2 2 2 2 2 2 1 2 2 2 2 2 2 2 2 2 1 2 1 2 2 2 2 1 1 1 2 2 2 2 2 1 2 1 2 1 2 2 2 2 1 2 2 1 2 2 2 2 2 1 1 2 1 1 1 2 2 2 2 2 2 1 1 1 2 1 1 1 1 1 2 2 2 2 1 2 1 2 2 2 2 2 2 2 1 2 2 1 1 1 2 2 1 1 1 2 2 1 2 1 1 2 1 1 2 1 1 1 2 1 1 1 1 2 2 2 2 2 1 1 1 2 2 1 2 2 1 1 1 2 2 1 1 1 2 2 2 2 1 2 2 2 2 2 2 2 2 2 2 2 2 2 1 1 2 2 2 1 2 2 2 1 1 2 2 2 2 2 2 2 2 2 1 2 2 1 2 1 2 2 2 1 2 2 1 2 1 2 1 1 2 2 2 2 2 1 1 1 2 2 2 1 2 2 1 1 2 2 1 1 1 2 2 2 2 1 2 1 2 2 1 1 2 2 1 2 2 1 1 1 1 1 2 2 2 2 1 2 1 1 1 2 2 1 1 1 2 1 1 2 1 1 1 2 2 1 2 1 1 1 1 2 1 1 2 1 1 1 1 1 1 2 1 2 2 1 2 1 2 1 1 1 1 1 1 1 1 2 1 2 1 2 2 2 1 1 1 2 2 1 1 1 1 1 1 2 2 1 2 1 1 1 2 2 2 1 1 2 2 1 2 2 2 1 2 2 2 1 2 1 1 2 2 2 2 2 2 2 2 2 2 2 1 1 2 2 1 2 1 2 1 2 2 1 2 2 2 1 2 2 2 2 2 1 1 2 1 1 1 2 2 1 2 1 1 1 1 2 2 2 2 1 2 2 1 2 2 1 1 2 2 2 2 2 2 1 2 2 2 1 2 2 1 2 2 2 2 1 2 2 2 2 1 1 1 2 1 2 2 2 2 2 2 1 2 2 1 2 2 2 2 1 2 1 2 2 1 2 2 1 2 1 2 1 2 2 1 2 1 1 2 1 2 1 2 1 1 1 2 2 1 2 1 1 2 1 1 1 1 1 1 2 1 2 1 2 1 1 1 2 2 2 1 2 2 2 2 2 2 2 2 1 1 1 2 1 1 2 2 1 2 2 1 2 2 2 1 2 2 2 2 2 2 2 1 2 2 2 2 2 2 2 2 2 2 2 2 2 2 2 2 2 1 1 1 1 2 2 1 1 2 2 1 1 1 2 1 1 1 1 1 2 2 2 1 1 1 1 1 1 1 2 1 1 1 1 2 2 2 1 1 2 1 1 2 2 1 1 2 2 1 2 2 2 2 2 1 1 1 2 2 1 2 1 2 2 1 2 2 2 2 1 2 2 2 1 2 2 2 2 2 2 2 2 2 2 2 2 2 2 1 1 2 2 2 2 2 2 2 1 1 2 1 2 1 2 1 2 2 1 1 2 1 2 2 1 2 2 2 1 1 2 2 2 1 1 2 2 2 2 1 2 1 2 1 2 1 1 2 1 1 2 1 1 1 2 2 1 1 2 1 2 2 1 2 2 2 2 2 2 2 2 2 1 2 2 1 2 2 2 2 1 2 1 1 1 2 2 2 1 2 1 2 1 1 2 2 2 1 2 1 2 2 1 1 1 2 2 2 2 1 2 2 1 1 2 2 2 1 1 2 1 2 1 2 2 2 2 2 2 2 1 2 2 1 2 1 2 1 2 2 1 2 1 1 2 2 1 1 2 2 2 1 1 2 2 2 2 2 2 2 1 2 2 1 2 2 2 1 2 2 1 1 2 2 2 2 2 2 1 1 2 2 1 1 1 1 2 2 1 1 2 1 1 1 2 1 2 1 1 2 2 2 2 2 1 1 2 1 1 1 2 1 1 1 1 1 2 1 1 2 2 2 2 1 1 1 1 2 1 1 1 2 2 1 1 2 1 1 1 2 2 2 1 2 1 1 1 2 2 2 2 2 2 1 2 2 2 2 2 2 1 2 2 1 2 1 2 2 2 2 1 1 1 1 1 2 2 2 1 1 2 2 2 1 1 1 1 1 2 2 2 1 2 1 2 2 2 2 2 2 1 1 2 2 2 2 1 2 2 1 2 1 2 2 2 2 2 1 1 2 2 2 2 2 2 2 2 2 2 1 2 2 2 2 2 1 2 2 2 2 2 1 2 2 2 2 2 2 2 2 1 1 2 2 2 1 2 1 1 1 2 2 1 1 1 2 1 2 2 2 1 1 2 1 2 2 2 2 2 1 2 2 2 2 1 2 1 2 1 2 1 1 1 1 1 1 2 1 2 2 1 2 2 1 2 2 1 1 2 1 2 2 1 1 1 1 1 2 1 1 1 1 1 1 1 1 1 1 2 1 2 2 1 1 2 2 1 2 1 1 2 1 2 1 1 2 2 1 2 1 2 1 2 1 2 1 2 2 2 1 2 2 1 1 2 1 1 2 2 2 2 1 2 1 2 2 2 1 1 1 1 2 2 2 2 1 2 2 2 2 2 2 2 2 2 2 2 2 1 1 1 2 1 2 2 1 1 1 1 2 2 2 1 2 2 2 1 2 2 1 1 2 2 2 1 2 2 2 2 1 2 2 2 2 2 2 2 2 2 1 1 2 2 2 1 1 1 2 2 2 1 1 1 1 2 1 1 1 2 1 2 2 1 2 1 2 2 2 1 2 2 2 2 1 2 1 2 1 2 2 1 2 2 1 1 1 2 1 2 1 1 2 2 1 1 1 1 1 1 1 2 2 1 1 2 2 2 2 1 2 2 2 1 1 1 1 2 1 1 1 2 2 2 1 2 2 1 2 2 2 2 2 2 2 1 1 2 1 2 1 2 2 2 1 1 1 1 2 2 2 2 1 1 2 1 2 2 1 2 2 2 2 1 2 2 1 2 1 1 2 1 2 2 1 2 2 1 2 1 2 1 2 2 2 2 2 2 2 1 2 1 1 2 2 2 1 2 1 1 2 1 1 2 2 2 2 2 2 1 1 2 2 2 2 2 1 2 2 1 2 2 2 2 2 1 2 1 1 1 2 2 1 1 2 2 1 1 2 1 1 2 1 2 2 1 1 1 2 2 1 1 2 2 2 1 1 2 1 1 1 2 1 2 1 1 2 1 2 1 1 2 1 1 2 2 1 2 1 1 2 2 1 1 2 1 2 1 2 2 2 1 1 2 2 1 2 2 1 1 2 1 1 2 2 2 2 1 1 2 2 2 2 2 1 2 2 2 1 1 2 1 2 2 1 1 1 1 2 1 1 1 1 2 1 1 2 1 1 2 1 1 2 2 1 2 2 1 1 1 2 1 1 2 2 2 2 1 1 1 1 1 2 1 2 2 2 2 2 2 2 2 2 2 2 2 2 2 2 2 2 1 2 2 1 2 1 2 2 2 1 2 1 2 2 1 2 1 2 2 2 1 2 1 2 1 1 2 2 1 2 1 1 1 2 2 1 2 1 1 2 1 2 1 1 2 1 2 2 2 1 1 1 1 2 1 1 1 1 2 2 2 1 2 2 2 2 1 2 2 2 2 2 2 2 2 2 2 1 2 1 2 2 2 1 2 1 1 2 2 1 1 2 1 2 1 2 1 1 2 1 2 2 2 1 2 2 1 1 1 1 2 2 1 1 2 1 2 2 2 1 1 2 2 1 1 2 1 1 1 2 2 2 1 2 2 2 1 1 1 2 2 1 1 1 2 1 1 2 1 1 1 1 1 1 2 1 1 1 1 2 2 1 1 2 1 2 2 1 2 2 2 2 2 2 1 2 2 2 1 2 2 2 1 2 1 2 1 2 2 1 1 1 1 2 1 2 1 2 1 2 2 2 1 1 2 1 1 1 1 1 1 2 1 2 1 2 2 2 1 2 2 2 1 2 1 2 1 1 2 1 2 2 2 2 1 1 1 2 2 2 2 2 2 2 2 2 1 1 2 2 2 2 2 1 1 1 2 1 1 2 1 1 1 1 1 1 2 1 2 2 1 2 1 2 2 1 2 2 1 1 2 1 2 1 2 2 2 1 1 1 1 1 1 1 1 2 2 2 1 1 1 1 2 1 1 1 1 2 2 1 2 2 2 1 1 2 1 2 1 2 1 1 1 2 1 1 1 2 2 2 2 1 1 2 2 2 2 1 1 2 2 1 1 2 1 2 2 2 1 2 2 1 2 2 2 2 1 2 2 2 2 2 1 2 2 1 2 1 1 2 1 1 1 2 1 2 2 1 2 1 2 1 1 1 1 2 1 2 2 2 2 2 1 2 2 2 1 1 1 2 1 2 2 2 1 1 1 1 1 1 1 2 1 2 2 2 1 2 1 2 2 1 2 1 2 2 2 2 1 2 2 1 2 2 2 1 2 2 1 2 1 1 2 1 2 2 2 2 2 2 2 2 2 2 2 1 2 2 2 1 2 1 2 2 1 2 1 2 2 2 1 1 2 1 2 1 1 2 2 1 2 2 1 2 2 1 1 1 1 1 1 2 1 2 2 2 2 1 2 2 2 2 2 2 2 2 2 1 2 2 1 2 1 2 2 1 1 1 1 1 2 2 2 1 1 2 1 1 2 2 1 1 2 1 1 1 1 2 1 2 1 2 1 2 1 1 1 2 1 2 2 1 2 2 1 2 2 1 1 2 2 1 2 2 2 1 2 1 1 2 2 2 1 2 2 1 1 2 2 2 2 2 2 2 2 2 1 1 1 2 2 2 1 2 2 2 2 1 2 1 2 2 1 2 2 2 2 1 1 1 1 1 1 2 2 2 1 2 2 2 2 1 1 2 2 2 2 1 2 2 2 1 1 2 2 2 1 2 1 2 2 2 2 2 1 2 2 1 1 2 2 2 1 2 2 1 2 2 2 2 1 1 1 2 2 2 1 2 2 2 1 2 2 1 2 2 1 1 1 2 2 2 2 2 2 2 2 2 1 2 1 2 1 1 2 1 2 1 2 2 2 1 2 2 1 2 1 1 1 2 1 2 2 2 2 1 1 1 1 2 2 1 2 1 2 1 1 2 2 1 1 2 2 1 2 2 2 2 2 1 2 1 2 2 1 1 1 2 2 1 2 2 2 1 2 1 1 1 1 1 2 2 1 2 1 1 2 1 2 2 2 2 2 1 1 1 1 1 1 2 1 2 2 1 2 1 2 1 1 1 2 2 1 1 2 2 2 1 1 1 1 2 1 1 1 2 1 2 1 2 2 2 2 1 1 2 2 2 2 2 2 1 2 1 2 1 2 1 1 1 1 1 2 1 1 2 2 2 1 2 1 1 2 2 1 2 2 2 1 1 1 2 1 2 2 2 1 1 2 2 1 1 1 1 2 1 1 2 1 2 1 1 1 1 1 1 1 1 2 1 1 1 2 2 2 1 1 1 1 1 1 1 2 2 2 1 1 2 1 2 1 1 1 1 1 1 1 1 2 1 2 2 2 1 2 1 1 1 2 1 1 2 1 1 2 2 2 2 1 1 2 1 1 1 2 1 2 2 1 1 1 1 1 1 2 2 1 2 1 2 1 2 2 2 2 1 1 1 2 2 2 2 1 2 2 2 2 1 2 2 1 1 2 2 2 2 2 2 2 2 1 1 2 2 1 2 2 2 2 2 1 2 2 1 2 2 1 2 2 1 2 2 2 1 2 2 2 1 2 2 2 2 2 2 2 2 1 2 2 2 2 1 2 2 2 2 2 1 1 2 2 2 1 2 2 2 2 2 1 1 2 2 2 1 2 2 2 2 1 1 2 2 2 2 2 1 1 1 2 1 1 2 1 1 2 2 2 1 2 2 2 2 2 2 2 1 2 2 2 2 2 2 2 2 2 2 2 2 2 1 1 2 2 2 1 2 1 1 2 1 2 2 2 1 1 2 1 2 2 2 2 2 1 2 2 2 2 1 2 2 2 2 2 1 2 2 1 2 1 1 1 2 2 2 1 2 2 1 2 2 2 2 2 2 1 2 2 2 2 2 2 2 2 1 1 2 2 2 2 1 2 2 2 2 2 2 2 1 2 2 1 2 2 2 2 1 2 2 2 2 1 1 2 2 2 2 1 1 2 1 2 2 1 2 1 1 2 2 2 1 2 2 1 1 1 2 2 2 2 1 2 1 2 2 1 2 2 2 2 2 2 2 2 2 1 2 2 1 2 2 2 1 2 1 1 2 1 2 1 2 2 2 1 2 2 2 2 1 2 2 2 1 2 2 1 2 1 1 1 2 2 2 1 2 2 1 1 2 1 2 1 2 2 2 2 2 2 2 2 1 1 2 2 2 2 2 2 2 2 1 2 1 1 2 2 2 2 2 2 1 2 1 2 1 1 2 1 2 2 1 1 1 2 2 2 2 2 1 2 1 1 1 1 2 1 1 1 2 1 1 2 1 1 2 1 1 1 1 1 1 1 2 1 1 2 2 2 2 2 2 2 1 2 2 2 1 2 1 2 2 1 2 1 2 1 2 2 1 1 1 1 2 1 2 2 1 2 2 2 2 2 1 2 2 2 1 1 2 1 1 1 1 2 1 1 2 2 2 1 1 2 1 2 2 2 2 1 1 2 2 1 1 1 2 2 2 2 2 2 2 1 1 2 2 2 2 2 2 1 2 1 2 1 1 2 1 2 1 1 2 2 2 2 1 2 2 2 2 2 2 2 2 2 2 2 2 2 2 2 2 1 2 1 2 1 1 1 1 1 2 2 2 1 2 2 1 1 2 1 1 2 2 2 2 2 1 2 1 2 2 2 2 2 2 1 2 1 2 2 2 1 1 2 1 2 2 2 2 2 2 2 1 2 2 2 2 2 2 1 2 2 2 2 2 2 2 2 1 1 1 1 1 2 2 2 2 2 1 2 2 1 2 1 1 1 2 2 1 1 2 1 2 2 1 2 2 2 1 2 1 2 2 2 2 2 2 2 2 2 2 2 1 2 2 1 2 1 1 1 2 1 1 1 2 2 2 2 2 2 2 2 2 2 2 1 2 2 2 2 2 2 1 1 2 2 2 2 2 2 2 2 1 2 1 2 2 2 2 1 2 1 2 1 2 2 2 1 1 2 1 2 2 2 2 2 2 1 2 2 2 1 2 1 2 2 1 1 2 2 2 2 2 2 1 2 2 1 2 2 1 1 2 1 1 1 2 2 1 2 2 1 2 2 2 1 1 1 1 2 2 1 2 1 1 1 2 1 2 2 1 1 2 2 2 2 1 1 2 2 1 2 1 2 2 2 2 1 2 2 2 2 2 2 2 2 1 2 2 1 2 2 2 2 2 2 2 1 2 1 2 2 2 2 2 1 2 2 2 1 2 1 1 1 1 2 2 2 2 2 1 2 2 2 2 2 2 2 2 2 2 2 2 2 2 1 1 2 2 2 2 2 2 2 2 1 1 1 2 2 2 2 2 2 2 1 1 2 1 1 1 2 2 2 2 1 2 1 2 1 2 2 2 1 1 1 2 2 1 2 2 1 1 1 1 1 1 2 2 1 2 2 2 2 2 2 1 2 2 1 1 2 1 1 1 1 1 2 2 1 1 1 2 2 2 2 1 2 1 1 1 1 1 2 1 2 2 1 2 2 2 2 2 1 1 1 1 2 2 1 2 2 2 1 2 2 2 2 2 2 2 2 2 2 1 2 2 2 2 2 2 1 2 2 2 2 2 1 1 2 1 1 1 2 2 1 2 2 2 2 2 2 2 1 1 2 2 2 1 1 1 2 2 1 1 1 1 2 1 1 2 1 1 1 1 2 1 2 1 2 1 2 1 2 1 1 2 1 2 1 2 2 2 2 2 2 1 2 1 2 1 1 1 1 1 2 1 1 1 2 2 2 2 2 2 2 1 1 2 2 1 1 2 1 2 2 1 1 1 1 1 2 2 2 2 2 2 1 1 1 1 1 2 2 2 2 2 1 2 1 2 2 2 1 1 2 2 2 2 2 2 2 2 2 1 2 2 1 1 1 2 2 1 2 1 2 2 2 2 1 2 2 1 2 2 1 2 2 2 2 2 2 1 1 2 2 2 2 1 2 1 1 2 2 2 1 1 2 2 2 2 2 1 1 2 2 2 2 1 2 2 1 2 1 1 2 1 2 2 2 2 2 1 2 2 1 2 2 2 1 1 2 1 1 1 1 2 1 1 2 2 1 2 2 2 2 2 2 2 2 2 1 2 1 2 2 2 1 1 2 1 2 2 1 1 1 1 1 1 1 1 2 1 1 1 1 1 2 1 2 2 1 2 1 2 1 2 1 2 1 2 2 2 2 2 2 1 2 1 2 1 1 2 1 2 1 2 1 2 2 1 1 1 2 2 2 2 2 2 2 2 2 1 2 1 2 1 1 2 1 2 2 1 1 2 2 1 1 2 2 1 1 2 1 2 2 2 1 1 1 1 2 1 2 1 1 1 2 2 1 1 1 1 1 2 1 2 1 2 2 1 2 1 1 2 2 1 2 2 1 1 2 2 1 1 1 2 2 2 2 2 1 2 1 2 2 2 2 2 2 2 2 1 1 2 2 2 1 2 2 2 2 2 2 2 2 2 2 1 1 2 2 2 2 2 1 1 2 2 2 2 2 2 2 1 2 1 1 1 2 1 1 2 2 2 2 1 2 1 1 2 1 2 1 2 2 2 2 1 1 1 2 1 1 1 2 2 2 1 2 2 2 2 2 2 2 1 2 2 1 1 2 1 1 1 2 2 2 1 2 2 2 2 2 1 2 1 2 2 2 2 2 1 2 1 2 1 1 2 2 1 2 1 1 2 2 1 2 1 1 2 2 2 1 2 1 1 1 1 2 1 1 2 2 1 1 1 2 2 2 2 2 2 2 2 1 2 2 2 2 2 1 2 1 1 2 1 1 1 2 1 2 2 2 2 2 2 1 1 1 2 2 1 1 1 2 1 2 1 1 1 1 1 2 2 2 2 1 1 2 1 1 2 1 2 1 2 1 2 1 1 2 1 2 1 2 1 1 1 2 2 1 1 1 1 2 1 1 2 2 2 1 2 1 1 1 1 1 1 1 2 1 1 1 1 2 2 1 2 2 1 2 1 2 2 2 1 1 2 2 1 2 2 1 2 1 2 2 1 2 2 2 1 2 2 2 1 2 2 1 2 2 1 2 1 1 1 1 1 1 2 2 2 2 1 2 2 1 1 1 1 2 2 1 2 2 1 2 1 1 1 1 1 1 2 2 1 2 1 2 1 2 1 1 2 2 1 1 2 2 1 2 1 2 2 2 1 1 2 2 2 2 1 2 2 1 2 1 2 2 1 1 1 2 1 2 1 1 2 1 2 1 1 1 2 1 1 2 2 2 2 2 2 1 1 2 2 1 2 1 2 1 1 2 1 1 1 1 1 1 2 1 1 1 2 1 2 1 1 1 2 2 2 1 1 2 1 2 2 1 1 2 1 2 2 1 2 2 2 2 2 1 1 1 1 1 1 1 2 2 2 1 1 2 2 2 1 2 1 2 2 1 2 2 2 2 2 2 1 1 1 1 1 1 1 2 2 1 2 2 1 1 1 2 1 2 2 2 1 2 2 1 1 1 1 1 2 2 1 2 1 1 1 1 1 1 2 1 1 2 2 1 1 2 1 1 1 1 2 1 1 1 1 2 2 2 1 2 2 2 2 2 2 1 2 2 1 1 1 2 2 2 1 2 2 2 2 2 2 2 2 2 2 2 2 2 2 2 2 2 2 2 1 1 2 2 2 2 1 1 1 1 2 1 2 1 2 1 1 1 1 2 1 2 1 1 2 2 1 2 2 2 2 2 2 2 2 2 2 1 1 2 2 2 1 1 1 1 1 1 2 1 2 2 1 2 2 1 2 2 2 2 2 2 2 2 2 2 2 2 2 2 2 2 2 2 2 1 2 2 1 1 2 1 2 2 1 2 2 2 2 2 1 2 1 2 1 2 1 1 1 1 2 1 2 1 2 1 1 2 1 1 1 2 2 2 2 2 2 1 2 2 1 2 1 2 2 1 1 2 2 1 1 2 1 1 2 1 2 2 2 2 2 2 2 1 1 2 2 2 2 2 2 1 2 2 2 2 2 2 1 2 1 2 2 2 2 1 1 2 1 1 2 2 1 2 1 2 2 2 1 2 2 2 1 1 1 2 2 2 1 2 2 1 2 2 2 1 2 1 2 1 2 2 2 2 2 1 2 2 1 2 1 1 2 2 1 2 1 2 2 2 1 2 2 2 2 2 2 2 2 2 1 1 1 1 2 1 1 2 1 1 1 1 1 1 1 2 1 2 1 1 1 2 2 1 1 2 1 2 1 2 1 2 2 1 1 1 1 2 1 1 1 1 1 2 1 1 1 1 2 2 2 1 1 1 2 1 1 2 2 1 2 1 2 2 1 1 2 1 1 2 1 1 1 1 2 2 1 2 1 2 1 1 1 1 1 1 1 1 1 1 1 1 1 1 1 1 1 1 2 1 1 1 1 1 2 2 1 1 1 2 2 1 2 2 2 2 1 2 1 1 1 1 2 1 1 1 1 1 1 2 1 2 1 2 1 2 2 2 2 1 2 2 1 1 1 1 1 2 2 1 1 1 1 1 1 2 1 2 1 1 1 1 1 2 1 2 1 2 1 2 2 2 1 2 1 2 2 2 2 2 1 2 1 1 2 1 1 1 2 2 1 1 2 2 1 1 1 1 2 2 2 2 2 2 2 1 2 2 2 2 1 2 1 1 2 1 1 2 2 2 2 2 1 1 2 2 1 2 1 1 2 1 1 1 2 1 1 1 1 2 2 1 1 2 1 2 1 1 1 2 2 1 2 1 2 2 2 1 2 1 2 2 2 2 1 1 1 2 2 2 2 1 2 2 1 2 1 2 2 2 1 2 2 2 2 1 1 2 1 1 2 1 2 2 2 2 1 1 1 1 1 1 1 2 2 1 1 1 1 1 2 2 2 1 2 2 1 1 2 2 2 1 1 1 1 2 1 1 2 2 2 2 2 1 2 2 1 2 2 2 1 2 2 2 2 2 1 2 2 2 2 1 2 2 1 1 2 2 2 1 2 1 2 2 2 2 1 1 1 2 2 2 1 1 2 2 1 2 1 2 1 1 1 1 2 2 1 2 1 1 1 1 1 1 1 2 2 2 1 2 1 1 1 2 1 2 1 2 1 2 2 2 2 2 2 2 2 1 2 1 1 2 1 2 2 1 2 1 1 1 2 2 1 1 2 2 2 2 2 2 2 2 2 1 1 1 2 2 2 2 2 1 2 2 2 1 2 2 2 1 2 2 2 1 2 2 1 2 2 2 2 2 1 2 2 2 2 2 2 2 1 2 2 1 1 1 1 1 2 2 1 1 1 1 1 2 1 2 2 2 2 2 2 1 1 2 1 1 1 2 2 2 2 2 2 2 1 2 1 2 1 2 2 2 2 1 2 2 1 2 2 1 1 2 1 1 2 1 1 1 1 2 2 2 2 2 1 2 1 2 1 1 2 1 1 2 2 1 2 2 2 1 2 1 1 1 1 1 2 2 1 1 2 1 1 2 2 1 1 2 1 1 2 2 1 2 2 1 2 2 1 1 2 1 1 2 2 2 2 2 2 2 2 1 1 1 2 1 1 2 2 2 1 1 2 2 2 1 1 2 1 1 2 1 2 1 2 2 1 1 1 1 2 1 1 2 1 2 2 2 2 1 2 1 1 1 2 2 2 2 2 2 1 2 1 2 1 2 2 2 2 2 2 2 1 1 1 1 2 2 1 2 2 1 1 1 2 2 2 2 2 1 2 2 2 2 2 2 2 1 2 1 1 2 1 1 2 2 2 2 1 1 2 2 2 2 2 2 2 2 2 1 2 1 1 1 2 1 2 2 1 1 2 2 2 1 2 1 1 2 1 1 2 1 1 1 2 1 1 1 1 1 2 2 2 2 1 1 1 1 2 2 1 1 2 1 2 2 1 1 2 1 2 1 1 1 2 2 2 1 1 1 1 2 1 1 1 1 2 1 2 2 2 1 2 1 2 2 2 2 2 2 2 2 1 1 1 2 1 1 1 2 1 1 1 1 1 1 2 1 2 2 2 1 2 1 1 1 2 1 1 1 2 1 2 2 1 1 1 2 2 1 1 1 1 1 1 1 2 1 2 1 1 2 1 2 2 2 1 1 1 1 2 1 1 1 1 2 1 1 1 1 2 1 1 2 2 1 2 1 2 1 2 2 1 1 1 1 2 1 1 2 2 2 1 2 1 2 2 2 2 2 1 1 1 1 2 2 1 2 1 1 1 1 2 1 1 1 2 2 2 1 1 2 2 1 2 2 2 2 2 2 1 2 1 1 2 1 1 2 1 2 1 1 1 2 1 2 1 1 2 2 2 1 2 1 1 2 2 2 2 2 2 1 1 2 2 1 2 2 1 2 2 2 2 2 1 2 1 2 2 1 2 1 2 1 2 2 2 2 2 1 1 1 2 1 2 1 2 1 2 1 1 1 2 1 1 2 1 2 1 2 2 2 2 2 2 2 1 1 2 1 2 1 1 2 1 2 2 1 2 2 1 1 2 1 2 2 2 2 2 1 2 2 2 2 2 2 1 1 1 2 1 2 2 2 1 2 2 1 1 2 2 1 2 1 2 2 2 1 2 1 2 1 1 1 1 1 2 1 1 1 1 2 1 1 2 1 2 1 2 2 2 1 1 1 2 1 1 2 2 2 1 2 1 1 1 1 1 1 1 2 1 2 2 2 1 1 2 2 2 2 2 2 2 2 2 2 2 2 2 1 2 2 1 2 2 2 1 1 1 2 1 1 2 2 1 1 1 2 1 1 2 2 2 1 2 2 2 2 2 2 2 2 2 2 2 2 2 1 1 2 2 1 2 1 2 2 2 2 1 2 1 2 1 2 2 2 2 2 2 2 2 2 1 1 1 2 2 2 1 2 1 1 1 1 1 1 2 1 1 2 2 1 2 2 2 2 2 2 1 1 1 2 2 2 2 1 1 1 1 1 2 1 1 1 1 1 1 1 1 2 2 2 2 2 1 2 1 1 1 2 1 2 2 2 2 2 2 1 2 1 2 1 1 2 2 1 1 1 2 2 2 2 2 2 2 2 2 2 2 2 2 2 2 2 2 2 1 2 2 2 2 2 1 1 1 2 2 2 1 2 2 1 1 1 2 2 2 1 2 1 2 1 2 2 2 2 1 1 1 1 2 1 1 1 1 2 1 1 2 2 2 2 1 2 1 1 1 1 2 2 1 1 1 1 1 2 2 2 1 2 1 1 1 2 1 2 2 1 2 1 1 2 2 1 2 1 2 1 2 2 2 1 1 1 1 1 1 1 2 1 2 1 1 2 2 1 2 1 2 1 1 1 1 1 1 1 2 2 1 1 2 1 2 1 2 2 1 1 2 1 2 2 1 1 2 2 2 2 2 2 2 2 2 2 1 2 2 1 1 1 2 1 1 2 1 1 2 2 1 2 2 2 1 1 1 2 2 1 2 2 2 1 2 2 2 2 1 2 2 2 2 1 1 1 2 2 1 2 1 2 1 2 1 1 2 2 1 1 1 1 2 2 2 1 1 2 2 1 2 1 2 2 2 1 2 1 2 1 1 1 1 1 2 2 2 1 1 1 1 1 1 1 2 1 2 1 2 2 2 2 1 2 2 1 2 2 2 1 2 2 2 1 1 2 2 2 2 1 2 2 2 2 2 2 2 2 1 1 2 1 2 1 1 1 1 1 2 2 2 2 2 2 2 1 2 2 1 2 1 2 2 2 1 2 1 2 1 1 1 2 1 1 2 1 2 1 2 2 1 2 2 1 2 1 2 1 2 2 1 2 1 2 1 1 1 1 1 1 1 2 1 1 1 2 2 1 2 2 2 1 2 2 2 2 2 2 1 1 1 2 2 2 2 2 2 1 1 2 2 2 2 2 1 2 1 2 2 1 2 1 2 1 2 1 2 1 2 2 1 2 2 2 1 1 2 2 2 2 2 2 2 1 1 1 2 1 1 2 1 2 2 2 1 1 2 1 1 1 1 2 2 1 1 1 2 2 2 1 2 1 1 2 2 1 2 2 2 2 1 2 2 1 2 1 2 1 1 2 1 2 1 2 2 1 2 2 1 2 2 1 1 2 2 1 2 2 1 2 2 1 2 1 2 2 2 1 1 2 2 2 1 1 2 1 1 1 2 1 1 2 1 1 2 2 1 1 1 1 2 2 2 1 2 2 1 2 1 2 2 1 2 2 2 1 2 1 2 1 2 1 2 2 2 2 1 2 2 2 2 1 2 2 2 2 1 1 2 1 1 1 2 1 1 1 1 2 1 2 2 2 2 2 1 2 2 1 1 2 2 2 1 2 2 2 2 1 2 2 2 1 1 1 1 2 1 1 1 1 1 1 2 2 2 1 2 1 2 2 2 2 1 1 1 2 2 1 1 2 1 2 1 2 2 1 2 1 2 1 2 1 1 1 1 1 2 1 1 2 1 1 2 1 2 2 2 2 2 1 2 1 2 2 2 1 1 1 1 2 1 1 2 1 1 2 1 2 1 1 2 1 1 1 1 1 2 1 1 2 1 1 2 2 1 1 1 1 2 1 1 2 2 2 1 1 2 1 1 2 2 2 2 2 2 1 1 2 2 1 2 2 2 2 1 2 1 2 1 2 2 1 2 1 1 2 1 2 1 2 1 2 1 2 2 1 2 1 1 1 1 2 1 1 2 2 1 2 2 1 1 2 1 2 1 2 2 2 2 2 2 1 2 1 2 2 1 1 1 2 2 2 2 1 1 2 2 1 2 2 1 1 1 2 2 1 2 2 1 2 2 2 1 2 2 1 2 2 2 2 1 1 2 1 2 2 1 1 2 2 2 2 2 1 1 1 2 2 2 1 1 1 2 2 2 1 1 1 2 2 1 2 1 1 2 1 2 1 2 1 2 2 1 2 2 1 1 2 1 2 1 1 1 1 1 1 1 1 1 2 1 2 1 1 2 2 2 1 1 1 1 2 2 2 2 1 2 1 2 1 1 2 1 2 2 2 1 1 2 1 2 1 2 1 1 2 2 1 2 2 1 1 1 1 1 2 2 2 1 1 1 1 1 2 2 2 1 2 1 2 1 1 2 1 1 1 2 1 2 1 2 1 1 1 1 1 2 2 1 1 1 1 2 2 1 2 2 2 1 1 2 2 1 2 2 1 2 2 1 2 1 2 1 2 2 1 1 1 1 2 2 1 1 1 2 1 1 2 1 2 1 2 1 2 1 2 2 2 2 2 1 1 2 1 1 1 1 1 2 1 2 1 1 1 1 2 2 2 2 1 2 1 2 2 2 1 2 1 1 1 1 2 2 2 2 1 2 2 2 2 1 1 1 2 2 1 2 1 2 2 1 1 1 2 1 2 2 2 2 2 1 2 2 2 2 2 2 2 2 2 1 2 2 2 2 1 1 2 2 1 1 1 2 1 2 2 2 2 2 2 2 2 2 2 1 2 2 2 1 2 2 2 1 1 2 2 2 2 1 1 1 1 1 1 2 2 2 2 1 2 2 2 1 1 2 1 2 2 2 1 1 1 1 1 2 2 2 2 1 1 2 1 1 1 2 2 1 2 2 2 2 2 1 1 1 1 1 2 1 1 1 1 1 1 2 1 2 1 1 1 2 1 2 2 2 1 2 2 1 2 1 2 1 2 2 2 1 2 2 1 2 2 2 2 1 1 1 1 1 2 1 2 2 2 1 2 1 2 1 1 2 1 2 2 1 1 2 2 1 1 1 1 2 1 1 1 2 2 1 2 1 1 1 2 1 1 1 2 2 1 2 2 2 2 2 2 2 2 1 2 2 2 2 2 2 2 1 2 2 2 2 1 1 2 2 2 2 1 2 1 2 1 2 2 2 2 1 2 2 2 2 2 2 2 2 1 1 1 2 1 2 2 2 2 2 1 2 1 1 2 2 2 2 1 2 1 1 2 2 1 2 1 1 2 2 1 2 2 2 2 2 2 2 2 2 2 1 1 1 1 1 1 2 2 1 1 1 1 2 1 2 2 2 1 2 2 1 1 2 2 2 2 1 2 1 2 1 1 1 2 1 2 1 2 1 1 1 1 2 2 2 1 2 2 2 2 2 2 2 2 2 1 2 1 2 2 2 2 2 2 2 2 2 1 2 2 2 2 2 1 2 1 2 1 1 1 2 2 2 1 1 2 2 2 2 1 2 2 2 2 2 1 1 2 2 2 2 1 2 2 2 1 1 1 1 1 2 2 2 2 2 1 2 1 2 1 1 2 1 2 1 1 2 1 1 2 1 2 2 1 1 1 1 2 2 1 2 1 2 2 2 1 1 2 1 2 1 2 1 1 1 1 1 2 2 1 1 1 2 1 1 2 2 2 1 1 1 1 1 2 1 2 1 1 2 2 1 1 2 2 1 2 2 2 2 1 2 2 2 1 2 2 2 1 2 2 2 2 2 2 1 2 1 1 1 2 2 2 2 2 1 2 2 2 2 1 2 2 2 2 2 1 1 2 2 2 1 1 2 1 2 2 2 2 2 2 2 2 2 2 2 1 2 2 2 1 2 1 2 1 1 1 1 2 2 2 2 2 2 2 1 2 1 1 2 2 2 2 1 1 1 2 1 2 1 2 1 2 2 2 1 2 2 2 2 2 2 1 2 2 2 2 2 2 1 2 2 2 2 2 1 2 1 2 1 1 1 1 1 1 1 2 2 2 2 2 2 2 2 2 2 2 2 2 2 1 1 2 1 1 1 1 2 2 1 2 2 1 2 2 2 2 1 1 1 2 2 2 1 1 1 1 2 1 1 2 1 1 1 1 2 2 2 2 1 1 1 2 1 2 2 2 2 2 1 2 2 2 2 1 1 2 1 1 1 2 1 2 1 2 1 2 1 1 1 1 2 1 1 1 2 1 2 2 2 2 2 1 2 1 1 2 2 2 2 1 2 2 2 2 2 1 2 2 2 1 2 1 2 2 2 2 2 2 2 1 2 1 2 1 2 2 2 2 1 1 2 1 1 2 2 2 1 2 2 2 1 1 1 1 2 1 2 1 2 1 1 1 1 1 1 1 1 1 1 1 1 1 1 1 2 1 1 1 2 2 1 2 1 2 1 1 1 1 1 2 1 2 2 2 1 1 1 1 2 1 1 2 1 1 1 2 1 1 2 2 2 1 1 2 1 1 1 1 1 1 1 2 1 1 1 1 2 2 2 1 1 2 2 2 1 1 1 1 2 2 1 2 2 2 1 2 2 2 2 1 1 1 1 1 2 1 2 1 1 1 1 2 2 2 2 2 2 1 2 2 2 2 1 2 2 1 1 2 2 2 2 2 2 2 2 2 1 2 2 2 1 1 2 2 2 2 2 1 1 1 2 2 1 2 1 1 1 1 1 1 1 2 1 2 2 1 2 1 1 1 2 2 1 2 1 2 1 1 2 2 2 2 2 1 2 2 2 2 1 1 1 1 1 2 1 2 2 1 2 2 1 2 2 2 2 2 1 2 2 2 2 2 2 2 2 1 2 2 1 2 2 2 2 1 1 1 2 1 2 1 2 2 2 1 2 1 1 2 1 1 2 2 2 1 1 2 1 2 2 1 1 2 2 2 2 2 2 2 1 2 1 2 2 2 2 1 2 1 2 2 1 2 1 1 1 2 2 1 1 1 2 1 1 2 1 2 2 2 2 1 1 2 2 1 2 2 2 2 1 1 1 2 1 2 2 1 1 1 2 1 2 2 2 2 2 1 2 2 2 2 2 1 1 1 1 1 1 1 2 1 2 2 2 2 2 1 2 2 2 2 2 2 1 1 2 2 1 2 1 1 2 2 2 1 1 2 1 2 2 2 2 2 1 1 1 2 2 1 2 2 2 2 2 2 2 2 2 2 2 1 2 1 1 2 1 1 1 2 1 1 1 2 1 1 2 2 1 2 2 2 1 2 2 2 1 1 2 2 2 2 1 2 2 2 2 1 2 1 2 1 2 2 2 2 2 2 1 1 1 2 1 1 1 2 2 2 1 1 1 2 2 2 1 2 2 2 1 1 2 2 1 2 2 1 2 2 2 2 1 2 1 2 1 1 2 1 2 2 2 2 1 2 2 2 2 2 1 1 2 1 2 2 2 1 2 2 2 2 2 2 2 2 1 2 2 2 2 2 2 2 2 2 2 1 2 2 2 1 1 1 2 1 2 2 2 2 2 1 1 2 2 1 1 2 1 1 1 1 2 2 2 2 2 1 1 1 2 1 2 2 2 2 2 2 2 2 2 2 2 1 1 2 2 1 1 2 1 1 1 2 1 2 1 1 1 2 1 2 1 2 1 2 2 2 2 2 1 2 2 2 1 1 2 2 1 1 1 1 2 2 2 1 2 2 2 2 2 1 2 1 1 1 2 1 1 1 1 1 1 1 2 1 2 1 2 2 1 2 2 2 2 2 2 1 2 2 1 2 2 2 2 2 2 1 2 2 2 1 2 1 2 1 2 1 1 2 2 1 1 1 1 1 2 2 1 1 2 2 1 2 2 1 2 1 2 2 1 1 1 2 1 2 2 2 2 1 1 1 2 2 2 2 2 2 2 1 1 1 1 1 1 1 1 2 1 1 2 2 1 2 1 1 2 1 1 2 2 2 1 2 2 2 2 2 2 1 1 1 1 2 2 2 2 2 2 1 2 1 2 2 2 2 1 2 2 2 1 2 2 1 2 1 2 2 2 1 2 1 2 2 2 2 2 2 1 1 2 2 2 1 1 1 2 2 2 2 1 2 1 2 1 1 1 1 1 1 1 1 2 1 2 1 2 2 1 2 1 2 2 1 1 1 1 1 1 2 2 1 2 1 2 2 2 2 1 2 2 2 2 2 2 2 1 1 1 2 2 2 1 1 2 1 1 1 2 1 2 1 1 1 1 1 1 1 2 1 2 1 1 1 2 2 1 1 2 1 2 2 2 2 2 1 2 2 2 1 1 1 2 1 2 2 2 2 1 2 1 1 1 2 2 1 1 2 1 1 2 2 1 1 1 2 1 1 1 1 2 2 2 1 1 1 2 2 2 1 2 1 2 1 2 2 2 2 1 1 1 1 1 2 2 2 2 2 2 1 2 1 1 1 2 2 2 2 1 2 2 2 2 2 1 2 2 2 2 2 1 1 2 1 2 1 2 2 1 1 2 2 1 1 2 2 2 1 2 2 2 2 2 2 1 2 2 1 2 2 1 2 1 1 2 1 2 2 2 2 1 1 1 1 1 2 1 1 1 2 1 1 2 2 2 1 2 2 1 2 2 2 2 2 2 1 1 1 1 2 2 2 2 1 2 1 1 2 2 1 1 1 1 2 2 2 2 1 1 1 2 2 2 2 2 2 1 2 2 2 2 1 2 1 2 2 1 2 2 2 1 2 2 2 2 2 2 2 2 1 2 2 1 2 1 2 2 1 1 2 2 2 1 2 2 2 1 2 1 1 1 1 2 1 2 2 2 2 2 2 1 2 1 1 1 2 1 1 2 2 2 1 2 2 1 2 1 1 2 1 1 1 1 1 1 1 2 1 1 1 2 2 2 1 1 1 2 1 2 1 2 2 2 1 2 2 1 2 2 2 2 2 2 2 1 2 2 1 2 2 2 2 2 1 1 1 1 2 2 2 2 2 1 2 2 2 2 1 2 2 2 2 1 2 2 1 1 1 2 1 2 2 2 1 2 1 1 2 2 1 1 1 2 2 2 2 2 1 1 1 1 1 2 2 1 1 2 2 1 2 2 1 2 2 1 2 1 2 2 1 2 2 1 2 2 2 2 1 1 2 1 2 2 2 1 1 1 2 2 1 1 1 1 1 2 2 1 1 2 1 2 2 2 1 2 1 2 1 1 2 1 1 2 2 1 1 2 1 2 1 1 2 2 2 2 1 1 1 1 1 1 2 1 1 1 2 1 2 2 2 1 1 1 2 2 1 2 2 2 2 2 2 1 2 2 2 1 1 1 1 2 2 1 1 2 1 2 2 1 2 2 1 2 2 1 2 1 2 1 1 1 1 2 1 2 2 1 1 2 1 2 2 2 2 1 2 2 1 1 1 1 1 1 1 1 1 1 1 1 1 1 2 2 2 1 1 2 1 1 1 1 2 2 2 2 2 2 1 2 1 2 2 1 2 2 1 2 1 2 1 2 1 1 1 2 2 1 1 1 2 1 1 1 1 1 1 1 1 1 2 2 2 2 2 2 1 2 1 1 1 1 2 1 2 2 2 1 1 1 2 2 2 2 1 1 1 2 2 1 2 2 1 1 1 2 1 2 1 2 2 1 1 2 2 2 2 1 1 1 1 2 2 1 1 2 1 2 2 2 2 2 1 2 1 2 2 2 1 1 1 2 2 2 1 2 1 1 2 2 2 1 2 1 2 1 2 2 2 2 2 2 1 1 2 2 2 2 2 1 2 1 1 2 1 1 1 2 2 2 2 2 2 2 1 2 2 2 2 2 2 2 2 1 1 1 2 1 1 2 2 1 2 2 2 1 1 2 2 2 1 2 2 2 1 1 2 2 1 2 2 1 1 1 2 1 2 1 1 2 1 2 2 2 2 2 2 1 1 1 2 2 2 1 2 2 1 1 2 1 2 2 2 1 1 2 1 2 1 2 1 1 2 2 2 2 1 1 1 1 2 1 1 1 1 1 1 1 1 2 2 2 1 2 1 1 2 2 2 2 1 1 1 1 1 1 1 2 1 1 2 2 1 2 1 2 1 1 2 2 1 1 2 1 2 2 1 2 2 1 1 1 2 1 2 2 1 1 1 2 2 1 2 1 1 2 1 2 2 1 2 2 2 1 1 2 1 1 2 2 1 1 1 2 1 1 1 2 1 2 2 2 2 1 2 2 1 1 2 2 2 2 1 2 1 1 1 1 2 1 2 1 2 1 1 1 1 1 1 1 1 2 1 2 2 1 2 1 1 2 2 1 1 1 1 2 1 2 2 2 1 1 1 1 1 1 2 2 2 1 1 2 1 2 1 2 1 2 1 1
  000001  010009 1 2 1 2 2 1 2 2 1 1 1 1 2 2 1 2 1 1 2 2 1 1 2 1 2 1 2 2 2 2 2 2 2 2 2 1 2 1 2 1 2 2 1 2 2 2 1 2 1 2 2 2 1 2 2 2 2 2 1 2 2 2 2 2 1 1 2 1 1 2 1 1 2 2 2 1 2 1 1 2 2 2 2 1 1 1 1 2 1 2 1 1 2 1 1 1 2 2 1 2 2 1 2 2 2 1 2 2 2 1 2 2 2 2 2 2 2 2 1 1 2 2 2 2 1 2 1 2 2 2 2 2 2 2 1 2 1 1 2 2 2 2 1 1 1 1 1 2 1 1 2 2 2 1 1 1 1 1 1 1 1 1 1 1 1 1 1 2 1 2 1 2 1 1 1 1 2 1 2 2 2 2 2 2 2 2 2 2 2 2 2 2 2 1 1 2 1 1 2 1 2 1 1 2 2 2 1 1 2 1 2 2 2 2 2 2 1 1 2 1 2 1 2 1 1 2 2 2 2 2 2 1 2 2 2 2 2 2 2 2 1 1 2 1 2 2 2 2 1 2 2 2 2 2 2 1 1 2 2 1 2 2 1 2 1 1 2 1 2 2 2 2 2 1 1 1 1 2 2 1 2 1 2 2 2 2 2 1 1 1 2 2 1 2 1 1 1 2 2 1 1 1 1 1 2 2 1 2 1 1 2 2 1 1 1 2 2 2 1 2 1 1 1 2 2 2 2 1 2 2 2 2 2 2 1 1 2 2 2 1 2 2 2 2 2 2 2 2 1 2 1 1 2 1 2 2 2 2 1 2 2 1 1 1 2 1 1 2 2 1 2 2 1 2 2 2 1 1 1 2 1 2 2 2 2 2 1 1 1 1 2 1 2 2 2 2 2 2 2 2 2 1 1 1 1 1 2 1 2 1 2 1 1 1 2 1 2 2 1 2 2 2 1 1 1 1 2 2 1 2 2 2 1 1 1 1 2 2 1 1 2 1 2 1 1 1 1 2 2 2 2 1 1 2 2 1 1 1 1 1 1 1 1 1 1 2 1 1 1 2 2 1 2 2 1 2 1 1 2 2 2 2 2 1 1 1 1 2 2 1 1 1 2 1 1 2 1 1 1 2 1 2 1 2 1 2 1 2 2 2 1 2 1 2 1 2 1 1 1 1 1 1 2 2 1 2 1 2 1 1 1 2 1 1 2 1 1 2 1 1 2 2 1 1 1 2 1 2 2 1 1 2 1 1 1 1 1 2 2 2 1 1 1 1 2 1 1 1 2 1 1 1 1 1 1 2 2 1 2 1 2 1 1 2 1 2 2 2 1 2 1 1 2 1 2 1 1 1 2 1 2 1 2 1 1 1 1 2 2 2 2 2 1 1 2 2 2 1 2 1 2 2 2 2 2 1 2 1 2 1 1 2 2 1 2 2 2 2 1 2 1 2 1 2 1 2 2 2 2 2 2 2 2 2 1 2 2 2 2 2 1 1 2 2 2 1 2 2 2 1 1 1 2 2 2 2 2 1 2 2 2 2 2 1 1 1 2 2 2 2 2 2 2 1 2 2 2 2 2 2 2 2 2 1 2 1 2 2 2 2 1 1 1 2 2 2 2 2 1 2 2 2 1 2 1 1 2 2 1 1 1 1 2 2 1 2 1 2 2 2 2 2 1 2 2 1 1 1 1 1 1 2 2 2 2 2 2 2 2 2 2 1 2 1 2 2 2 2 2 2 2 1 2 2 1 1 1 2 2 1 1 1 2 2 1 2 1 1 2 1 1 2 1 1 1 2 1 1 1 1 2 2 1 2 2 2 1 2 1 2 1 1 1 1 2 2 2 2 2 1 1 1 2 2 2 2 2 1 1 1 1 2 1 1 2 2 1 2 1 2 1 1 2 1 1 1 1 2 1 2 1 1 2 1 1 2 2 2 2 2 2 2 2 2 2 1 2 2 2 1 1 1 2 2 2 2 1 2 2 2 1 2 1 1 1 1 2 1 1 1 2 2 2 2 2 1 1 1 2 2 2 1 2 2 1 2 1 1 2 2 2 1 2 1 2 1 1 1 1 2 1 2 1 1 2 1 2 2 1 2 2 1 2 1 1 1 2 1 1 1 2 2 1 2 1 1 1 1 1 1 1 2 2 1 1 2 2 2 1 2 2 2 2 2 1 2 1 2 1 1 1 1 2 1 2 2 2 2 2 2 1 1 2 2 2 1 1 1 1 2 2 1 1 2 2 1 1 1 2 2 2 2 1 2 2 1 2 2 1 1 2 1 1 2 1 2 1 1 2 1 1 1 2 1 1 2 2 2 1 2 2 1 2 2 2 2 2 1 2 1 1 2 2 2 1 2 1 2 2 2 1 2 2 2 1 1 1 2 1 1 2 1 1 2 2 1 1 1 2 2 2 2 1 1 2 2 1 2 2 2 2 1 1 2 1 1 2 1 1 2 1 1 2 1 2 2 1 2 1 2 2 2 1 2 2 1 2 2 1 1 2 2 2 1 2 2 2 2 1 2 2 2 2 1 2 1 2 1 2 1 1 2 2 2 1 1 2 2 1 2 2 1 1 1 2 2 2 1 2 2 1 2 2 1 2 1 1 1 2 1 2 1 2 1 1 1 2 2 2 1 2 2 2 2 2 2 2 2 2 1 1 2 2 1 2 2 1 2 2 2 2 2 2 2 2 2 1 2 2 2 2 1 2 1 1 1 1 1 1 1 1 1 2 1 1 2 1 1 2 1 2 2 1 2 2 1 1 2 2 2 1 1 2 2 2 2 2 1 2 2 1 2 2 2 2 1 2 2 1 2 2 2 2 1 1 2 2 1 1 2 2 2 2 1 2 2 2 2 1 2 2 2 2 2 2 2 2 1 1 2 2 2 2 2 2 2 2 2 2 1 2 2 1 2 2 2 2 2 2 2 2 2 2 2 1 1 2 1 2 2 2 2 2 2 2 2 2 2 2 2 2 2 1 2 1 2 2 1 2 1 2 2 2 2 1 2 2 2 2 2 1 1 2 2 2 2 2 1 1 2 1 2 2 2 2 2 2 2 2 1 1 1 2 2 1 2 2 2 2 2 1 2 2 2 1 2 2 2 2 2 2 1 1 1 2 1 2 2 1 2 2 2 2 2 2 2 2 1 1 2 1 1 2 2 1 1 2 1 2 2 1 1 2 2 2 2 2 1 2 2 1 1 2 2 2 1 1 2 1 2 2 2 2 2 2 2 2 2 1 2 2 1 2 2 1 2 2 2 1 1 2 1 2 1 1 1 2 1 2 2 1 2 2 2 2 2 2 2 1 2 2 2 2 2 2 1 2 2 1 1 2 2 2 2 2 2 1 1 2 2 1 2 2 1 1 1 1 2 2 2 2 2 1 2 2 2 2 1 1 2 2 2 1 2 2 1 1 2 1 1 1 1 1 1 2 1 1 2 2 2 2 1 1 1 1 2 2 1 1 2 1 1 1 2 1 2 2 1 2 2 1 1 1 2 2 2 1 2 1 1 1 2 2 1 2 1 2 1 2 1 1 2 1 1 2 1 1 1 1 1 2 1 1 1 1 1 1 1 2 2 1 1 1 1 1 1 1 1 2 1 1 2 2 2 1 2 2 2 2 1 1 2 2 1 2 2 2 2 1 2 2 1 1 2 2 1 1 1 2 1 2 2 1 1 1 1 2 1 1 2 2 1 2 2 1 1 1 1 2 2 1 2 2 2 2 2 2 2 2 2 1 2 2 1 2 1 1 1 2 2 1 1 1 2 1 2 2 2 1 1 2 1 2 2 2 2 2 1 2 2 2 2 1 2 1 2 1 2 1 1 1 1 1 1 2 1 2 2 1 2 2 2 1 2 1 1 1 1 1 2 1 1 1 1 2 2 2 2 2 2 2 1 1 2 1 1 2 1 2 2 1 2 2 2 1 2 1 1 2 1 2 2 1 2 2 1 1 1 1 1 1 1 2 1 2 1 2 2 1 1 2 1 2 2 2 2 2 2 2 1 2 1 2 1 1 1 2 2 1 2 2 2 2 1 2 2 2 2 2 2 2 2 2 2 1 2 1 2 1 2 1 2 2 2 2 2 1 2 2 2 2 2 1 2 1 2 1 1 1 2 1 2 1 2 2 2 1 2 1 2 2 1 2 2 1 1 2 2 2 1 2 2 2 1 1 2 1 2 1 2 2 1 2 2 2 1 1 1 2 1 1 2 2 2 2 2 1 2 2 2 2 1 2 1 2 2 2 2 1 2 1 1 2 2 2 2 1 2 2 1 1 1 2 1 2 2 1 1 2 2 1 1 2 2 2 2 1 2 2 2 1 1 1 2 1 2 1 2 2 2 1 2 2 2 1 2 2 1 1 1 2 2 2 1 2 1 2 1 1 2 1 1 2 1 1 1 2 2 2 1 2 2 2 2 2 2 1 2 2 2 1 2 2 1 2 2 1 2 1 2 2 1 2 2 1 1 2 2 2 2 2 1 1 2 2 2 2 2 1 1 2 2 2 1 2 1 1 2 1 1 2 2 1 1 1 1 1 1 1 2 2 2 2 1 2 2 1 2 2 2 2 2 2 2 1 2 2 1 1 2 2 1 1 1 1 2 2 2 1 2 1 2 2 1 1 1 2 2 1 1 2 1 1 1 2 1 1 1 2 1 2 1 1 1 1 2 1 1 1 1 1 2 1 1 2 2 1 2 2 1 2 2 2 2 1 2 2 2 1 1 2 1 1 2 2 1 1 2 1 1 2 2 2 2 2 1 2 2 2 2 2 1 1 2 2 1 1 2 2 1 1 1 1 1 1 2 2 2 1 1 1 2 2 1 2 1 1 2 2 1 1 1 1 1 2 1 2 2 1 1 1 2 2 1 1 1 1 1 1 1 2 1 1 2 1 1 1 2 1 1 1 1 2 1 2 1 1 1 2 2 1 1 2 2 1 1 2 1 2 1 2 1 1 2 1 2 1 1 2 1 1 2 2 2 1 1 1 2 1 1 1 2 2 1 2 1 1 2 1 2 1 1 1 2 2 2 1 1 1 1 1 1 1 1 1 1 2 2 1 2 2 2 2 2 2 1 1 1 1 2 2 1 1 2 1 2 2 2 2 1 2 2 2 1 1 1 1 2 2 1 1 2 1 1 1 2 2 1 2 2 2 1 2 2 1 2 1 2 1 2 2 2 2 1 2 2 1 2 1 2 1 1 1 2 1 1 1 1 2 2 1 2 2 1 1 1 1 2 1 1 1 1 2 1 1 2 2 1 2 1 1 1 2 2 1 1 1 2 2 1 1 2 2 1 2 2 2 2 2 2 2 2 2 1 2 1 2 1 2 2 1 2 2 2 1 2 2 1 1 1 1 2 2 2 2 2 1 2 1 2 2 2 1 2 2 2 2 2 2 2 2 2 1 1 1 2 1 2 2 2 1 2 1 2 1 1 1 1 1 2 2 2 2 2 1 2 2 2 2 2 1 2 1 2 1 1 2 2 2 1 1 2 1 1 2 2 2 1 2 1 1 1 1 1 2 2 2 2 1 2 2 2 2 2 2 2 2 2 1 1 2 1 2 2 2 1 1 1 1 1 2 1 1 2 2 2 2 2 2 2 2 2 1 1 1 2 2 1 2 2 1 1 2 1 1 2 2 1 2 1 2 1 2 2 1 2 2 2 1 2 1 1 1 1 1 1 2 1 1 2 2 1 2 2 1 2 2 2 2 2 2 1 1 1 2 1 2 1 2 2 1 2 2 1 2 1 1 2 1 1 1 2 1 1 2 1 2 1 2 1 1 1 1 2 1 2 2 2 2 1 1 2 1 2 1 1 1 2 2 1 2 2 1 2 1 1 1 1 1 2 1 2 2 2 1 2 1 2 2 1 1 2 1 1 2 1 1 1 1 1 2 1 2 1 2 1 2 2 2 1 1 1 2 1 1 1 2 1 1 1 1 1 1 2 1 1 1 1 2 1 1 2 1 2 2 2 2 2 1 1 1 1 2 1 1 2 2 2 2 1 1 1 2 1 1 2 1 1 1 2 1 2 2 2 2 1 2 2 1 1 1 1 1 1 2 1 2 2 2 2 2 2 2 2 2 2 1 2 2 2 2 1 2 2 2 2 2 2 2 2 2 2 2 2 2 2 2 1 2 2 2 2 2 1 2 2 2 1 2 2 2 2 2 1 2 1 2 2 2 1 2 2 2 2 2 2 2 1 2 1 2 2 2 2 2 2 2 2 2 2 2 2 2 1 2 2 2 2 2 2 1 1 2 1 2 2 2 1 2 2 2 1 2 2 2 2 2 2 1 2 1 2 2 2 2 2 2 1 2 2 1 2 2 2 2 1 1 1 1 1 2 2 2 1 1 1 1 2 2 2 2 2 1 1 2 2 2 2 2 2 2 2 2 2 2 1 1 2 1 1 1 2 2 2 1 2 2 2 1 1 2 1 2 2 1 1 1 2 2 2 2 1 2 2 1 1 2 2 2 2 2 2 2 2 2 1 1 2 2 1 2 2 1 2 1 1 1 2 2 1 2 1 2 2 2 1 1 2 1 1 2 2 2 1 1 2 2 2 2 2 2 1 1 2 2 2 2 2 2 2 1 2 2 2 2 2 2 1 2 2 2 1 2 1 2 2 2 2 2 2 2 2 2 2 2 2 1 2 2 2 2 2 2 2 2 2 2 2 2 2 2 2 1 2 1 2 2 2 2 2 1 1 2 2 2 1 1 1 1 1 1 1 1 2 2 1 2 2 1 2 2 2 2 2 2 1 2 2 2 2 1 2 2 2 1 2 2 2 2 1 2 2 2 1 2 2 1 1 1 1 2 1 2 2 2 2 1 1 1 2 1 2 2 2 1 1 2 2 1 1 2 1 2 2 1 2 1 2 1 1 1 1 1 1 2 1 2 1 1 1 2 2 2 1 2 1 1 1 2 2 2 2 2 2 2 2 1 2 2 2 2 2 1 2 1 1 2 1 1 2 2 1 2 1 1 1 2 1 1 1 1 2 2 2 2 2 2 1 1 1 1 1 2 1 2 2 1 1 1 1 1 1 2 2 1 1 2 2 2 2 2 2 1 1 2 2 1 1 1 2 2 1 1 1 2 2 2 1 1 1 2 2 2 2 2 2 2 2 1 1 2 2 1 2 2 2 2 2 1 2 2 1 2 2 1 2 2 1 2 2 2 1 2 2 2 1 2 2 2 2 2 2 2 2 2 2 2 2 2 1 2 2 2 2 2 1 1 2 2 2 1 2 2 2 2 2 1 1 2 2 2 1 2 2 2 2 1 1 2 2 2 2 2 1 1 1 2 1 1 2 1 1 2 2 2 1 2 1 2 2 2 2 2 1 2 2 2 2 2 2 2 2 2 2 2 2 2 2 1 2 2 2 1 1 1 2 2 1 1 1 2 1 1 2 2 2 2 1 2 2 2 2 2 2 1 2 1 2 1 2 1 2 2 2 2 2 1 2 1 2 2 2 2 2 1 2 2 2 2 1 1 2 2 1 1 2 1 1 2 1 1 2 1 1 1 1 1 1 2 1 1 2 1 2 1 2 1 1 2 1 2 2 2 2 2 1 2 2 2 2 2 1 1 1 2 2 2 2 2 1 2 2 1 1 2 2 2 1 2 2 1 1 1 2 2 2 2 1 1 1 1 2 2 1 1 1 2 1 2 2 2 2 2 2 2 1 2 2 2 1 2 2 1 1 1 2 1 2 1 1 2 2 2 2 2 1 2 1 2 1 2 2 1 2 1 1 1 2 2 2 1 2 2 1 1 2 1 1 1 1 2 2 2 1 2 2 1 2 1 2 1 1 1 1 2 1 2 1 1 2 1 1 2 2 2 2 1 1 1 1 2 1 2 1 2 2 1 2 1 1 1 2 2 2 2 1 2 1 1 1 1 2 1 1 1 2 1 1 2 1 1 1 2 1 2 2 1 1 2 2 2 1 2 1 2 2 2 1 1 1 2 2 1 1 2 1 2 1 1 2 2 1 1 2 1 1 1 1 1 1 1 2 2 1 2 1 1 1 1 1 2 1 2 2 2 2 1 2 2 1 2 2 2 1 1 1 2 2 1 2 1 1 2 2 1 1 2 2 1 1 1 2 2 2 2 2 2 2 1 2 1 2 1 1 2 1 1 1 1 2 2 2 1 2 2 2 1 2 1 2 2 2 1 1 1 2 2 2 2 2 2 1 2 2 2 1 1 2 1 1 1 1 1 2 2 2 2 1 2 1 1 1 1 2 1 2 2 1 2 2 2 2 2 2 2 1 1 2 1 1 2 2 2 2 2 2 2 1 1 1 1 2 1 1 2 2 2 2 2 2 1 2 2 1 2 2 1 2 2 2 2 2 2 1 1 2 1 2 2 1 2 1 2 2 2 2 2 2 2 2 2 1 2 2 2 2 2 2 1 2 2 2 2 1 1 1 2 1 2 2 2 2 2 2 2 1 1 2 2 1 2 2 1 1 2 1 2 1 2 1 2 2 1 2 1 2 2 2 2 2 2 2 1 2 2 2 1 2 2 2 2 2 2 1 2 2 2 1 2 2 2 1 1 1 2 2 1 2 1 2 2 2 2 2 1 1 2 2 2 2 2 2 2 1 2 2 2 2 1 2 1 2 1 1 1 2 2 2 1 2 2 2 2 2 1 2 1 1 1 1 1 1 2 2 2 1 2 2 1 2 1 2 1 1 2 1 2 2 1 2 1 1 1 2 1 2 2 1 1 2 2 2 1 1 1 2 2 1 2 2 2 1 2 1 1 1 2 1 2 1 2 1 1 2 2 2 1 1 1 1 2 1 1 2 1 2 2 2 1 2 2 1 1 2 1 2 2 2 1 2 1 1 2 2 2 2 2 2 1 2 2 2 2 2 2 2 2 2 1 1 2 2 1 1 2 1 1 1 1 1 2 2 1 1 1 2 1 2 2 2 1 2 1 1 2 1 1 1 2 2 1 2 1 2 1 2 1 2 2 2 1 1 1 2 1 1 2 2 1 1 1 1 2 1 2 2 2 2 2 2 1 1 1 2 1 1 2 2 2 2 1 1 2 1 2 2 1 1 1 2 1 1 2 1 2 1 2 2 1 1 2 1 2 2 1 2 1 1 1 2 1 1 2 2 2 1 1 2 2 1 1 1 1 1 2 1 2 2 2 2 1 1 2 1 1 2 2 2 2 1 2 1 2 2 1 2 1 1 1 1 1 1 1 2 1 1 2 2 2 2 1 1 2 2 2 1 1 1 2 2 1 1 1 1 2 1 1 2 1 1 1 1 2 1 2 2 2 1 2 1 2 1 1 2 1 1 1 2 1 2 2 2 2 1 2 2 1 2 2 1 1 1 2 1 2 2 2 2 2 2 2 2 1 2 2 1 1 2 1 2 2 1 1 1 1 2 2 2 2 2 2 2 2 2 1 2 2 2 2 1 2 2 2 1 1 2 2 2 2 2 1 2 2 2 2 2 1 2 2 2 2 2 1 2 2 2 1 2 2 1 2 1 2 2 2 2 1 2 2 1 2 2 1 2 2 2 2 2 2 1 1 2 2 2 2 1 2 1 1 2 2 2 1 1 2 2 2 2 2 1 1 2 2 2 2 2 2 1 2 1 1 1 2 1 2 2 1 1 2 1 2 2 1 2 1 2 2 2 1 1 2 2 1 1 2 2 2 1 2 2 2 2 2 1 2 2 2 2 1 1 1 1 2 2 1 1 2 1 1 1 1 1 2 2 2 2 2 2 1 2 2 2 2 2 2 1 1 2 2 2 2 2 2 1 2 1 2 2 1 2 2 2 1 2 1 2 2 2 2 2 2 2 1 1 2 1 2 1 2 1 2 2 2 2 2 2 2 2 1 1 2 2 2 2 2 2 1 1 2 2 2 1 2 1 1 1 2 1 2 2 2 1 2 1 1 1 2 1 2 2 1 2 2 1 2 1 2 2 2 2 1 1 2 1 1 2 2 1 2 1 1 2 2 1 1 2 1 1 1 2 1 1 1 1 2 2 2 2 2 2 1 2 1 2 1 1 2 2 1 2 2 2 1 1 1 1 2 1 2 2 1 2 2 2 2 1 1 1 1 1 1 1 2 1 1 2 2 1 2 2 1 2 2 1 2 2 2 2 2 1 1 2 2 2 2 2 1 2 1 2 1 2 2 2 2 2 2 2 2 2 2 2 2 2 2 2 2 2 2 2 1 2 2 1 2 2 1 1 1 1 2 1 2 1 2 2 1 1 1 1 2 1 1 1 1 2 1 1 1 1 1 1 1 1 2 1 1 2 1 2 1 1 1 1 2 1 1 2 1 2 1 2 1 2 1 1 1 1 1 2 1 1 1 1 2 2 2 2 1 2 2 2 1 1 2 2 2 1 1 2 1 1 2 1 1 1 2 1 2 1 1 2 2 2 1 1 1 2 1 2 1 1 2 2 2 1 1 1 1 1 1 1 2 1 1 1 2 1 1 1 1 2 1 2 2 2 1 1 2 1 2 1 2 1 1 1 1 2 1 1 1 1 2 1 1 1 1 1 1 2 1 1 1 1 1 1 1 2 1 1 1 1 1 2 2 2 1 2 1 2 1 1 1 2 2 2 1 1 1 1 1 2 1 2 2 1 2 2 2 1 2 2 2 1 2 2 1 2 2 1 2 1 1 1 1 1 1 2 2 2 2 1 2 2 1 1 1 2 2 2 1 2 2 2 2 2 1 2 2 2 2 1 1 2 1 2 2 1 1 1 1 2 2 2 1 2 2 1 2 1 2 2 2 1 1 1 2 2 2 1 2 2 2 1 2 1 2 2 2 2 2 1 1 2 1 2 1 1 2 2 2 2 2 2 2 2 2 1 1 1 2 1 2 1 1 2 1 2 2 2 2 1 1 1 1 1 1 2 1 1 1 2 1 2 1 1 1 2 2 2 1 1 2 1 2 2 1 1 2 1 2 2 1 2 2 1 1 2 2 2 2 2 2 2 2 2 1 2 1 2 1 2 2 2 2 2 1 2 1 2 1 2 2 2 1 2 2 2 1 2 1 1 2 2 2 2 2 1 1 2 1 2 1 2 2 2 2 1 1 1 2 1 1 2 2 1 1 1 2 1 1 2 1 2 1 1 2 1 1 1 2 1 1 1 1 2 2 1 2 1 2 2 2 1 2 2 1 1 2 1 1 2 1 2 2 2 1 2 2 1 1 2 2 1 1 1 2 2 2 1 2 1 1 1 1 1 2 1 1 1 1 2 2 2 2 1 1 1 1 2 1 2 1 2 1 1 1 1 2 1 2 2 1 2 1 2 2 2 2 1 1 1 1 2 1 2 1 1 2 1 2 2 2 2 2 2 2 1 2 2 1 2 1 1 1 1 1 1 2 1 2 1 2 2 1 1 2 2 1 1 2 1 2 2 1 1 1 2 2 1 2 1 1 1 2 1 2 1 2 1 2 1 2 1 1 1 2 1 2 2 1 2 1 2 1 1 2 2 2 2 1 1 1 2 2 2 2 2 2 2 1 1 1 1 2 2 2 1 2 1 2 2 1 1 1 1 2 2 2 2 1 1 2 2 2 1 1 1 2 1 2 2 1 2 2 2 1 2 1 2 1 2 1 1 1 1 2 1 1 2 2 1 1 2 2 1 2 2 2 2 1 2 2 2 2 2 1 2 1 2 1 1 1 1 2 1 1 2 1 1 2 1 2 1 1 2 2 2 2 1 2 2 2 1 2 1 2 1 1 2 1 1 2 1 1 2 1 1 1 1 1 2 1 2 1 1 1 2 1 1 1 2 1 1 2 2 2 1 1 1 1 2 1 1 2 1 2 1 2 2 2 2 1 2 2 2 2 1 1 2 1 1 2 1 1 1 1 1 1 2 1 1 2 2 1 2 1 1 2 1 2 2 1 2 2 1 2 2 1 1 2 2 2 2 2 2 1 2 1 2 2 2 2 2 2 2 2 2 2 2 2 2 1 2 1 1 2 2 1 1 1 1 1 1 1 1 1 1 2 2 2 2 2 2 2 2 2 2 2 2 2 2 2 2 2 2 1 1 2 1 1 2 2 1 1 1 1 1 1 2 1 2 2 1 1 2 2 2 2 2 2 2 2 1 2 2 2 2 2 1 2 2 1 2 1 1 2 1 2 2 2 1 1 2 2 1 1 1 2 2 2 1 1 1 2 1 2 2 1 1 1 2 2 1 1 1 1 1 2 1 1 1 1 1 2 2 1 1 1 1 1 2 1 2 1 2 1 1 2 2 2 2 1 1 2 2 1 1 1 2 1 1 1 2 1 1 1 1 1 2 1 1 2 1 2 1 1 1 2 2 1 2 1 2 2 2 1 2 2 2 2 2 1 1 1 1 2 1 2 2 2 2 2 2 2 2 1 2 2 2 1 2 2 2 1 1 2 1 1 2 1 2 2 2 2 2 2 1 2 2 2 1 2 2 1 1 1 1 1 2 2 2 1 2 2 1 1 2 2 2 1 1 1 1 2 1 1 2 2 2 2 2 1 2 2 1 2 2 2 1 2 2 2 2 2 2 2 2 2 1 2 2 1 2 2 1 2 2 2 1 1 1 1 1 2 1 2 2 1 2 2 1 1 2 2 1 2 1 1 1 1 1 1 1 2 2 2 1 1 1 1 1 1 1 2 2 2 1 2 1 1 1 2 1 1 2 2 2 1 1 1 2 1 2 2 1 2 2 2 1 1 1 2 2 1 1 1 2 2 1 1 1 1 1 2 1 2 1 1 2 2 1 2 1 2 2 2 2 2 2 1 1 1 2 1 2 2 2 1 2 2 1 1 2 2 1 1 2 2 2 2 1 2 2 1 2 2 2 1 2 2 1 1 1 1 2 1 1 2 2 2 2 2 1 2 1 2 2 2 1 2 2 2 1 2 2 2 2 1 1 1 2 1 2 2 1 1 2 2 2 1 1 1 2 2 2 2 2 2 1 1 1 2 1 2 2 2 1 2 1 2 2 1 1 1 2 2 1 1 1 1 2 1 1 2 2 1 2 2 2 2 2 2 2 2 1 2 2 1 1 2 2 2 2 2 1 1 2 2 1 1 2 2 2 1 2 2 2 1 2 2 1 2 2 2 2 2 1 1 2 1 1 2 2 2 2 1 2 1 2 1 2 2 2 1 2 2 2 2 2 2 1 2 2 2 2 2 2 2 2 1 2 2 2 1 1 2 2 1 2 1 2 2 1 1 2 2 1 2 1 1 2 2 2 2 2 1 1 1 2 2 1 1 2 2 2 2 2 1 2 1 1 1 2 1 1 1 1 1 2 1 2 1 2 2 2 1 1 2 1 2 2 1 1 2 1 1 2 1 2 2 1 1 1 1 1 1 1 1 1 1 2 1 2 2 1 1 1 1 1 1 2 1 1 2 2 1 1 2 1 1 2 1 1 1 2 1 1 1 1 1 2 2 2 2 2 2 1 1 1 2 1 1 2 1 2 1 1 1 2 1 2 2 2 2 2 1 1 2 2 2 2 2 2 2 2 2 2 2 2 2 1 1 2 1 2 2 1 2 2 2 2 2 1 1 1 2 1 2 1 1 1 2 1 2 2 1 1 1 2 2 2 2 2 2 2 2 1 1 2 1 1 1 1 2 2 1 1 2 1 1 1 1 1 1 1 1 2 2 2 2 1 2 1 2 2 2 1 1 1 1 2 1 1 1 1 1 2 2 2 2 2 2 2 1 2 2 2 2 1 2 1 1 2 2 2 2 1 2 1 2 2 2 2 1 2 2 1 1 2 2 2 2 1 2 1 2 2 2 1 2 2 2 2 1 2 1 2 2 2 2 2 2 2 1 1 2 2 2 2 1 1 2 2 2 1 2 2 1 2 1 1 2 2 2 2 1 2 2 1 1 2 1 2 1 1 2 2 2 2 1 2 1 1 2 1 1 2 1 2 1 2 2 2 1 1 1 1 2 2 2 2 1 2 1 1 2 2 2 2 1 1 1 2 1 2 1 2 1 2 2 1 1 1 2 2 1 1 1 1 2 2 2 2 1 1 1 2 2 1 2 2 1 2 1 2 2 2 2 2 1 2 2 1 1 1 1 2 2 2 1 1 1 2 2 2 2 1 1 1 2 1 2 2 2 1 2 2 1 1 2 1 1 2 2 2 2 2 1 2 2 2 2 2 2 2 2 1 2 1 1 2 1 2 2 1 1 2 2 2 2 2 1 1 1 2 1 1 1 1 2 1 2 2 2 1 2 2 1 1 2 1 1 2 1 1 1 2 2 2 1 1 1 1 1 2 1 1 1 1 2 1 2 1 1 2 2 1 1 1 1 1 1 2 2 2 1 1 1 1 2 1 1 2 2 1 1 1 1 2 2 2 2 2 2 2 2 2 1 1 1 1 1 1 1 2 1 2 2 1 2 1 2 1 1 2 2 1 1 2 2 2 2 1 1 1 2 2 2 1 2 2 1 1 1 1 1 1 1 1 2 2 2 2 2 2 2 2 2 1 1 2 2 2 1 2 1 1 1 1 1 2 1 1 1 2 1 1 1 1 2 2 2 1 1 2 1 1 1 1 1 1 2 2 1 1 2 2 2 1 2 1 1 1 1 1 1 2 2 2 2 1 2 1 2 1 2 1 2 2 2 2 2 2 2 2 2 2 2 2 2 2 2 1 2 2 2 2 2 2 2 2 2 2 2 2 1 2 2 2 1 2 1 1 1 2 2 1 1 1 1 2 1 1 1 1 1 1 1 2 2 2 2 1 2 1 1 1 1 2 2 1 2 1 1 1 2 1 2 1 2 1 1 1 2 1 2 2 1 1 2 1 1 2 2 2 1 2 1 2 2 1 1 1 1 1 1 1 1 1 2 2 1 2 1 2 1 2 2 2 1 2 1 2 1 1 2 2 2 1 1 2 1 2 1 1 2 1 1 2 1 1 2 2 1 2 2 2 1 2 2 1 2 2 2 2 2 1 2 1 2 2 1 2 2 2 2 2 1 2 2 2 2 1 2 1 2 2 1 1 1 2 1 1 1 1 1 2 2 2 1 2 2 1 2 2 1 2 1 2 1 1 1 2 2 2 1 2 1 1 2 2 2 2 1 1 2 2 1 1 1 2 2 2 1 2 1 2 1 1 1 1 1 2 1 2 1 1 2 1 1 1 2 2 2 2 2 2 2 2 2 2 2 2 1 1 1 1 2 2 1 1 1 1 2 1 2 2 1 2 2 2 2 2 2 2 2 1 1 1 1 2 1 2 1 1 1 2 2 2 2 2 2 2 2 2 1 2 2 1 1 2 2 2 2 2 2 2 2 1 2 1 2 1 1 2 2 1 1 2 2 2 1 2 1 2 1 2 2 1 2 1 2 1 1 1 1 1 1 1 2 1 1 1 2 2 1 2 2 2 2 1 1 1 1 2 1 2 2 1 2 2 2 2 2 2 1 1 2 2 1 2 2 1 2 1 1 2 2 1 2 2 1 2 2 2 1 1 2 2 2 2 2 1 1 2 2 2 1 1 2 2 2 1 2 2 2 2 2 1 2 1 1 1 1 2 2 1 1 2 2 2 1 2 1 1 2 1 1 2 1 1 2 2 1 2 2 2 2 1 2 2 1 2 1 2 1 1 2 1 2 1 2 2 2 2 1 1 2 2 1 1 1 1 1 2 2 1 2 2 1 2 1 2 2 2 1 1 2 2 2 2 2 1 2 1 1 2 1 2 2 1 1 2 2 1 2 2 1 2 2 2 2 2 2 1 2 1 2 2 1 2 2 2 1 2 1 2 1 2 1 2 2 2 2 2 2 1 2 2 1 2 1 2 2 1 1 2 1 1 1 2 1 1 1 1 2 1 2 2 2 2 2 2 2 2 2 1 2 2 2 2 1 1 1 2 2 1 1 2 1 1 1 1 1 1 1 1 2 1 2 1 2 2 1 2 1 2 2 2 2 1 1 1 2 2 1 1 2 1 2 1 2 2 1 2 1 2 1 2 1 1 1 1 1 2 1 1 2 1 1 2 1 2 2 2 2 2 1 2 2 1 2 2 2 2 2 2 2 2 2 2 2 2 1 2 1 2 1 2 2 2 1 1 1 1 2 2 1 2 1 2 1 2 2 1 2 2 1 1 2 2 2 1 1 2 1 1 2 2 2 2 2 2 1 1 1 1 1 2 2 1 2 2 1 1 2 1 2 1 2 1 1 1 2 1 2 1 1 1 1 1 2 2 1 2 1 2 2 1 2 1 2 1 2 2 1 2 2 1 1 1 2 1 2 1 2 2 2 1 1 2 2 1 2 1 2 1 1 2 1 2 2 2 2 1 2 2 2 1 1 1 2 2 1 2 2 1 2 2 2 1 2 2 1 2 2 2 2 1 1 2 1 2 2 1 1 1 2 1 2 2 1 1 1 1 2 2 1 1 1 2 2 2 1 1 1 2 1 1 2 1 1 2 2 2 2 2 1 2 2 1 1 1 1 2 1 1 1 2 2 2 2 1 1 2 1 1 2 2 2 1 1 2 2 2 2 1 2 1 2 2 2 2 1 1 1 2 1 2 2 2 1 1 1 2 2 1 2 1 2 1 2 2 1 2 2 1 1 2 2 1 2 2 2 2 2 1 1 1 1 1 1 1 2 1 1 1 2 1 1 2 1 1 1 2 1 2 1 1 2 1 1 1 2 2 2 1 1 1 2 2 2 1 2 2 2 1 2 2 1 2 1 2 2 2 2 1 2 1 2 1 2 2 1 1 1 1 2 2 2 2 2 2 2 2 1 2 1 2 2 2 1 2 2 1 2 1 1 2 2 2 1 2 1 2 1 2 1 2 1 1 1 1 1 2 2 2 1 2 2 2 2 2 1 2 2 1 1 1 2 1 1 2 1 2 1 2 2 2 2 2 1 2 2 2 2 1 2 1 1 1 2 1 2 2 2 2 2 2 2 2 1 1 2 1 2 1 1 2 2 2 2 1 2 2 2 2 1 1 1 1 2 1 1 2 1 2 1 1 1 1 1 2 2 1 1 2 2 2 1 1 1 2 2 2 2 2 1 2 2 1 2 2 2 1 2 1 1 2 2 2 1 2 2 1 2 2 2 1 1 2 1 1 1 2 2 1 1 2 2 1 1 2 2 1 1 1 2 2 1 1 1 1 1 2 2 1 1 2 1 1 1 1 1 2 2 1 1 2 1 1 1 1 2 1 1 1 1 2 1 2 1 1 2 1 1 2 1 2 2 2 2 1 1 1 1 1 2 1 2 1 2 2 1 1 2 1 2 1 1 2 2 1 1 1 2 2 2 1 1 1 2 2 2 1 2 1 1 1 2 1 2 1 1 2 2 2 2 2 2 2 2 2 2 1 2 1 2 1 1 1 1 2 1 2 2 2 2 1 2 2 1 2 1 2 2 2 1 2 1 2 2 2 2 1 2 1 2 2 2 2 1 2 1 1 1 2 1 2 2 2 2 2 1 2 1 2 1 1 2 2 2 2 1 2 1 1 2 1 1 2 1 1 2 1 2 1 1 1 1 1 1 2 2 1 1 1 1 1 1 2 2 1 1 1 1 2 1 2 2 2 1 2 2 1 1 2 2 2 2 1 2 1 2 1 1 1 2 1 2 1 2 1 1 1 1 2 2 2 1 2 2 2 2 2 2 2 2 2 1 2 1 2 2 2 2 2 2 2 2 2 1 2 2 2 2 2 1 2 1 2 1 1 1 2 2 2 1 1 2 2 2 2 1 2 2 2 1 1 1 1 2 2 2 2 1 2 2 2 1 1 1 1 1 2 2 1 2 2 1 2 1 2 1 1 2 1 2 1 1 2 1 1 2 1 2 2 1 1 1 1 2 2 1 2 1 2 2 2 1 1 2 1 2 1 2 1 1 1 1 1 2 2 1 1 1 2 1 1 2 2 2 1 1 1 1 1 2 1 2 1 1 2 2 1 1 2 2 1 2 2 2 2 1 2 2 2 1 2 2 2 1 2 2 2 2 2 2 1 2 1 1 1 2 2 2 2 2 1 2 2 2 2 1 2 2 2 2 2 2 2 2 1 1 2 1 2 2 2 2 2 2 2 2 2 2 2 2 2 1 2 2 2 1 2 1 2 1 2 2 2 2 2 2 1 1 1 1 2 2 1 1 2 2 2 2 1 1 1 2 1 2 1 2 1 2 2 2 1 2 2 1 2 2 1 2 1 2 2 2 2 1 2 2 1 2 2 1 1 2 1 2 2 1 1 1 1 1 1 1 1 1 1 1 1 2 1 1 2 1 2 2 1 1 2 2 2 2 2 2 2 1 2 1 2 2 1 1 2 2 1 1 2 2 2 2 1 2 1 1 2 1 1 2 1 1 1 2 2 2 2 2 1 1 1 2 2 1 2 1 2 1 1 2 2 2 1 1 1 2 1 1 2 1 1 1 1 1 1 1 1 1 2 1 2 1 1 1 2 1 2 2 2 2 2 2 2 1 1 2 2 2 1 1 1 1 2 1 1 2 2 1 1 1 1 2 1 2 1 1 1 1 2 2 1 2 1 1 2 1 2 2 2 2 2 1 2 2 2 1 1 1 1 1 2 2 2 2 2 1 1 1 2 1 1 1 1 1 1 1 1 1 1 1 1 1 1 1 2 1 1 1 2 2 1 2 1 2 1 1 1 1 1 2 1 2 2 2 1 1 1 2 2 2 2 2 1 1 1 2 2 2 2 2 1 2 2 1 1 1 2 2 2 1 1 2 1 2 1 1 2 2 2 2 1 2 2 2 2 1 1 2 2 1 2 1 1 2 2 2 2 1 1 1 1 1 1 1 2 1 2 2 1 1 1 1 1 2 1 1 2 2 2 2 1 1 1 1 1 2 2 2 2 2 1 2 1 1 1 2 1 1 1 2 1 2 2 1 1 1 1 2 1 1 1 1 1 2 2 1 1 1 2 2 2 1 2 2 1 2 1 2 2 2 1 1 1 2 2 1 1 1 2 2 2 2 2 2 2 2 2 1 1 2 2 1 1 2 1 1 2 1 1 1 2 2 2 1 1 1 1 1 1 1 1 2 2 2 2 2 1 2 2 2 2 2 2 1 1 1 2 1 2 1 2 2 2 2 1 2 2 1 2 2 2 2 2 1 1 2 1 2 1 1 1 2 2 2 2 2 2 2 2 2 2 2 2 2 2 1 2 1 1 2 1 2 1 1 1 2 2 1 1 1 2 2 1 1 2 1 2 1 1 1 1 2 1 1 1 2 1 2 1 2 1 2 2 1 2 1 1 1 2 1 2 1 2 2 2 1 1 2 2 2 2 1 1 2 2 2 2 2 2 2 1 2 1 2 1 1 2 1 1 2 1 1 2 1 1 1 2 2 1 1 1 1 1 1 2 2 2 2 2 1 2 1 1 2 1 2 1 2 1 1 2 1 2 2 1 2 1 2 1 2 1 2 2 1 2 2 2 2 2 2 2 1 2 2 2 2 1 2 2 2 2 1 2 1 2 2 2 1 2 2 2 2 1 1 2 2 2 1 2 1 2 1 1 1 1 1 1 1 1 2 2 2 2 2 2 2 2 1 2 1 1 1 1 1 2 2 1 1 2 2 1 2 1 1 1 2 2 1 1 1 1 2 1 1 2 1 2 2 1 2 1 2 1 2 1 2 1 1 2 1 2 2 2 1 2 2 2 2 2 2 2 2 1 2 2 1 1 2 1 1 1 2 2 2 2 1 1 1 1 2 2 1 2 1 2 2 2 1 1 2 2 1 1 2 1 1 1 2 1 1 1 1 1 2 2 2 2 2 1 2 2 1 2 1 1 2 1 1 1 2 2 2 1 2 1 2 1 1 1 2 1 2 2 1 1 2 1 1 1 2 1 2 2 2 2 2 1 2 1 2 2 2 2 2 2 2 2 2 1 1 2 1 2 2 2 2 2 1 2 1 1 1 2 1 1 1 1 1 1 1 1 2 1 1 1 1 1 1 2 2 1 2 1 2 2 1 1 1 1 2 2 2 2 2 2 2 2 1 2 2 1 1 2 2 2 2 1 2 1 1 2 1 2 1 2 2 2 2 1 2 1 2 2 1 2 1 1 1 1 2 2 1 2 2 2 1 1 2 2 1 1 1 2 2 2 1 1 2 2 1 1 1 1 2 1 1 2 2 1 2 1 1 2 1 1 1 1 2 1 1 1 2 1 1 2 1 1 2 1 2 2 2 1 2 2 2 2 2 2 1 1 1 1 1 1 2 1 1 2 1 1 2 1 2 1 2 1 2 2 2 2 1 2 1 1 1 2 2 2 1 1 1 1 2 1 2 1 1 2 1 2 2 1 2 2 2 2 2 2 2 1 1 2 1 2 2 1 1 1 2 2 1 2 2 1 2 1 2 1 2 1 2 2 1 2 1 1 1 1 2 2 1 1 1 2 2 2 2 2 1 2 1 1 1 1 1 1 2 1 1 1 1 2 1 2 2 2 2 1 1 1 2 2 2 2 2 2 2 2 2 2 2 1 2 2 2 2 2 2 2 1 1 2 2 1 1 1 2 1 2 1 2 2 2 1 1 1 2 1 2 2 1 2 1 1 1 1 2 2 1 2 1 1 1 1 2 1 2 1 2 2 1 1 2 1 2 2 2 2 1 2 1 1 1 1 1 2 2 2 2 2 2 1 1 1 2 2 2 1 2 2 1 2 2 1 2 2 2 2 1 2 2 2 2 1 2 1 2 2 2 2 2 1 2 2 2 1 2 1 1 2 2 1 1 1 2 1 2 1 1 2 1 2 2 2 2 1 2 1 2 2 2 1 2 2 2 2 2 1 1 1 2 2 1 2 1 1 2 2 1 2 1 2 1 1 2 2 2 2 1 2 1 2 2 1 1 1 1 1 2 2 2 2 1 1 1 2 2 2 2 2 2 2 2 2 2 2 2 2 1 1 2 2 1 2 1 1 1 2 2 2 1 2 1 2 2 1 1 2 1 2 1 2 2 1 2 1 2 2 1 2 1 2 2 1 1 2 2 1 1 2 1 2 1 2 1 1 1 1 2 2 2 2 1 2 1 1 2 1 1 2 2 2 2 1 2 2 2 1 2 2 2 2 2 1 1 2 2 2 2 2 1 2 1 2 1 2 2 2 2 2 2 1 2 2 1 2 2 1 2 1 2 2 1 2 2 2 2 2 1 1 1 1 2 1 1 2 2 1 2 1 2 2 2 2 2 2 2 1 2 1 1 1 1 2 1 2 2 2 2 2 2 2 2 2 2 1 1 1 2 2 2 1 1 2 2 2 1 2 2 1 1 2 2 1 2 2 1 2 2 1 2 1 2 2 1 2 2 1 2 2 2 2 1 1 2 1 2 2 2 2 2 2 1 2 2 2 2 2 2 2 1 1 1 1 1 1 1 1 2 2 2 2 2 2 2 2 2 2 1 2 2 2 2 2 1 1 1 2 2 2 1 1 1 1 1 2 2 1 2 1 1 1 2 2 2 1 1 1 2 2 1 2 2 2 2 1 2 2 2 1 2 1 1 2 2 1 1 1 1 1 1 2 2 1 2 2 1 2 2 1 2 1 2 1 1 1 1 1 1 1 2 1 1 2 1 1 2 2 2 2 2 2 1 2 1 2 2 2 2 2 1 2 1 2 2 2 1 2 2 2 2 1 2 2 2 2 2 2 2 1 2 2 2 2 2 2 2 2 2 2 1 2 2 2 2 2 2 2 2 2 2 2 2 2 1 2 2 1 1 1 2 1 2 2 2 1 1 2 2 2 1 2 2 1 1 1 2 1 2 2 2 1 1 2 2 2 2 2 2 2 2 1 1 1 2 2 2 2 2 2 1 1 1 1 2 2 1 2 2 2 2 2 2 1 1 2 1 1 1 1 1 2 1 2 2 2 2 1 2 2 1 2 1 1 1 2 2 2 1 2 1 2 2 2 2 1 2 1 2 1 2 2 2 2 2 2 1 1 2 2 2 2 2 1 2 1 1 2 1 1 1 2 2 2 2 2 2 2 1 2 2 2 2 2 2 2 2 1 2 2 2 2 2 1 2 1 2 2 1 2 2 1 2 2 2 1 1 2 1 2 2 2 1 1 2 2 2 1 2 1 1 1 1 2 1 2 2 2 2 2 2 1 1 1 2 2 2 1 2 2 1 2 2 2 2 2 2 1 1 2 1 2 1 2 1 2 1 1 1 2 2 2 1 1 2 1 1 1 1 1 1 1 1 2 2 2 2 2 1 1 1 2 2 2 2 1 1 1 2 1 1 2 1 1 2 2 1 2 1 1 1 2 2 1 1 1 2 1 2 2 1 2 2 1 1 1 2 1 2 2 1 1 1 2 2 1 2 1 1 2 1 2 2 1 2 2 2 1 1 2 1 1 2 2 1 1 1 2 1 1 1 2 1 1 1 1 2 2 1 1 2 2 1 2 2 1 1 2 2 2 1 1 1 1 2 1 2 2 2 1 2 2 2 1 1 2 2 2 2 2 2 2 2 2 2 2 2 2 2 1 2 2 1 1 1 1 1 1 1 1 2 2 2 1 1 2 1 1 2 2 2 2 2 2
  000001  010009 2 2 2 1 2 1 2 1 2 2 2 1 1 2 1 1 1 2 2 2 1 2 1 1 2 1 2 2 2 2 2 2 2 2 2 1 2 1 2 1 2 2 1 1 1 1 2 1 2 1 1 1 2 1 2 1 1 1 1 2 1 2 2 2 1 1 2 1 1 2 2 2 1 2 2 2 2 1 2 2 1 1 2 1 2 2 2 1 2 2 1 1 1 2 2 1 1 1 2 2 2 2 1 2 2 2 2 2 1 1 2 2 1 2 1 2 2 1 2 1 1 2 1 1 1 2 1 1 1 2 2 1 2 2 2 2 2 1 1 1 2 2 1 2 2 2 2 1 2 2 1 1 1 1 1 2 1 2 1 2 1 1 1 1 2 1 1 2 2 2 2 2 1 1 1 2 2 1 2 2 2 2 2 1 2 2 2 2 1 1 1 2 2 2 2 1 2 2 1 2 2 2 2 1 1 1 1 2 1 2 1 2 1 1 2 1 1 2 2 2 2 1 2 2 2 1 1 1 1 2 1 2 2 2 1 1 1 1 2 1 2 2 2 2 1 1 1 1 2 1 2 1 1 1 1 2 1 2 2 1 2 2 1 2 1 1 2 1 1 2 1 2 2 1 1 1 2 1 2 2 2 1 1 2 2 1 2 2 2 2 2 1 2 2 2 2 1 2 2 1 1 1 1 2 2 1 1 2 1 1 2 1 1 2 2 2 2 1 2 1 1 2 1 2 1 2 1 2 2 2 2 2 2 1 1 1 2 1 2 2 2 1 2 2 2 1 1 1 2 1 2 2 1 2 2 1 1 2 2 2 1 2 2 2 1 2 1 1 2 1 2 2 1 1 2 1 1 1 1 2 1 2 2 2 2 2 1 1 1 1 1 1 2 2 2 2 2 2 2 2 2 2 1 1 1 1 2 2 1 2 2 2 2 1 2 1 1 2 2 2 1 2 1 1 2 1 2 2 2 2 2 1 2 1 2 2 2 1 2 1 2 2 1 1 2 2 2 1 1 2 1 1 2 2 1 2 2 2 2 2 2 2 1 2 2 2 2 2 2 2 1 2 1 2 2 2 2 1 2 1 2 1 2 1 1 1 1 2 2 1 1 1 2 1 1 2 1 1 2 1 1 2 2 2 1 2 2 2 2 2 1 2 2 2 1 2 1 1 1 2 1 2 2 2 1 2 1 2 1 1 2 2 1 1 2 1 2 1 2 2 2 1 1 2 1 2 2 1 2 2 2 2 2 1 2 2 1 2 2 2 1 1 2 1 2 1 1 1 2 1 1 1 1 1 2 2 2 1 2 1 2 1 2 2 1 2 2 2 2 2 2 2 2 2 2 2 2 2 1 2 2 2 2 2 2 1 1 2 2 1 1 1 1 1 2 2 1 1 1 2 1 1 2 2 1 1 1 1 1 1 1 1 1 2 2 1 2 2 1 1 2 2 1 2 1 2 2 1 2 1 1 1 2 1 2 1 1 1 2 2 2 2 2 1 2 2 2 2 2 2 2 2 1 2 1 2 2 2 2 1 2 2 2 1 2 2 2 1 1 2 1 2 1 2 2 2 2 2 2 2 2 2 2 1 2 1 2 2 2 1 2 2 1 2 2 2 2 2 2 2 1 2 1 2 2 2 1 1 2 2 1 2 2 2 2 2 2 1 1 1 1 1 2 2 2 2 2 2 1 1 1 2 1 1 1 1 1 1 2 1 1 1 2 2 1 2 1 2 1 2 1 2 2 1 1 2 2 1 1 2 2 1 2 2 1 2 1 2 2 1 1 2 1 1 1 2 1 1 1 1 2 2 2 1 1 1 1 2 2 2 1 2 1 1 1 1 1 2 2 1 1 2 2 1 2 1 2 1 1 2 1 2 1 1 2 2 2 2 2 2 2 2 2 2 1 1 1 2 1 2 1 1 1 2 2 2 2 2 2 2 1 2 2 2 2 1 2 2 2 1 2 2 1 1 2 1 1 2 1 2 2 2 1 1 1 1 2 2 1 2 1 1 1 2 1 2 2 2 1 2 2 2 1 2 1 2 2 1 1 2 2 1 2 2 1 1 1 1 1 2 2 2 2 1 2 1 1 1 1 2 1 1 1 2 1 1 2 1 1 1 2 2 1 2 1 1 1 1 1 1 1 2 1 1 1 2 2 2 1 2 2 2 1 2 2 2 1 1 1 1 1 1 1 1 2 1 2 1 2 2 2 2 1 1 2 1 2 1 1 1 1 1 2 2 2 2 1 1 1 1 2 2 1 2 2 1 2 2 1 2 1 2 2 2 2 2 2 1 2 1 1 1 2 1 1 2 2 2 1 2 2 1 2 2 2 2 2 1 2 1 1 2 2 2 1 2 1 2 2 2 1 2 2 2 1 1 1 2 2 2 2 2 2 1 2 2 1 2 1 2 2 1 2 2 1 1 2 2 2 1 1 2 2 2 1 1 2 1 1 2 1 2 2 2 2 2 2 1 1 2 2 2 1 2 2 2 2 1 1 1 2 2 1 1 2 2 1 2 1 2 1 1 2 1 2 1 1 2 1 2 1 1 2 2 1 1 1 2 1 2 2 2 1 1 2 2 2 2 2 2 1 2 2 1 1 2 2 2 1 2 2 2 2 1 1 1 2 2 2 1 2 2 2 2 2 2 2 1 1 1 1 2 1 2 1 2 1 1 2 2 2 2 1 2 1 1 2 1 2 1 2 1 1 2 1 1 2 1 1 1 1 2 2 2 2 2 2 2 2 1 1 1 1 2 2 1 1 2 2 1 1 1 2 1 1 1 1 1 2 2 2 1 1 1 1 1 1 1 2 1 1 1 1 2 2 2 1 1 2 1 1 2 2 1 1 2 2 2 2 1 1 2 2 1 1 1 1 2 2 1 1 1 2 1 1 2 1 2 1 2 2 1 2 1 1 1 1 1 2 2 2 2 2 2 1 1 2 2 2 1 1 1 1 1 1 1 2 2 1 1 1 2 2 1 2 2 1 1 2 1 2 2 1 2 2 2 1 1 2 1 2 1 1 2 2 2 2 1 2 1 2 1 2 1 1 2 1 2 2 1 2 1 1 1 2 1 2 2 1 1 1 2 1 2 2 2 1 1 1 1 2 2 2 1 2 2 2 2 2 2 1 1 1 2 2 2 1 1 1 2 1 1 2 2 2 1 2 1 2 2 1 1 1 2 2 2 2 1 2 2 2 1 2 2 2 1 1 2 1 2 1 2 2 2 2 2 2 2 1 2 2 1 2 2 1 2 2 2 1 1 2 1 2 1 1 1 2 1 2 2 1 1 1 2 2 1 1 2 2 1 1 1 1 1 1 2 2 1 2 2 2 1 1 2 1 1 2 2 2 2 2 2 2 1 1 1 2 1 2 1 1 1 2 2 2 2 1 2 2 2 2 2 2 2 2 2 1 2 1 2 2 2 2 2 1 2 2 2 2 1 2 2 2 2 2 2 2 2 1 2 2 2 1 1 2 1 1 2 2 2 1 2 1 1 1 2 2 2 2 2 2 1 2 2 2 2 2 2 1 2 2 1 2 1 2 2 2 2 1 1 1 1 1 2 2 2 1 1 2 2 2 1 1 1 1 1 2 2 2 1 2 1 2 2 2 2 2 2 1 1 2 2 2 2 1 2 2 1 2 1 2 2 2 2 2 1 1 2 2 2 2 2 2 2 2 2 2 1 2 2 2 2 2 1 2 2 2 2 2 1 2 2 2 2 2 2 2 2 1 1 2 2 2 1 2 1 1 1 2 2 1 1 1 2 1 2 2 2 1 1 2 1 2 2 2 2 2 1 2 2 2 2 1 2 1 2 1 2 1 1 1 1 1 1 2 1 2 2 1 2 2 1 2 2 1 1 2 1 2 2 1 1 1 1 1 2 1 1 1 1 1 1 1 1 1 1 2 1 2 2 1 1 2 2 1 2 1 1 2 1 2 1 1 2 2 1 2 1 2 1 2 1 2 1 2 2 2 1 2 2 1 1 2 1 1 2 2 2 2 1 2 1 2 2 2 1 1 1 1 2 2 2 2 1 2 2 2 2 2 2 2 2 2 2 2 2 1 1 1 2 1 2 2 1 1 1 1 2 2 2 1 2 2 2 1 2 2 1 1 2 2 2 1 2 2 2 2 1 2 2 2 2 2 2 2 2 2 1 1 2 2 2 1 1 1 2 2 2 1 1 1 1 2 1 1 1 2 1 2 2 1 2 1 2 2 2 1 2 2 2 2 1 2 1 2 1 2 2 1 2 2 1 1 1 2 1 2 1 1 2 2 1 1 1 1 1 1 1 2 2 1 1 2 2 2 2 1 2 2 2 1 1 1 1 2 1 1 1 2 2 2 1 2 2 1 2 2 2 2 2 2 2 1 1 2 1 2 1 2 2 2 1 1 1 1 2 2 2 2 1 1 2 1 2 2 1 2 2 2 2 1 2 2 1 2 1 1 2 1 2 2 1 2 2 1 2 1 2 1 2 2 2 2 2 2 2 1 2 1 1 1 1 2 2 1 2 2 2 1 2 2 2 2 2 2 2 2 2 2 2 2 2 2 1 2 2 2 2 2 2 2 1 1 2 1 1 1 2 2 1 1 2 2 1 1 1 2 2 1 2 1 2 2 1 2 1 2 2 1 1 2 1 1 1 2 1 1 1 2 1 2 1 1 1 2 2 1 1 1 1 1 2 1 1 2 2 1 2 1 1 2 2 2 2 1 2 2 2 1 1 2 1 2 2 1 1 2 1 1 1 2 1 1 2 1 1 2 1 1 2 1 1 1 2 1 1 1 2 2 2 2 2 1 1 2 2 1 1 1 1 2 1 1 2 1 1 2 2 1 2 2 1 2 1 1 1 2 2 1 1 1 2 2 1 1 1 1 1 1 1 2 1 1 2 1 1 1 1 1 1 1 2 2 1 2 1 1 1 1 2 1 1 2 2 2 1 2 1 1 1 2 2 1 1 1 2 1 2 1 2 2 1 2 1 2 2 2 1 2 2 2 1 1 1 1 2 1 2 2 2 2 1 2 1 1 2 2 1 1 1 1 2 1 1 2 2 1 2 2 1 2 1 2 1 2 1 1 1 2 1 1 2 2 1 2 1 1 1 1 2 1 1 1 1 1 2 1 2 1 1 1 2 1 1 1 1 1 1 2 2 2 2 2 2 1 2 1 2 2 2 2 2 1 1 2 2 2 2 1 2 2 1 2 2 1 1 1 1 2 2 1 2 2 1 1 1 1 2 1 1 1 1 2 2 2 2 1 2 1 1 2 2 2 1 1 2 1 2 2 2 1 2 2 2 1 2 2 2 2 2 2 2 2 2 2 1 2 1 1 1 2 2 2 1 1 2 1 2 2 1 1 2 1 2 1 2 1 1 2 2 1 1 2 1 1 2 1 1 2 1 1 1 1 1 2 1 2 1 2 1 1 2 2 2 1 1 2 2 1 1 2 1 2 2 1 2 2 2 2 2 1 2 2 2 1 1 2 2 2 2 2 1 1 2 2 1 1 2 1 1 1 1 1 1 2 1 2 2 1 2 2 1 2 1 2 2 1 1 1 1 2 1 2 2 2 1 1 1 1 1 1 1 1 2 1 2 1 1 1 1 1 1 2 1 2 1 1 1 2 1 2 2 1 2 1 2 1 2 2 1 2 2 1 1 2 1 1 1 2 2 2 1 1 1 1 1 2 1 1 2 2 1 2 2 1 2 2 2 2 2 2 1 1 1 2 1 2 1 2 2 1 2 2 1 2 1 1 1 1 1 1 2 1 2 1 2 1 1 1 2 2 2 1 1 1 2 2 2 1 2 1 2 1 2 1 1 1 2 1 2 1 1 1 2 2 2 2 2 2 1 2 1 1 1 2 1 2 1 1 2 1 2 1 1 2 1 1 1 1 1 2 1 2 1 2 2 2 2 2 1 2 1 1 2 2 2 2 2 2 2 2 2 2 1 2 2 2 2 2 2 2 1 2 1 2 1 2 2 2 2 2 2 2 2 2 1 1 2 1 1 2 1 2 2 2 2 2 2 2 1 2 2 1 2 2 2 1 2 1 1 1 2 1 1 2 2 2 1 2 2 2 1 2 1 2 1 1 2 2 1 2 2 2 1 2 2 2 2 2 2 2 2 2 2 2 2 2 2 2 2 2 2 2 2 2 1 2 2 2 2 2 1 2 1 2 1 2 2 2 1 2 2 2 2 1 2 1 1 2 1 2 1 1 2 2 2 2 2 2 2 2 2 2 1 1 2 2 1 2 1 1 2 1 1 2 2 2 1 2 1 1 2 1 2 2 1 1 1 1 1 1 1 1 2 2 2 1 2 1 2 2 1 1 1 2 1 1 1 1 2 2 2 2 2 1 2 1 2 2 2 2 2 1 2 2 1 1 1 1 2 1 2 1 2 1 1 1 2 1 1 1 1 1 1 2 2 2 1 2 2 1 2 2 1 2 2 2 1 2 2 2 2 2 2 2 2 1 2 1 2 1 1 1 2 1 2 2 2 2 2 2 2 2 1 2 2 1 1 2 1 2 1 2 2 1 1 1 2 2 1 1 1 2 1 2 2 2 1 1 1 1 1 1 2 2 2 2 1 2 1 2 1 2 2 2 1 1 1 1 2 2 1 2 1 1 1 1 1 2 1 1 1 2 1 1 1 2 1 1 2 2 1 1 1 1 1 1 2 1 2 2 1 2 1 2 1 1 1 1 1 1 2 1 2 1 1 1 2 1 1 2 2 2 2 1 2 1 1 2 2 2 1 1 2 2 2 2 2 2 1 2 1 1 1 1 2 2 1 1 1 2 1 1 2 1 1 1 1 1 1 1 2 2 2 1 1 2 2 2 1 2 1 2 1 2 2 1 1 2 2 2 2 2 2 2 1 2 2 1 1 2 1 1 1 2 2 2 2 2 1 2 1 2 1 2 1 1 2 2 2 2 2 2 2 2 2 1 2 2 2 2 2 2 2 2 2 2 1 2 2 2 2 2 2 2 1 2 2 1 1 2 2 2 2 2 1 2 1 1 1 1 1 1 1 2 2 2 1 1 1 2 1 2 2 1 2 2 2 1 2 2 2 2 2 1 1 2 2 2 1 1 1 1 1 2 2 2 1 2 2 1 1 1 2 1 2 1 1 2 2 2 2 2 2 2 2 1 1 2 1 1 2 1 1 2 1 1 1 1 2 2 2 1 1 2 2 1 1 1 1 1 2 2 1 2 1 2 1 2 1 2 2 1 1 1 1 2 1 1 1 2 2 1 1 1 1 2 2 1 1 1 2 2 2 1 1 1 1 2 2 1 1 2 2 1 1 1 2 1 2 1 1 1 1 1 2 1 1 2 2 1 2 2 1 1 1 2 1 1 1 2 2 2 1 2 2 2 2 1 1 1 2 2 1 1 1 2 1 2 2 2 1 1 2 1 2 2 2 1 1 1 2 1 1 2 1 2 1 2 2 2 2 2 2 2 2 1 2 1 2 2 2 2 2 1 2 2 1 2 2 2 2 2 1 1 2 1 1 2 1 1 2 1 1 1 1 1 1 2 1 1 2 1 2 1 2 2 1 2 2 2 2 2 2 1 1 1 1 1 1 1 2 2 2 1 1 1 1 1 1 2 2 1 2 1 1 1 1 2 1 1 2 1 2 1 2 2 1 2 1 1 2 2 2 1 1 2 1 2 2 2 2 1 2 2 1 2 2 2 1 2 1 1 1 1 2 1 2 2 2 1 2 2 2 2 1 2 1 2 1 2 2 1 2 1 2 1 2 2 2 1 2 2 1 1 2 1 1 1 2 2 2 2 2 2 2 2 1 1 2 2 2 1 1 1 2 2 1 2 1 1 2 2 2 2 2 2 1 2 1 2 1 1 2 1 2 2 1 1 1 2 2 2 2 2 1 2 1 1 1 1 2 1 1 1 2 1 1 2 1 1 2 1 1 1 1 1 1 1 2 1 1 2 2 2 2 2 2 2 1 2 2 2 1 2 1 2 2 1 2 1 2 1 2 2 1 1 1 1 2 1 2 2 1 2 2 2 2 2 1 2 2 2 1 1 2 1 1 1 1 2 1 1 2 2 2 1 1 2 1 2 2 2 2 1 1 2 2 1 1 1 2 2 2 2 2 2 2 1 1 2 2 2 2 2 2 1 2 1 2 1 1 2 1 2 1 1 2 2 2 2 1 2 2 2 2 2 2 2 2 2 2 2 2 2 2 2 2 1 2 1 2 1 1 1 1 1 2 2 2 1 2 2 1 1 2 1 1 2 2 2 2 2 1 2 1 2 2 2 2 2 2 1 2 1 2 2 2 1 1 2 1 2 2 2 2 2 2 2 1 2 2 2 2 2 2 1 2 2 2 2 2 2 2 2 1 1 1 1 1 2 2 2 2 2 1 2 2 1 2 1 1 1 2 2 1 1 2 1 2 2 1 2 2 2 1 2 1 2 2 2 2 2 2 2 2 2 2 2 1 2 2 1 2 1 1 1 2 1 1 1 2 2 2 2 2 2 2 2 2 2 2 1 2 2 2 2 2 2 1 1 2 2 2 2 2 2 2 2 1 2 1 2 2 2 2 1 2 1 2 1 2 2 2 1 1 2 1 2 2 2 2 2 2 1 2 2 2 1 2 1 2 2 1 1 2 2 2 2 2 2 1 2 2 1 2 2 1 1 2 1 1 1 2 2 1 2 2 1 2 2 2 1 1 1 1 2 2 1 2 1 1 1 2 1 2 2 1 1 2 2 2 2 1 1 2 1 1 2 1 2 2 2 1 1 1 2 1 2 1 2 1 1 2 2 2 2 1 1 1 2 1 1 2 1 1 2 2 1 2 2 2 2 2 1 1 2 2 1 2 1 1 2 2 2 2 2 2 2 2 1 1 1 1 1 2 1 2 1 1 2 2 1 1 2 1 1 1 1 1 2 2 1 1 1 1 1 2 2 2 1 2 1 1 2 1 1 1 2 2 2 1 2 2 2 1 2 1 2 2 2 1 1 2 2 1 2 2 1 1 1 1 1 1 2 2 1 2 2 2 2 2 2 2 2 2 1 1 2 1 1 1 1 1 2 2 1 1 2 2 2 2 2 1 2 1 2 2 1 1 2 1 2 2 2 1 2 1 2 2 1 1 2 2 1 1 1 1 2 2 1 1 1 1 1 1 2 2 1 2 1 1 2 2 1 2 2 2 2 2 1 1 2 2 1 2 1 1 1 1 1 1 1 2 2 2 1 1 1 2 2 2 2 2 1 1 1 1 2 2 2 1 1 1 1 2 2 2 2 2 1 2 2 2 2 1 2 1 2 2 2 2 2 2 1 2 2 2 1 2 1 1 2 2 2 1 1 2 2 2 2 2 2 1 1 1 2 1 2 1 1 1 1 2 2 1 1 1 1 2 1 2 2 1 1 2 2 2 2 1 2 2 2 2 1 2 2 2 2 1 2 2 2 1 1 2 2 2 2 2 1 2 2 1 2 2 2 2 2 2 2 2 2 1 1 1 1 2 1 2 2 2 2 1 2 2 2 1 1 2 1 1 2 2 2 1 1 2 2 2 2 1 2 2 1 2 1 2 2 2 2 2 2 1 2 2 2 2 2 2 1 2 2 2 2 1 2 2 1 2 1 1 2 1 2 2 2 2 2 1 2 2 1 2 2 2 1 1 2 1 1 1 1 2 1 1 2 2 1 2 2 2 2 2 2 2 2 2 1 2 1 2 2 2 1 1 2 1 2 2 1 1 1 1 1 1 1 1 2 1 1 1 1 1 2 1 2 2 1 2 1 2 1 2 1 2 1 2 2 2 2 2 2 1 2 1 2 1 1 2 1 2 1 2 1 2 2 1 1 1 2 2 2 2 2 2 2 2 2 1 2 1 2 1 1 2 1 2 2 1 1 2 2 1 1 2 2 1 1 2 1 2 2 2 1 1 1 1 2 1 2 1 1 1 2 2 1 1 1 1 1 2 1 2 1 2 2 1 2 1 1 2 2 1 2 2 1 1 2 2 1 1 1 2 2 2 2 2 1 2 1 2 2 2 2 2 2 2 2 1 1 2 2 2 1 2 2 2 2 2 2 2 2 2 2 1 1 2 2 2 2 2 1 1 2 2 2 2 2 2 2 1 2 1 1 1 2 1 1 2 2 2 2 1 2 1 1 2 1 2 1 2 2 2 2 1 1 1 2 1 1 1 2 2 2 1 2 2 2 2 2 2 2 1 2 2 1 1 2 1 1 1 2 2 2 1 2 2 2 2 2 1 2 1 2 2 2 2 2 1 2 1 2 1 1 2 2 1 2 1 1 2 2 1 2 1 1 2 2 2 1 2 1 1 1 1 2 1 1 2 2 1 1 1 2 2 2 2 2 2 2 2 1 2 2 2 2 2 1 2 1 1 2 1 1 1 2 1 2 2 2 2 2 2 1 1 1 2 2 1 1 1 2 1 2 1 1 1 1 1 2 2 2 2 1 1 2 1 1 2 1 2 1 2 1 2 1 1 2 1 2 1 2 1 1 1 2 2 1 1 1 1 2 1 1 2 2 2 1 2 1 1 1 1 1 1 1 2 1 1 1 1 2 2 1 2 2 1 2 1 2 2 2 1 1 2 2 1 2 2 1 2 1 2 2 1 2 2 2 1 2 2 2 1 2 2 1 2 2 1 2 1 1 1 1 1 1 2 2 2 2 1 2 2 1 1 1 1 2 2 1 2 2 1 2 1 1 1 1 1 1 2 2 1 2 1 2 1 2 1 1 2 2 1 1 2 2 1 2 1 2 2 2 1 1 2 2 2 2 1 2 2 1 2 1 2 2 1 1 1 2 1 2 1 1 2 1 2 1 1 1 2 1 1 2 2 2 2 2 2 1 1 2 2 1 2 1 2 1 1 2 1 1 1 1 1 1 2 1 1 1 2 1 2 1 1 1 2 2 2 1 1 2 1 2 2 1 1 2 1 2 2 1 2 2 2 2 2 1 1 1 1 1 1 1 2 2 2 1 1 2 2 2 1 2 1 2 2 1 2 2 2 2 2 2 1 1 1 1 1 1 1 2 2 1 2 2 1 1 1 2 1 2 2 2 1 2 2 1 1 1 1 1 2 2 1 2 1 1 1 1 1 1 2 1 1 2 2 1 1 2 1 1 1 1 2 1 1 1 1 2 2 2 1 2 2 2 2 2 2 1 2 2 1 1 1 2 2 2 1 2 2 2 2 2 2 2 2 2 2 2 2 2 2 2 2 2 2 2 1 1 2 2 2 2 1 1 1 1 2 1 2 1 2 1 1 1 1 2 1 2 1 1 2 2 1 2 2 2 2 2 2 2 2 2 2 1 1 2 2 2 1 1 1 1 1 1 2 1 2 2 1 2 2 1 2 2 2 2 2 2 2 2 2 2 2 2 2 2 2 2 2 2 2 1 2 2 1 1 2 1 2 2 1 2 2 2 2 2 1 2 1 2 1 2 1 1 1 1 2 1 2 1 2 1 1 2 1 1 1 2 2 2 2 2 2 1 2 2 1 2 1 2 2 1 1 2 2 1 1 2 1 1 2 1 2 2 2 2 2 2 2 1 1 2 2 2 2 2 2 1 2 2 2 2 2 2 1 2 1 2 2 2 2 1 1 2 1 1 2 2 1 2 1 2 2 2 1 2 2 2 1 1 1 2 2 2 1 2 2 1 2 2 2 1 2 1 2 1 2 2 2 2 2 1 2 2 1 2 1 1 2 2 1 2 1 2 2 2 1 2 2 2 2 2 2 2 2 2 1 1 1 1 2 1 1 2 1 1 1 1 1 1 1 2 1 2 1 1 1 2 2 1 1 2 1 2 1 2 1 2 2 1 1 1 1 2 1 1 1 1 1 2 1 1 1 1 2 2 2 1 1 1 2 1 1 2 2 1 2 1 2 2 1 1 2 1 1 2 1 1 1 1 2 2 1 2 1 2 1 1 1 1 1 1 1 1 1 1 1 1 1 1 1 1 1 1 2 1 1 1 1 1 2 2 1 1 1 2 2 1 2 2 2 2 1 2 1 1 1 1 2 1 1 1 1 1 1 2 1 2 1 2 1 2 2 2 2 1 2 2 2 1 1 1 1 1 1 1 1 1 1 1 1 2 1 2 2 1 2 2 1 1 2 2 1 2 2 2 2 2 2 2 1 2 1 1 1 2 2 2 1 1 2 2 1 2 2 2 2 2 2 1 2 2 2 2 2 1 1 1 2 1 1 2 2 2 1 2 1 1 2 2 1 2 1 2 1 2 2 1 2 2 1 2 1 2 1 1 2 2 2 1 2 1 1 2 1 1 2 1 1 1 2 2 1 1 1 2 1 2 2 2 1 1 2 1 1 1 2 2 2 2 2 2 1 2 1 2 2 2 2 1 2 2 2 2 1 2 2 2 2 1 2 2 2 1 2 2 1 2 1 1 2 1 2 2 1 2 2 2 2 2 1 1 2 2 2 2 2 2 2 1 2 2 1 1 2 2 2 1 1 1 1 2 2 2 2 2 2 2 2 2 2 2 2 2 2 2 2 2 2 2 2 2 2 2 2 2 2 1 2 2 1 1 2 2 2 1 2 1 2 2 2 1 1 2 1 2 2 2 1 1 2 2 1 2 1 2 1 1 1 1 2 2 1 2 1 1 1 1 2 2 2 1 1 2 2 1 2 2 2 2 1 2 2 1 1 1 1 1 2 1 1 1 1 2 2 2 2 1 2 1 2 1 1 1 2 2 2 1 2 1 2 2 2 2 2 2 2 1 1 2 2 1 1 1 1 1 1 1 1 1 2 1 2 2 2 1 2 2 1 1 2 2 1 1 2 2 2 2 2 2 2 1 1 2 2 2 2 1 1 1 2 2 1 1 1 1 1 1 1 2 1 2 1 2 2 2 2 2 2 1 1 2 2 2 2 2 2 2 2 1 1 1 2 2 1 2 1 2 1 1 2 1 2 2 1 2 2 1 1 2 1 1 2 1 1 1 1 2 2 2 2 2 1 2 1 2 1 2 2 2 1 2 2 1 2 2 2 1 2 1 1 1 1 1 2 1 1 1 2 1 1 2 1 1 1 2 1 1 2 1 1 2 1 1 1 2 2 2 2 2 2 2 2 1 1 2 1 2 1 2 2 2 2 1 2 1 2 1 2 2 2 2 2 1 1 2 1 1 2 1 2 2 1 1 2 2 2 2 1 2 2 1 2 2 1 2 2 1 2 2 2 1 1 1 1 2 1 2 2 1 2 2 2 1 2 2 2 2 2 2 1 1 1 2 2 2 1 1 1 1 2 1 1 2 2 1 2 1 2 1 2 2 2 1 1 2 1 2 1 2 1 2 2 2 1 2 2 2 1 2 2 2 2 2 2 1 1 2 1 1 2 1 2 2 2 2 1 2 2 1 1 2 1 2 2 1 1 2 2 1 2 2 2 2 2 2 2 2 1 2 1 1 2 2 2 2 2 2 2 1 2 2 2 2 2 2 1 1 2 2 2 2 1 1 1 1 2 2 2 1 2 2 2 2 1 1 1 1 2 2 1 2 2 2 2 2 1 2 2 2 1 1 1 2 1 2 1 1 2 2 1 2 2 1 1 2 2 2 2 1 2 1 1 1 2 1 1 1 2 1 2 2 1 2 1 2 2 1 1 1 2 1 1 1 1 1 1 1 1 2 1 2 1 1 1 2 2 1 1 1 1 1 1 1 1 1 1 2 2 1 1 2 1 1 2 1 2 1 2 2 1 1 1 2 2 1 1 1 2 2 1 2 2 2 2 2 2 2 1 1 2 2 2 2 1 2 1 1 1 1 1 1 1 1 2 2 2 1 2 1 2 1 2 2 2 2 2 2 2 2 2 2 2 2 2 2 2 2 2 2 1 2 1 2 1 1 2 2 2 1 2 1 2 2 2 2 2 1 2 2 2 2 1 2 1 2 1 2 2 2 2 2 2 1 2 2 1 2 2 2 1 2 1 2 2 2 2 1 2 1 2 1 2 1 2 1 2 1 1 2 1 2 2 1 1 1 1 2 2 2 1 1 1 1 2 2 2 2 1 1 2 1 2 1 2 1 2 2 1 2 2 1 2 2 2 2 2 1 2 2 1 2 2 2 2 1 1 2 1 2 2 2 2 2 2 1 1 2 2 1 2 2 2 2 2 1 2 2 2 2 1 2 2 2 1 2 1 1 2 1 2 1 1 1 2 2 2 2 2 1 2 1 2 2 1 2 2 2 1 2 2 1 1 1 2 1 1 2 2 2 2 2 2 2 2 1 1 2 2 2 2 2 2 2 2 2 2 2 2 2 1 2 1 2 2 2 2 2 1 1 2 2 1 2 1 2 1 1 2 2 1 2 2 2 2 2 2 1 2 2 2 2 2 2 1 2 1 1 1 1 2 1 2 2 2 2 1 2 2 2 1 2 2 2 2 2 2 1 1 1 1 1 1 2 2 2 1 2 1 1 1 1 1 1 2 1 2 2 2 1 2 2 2 2 2 2 1 1 1 2 2 1 2 1 1 1 1 1 2 1 1 1 1 2 1 1 1 2 1 2 1 1 2 1 1 1 1 2 2 1 2 2 2 1 2 2 2 2 2 2 1 2 2 2 1 2 2 1 1 1 1 1 1 2 2 2 2 2 1 1 1 1 1 1 2 2 1 1 2 1 1 2 2 1 2 1 2 2 2 1 2 2 1 1 2 1 2 1 2 1 1 1 2 2 1 1 1 1 2 1 1 1 1 1 1 2 2 2 1 2 1 2 1 1 1 1 2 2 1 1 1 1 1 2 2 2 1 2 1 1 1 2 1 2 2 1 2 1 1 1 2 2 2 1 2 1 2 1 1 1 1 1 1 1 1 1 1 2 2 1 1 1 1 1 2 2 2 1 1 1 1 2 1 2 2 2 1 2 1 1 2 1 2 2 1 1 1 1 1 1 2 2 2 1 1 2 1 2 2 2 2 2 1 2 2 1 1 1 2 1 1 2 1 1 1 2 1 2 2 2 1 1 1 2 2 1 2 2 2 1 2 2 2 2 1 1 2 2 2 1 1 2 2 2 1 2 1 2 1 2 1 1 1 1 2 1 1 1 2 2 2 1 1 2 2 1 1 1 2 2 2 1 2 1 2 2 1 1 1 1 2 1 2 2 1 1 2 1 1 1 2 2 2 1 2 2 2 2 1 2 2 1 2 2 2 1 2 2 2 1 1 2 2 1 2 1 2 2 2 1 1 2 2 2 1 1 1 2 2 1 1 1 1 1 1 2 2 1 2 1 2 2 1 2 1 1 2 2 2 2 1 2 1 1 1 1 1 2 1 1 2 1 1 1 1 1 2 2 2 1 1 1 2 1 2 2 1 2 1 2 1 1 1 1 1 1 1 2 1 1 1 2 2 1 2 2 2 1 2 2 2 2 2 2 1 1 1 2 2 2 2 2 2 1 1 2 2 2 2 2 1 2 1 2 2 2 2 2 2 2 2 2 1 1 2 2 2 2 1 2 1 1 2 2 2 1 1 2 2 2 1 1 2 2 2 2 1 2 2 1 1 1 2 1 1 1 1 2 2 2 1 1 2 2 2 1 2 2 1 2 2 2 2 2 1 2 2 2 2 2 2 2 2 2 2 2 2 2 1 1 1 2 2 2 2 1 1 2 2 2 2 2 2 1 2 1 2 1 2 2 2 2 2 1 2 1 1 2 2 2 1 2 2 2 2 2 1 1 2 2 2 2 1 2 2 1 2 2 2 2 2 2 1 2 1 2 2 2 2 2 2 1 2 1 2 1 2 1 2 2 2 2 1 2 1 2 2 1 2 1 2 2 1 1 2 2 2 2 2 1 1 2 2 1 1 2 2 2 2 2 1 2 2 1 1 2 2 2 2 2 1 2 2 2 1 2 2 2 2 2 2 2 2 1 2 2 2 2 2 1 1 2 2 2 1 2 2 2 1 1 1 2 2 1 1 2 1 2 2 1 2 2 2 1 1 1 2 2 2 2 2 2 2 2 2 2 2 1 2 2 2 1 2 2 2 1 2 1 2 2 2 1 1 2 1 2 1 1 2 1 1 2 1 2 1 1 2 1 1 1 1 1 2 1 2 2 2 2 2 2 1 1 1 2 1 2 2 2 1 1 1 2 1 1 2 1 1 1 1 2 2 2 1 2 2 1 2 1 1 2 2 2 2 1 2 2 2 2 1 1 1 1 1 2 2 2 1 1 2 2 2 1 1 1 1 1 1 2 1 1 1 2 2 2 2 1 1 1 1 2 1 2 2 2 2 2 2 1 2 2 2 1 2 2 2 2 2 1 2 2 2 2 1 2 2 2 1 1 1 2 2 1 2 2 1 2 2 2 1 2 2 1 2 2 2 2 1 1 2 1 2 2 1 1 2 2 2 2 2 1 1 1 2 1 1 2 2 1 2 2 2 2 1 1 2 1 1 2 1 1 1 1 2 1 2 1 2 2 1 2 2 2 2 2 1 2 2 2 2 2 1 1 2 1 2 2 1 2 2 2 2 1 2 2 1 1 2 2 1 1 2 2 1 2 2 1 1 2 2 1 2 2 2 2 1 2 1 2 1 2 2 1 2 2 1 1 2 2 1 2 2 2 2 2 1 1 1 1 1 1 1 2 1 1 1 2 1 1 2 1 1 1 2 1 2 1 1 2 1 1 1 2 2 2 1 1 1 2 2 2 1 2 2 2 1 2 2 1 2 1 2 2 2 2 1 2 1 2 1 2 2 1 1 2 1 2 2 2 2 2 1 2 2 2 2 1 2 2 2 1 2 2 1 1 1 1 2 2 2 1 1 1 2 1 2 1 2 1 1 1 1 1 2 2 2 1 2 1 2 2 2 1 2 1 1 1 1 2 1 1 2 1 2 2 2 2 2 2 2 2 2 2 1 2 2 1 1 1 2 2 2 1 2 1 2 2 2 2 2 2 2 2 2 2 2 2 2 1 2 2 1 1 2 2 2 1 1 1 1 2 1 1 2 1 1 1 1 1 2 2 2 2 1 1 2 2 2 1 2 1 2 2 2 2 2 1 2 2 1 1 2 2 1 2 1 2 2 2 1 1 2 2 1 2 1 2 1 2 2 2 1 1 2 2 1 1 1 1 1 2 1 2 2 2 2 2 2 1 1 1 2 2 2 2 2 1 2 2 1 1 1 1 2 2 2 2 2 2 1 1 2 1 1 2 2 1 2 2 2 1 1 1 2 2 2 1 2 1 2 1 2 2 2 2 2 2 2 2 1 1 2 1 2 2 2 2 2 1 2 1 2 2 2 2 2 1 1 1 2 1 1 1 2 2 1 2 2 2 2 2 2 1 1 2 2 2 1 1 2 2 2 2 2 1 1 2 2 2 1 2 2 2 2 1 1 2 2 2 2 2 2 2 2 2 1 2 1 2 1 1 1 2 2 1 2 2 2 1 2 2 2 1 1 1 2 2 2 2 2 2 2 1 2 1 1 2 2 2 2 1 1 1 2 2 1 2 1 1 2 1 1 2 2 2 1 1 2 2 1 1 2 2 1 1 1 1 1 1 2 2 1 1 1 1 1 2 2 1 1 2 1 2 2 2 2 1 1 1 1 1 1 2 1 1 1 1 2 2 1 2 1 1 1 1 2 2 2 1 2 2 2 2 2 2 2 2 2 2 2 1 2 2 2 2 2 2 2 2 2 1 2 2 2 2 2 1 2 1 1 2 2 2 2 2 2 1 2 2 2 2 2 1 2 2 2 2 2 2 2 2 2 2 2 2 2 2 2 1 1 2 2 1 2 1 2 2 2 1 2 2 2 1 2 1 2 2 1 2 2 1 2 2 1 2 1 2 1 2 2 2 2 1 2 2 2 2 2 2 2 2 2 2 1 2 2 1 1 2 2 1 2 1 2 2 2 1 2 2 2 2 2 1 1 1 1 1 1 1 1 1 2 1 2 2 1 2 2 2 1 2 2 1 1 1 2 1 1 2 2 1 1 1 1 1 2 1 1 2 1 1 1 2 2 2 1 2 1 1 1 1 1 2 2 2 1 1 1 1 1 2 2 2 1 1 2 1 2 2 2 2 2 2 2 2 2 2 2 1 2 2 2 1 2 1 2 1 1 1 1 2 2 2 2 2 2 2 1 2 1 1 2 2 2 2 1 1 1 2 1 2 1 2 1 2 2 2 1 2 2 1 2 2 1 1 1 2 2 2 2 1 2 2 1 2 2 1 1 2 1 2 2 1 1 1 1 1 1 1 1 1 1 1 1 2 1 1 2 1 2 2 1 1 2 2 2 2 2 2 2 1 2 1 2 2 1 1 2 2 1 1 1 2 2 2 1 2 1 1 2 1 1 2 1 1 1 1 2 2 2 2 1 1 1 2 2 1 2 1 1 1 1 2 2 2 1 1 1 2 1 1 2 1 1 2 1 2 1 1 2 2 1 1 2 1 1 2 2 2 2 2 2 2 1 2 2 1 1 2 2 2 1 1 1 1 1 1 1 2 1 1 1 2 1 2 1 2 1 1 1 1 2 2 2 1 2 2 1 2 2 2 2 2 2 2 1 2 1 2 2 2 2 2 1 1 2 1 2 1 2 1 1 1 2 2 1 2 1 2 1 1 1 1 1 1 1 1 2 1 1 1 2 2 1 2 1 2 2 1 1 1 1 1 1 2 2 1 2 2 2 2 2 1 2 2 2 2 1 2 2 2 1 1 1 2 2 2 1 1 1 1 2 1 1 1 2 1 1 1 2 1 2 1 1 2 2 2 1 1 1 1 2 2 1 2 2 2 1 2 2 2 2 1 1 1 1 1 2 1 2 2 1 1 1 1 2 2 1 2 2 2 1 2 1 2 1 1 2 2 1 2 1 2 1 2 1 1 1 2 2 1 1 2 1 2 2 1 1 1 1 2 1 2 2 1 1 1 2 1 1 1 2 2 2 1 2 2 1 2 1 2 2 2 2 2 2 1 2 2 2 1 1 1 2 2 2 1 2 2 2 2 1 2 2 1 2 1 1 1 2 1 1 2 1 2 2 1 1 1 1 1 1 1 2 2 2 2 2 2 1 2 2 2 2 1 2 1 1 1 2 1 2 1 2 2 2 1 2 1 1 2 2 2 2 2 1 1 2 2 2 1 2 2 2 2 2 2 1 2 2 2 2 2 2 2 1 2 2 2 2 1 1 2 1 2 1 2 2 2 2 2 2 1 2 2 1 2 2 2 2 2 1 2 2 2 2 2 2 2 2 2 2 2 1 2 2 1 2 1 1 1 2 1 2 2 2 2 2 2 1 2 1 2 1 2 1 2 1 2 1 1 2 1 2 2 2 1 2 1 2 2 2 1 2 1 1 1 2 1 1 1 1 1 2 2 2 1 2 1 1 1 2 2 1 1 1 2 1 1 1 2 1 1 2 2 2 2 2 1 1 2 1 2 2 2 1 2 2 2 2 2 2 2 2 1 2 1 1 1 2 1 1 2 1 2 1 2 1 2 2 2 2 1 1 2 2 2 1 1 2 2 1 1 2 2 1 1 1 1 1 1 2 2 2 2 2 2 2 2 1 1 1 2 2 2 1 2 2 2 2 2 1 1 2 2 1 2 2 2 2 1 2 1 1 2 1 1 2 1 2 2 1 2 1 2 1 2 2 2 1 2 2 2 2 1 2 2 1 2 1 1 1 1 1 2 2 1 1 1 1 2 1 1 1 2 1 2 1 1 1 1 1 2 2 1 2 2 2 2 2 1 1 2 1 1 2 2 1 1 1 1 2 2 2 2 2 1 1 1 2 1 2 2 2 2 2 2 2 2 2 2 2 1 1 2 2 1 1 2 1 1 1 2 1 2 1 1 1 2 1 2 1 2 1 2 2 2 2 2 1 2 2 2 1 1 2 2 1 1 1 1 2 2 2 1 2 2 2 2 2 1 2 1 1 1 2 1 1 1 1 1 1 1 2 1 2 1 2 2 1 2 2 2 2 2 2 1 2 2 1 2 2 2 2 2 2 1 2 2 2 1 2 1 2 1 2 1 1 2 2 1 1 1 1 1 2 2 1 1 2 2 1 2 2 1 2 1 2 2 1 1 1 2 1 2 2 2 2 1 1 1 1 1 2 2 2 2 2 1 1 1 1 1 1 1 1 2 1 1 2 2 1 1 1 1 2 1 2 2 2 2 1 2 2 2 2 2 2 1 1 1 1 2 1 2 2 2 2 2 2 2 2 1 1 2 1 1 2 2 1 1 2 1 1 2 1 2 1 2 1 2 1 2 2 1 2 2 2 2 1 2 1 1 1 1 2 2 2 1 2 2 1 2 1 1 1 1 1 1 1 1 2 1 2 1 1 1 2 2 1 1 1 2 2 2 1 2 1 2 1 2 1 2 1 2 1 1 2 1 2 1 1 1 1 1 2 1 1 2 2 2 2 1 2 2 1 2 1 2 2 2 2 1 2 2 2 2 2 1 2 2 1 1 2 2 1 1 2 1 2 2 2 2 2 1 2 2 2 2 1 1 2 1 2 2 2 1 1 2 1 1 1 2 2 1 1 2 1 1 2 1 1 2 1 1 1 1 2 2 1 2 1 1 2 2 1 2 2 1 2 1 2 1 2 2 2 2 1 1 1 1 1 2 2 2 2 2 2 1 2 2 2 2 2 1 1 1 1 2 2 2 2 1 1 1 2 2 1 1 1 1 1 2 1 1 1 2 1 1 1 1 2 1 1 2 1 2 1 2 1 1 2 1 2 2 2 2 2 2 1 2 2 2 2 1 1 1 1 2 2 2 2 1 1 2 1 1 2 2 2 2 1 2 1 2 2 1 2 1 1 2 2 1 2 1 1 1 1 1 2 2 2 1 2 1 1 2 2 1 1 1 1 2 2 2 2 1 1 1 2 2 2 2 2 2 1 2 2 2 2 1 2 1 2 2 1 2 2 2 1 2 2 2 2 2 2 2 2 1 2 2 1 2 1 2 2 1 1 2 2 2 1 2 2 2 1 2 1 1 1 1 2 1 2 2 2 2 2 2 1 2 1 1 1 2 1 1 2 2 2 1 2 2 1 2 1 1 2 2 1 1 1 2 1 1 2 2 1 1 2 2 2 1 1 2 2 1 2 1 2 2 1 2 2 2 1 1 1 1 1 2 2 1 1 2 1 1 2 2 1 2 1 1 1 2 2 1 2 2 2 2 1 2 2 2 2 1 2 2 2 2 1 2 2 1 1 1 2 1 2 2 2 1 2 1 1 2 2 1 1 1 2 2 2 2 2 1 1 1 1 1 2 2 1 1 2 2 1 2 2 1 2 2 1 2 1 2 2 1 2 2 1 2 2 2 2 1 1 2 1 2 2 2 1 1 1 2 2 1 1 1 1 1 2 2 1 1 2 1 2 2 2 1 2 1 2 1 1 2 1 2 2 2 1 1 2 2 2 2 1 1 2 2 2 2 1 2 2 2 1 2 2 1 1 2 2 2 2 2 2 1 2 1 2 2 2 1 1 2 1 1 1 2 1 1 2 1 1 2 2 1 1 1 2 1 2 2 1 1 2 1 1 2 1 1 1 2 1 1 1 1 2 1 1 2 1 1 2 1 1 2 2 2 1 2 2 1 1 1 1 1 1 1 1 1 1 1 1 1 1 2 2 2 1 1 2 1 1 1 1 2 2 2 2 2 2 1 2 1 2 2 1 2 2 1 2 1 2 1 2 1 1 1 2 2 1 1 1 2 1 1 1 1 1 1 1 1 1 2 2 2 2 2 2 1 2 1 1 1 1 2 1 2 2 2 1 1 1 2 2 2 2 1 1 1 2 2 1 2 2 1 1 1 2 1 2 1 2 2 1 1 2 2 2 2 1 1 1 1 2 2 1 1 2 1 2 2 2 2 2 1 2 1 2 2 2 1 1 1 2 2 2 1 2 1 1 2 2 2 1 2 1 2 1 2 2 2 2 2 2 1 1 2 2 2 2 2 1 2 1 1 2 1 1 1 2 2 2 2 2 2 2 1 2 2 2 2 2 2 2 2 1 1 1 2 1 1 2 2 1 2 2 2 1 1 2 2 2 1 2 2 2 1 1 2 2 1 2 2 1 1 1 2 1 2 1 1 2 1 2 2 2 2 2 2 1 1 1 2 2 2 1 2 2 1 1 2 1 2 2 2 1 1 2 1 2 1 2 1 1 2 2 2 2 1 1 1 1 2 1 1 1 1 1 1 1 1 2 2 2 1 2 1 1 2 2 2 2 1 1 1 1 1 1 1 2 1 1 2 2 1 2 1 2 1 1 2 2 1 1 2 1 2 2 1 2 2 1 1 1 2 1 2 2 1 1 1 2 2 1 2 1 1 2 1 2 2 1 2 2 2 1 1 2 1 1 2 2 1 1 1 2 1 1 1 2 1 1 1 1 2 2 1 1 2 2 1 2 2 1 1 2 2 2 1 1 1 1 2 1 2 2 2 1 2 2 2 1 1 2 2 2 2 2 2 2 2 2 2 2 2 2 2 1 2 2 1 1 2 2 2 2 1 2 2 2 1 1 2 2 2 1 2 2 2 2 2 2
  000001  010010 2 2 1 1 1 1 1 2 2 2 2 1 2 1 1 1 1 2 2 2 2 2 2 2 1 2 1 2 1 2 1 2 1 1 2 1 2 2 2 2 1 1 2 1 1 1 2 1 2 1 1 1 2 1 2 1 1 1 2 2 1 2 2 2 1 1 2 1 1 2 2 2 1 2 2 2 2 1 1 2 2 2 2 1 1 1 1 2 1 2 1 1 2 1 1 1 2 2 1 2 2 1 2 2 2 1 2 2 2 1 2 2 2 2 2 2 2 2 1 1 2 2 2 2 1 2 1 2 2 2 2 2 2 2 1 2 1 1 2 2 2 2 1 1 1 1 1 2 1 1 2 2 2 1 1 1 1 1 1 1 1 1 1 1 1 1 1 2 1 2 1 2 1 1 1 1 2 1 2 2 2 2 2 2 2 2 2 2 2 2 2 2 2 1 1 2 1 1 2 1 2 1 1 2 2 2 1 1 2 1 2 2 2 2 2 2 1 1 2 1 2 1 2 1 1 2 2 2 2 2 2 1 2 2 2 2 2 2 2 2 1 1 2 1 2 2 2 2 1 2 2 2 2 2 2 1 1 2 2 1 2 2 1 2 1 1 2 1 2 2 2 2 2 1 1 1 1 2 2 1 2 1 2 2 2 2 2 1 1 1 2 2 1 2 1 1 1 2 2 1 1 1 1 1 2 2 1 2 1 1 2 2 1 1 1 2 2 2 1 2 1 1 1 2 2 2 2 1 2 2 2 2 2 2 1 1 2 2 2 1 2 2 2 2 2 2 2 2 1 2 1 1 2 1 2 2 2 2 1 2 2 1 1 1 2 1 1 2 2 1 2 2 1 2 2 2 1 1 1 2 1 2 2 2 2 2 1 1 1 1 2 1 2 2 2 2 2 2 2 2 2 1 1 1 1 1 2 1 2 1 2 1 1 1 2 1 2 2 1 2 2 2 1 1 1 1 2 2 1 2 2 2 1 1 1 1 2 2 1 1 2 1 2 1 1 1 1 2 2 2 2 1 1 2 2 1 1 1 1 1 1 1 1 1 1 2 1 1 1 2 2 1 2 2 1 2 1 1 2 2 2 2 2 1 1 1 1 2 2 1 1 1 2 1 1 2 1 1 1 2 1 2 1 2 1 2 1 2 2 2 1 2 1 2 1 2 1 1 1 1 1 1 2 2 1 2 1 2 1 1 1 2 1 1 2 1 1 2 1 1 2 2 1 1 1 2 1 2 2 1 1 2 1 1 1 1 1 2 2 2 1 1 1 1 2 1 1 1 2 1 1 1 1 1 1 2 2 1 2 1 2 1 1 2 1 2 2 2 1 2 1 1 2 1 2 1 1 1 2 1 2 1 2 1 1 1 1 2 2 2 2 2 1 1 2 2 2 1 2 1 2 2 2 2 2 1 2 1 2 1 1 2 2 1 2 2 2 2 1 2 1 2 1 2 1 2 2 2 2 2 2 2 2 2 1 2 2 2 2 2 1 1 2 2 2 1 2 2 2 1 1 1 2 2 2 2 2 1 2 2 2 2 2 1 1 1 2 2 2 2 2 2 2 1 2 2 2 2 2 2 2 2 2 1 2 1 2 2 2 2 1 1 1 2 2 2 2 2 1 2 2 2 1 2 1 1 2 2 1 1 1 1 2 2 1 2 1 2 2 2 2 2 1 2 2 1 1 1 1 1 1 2 2 2 2 2 2 2 2 2 2 1 2 1 2 2 2 2 2 2 2 1 2 2 1 1 1 2 2 1 1 1 2 2 1 2 1 1 2 1 1 2 1 1 1 2 1 1 1 1 2 2 1 2 2 2 1 2 1 2 1 1 1 1 2 2 2 2 2 1 1 1 2 2 2 2 2 1 1 1 1 2 1 1 2 2 1 2 1 2 1 1 2 1 1 1 1 2 1 2 1 1 2 1 1 2 2 2 2 2 2 2 2 2 2 1 2 2 2 1 1 1 2 2 2 2 1 2 2 2 1 2 1 1 1 1 2 1 1 1 2 2 2 2 2 1 1 1 2 2 2 1 2 2 1 2 1 1 2 2 2 1 2 1 2 1 1 1 1 2 1 2 1 1 2 1 2 2 1 2 2 1 2 1 1 1 2 1 1 1 2 2 1 2 1 1 1 1 1 1 1 2 2 1 1 2 2 2 1 2 2 2 2 2 1 2 1 2 1 1 1 1 2 1 2 2 2 2 2 2 1 1 2 2 2 1 1 1 1 2 2 1 1 2 2 1 1 1 2 2 2 2 1 2 2 1 2 2 1 1 2 1 1 2 1 2 1 1 2 1 1 1 2 1 1 2 2 2 1 2 2 1 2 2 2 2 2 1 2 1 1 2 2 2 1 2 1 2 2 2 1 2 2 2 1 1 1 2 1 1 2 1 1 2 2 1 1 1 2 2 2 2 1 1 2 2 1 2 2 2 2 1 1 2 1 1 2 1 1 2 1 1 2 1 2 2 1 2 1 2 2 2 1 2 2 1 2 2 1 1 2 2 2 1 2 2 2 2 1 2 2 2 2 1 2 1 2 1 2 1 1 2 2 2 1 1 2 2 1 2 2 1 1 1 2 2 2 1 2 2 1 2 2 1 2 1 1 1 2 1 2 1 2 1 1 1 2 2 2 1 2 2 2 2 2 2 2 2 2 1 1 2 2 1 2 2 1 2 2 2 2 2 2 2 2 2 1 2 2 2 2 1 2 1 1 1 1 1 1 1 1 1 2 1 1 2 1 1 2 1 2 2 1 2 2 1 1 2 2 2 1 1 2 2 2 2 2 1 2 2 1 2 2 2 2 1 2 2 1 2 2 2 2 1 1 2 2 1 1 2 2 2 2 1 2 2 2 2 1 2 2 2 2 2 2 2 2 1 1 2 2 2 2 2 2 2 2 2 2 1 2 2 1 2 2 2 2 2 2 2 2 2 2 2 1 1 2 1 2 2 2 2 2 2 2 2 2 2 2 2 2 2 1 2 1 2 2 1 2 1 2 2 2 2 1 2 2 2 2 2 1 1 2 2 2 2 2 1 1 2 1 2 2 2 2 2 2 2 2 1 1 1 2 2 1 2 2 2 2 2 1 2 2 2 1 2 2 2 2 2 2 1 1 1 2 1 2 2 1 2 2 2 2 2 2 2 2 1 1 2 1 1 2 2 1 1 2 1 2 2 1 1 2 2 2 2 2 1 2 2 1 1 2 2 2 1 1 2 1 2 2 2 2 2 2 2 2 2 1 2 2 1 2 2 1 2 2 2 1 1 2 1 2 1 1 1 2 1 2 2 1 2 2 2 2 2 2 2 1 2 2 2 2 2 2 1 2 2 1 1 2 2 2 2 2 2 1 1 2 2 1 2 2 1 1 1 1 2 2 2 2 2 1 2 2 2 2 1 1 2 2 2 1 2 2 1 1 2 1 1 1 1 1 1 2 1 1 2 2 2 2 1 1 1 1 2 2 1 1 2 1 1 1 2 1 2 2 1 2 2 1 1 1 2 2 2 1 2 1 1 1 2 2 1 2 1 2 1 2 1 1 2 1 1 2 1 1 1 1 1 2 1 1 1 1 1 1 1 2 2 1 1 1 1 1 1 1 1 2 1 1 2 2 2 1 2 2 2 2 1 1 2 2 1 2 2 2 2 1 2 2 1 1 2 2 1 1 1 2 1 2 2 1 1 1 1 2 1 1 2 2 1 2 2 1 1 1 1 2 2 1 2 2 2 2 2 2 2 2 2 1 2 2 1 2 1 1 1 2 2 1 1 1 2 1 2 2 2 1 1 2 1 2 2 2 2 2 1 2 2 2 2 1 2 1 2 1 2 1 1 1 1 1 1 2 1 2 2 1 2 2 2 1 2 1 1 1 1 1 2 1 1 1 1 2 2 2 2 2 2 2 1 1 2 1 1 2 1 2 2 1 2 2 2 1 2 1 1 2 1 2 2 1 2 2 1 1 1 1 1 1 1 2 1 2 1 2 2 1 1 2 1 2 2 2 2 2 2 2 1 2 1 2 1 1 1 2 2 1 2 2 2 2 1 2 2 2 2 2 2 2 2 2 2 1 2 1 2 1 2 1 2 2 2 2 2 1 2 2 2 2 2 1 2 1 2 1 1 1 2 1 2 1 2 2 2 1 2 1 2 2 1 2 2 1 1 2 2 2 1 2 2 2 1 1 2 1 2 1 2 2 1 2 2 2 1 1 1 2 1 1 2 2 2 2 2 1 2 2 2 2 1 2 1 2 2 2 2 1 2 1 1 2 2 2 2 1 2 2 1 1 1 2 1 2 2 1 1 2 2 1 1 2 2 2 2 1 2 2 2 1 1 1 2 1 2 1 2 2 2 1 2 2 2 1 2 2 1 1 1 2 2 2 1 2 1 2 1 1 2 1 1 2 1 1 1 2 2 2 1 2 2 2 2 2 2 1 2 2 2 1 2 2 1 2 2 1 2 1 2 2 1 2 2 1 1 2 2 2 2 2 1 1 2 2 2 2 2 1 1 2 2 1 1 2 1 2 1 1 1 1 1 1 2 1 1 2 1 2 1 2 1 1 1 1 2 2 2 2 1 2 2 2 2 1 1 2 1 1 2 2 1 1 1 1 2 2 2 1 2 1 2 2 1 1 2 2 2 1 2 2 1 1 1 2 1 1 1 2 1 2 1 1 1 1 1 1 1 2 1 1 2 1 2 2 2 2 1 2 1 2 2 1 2 1 2 2 2 1 2 1 2 2 1 2 2 2 1 1 1 2 1 2 1 2 1 2 2 2 2 2 1 1 2 1 1 1 2 2 1 1 1 1 1 1 2 2 2 1 1 1 2 2 1 2 1 1 2 2 1 1 2 2 2 1 1 1 2 1 2 2 2 2 2 2 1 2 2 2 2 2 1 2 1 2 2 1 1 1 1 2 2 2 2 2 2 2 1 1 1 1 1 2 1 2 1 1 1 2 1 1 2 2 1 1 2 1 2 2 2 2 1 2 1 2 2 1 2 1 2 1 2 2 1 2 1 1 1 1 2 1 1 2 1 2 1 2 1 1 1 1 1 2 2 1 1 2 2 1 2 2 1 2 1 2 1 2 1 2 1 1 2 2 1 2 1 1 1 1 2 1 1 1 2 2 2 1 2 1 2 1 1 2 1 1 1 2 1 2 2 2 1 1 1 2 2 2 2 2 2 2 2 1 1 2 2 2 2 2 2 1 1 1 2 1 1 1 1 2 2 1 2 2 1 1 1 2 2 1 1 1 2 2 2 2 2 1 1 1 1 2 2 2 1 1 2 1 2 2 2 1 2 2 2 1 2 2 2 2 2 2 2 2 2 2 1 2 1 1 1 2 2 2 1 1 1 1 1 1 1 1 2 1 1 1 2 1 2 2 2 1 1 2 1 1 1 1 1 1 1 1 2 2 1 2 1 2 1 2 1 1 2 1 2 1 1 1 1 2 2 2 1 2 2 1 2 2 2 2 2 1 2 1 2 1 1 2 2 2 1 1 2 1 1 2 2 2 1 2 1 1 1 1 1 1 2 2 1 1 2 1 2 1 1 1 2 1 2 2 1 1 1 2 2 2 1 1 1 1 1 1 1 1 2 1 2 1 1 1 1 2 1 1 1 1 2 2 2 1 2 2 2 2 2 1 1 2 2 2 1 2 2 1 1 2 1 1 2 2 2 2 1 1 1 1 1 2 1 1 2 2 1 2 2 1 2 2 2 2 2 2 1 1 1 2 1 2 1 2 2 1 2 2 1 1 2 2 2 1 2 2 1 2 2 2 2 1 2 2 2 2 2 2 2 2 1 1 1 2 2 2 2 1 2 2 2 2 1 1 2 2 2 2 2 1 1 2 1 1 1 2 1 2 1 2 2 2 2 2 2 2 2 1 2 2 1 1 1 1 1 2 1 2 1 2 2 2 2 2 2 1 2 2 1 1 2 1 1 1 1 1 1 1 2 1 1 2 1 2 1 1 2 1 2 2 2 2 2 1 1 1 1 2 1 1 2 2 2 2 1 1 1 2 1 1 2 1 1 1 2 1 2 2 2 2 1 2 2 1 1 1 1 1 1 2 1 2 2 2 2 2 2 2 2 2 2 1 2 2 2 2 1 2 2 2 2 2 2 2 2 2 2 2 2 2 2 2 1 2 2 2 2 2 1 2 2 2 1 2 2 2 2 2 1 2 1 2 2 2 1 2 2 2 2 2 2 2 1 2 1 2 2 2 2 2 2 2 2 2 2 2 2 2 1 2 2 2 2 2 2 1 1 2 1 2 2 2 1 2 2 2 1 2 2 2 2 2 2 1 2 1 2 2 2 2 2 2 1 2 2 1 2 2 2 2 1 1 1 1 1 2 2 2 1 1 1 1 2 2 2 2 2 1 1 2 2 2 2 2 2 2 2 2 2 2 1 1 2 1 1 1 2 2 2 1 2 2 2 1 1 2 1 2 2 1 1 1 2 2 2 2 1 2 2 1 1 2 2 2 2 2 2 2 2 2 1 1 2 2 1 2 2 1 2 1 1 1 2 2 1 2 1 2 2 2 1 1 2 1 1 2 2 2 1 1 2 2 2 2 2 2 1 1 2 2 2 2 2 2 2 1 2 2 2 2 2 2 1 2 2 2 1 2 1 2 2 2 2 2 2 2 2 2 2 2 2 1 2 2 2 2 2 2 2 2 2 2 2 2 2 2 2 1 2 1 2 2 2 2 2 1 1 2 2 2 1 1 1 1 1 1 1 1 1 1 2 1 1 2 2 2 1 1 2 2 1 2 2 2 2 1 2 2 2 1 2 2 2 2 1 2 2 2 1 2 2 1 1 1 1 2 1 2 2 2 2 1 1 1 2 1 2 2 2 1 1 2 2 1 1 2 1 2 2 1 2 1 2 1 1 1 1 1 1 2 1 2 1 1 1 2 2 2 1 2 1 1 1 2 2 2 2 2 2 2 2 1 2 2 2 2 2 1 2 1 1 2 1 1 2 2 1 2 1 1 1 2 1 1 1 1 2 2 2 2 2 2 1 1 1 1 1 2 1 2 2 1 1 1 1 1 1 2 2 1 1 2 2 2 2 2 2 1 1 2 2 1 2 1 1 2 1 2 2 1 1 2 1 2 2 2 2 2 1 2 1 2 2 1 1 1 1 1 1 2 2 1 2 2 1 2 2 2 2 2 2 2 1 2 1 1 2 1 1 1 2 1 1 1 1 2 1 1 1 2 2 1 2 1 2 2 1 2 2 2 2 2 2 2 2 2 2 2 2 2 2 2 2 2 1 2 2 2 2 2 2 1 1 2 2 1 1 2 1 1 1 1 2 1 2 1 1 2 2 2 1 2 1 2 2 2 2 2 1 2 2 2 2 2 2 2 2 2 2 2 2 2 1 1 2 2 2 1 1 2 2 2 1 1 1 1 1 2 2 2 1 2 1 2 1 1 2 2 2 2 1 2 2 2 2 2 2 2 2 1 2 2 2 1 2 2 2 2 2 1 2 2 2 2 1 1 2 2 1 1 2 1 1 2 1 1 2 1 1 1 1 1 1 2 1 1 2 1 2 1 2 1 1 2 1 2 2 2 2 2 1 2 2 2 2 2 1 1 1 2 2 2 2 2 1 2 2 1 1 2 2 2 1 2 2 1 1 1 2 2 2 2 1 1 1 1 2 2 1 1 1 2 1 2 2 2 2 2 2 2 1 2 2 2 1 2 2 1 1 1 2 1 2 1 1 2 2 2 2 2 1 2 1 2 1 2 2 1 2 1 1 1 2 2 2 1 2 2 1 1 2 1 1 1 1 2 2 2 1 2 2 1 2 1 2 1 1 1 1 2 1 2 1 1 2 1 1 2 2 2 2 1 1 1 1 2 1 2 1 2 2 1 2 1 1 1 2 2 2 2 1 2 1 1 1 1 2 1 1 1 2 1 1 2 1 1 1 2 1 2 2 1 1 2 2 2 1 2 1 2 2 2 1 1 1 2 2 1 1 2 1 2 1 1 2 2 1 1 2 1 1 1 1 1 1 1 2 2 1 2 1 1 1 1 1 2 1 2 2 2 2 1 2 2 1 2 2 2 1 1 1 2 2 1 2 1 1 2 2 1 1 2 2 1 1 1 2 2 2 2 2 2 2 1 2 1 2 1 1 2 1 1 1 1 2 2 2 1 2 2 2 1 2 1 2 2 2 1 1 1 2 2 2 2 2 2 1 2 2 2 1 1 2 1 1 1 1 1 2 2 2 2 1 2 1 1 1 1 2 1 2 2 1 2 2 2 2 2 2 2 1 1 2 1 1 2 2 2 2 2 2 2 1 1 1 1 2 1 1 2 2 2 2 2 2 1 2 2 1 2 2 1 2 2 2 2 2 2 1 1 2 1 2 2 1 2 1 2 2 2 2 2 2 2 2 2 1 2 2 2 2 2 2 1 2 2 2 2 1 1 1 2 1 2 2 2 2 2 2 2 1 1 2 2 1 2 2 1 1 2 1 2 1 2 1 2 2 1 2 1 2 2 2 2 2 2 2 1 2 2 2 1 2 2 2 2 2 2 1 2 2 2 1 2 2 2 1 1 1 2 2 1 2 1 2 2 2 2 2 1 1 2 2 2 2 2 2 2 1 2 2 2 2 1 2 1 2 1 1 1 2 2 2 1 2 2 2 2 2 1 2 1 1 1 1 1 1 2 2 2 1 2 2 1 2 1 2 1 1 2 1 2 2 1 2 1 1 1 2 1 2 2 1 1 2 2 2 1 1 1 2 2 1 2 2 2 1 2 1 1 1 2 1 2 1 2 1 1 2 2 2 1 1 1 1 2 1 1 2 1 2 2 2 1 2 2 1 1 2 1 2 2 2 1 2 1 1 2 2 2 2 2 2 1 2 2 2 2 2 2 2 2 2 1 1 2 2 1 1 2 1 1 1 1 1 2 2 1 1 1 2 1 2 2 2 1 2 1 1 2 1 1 1 2 2 1 2 1 2 1 2 1 2 2 2 1 1 1 2 1 1 2 2 1 1 2 2 2 2 1 1 2 2 1 2 2 2 2 2 2 1 2 2 2 2 2 1 2 2 1 1 2 2 2 1 2 2 2 2 2 2 2 2 2 2 2 2 2 1 2 1 2 1 2 1 2 1 2 2 2 2 2 1 1 2 2 2 2 2 2 2 2 2 2 2 1 1 2 1 1 2 2 2 2 1 1 2 2 2 1 1 2 1 1 1 2 2 1 2 1 1 2 2 2 2 1 1 2 2 2 1 1 1 2 2 1 2 1 1 2 1 1 2 1 2 1 1 2 1 2 1 2 1 2 1 2 1 1 2 1 1 1 1 1 2 2 2 2 1 2 1 2 1 1 1 1 2 2 1 1 2 1 2 2 1 1 1 1 1 2 1 1 1 1 1 1 2 2 1 1 1 1 1 1 2 1 1 2 2 1 1 1 1 1 1 1 2 2 1 1 1 1 1 1 1 2 2 1 2 1 2 1 1 1 1 1 2 1 1 1 2 1 1 1 1 2 2 1 2 1 2 2 2 1 2 1 1 1 1 1 1 1 2 1 2 2 1 1 1 1 2 1 2 2 2 2 2 2 1 2 2 2 2 2 2 2 1 2 2 2 2 2 2 2 2 1 1 1 1 2 1 1 1 2 1 2 2 1 2 1 2 2 2 1 1 2 2 1 1 2 2 2 1 2 2 2 2 2 1 2 2 2 2 1 1 1 1 2 2 1 1 2 1 1 1 1 1 2 2 2 2 2 2 1 2 2 2 2 2 2 1 1 2 2 2 2 2 2 1 2 1 2 2 1 2 2 2 1 2 1 2 2 2 2 2 2 2 1 1 2 1 2 1 2 1 2 2 2 2 2 2 2 2 1 1 2 2 2 2 2 2 1 1 2 2 2 1 2 1 1 1 2 1 2 2 2 1 2 1 1 1 2 1 2 2 1 2 2 1 2 1 2 2 2 2 1 1 2 1 1 2 2 1 2 1 1 2 2 1 1 2 1 1 1 2 1 1 1 1 2 2 2 2 2 2 1 2 1 2 1 1 2 2 1 2 2 2 1 1 1 1 2 1 2 2 1 2 2 2 2 1 1 1 1 1 1 1 2 1 1 2 2 1 2 2 1 2 2 1 2 2 2 2 2 1 1 2 2 2 2 2 1 2 1 2 1 2 2 2 2 2 2 2 2 2 2 2 2 2 2 2 2 2 2 2 1 2 2 1 2 2 1 1 1 1 2 1 2 1 2 2 1 1 1 1 2 1 1 1 1 2 1 1 1 1 1 1 1 1 2 1 1 2 1 2 1 1 1 1 2 1 1 2 1 2 1 2 1 2 1 1 1 1 1 2 1 1 1 1 2 2 2 2 1 2 2 2 1 1 2 2 2 1 1 2 1 1 2 1 1 1 2 1 2 1 1 2 2 2 1 1 1 2 1 2 1 1 2 2 2 1 1 1 1 1 1 1 2 1 1 1 2 1 1 1 1 2 1 2 2 2 1 1 2 1 2 1 2 1 1 1 1 2 1 1 1 1 2 1 1 1 1 1 1 2 1 1 1 1 1 1 1 2 1 1 1 1 1 2 2 2 1 2 1 2 1 1 1 2 2 2 1 1 1 1 1 2 1 2 2 1 2 2 2 1 2 2 2 1 2 2 1 2 2 1 2 1 1 1 1 1 1 2 2 2 2 1 2 2 1 1 1 2 2 2 1 2 2 2 2 2 1 2 2 2 2 1 1 2 1 2 2 1 1 1 1 2 2 2 1 2 2 1 2 1 2 2 2 1 1 1 2 2 2 1 2 2 2 1 2 1 2 2 2 2 2 1 1 2 1 2 1 1 2 2 2 2 2 2 2 2 2 1 1 1 2 1 2 1 1 2 1 2 2 2 2 1 1 1 1 1 1 2 1 1 1 2 1 2 1 1 1 2 2 2 1 1 2 1 2 2 1 1 2 1 2 2 1 2 2 1 1 2 2 2 2 2 2 2 2 2 1 2 1 2 1 2 2 2 2 2 1 2 1 2 1 2 2 2 1 2 2 2 1 2 1 1 2 2 2 2 2 1 1 2 1 2 1 2 2 2 2 1 1 1 2 1 1 2 2 1 1 1 2 1 1 2 1 2 1 1 2 1 1 1 2 1 1 1 1 2 2 1 2 1 2 2 2 1 2 2 1 1 2 1 1 2 1 2 2 2 1 2 2 1 1 2 2 1 1 1 2 2 2 1 2 1 1 1 1 1 2 1 1 1 1 2 2 2 2 1 1 1 1 2 1 2 1 2 1 1 1 1 2 1 2 2 1 2 1 1 2 2 2 2 2 2 2 2 1 2 2 1 2 2 2 2 1 2 1 1 1 2 2 1 2 2 2 2 1 2 2 1 2 1 2 1 2 2 1 2 2 1 2 2 1 1 2 2 1 1 1 2 2 1 2 1 1 1 2 1 2 1 2 1 2 1 2 1 2 1 2 1 2 2 1 2 1 2 1 1 2 2 2 2 1 1 1 1 1 1 1 1 2 2 2 1 1 2 2 2 1 2 2 2 1 2 2 2 1 2 2 2 2 1 2 2 2 2 2 2 2 2 2 2 2 2 2 2 2 2 1 2 2 2 2 1 1 2 2 1 2 1 1 2 2 1 2 1 2 2 2 1 2 2 2 2 2 1 1 1 2 2 2 1 2 2 2 2 2 2 2 2 1 2 1 1 1 2 2 2 2 2 1 1 2 2 1 2 2 2 1 1 2 2 1 2 1 2 2 2 2 2 2 2 2 1 2 2 2 2 2 2 2 1 2 2 1 1 2 2 2 1 1 2 2 2 2 2 2 1 2 1 1 1 1 2 1 2 1 1 2 1 1 1 1 1 2 1 2 1 1 1 1 2 1 2 1 2 1 2 2 1 2 1 2 1 1 2 2 1 2 2 1 2 2 2 2 2 2 1 2 2 2 2 2 2 2 2 2 2 2 2 2 2 2 2 1 2 1 1 2 2 1 1 1 1 1 1 1 1 1 1 2 2 2 2 2 2 2 2 2 2 2 2 2 2 2 2 2 2 1 1 2 1 1 2 2 1 1 1 1 1 1 2 1 2 2 1 1 2 2 2 2 2 2 2 2 1 2 2 2 2 2 1 2 2 1 2 1 1 2 1 2 2 2 1 1 2 2 1 1 1 2 2 2 1 1 2 2 1 2 2 2 2 2 1 2 1 2 1 1 1 2 1 1 2 1 1 2 2 1 2 1 1 2 2 2 2 2 2 2 2 2 2 2 1 1 2 2 1 2 2 2 1 2 1 2 2 2 1 1 1 1 1 2 2 2 2 2 2 2 2 2 2 2 2 2 1 1 2 1 2 1 2 2 1 2 2 2 2 2 2 1 1 2 1 2 1 2 1 2 2 2 1 1 2 2 2 1 1 2 1 1 2 1 2 2 2 2 1 1 1 2 1 1 1 2 2 1 1 2 1 1 2 2 1 1 2 2 1 2 2 2 1 2 2 2 2 1 2 2 2 1 1 1 1 2 1 1 2 1 1 1 2 2 2 2 2 2 2 2 2 2 2 2 1 2 2 1 2 2 2 1 2 1 2 2 2 1 1 2 1 2 2 1 1 1 2 2 1 2 1 1 1 1 1 1 1 2 2 2 1 1 1 1 1 1 1 2 2 1 2 1 2 2 2 2 1 2 2 2 1 1 2 2 2 1 2 1 1 2 2 2 1 2 2 1 2 2 1 1 2 2 2 1 2 1 2 2 2 2 1 2 2 2 1 2 1 2 2 2 2 2 2 2 2 2 1 2 2 1 1 2 2 2 2 2 1 2 2 2 1 2 1 1 2 2 2 1 1 2 2 2 2 1 1 1 1 1 1 1 1 2 1 1 1 1 1 2 1 2 2 2 2 2 2 1 1 2 1 1 1 2 2 2 2 2 2 2 1 2 1 2 1 2 2 2 2 1 2 2 1 2 2 1 1 2 1 1 2 2 1 2 1 2 1 1 1 1 2 2 2 1 2 2 1 2 1 1 2 2 1 2 2 1 1 2 2 2 2 2 1 1 2 2 1 2 1 1 2 2 2 2 2 2 2 2 2 1 1 1 1 2 2 2 2 2 1 1 1 1 2 2 2 2 2 1 1 1 1 1 2 2 2 2 2 2 1 1 1 2 1 1 2 2 1 1 1 2 1 1 2 2 2 2 2 2 2 1 2 2 2 2 2 1 2 1 2 1 2 1 2 1 2 1 2 2 2 2 2 1 1 1 2 2 1 1 2 2 2 2 1 1 2 1 1 1 2 1 1 1 1 1 2 1 1 1 1 2 1 2 2 2 2 2 1 1 2 2 1 1 2 1 2 2 1 1 1 1 1 1 1 1 1 1 2 1 2 2 2 1 1 1 1 1 2 1 1 2 2 1 1 2 1 1 2 1 1 1 2 1 1 1 1 2 2 2 2 2 1 1 1 1 2 1 1 2 2 1 2 1 1 1 2 1 2 2 1 1 2 2 2 1 1 2 1 2 1 1 1 1 2 1 2 2 2 2 1 2 1 2 2 1 1 1 1 1 2 2 1 1 2 2 2 1 2 2 2 2 2 2 1 2 2 2 1 1 2 1 1 2 2 1 2 1 1 1 1 2 1 2 1 2 2 1 2 2 2 2 1 2 2 2 2 2 2 2 2 2 2 2 2 2 2 1 2 1 1 1 1 2 1 2 1 1 2 1 1 2 2 1 2 1 2 1 1 1 2 2 2 2 1 2 1 2 2 2 2 1 2 2 1 1 2 2 2 2 2 2 1 2 2 1 2 2 1 1 2 2 2 1 2 2 2 1 1 2 1 1 2 1 2 2 2 1 1 2 2 2 1 2 2 1 2 1 1 2 2 2 2 1 2 2 1 1 2 1 2 1 1 1 2 1 1 1 1 2 2 2 1 2 2 2 2 2 1 1 2 1 1 1 1 2 2 1 2 1 2 1 1 2 2 2 2 1 1 1 2 1 2 1 2 1 2 1 1 1 1 2 2 1 2 1 1 2 2 2 1 1 1 1 2 2 1 2 1 1 2 1 2 2 2 2 2 1 2 2 1 2 2 2 2 1 2 2 2 2 2 2 2 2 2 1 1 2 2 2 1 2 1 2 2 1 1 2 2 1 2 2 1 2 1 1 2 2 2 2 2 1 2 2 2 2 2 1 2 1 2 2 1 2 2 2 1 1 2 1 1 2 2 1 1 2 1 2 1 2 2 2 1 2 2 1 1 1 1 1 2 1 1 1 2 2 2 1 1 1 1 1 2 1 1 1 1 2 1 2 1 1 2 2 1 1 1 1 1 1 2 2 2 1 1 1 1 2 1 1 2 2 1 1 1 1 1 2 2 1 1 1 2 2 1 2 1 1 1 1 2 1 2 2 2 2 1 2 2 2 1 2 2 2 2 1 2 1 1 1 1 1 1 2 2 2 1 2 2 1 1 1 1 1 1 1 1 2 2 2 2 2 2 2 2 2 1 1 2 2 2 1 2 1 1 1 1 1 2 1 1 1 2 1 1 1 1 2 2 2 1 1 2 1 1 1 1 1 1 2 2 1 1 2 2 2 1 2 1 1 1 1 1 1 2 2 2 2 1 2 1 2 1 2 1 2 2 2 2 2 2 2 2 2 2 2 2 2 2 2 1 2 2 2 2 2 2 2 2 2 2 2 2 1 2 2 2 1 2 1 1 1 2 2 1 1 1 1 2 1 1 1 1 1 1 1 2 2 2 2 1 2 1 1 1 1 2 2 1 2 1 1 1 2 1 2 1 2 1 1 1 2 1 2 2 1 1 2 1 1 2 2 2 1 2 1 2 2 1 1 1 1 1 1 1 1 1 2 2 1 2 1 2 1 2 2 2 1 2 1 2 1 1 2 2 2 1 1 2 1 2 1 1 2 1 1 2 1 1 2 2 1 2 2 2 1 2 2 1 2 2 2 2 2 1 2 1 2 2 1 2 2 2 2 2 1 2 2 2 2 1 2 1 2 2 1 1 1 2 1 1 1 1 1 2 2 2 1 2 2 1 2 2 1 2 1 2 1 1 1 2 2 2 1 2 1 1 2 2 2 2 1 1 2 2 1 1 1 2 2 2 1 2 1 2 1 1 1 1 1 2 1 2 1 1 2 1 1 1 2 2 2 2 2 2 2 2 2 2 2 2 1 1 1 1 2 2 1 1 1 1 2 1 2 2 1 2 2 2 2 2 2 2 2 1 1 1 1 2 1 2 1 1 1 2 2 2 2 2 2 2 2 2 1 2 2 1 1 2 2 2 2 2 2 2 2 1 2 1 2 1 1 2 2 1 1 2 2 2 1 2 1 2 1 2 2 1 2 1 2 1 1 1 1 1 1 1 2 1 1 1 2 2 1 2 2 2 2 1 1 1 1 2 1 2 2 1 2 2 2 2 2 2 1 1 2 2 1 2 2 1 2 1 1 2 2 1 2 2 1 2 2 2 1 1 2 2 2 2 2 1 1 2 2 2 1 1 2 2 2 1 2 2 2 2 2 1 2 1 1 1 1 2 2 1 1 2 2 2 1 2 1 1 2 1 1 2 1 1 2 2 1 2 2 2 2 1 2 2 1 2 1 2 1 1 2 1 2 1 2 2 2 2 1 1 2 2 1 1 1 1 1 2 2 1 2 2 1 2 1 2 2 2 1 1 2 2 2 2 2 1 2 1 1 2 1 2 2 1 1 2 2 1 2 2 1 2 2 2 2 2 2 1 2 1 2 2 1 2 2 2 1 2 1 2 1 2 1 2 2 2 2 2 2 1 2 2 1 2 1 2 2 1 1 2 1 1 1 2 1 1 1 1 2 1 2 2 2 2 2 2 2 2 2 1 2 2 2 2 1 1 1 2 2 1 1 2 1 1 1 1 1 1 1 1 2 1 2 1 2 2 1 2 1 2 2 2 2 1 1 1 2 2 1 1 2 1 2 1 2 2 1 2 1 2 1 2 1 1 1 1 1 2 1 1 2 1 1 2 1 2 2 2 2 2 1 2 2 1 2 2 2 2 2 2 2 2 2 2 2 2 1 2 1 2 1 2 2 2 1 1 1 1 2 2 1 2 1 2 1 2 2 1 2 2 1 1 2 2 2 1 1 2 1 1 2 2 2 2 2 2 1 1 1 1 1 2 2 1 2 2 1 1 2 1 2 1 2 1 1 1 2 1 2 1 1 1 1 1 2 2 1 2 1 2 2 1 2 1 2 1 2 2 1 2 2 1 1 1 2 1 2 1 2 2 2 1 1 2 2 1 2 1 2 1 1 2 1 2 2 2 2 1 2 2 2 1 1 1 2 2 1 2 2 1 2 2 2 1 2 2 1 2 2 2 2 1 1 2 1 2 2 1 1 1 2 1 2 2 1 1 1 1 2 2 1 1 1 2 2 2 1 1 1 2 1 1 2 1 1 2 2 2 2 2 1 2 2 1 1 1 1 2 1 1 1 2 2 2 2 1 1 2 1 1 2 2 2 1 1 2 2 2 2 1 2 1 2 2 2 2 1 1 1 2 1 2 2 2 1 1 1 2 2 1 2 1 2 1 2 2 1 2 2 1 1 2 2 1 2 2 2 2 2 1 1 1 1 1 1 1 2 1 1 1 2 1 1 2 1 1 1 2 1 2 1 1 2 1 1 1 2 2 2 1 1 1 2 2 2 1 2 2 2 1 2 2 1 2 1 2 2 2 2 1 2 1 2 1 2 2 1 1 1 1 2 2 2 2 2 2 2 2 1 2 1 2 2 2 1 2 2 1 2 1 1 2 2 2 1 2 1 2 1 2 1 2 1 1 1 1 1 2 2 2 1 2 2 2 2 2 1 2 2 1 1 1 2 1 1 2 1 2 1 2 2 2 2 2 1 2 2 2 2 1 2 1 1 1 2 1 2 2 2 2 2 2 2 2 1 1 2 1 2 1 1 2 2 2 2 1 2 2 2 2 1 1 1 1 2 1 1 2 1 2 1 1 1 1 1 2 2 1 1 2 2 2 1 1 1 2 2 2 2 2 1 2 2 1 2 2 2 1 2 1 1 2 2 2 1 2 2 1 2 2 2 1 1 2 1 1 1 2 2 1 1 2 2 1 1 2 2 1 1 1 2 2 1 1 1 1 1 2 2 1 1 2 1 1 1 1 1 2 2 1 1 2 1 1 1 1 2 1 1 1 1 2 1 2 1 1 2 1 1 2 1 2 2 2 2 1 1 1 1 1 2 1 2 1 2 2 1 1 2 1 2 1 1 2 2 1 1 1 2 2 2 1 1 1 2 2 2 1 2 1 1 1 2 1 2 1 1 2 2 2 2 2 2 2 2 2 2 1 2 1 2 1 1 1 1 2 1 2 2 2 2 1 2 2 1 2 1 2 2 2 1 2 1 2 2 2 2 1 2 1 2 2 2 2 1 2 1 1 1 2 1 2 2 2 2 2 1 2 1 2 1 1 2 2 2 2 1 2 1 1 2 1 1 2 1 1 2 1 2 1 1 1 1 1 1 2 2 1 1 1 1 1 1 2 2 1 1 1 1 2 1 2 2 2 1 2 2 1 1 2 2 2 2 1 2 1 2 1 1 1 2 1 2 1 2 1 1 1 1 2 2 2 1 2 2 2 2 2 2 2 2 2 1 2 1 2 2 2 2 2 2 2 2 2 1 2 2 2 2 2 1 2 1 2 1 1 1 2 2 2 1 1 2 2 2 2 1 2 2 2 1 1 1 1 2 2 2 2 1 2 2 2 1 1 1 1 1 2 2 1 2 2 1 2 1 2 1 1 2 1 2 1 1 2 1 1 2 1 2 2 1 1 1 1 2 2 1 2 1 2 2 2 1 1 2 1 2 1 2 1 1 1 1 1 2 2 1 1 1 2 1 1 2 2 2 1 1 1 1 1 2 1 2 1 1 2 2 1 1 2 2 1 2 2 2 2 1 2 2 2 1 2 2 2 1 2 2 2 2 2 2 1 2 1 1 1 2 2 2 2 2 1 2 2 2 2 1 2 2 2 2 2 2 2 2 1 1 2 1 2 2 2 2 2 2 2 2 2 2 2 2 2 1 2 2 2 1 2 1 2 1 2 2 2 2 2 2 1 1 1 1 2 2 1 1 2 2 2 2 1 1 1 2 1 2 1 2 1 2 2 2 1 2 2 1 2 2 1 2 1 2 2 2 2 1 2 2 1 2 2 1 1 2 1 2 2 1 1 1 1 1 1 1 1 1 1 1 1 2 1 1 2 1 2 2 1 1 2 2 2 2 2 2 2 1 2 1 2 2 1 1 2 2 1 1 2 2 2 2 1 2 1 1 2 1 1 2 1 1 1 2 2 2 2 2 1 1 1 2 2 1 2 1 2 1 1 2 2 2 1 1 1 2 1 1 2 1 1 1 1 1 1 1 1 1 2 1 2 1 1 1 2 1 2 2 2 2 2 2 2 1 1 2 2 2 1 1 1 1 2 1 1 2 2 1 1 1 1 2 1 2 1 1 1 1 2 2 1 2 1 1 2 1 2 2 2 2 2 1 2 2 2 1 1 1 1 1 2 2 2 2 2 1 1 1 2 1 1 1 1 1 1 1 1 1 1 1 1 1 1 1 2 1 1 1 2 2 1 2 1 2 1 1 1 1 1 2 1 2 2 2 1 1 1 2 2 2 2 2 1 1 1 2 2 2 2 2 1 2 2 1 1 1 2 2 2 1 1 2 1 2 1 1 2 2 2 2 1 2 2 2 2 1 1 2 2 1 2 1 1 2 2 2 2 1 1 1 1 1 1 1 2 1 2 2 1 1 1 1 1 2 1 1 2 2 2 2 1 1 1 1 1 2 2 2 2 2 1 2 1 1 1 2 1 1 1 2 1 2 2 1 1 1 1 2 1 1 1 1 1 2 2 1 1 1 2 2 2 1 2 2 1 2 1 2 2 2 1 1 1 2 2 1 1 1 2 2 2 2 2 2 2 2 2 1 1 2 2 1 1 1 1 1 2 1 1 1 2 2 2 1 1 1 1 1 1 1 1 1 2 1 2 2 1 1 1 1 2 2 2 1 1 1 2 1 1 1 2 2 2 2 1 2 2 2 1 2 2 1 2 1 1 2 2 1 1 2 1 1 2 1 2 2 2 2 1 2 2 2 2 2 2 1 2 1 1 2 1 2 1 1 1 2 2 1 1 1 2 2 1 1 2 1 2 1 1 1 1 2 1 1 1 2 1 2 1 2 1 2 2 1 2 1 1 1 2 1 2 1 2 2 2 1 1 2 2 2 2 1 1 2 2 2 2 2 2 2 1 2 1 2 1 1 2 1 1 2 1 1 2 1 1 1 2 2 1 1 1 1 1 1 2 2 2 2 2 1 2 1 1 2 1 2 1 2 1 1 2 1 2 2 1 2 1 2 1 2 1 2 2 1 2 2 2 2 2 2 2 1 2 2 2 2 1 2 2 2 2 1 2 2 1 1 2 2 2 1 1 2 2 2 2 1 2 1 2 1 2 2 2 1 2 2 2 2 2 2 2 2 2 2 2 2 1 1 1 2 2 2 1 2 2 2 1 1 2 2 1 2 1 1 1 2 2 1 1 1 1 2 1 1 2 1 2 1 2 2 1 2 2 2 1 2 1 1 2 1 2 1 2 1 2 2 2 2 2 2 2 1 1 2 2 1 1 2 1 1 1 2 1 2 1 1 1 1 1 1 2 1 2 2 2 2 2 1 1 2 2 1 1 2 1 1 1 2 1 1 1 1 1 2 2 2 2 2 1 2 2 1 2 1 1 2 1 1 1 2 2 2 1 2 1 2 1 1 1 2 1 2 2 1 1 2 1 1 1 2 1 2 2 2 2 2 1 2 1 2 2 2 2 2 2 2 2 2 1 1 2 1 2 2 2 2 2 1 2 1 1 1 2 1 1 1 1 1 1 1 1 2 1 1 1 1 1 1 2 2 1 2 1 2 2 1 1 1 1 2 2 2 2 2 2 2 2 1 2 2 1 1 2 2 2 2 1 2 1 1 2 1 2 1 2 2 2 2 1 2 1 2 2 1 2 1 1 1 1 2 2 1 2 2 2 1 1 2 2 1 1 1 2 2 2 1 1 2 2 1 1 1 1 2 1 1 2 2 1 2 1 1 2 1 1 1 1 2 1 1 1 2 1 1 2 1 1 2 1 2 2 2 1 2 2 2 2 2 2 1 1 1 1 1 1 2 1 1 2 1 1 2 1 2 1 2 1 2 2 2 2 1 2 1 1 1 2 2 2 1 1 1 1 2 1 2 1 1 2 1 2 2 1 2 2 2 2 2 2 2 1 1 2 1 2 2 1 1 1 2 2 1 2 2 1 2 1 2 1 2 1 2 2 1 2 1 1 1 1 2 2 1 1 1 2 2 2 2 2 1 2 1 1 1 1 1 1 2 1 1 1 1 2 1 2 2 2 2 1 1 1 2 2 2 2 2 2 2 2 2 2 2 1 2 2 2 2 2 2 2 1 1 2 2 1 1 1 2 1 2 1 2 2 2 1 1 1 2 1 2 2 1 2 1 1 1 1 2 2 1 2 1 1 1 1 2 1 2 1 2 2 1 1 2 1 2 2 2 2 1 2 1 1 1 1 1 2 2 2 2 2 2 1 1 1 2 2 2 1 2 2 1 2 2 1 2 2 2 2 1 2 2 2 2 1 2 1 2 2 2 2 2 1 2 2 2 1 2 1 1 2 2 1 1 1 2 1 2 1 1 2 1 2 2 2 2 1 2 1 2 2 2 1 2 2 2 2 2 1 1 1 2 2 1 2 1 1 2 2 1 2 1 2 1 1 2 2 2 2 1 2 1 2 2 1 1 1 1 1 2 2 2 2 1 1 1 2 2 2 2 2 2 2 2 2 2 2 2 2 1 1 2 2 1 2 1 1 1 2 2 2 1 2 1 2 2 1 1 2 1 2 1 2 2 1 2 1 2 2 1 2 1 2 2 1 1 2 2 1 1 2 1 2 1 2 1 1 1 1 2 2 2 2 1 2 1 1 2 1 1 2 2 2 2 1 2 2 2 1 2 2 2 2 2 1 1 2 2 2 2 2 1 2 1 2 1 2 2 2 2 2 2 1 2 2 1 2 2 1 2 1 2 2 1 2 2 2 2 2 1 1 1 1 2 1 1 2 2 1 2 1 2 2 2 2 2 2 2 1 2 1 1 1 1 2 1 2 2 2 2 2 2 2 2 2 2 1 1 1 2 2 2 1 1 2 2 2 1 2 2 1 1 2 2 1 2 2 1 2 2 1 2 1 2 2 1 2 2 1 2 2 2 2 1 1 2 1 2 2 2 2 2 2 1 2 2 2 2 2 2 2 1 1 1 1 1 1 1 1 2 2 2 2 2 2 2 2 2 2 1 2 2 2 2 2 1 1 1 2 2 2 1 1 1 1 1 2 2 1 2 1 1 1 2 2 2 1 1 1 2 2 1 2 2 2 2 1 2 2 2 1 2 1 1 2 2 1 1 1 1 1 1 2 2 1 2 2 1 2 2 1 2 1 2 1 1 1 1 1 1 1 2 1 1 2 1 1 2 2 2 2 2 2 1 2 1 2 2 2 2 2 1 2 1 2 2 2 1 2 2 2 2 1 2 2 2 2 2 2 2 1 2 2 2 2 2 2 2 2 2 2 1 2 2 2 2 2 2 2 2 2 2 2 2 2 1 2 2 1 1 1 2 1 2 2 2 1 1 2 2 2 1 2 2 1 1 1 2 1 2 2 2 1 1 2 2 2 2 2 2 2 2 1 1 1 2 2 2 2 2 2 1 1 1 1 2 2 1 2 2 2 2 2 2 1 1 2 1 1 1 1 1 2 1 2 2 2 2 1 2 2 1 2 1 1 1 2 2 2 1 2 1 2 2 2 2 1 2 1 2 1 2 2 2 2 2 2 1 1 2 2 2 2 2 1 2 1 1 2 1 1 1 2 2 2 2 2 2 2 1 2 2 2 2 2 2 2 2 1 2 2 2 2 2 1 2 1 2 2 1 2 2 1 2 2 2 1 1 2 1 2 2 2 1 1 2 2 2 1 2 1 1 1 1 2 1 2 2 2 2 2 2 1 1 1 2 2 2 1 2 2 1 2 2 2 2 2 2 1 1 2 1 2 1 2 1 2 1 1 1 2 2 2 1 1 2 1 1 1 1 1 1 1 1 2 2 2 2 2 1 1 1 2 2 2 2 1 1 1 2 1 1 2 1 1 2 2 1 2 1 1 1 2 2 1 1 1 2 1 2 2 1 2 2 1 1 1 2 1 2 2 1 1 1 2 2 1 2 1 1 2 1 2 2 1 2 2 2 1 1 2 1 1 2 2 1 1 1 2 1 1 1 2 1 1 1 1 2 2 1 1 2 2 1 2 2 1 1 2 2 2 1 1 1 1 2 1 2 2 2 1 2 2 2 1 1 2 2 2 2 2 2 2 2 2 2 2 2 2 2 1 2 2 1 1 1 1 1 1 1 1 2 2 2 1 1 2 1 1 2 2 2 2 2 2
[truncated: 79,687,678 more chars]
