# Supplementary material for: Bayesian methods for jointly estimating genomic breeding values of one continuous and one threshold trait
Source: PLoS One. 2017 Apr 14;12(4):e0175448. doi: 10.1371/journal.pone.0175448 (PMC5391971; doi:10.1371/journal.pone.0175448)
Supplement: S1 Appendix — (BZ) [file pone.0175448.s001.bz › rep1/03BV.out]

     ID   Sire    Dam  Sex Bred     TBV01     Phe01     TBV02     Phe02
  030001  020327  020804  1  0     -0.450010448694      1.000000000000     -0.438386231661     -2.582275152206
  030002  020327  020804  2  1      0.126740247011      0.000000000000     -0.051228113472     -2.218333721161
  030003  020327  020544  1  0      1.874760031700      1.000000000000      0.528796195984      0.202818363905
  030004  020327  020544  2  1      1.423780202866      1.000000000000     -0.823612093925     -2.501414775848
  030005  020327  020360  1  0      2.079776763916      1.000000000000     -1.476691842079      0.047959208488
  030006  020327  020360  2  1      1.243553161621      1.000000000000     -1.737973809242     -0.371210813522
  030007  020327  020004  1  0      0.336369991302      1.000000000000      0.530241191387      3.567841529846
  030008  020327  020004  2  1     -0.192566692829      1.000000000000      0.642708778381     -1.941228389740
  030009  020327  020724  1  0      0.436119854450      1.000000000000     -0.009840675630     -2.310840845108
  030010  020327  020724  2  1     -0.182047516108      0.000000000000     -0.474871903658     -0.232682004571
  030011  020327  020802  1  0      1.190101385117      1.000000000000      2.015053510666      5.961985588074
  030012  020327  020802  2  1      0.107597760856      1.000000000000      0.578420281410     -1.329371571541
  030013  020327  020176  1  0     -0.096153207123      1.000000000000     -1.553194880486     -3.756442546844
  030014  020327  020176  2  1      0.570210993290      1.000000000000      0.123737178743      0.197996765375
  030015  020327  020472  1  0      0.174695044756      1.000000000000     -1.409367680550     -0.071315407753
  030016  020327  020472  2  1      0.888913333416      1.000000000000     -1.909074306488     -4.121376037598
  030017  020327  020844  1  0     -0.429839044809      1.000000000000     -0.216387882829      0.385556519032
  030018  020327  020844  2  1      0.824192643166      1.000000000000      0.360813349485      1.553247094154
  030019  020327  020322  1  0     -0.225639224052      1.000000000000      0.524365544319     -2.824837684631
  030020  020327  020322  2  1     -0.816666066647      1.000000000000     -0.693725407124      0.343997776508
  030021  020589  020890  1  0      2.150619745255      1.000000000000     -1.301062941551     -0.822235763073
  030022  020589  020890  2  1      2.097747564316      1.000000000000     -1.332365632057     -3.197328090668
  030023  020589  020048  1  1      1.386325001717      1.000000000000      0.214997917414      2.987953662872
  030024  020589  020048  2  1      1.041755437851      1.000000000000     -0.200272336602     -1.949682116508
  030025  020589  020212  1  0      0.531684696674      1.000000000000     -0.567861735821     -4.321495532990
  030026  020589  020212  2  1      0.391842961311      1.000000000000     -0.159276738763      0.549980938435
  030027  020589  020046  1  0      1.404637694359      1.000000000000     -1.691054582596     -3.719305038452
  030028  020589  020046  2  1      0.041757948697      1.000000000000     -1.943384170532     -7.441177368164
  030029  020589  020898  1  0      1.990349054337      1.000000000000     -0.406138330698     -2.058256626129
  030030  020589  020898  2  1      2.130736351013      1.000000000000     -1.742768526077     -2.153880357742
  030031  020589  020950  1  1      0.854442000389      1.000000000000      0.571140348911     -4.367772579193
  030032  020589  020950  2  1      0.447351366282      1.000000000000     -0.626083016396      3.937630176544
  030033  020589  020726  1  0     -0.231002956629      1.000000000000     -0.242983445525      3.404399871826
  030034  020589  020726  2  1      0.451443165541      1.000000000000      0.501878499985     -1.398053407669
  030035  020589  020250  1  1      1.731932759285      1.000000000000     -1.103892683983     -1.684121847153
  030036  020589  020250  2  1      2.090195655823      1.000000000000      0.095327652991      0.822563171387
  030037  020589  020478  1  0      1.513244748116      1.000000000000     -2.343134880066     -3.030836343765
  030038  020589  020478  2  1      1.193006038666      1.000000000000     -1.687367677689     -0.921975553036
  030039  020589  020060  1  0      1.533528089523      1.000000000000      0.666384279728      3.687507629395
  030040  020589  020060  2  1      2.119949102402      1.000000000000      0.035936690867     -2.545494079590
  030041  020559  020098  1  0     -0.148695260286      1.000000000000      1.921902418137      1.725645303726
  030042  020559  020098  2  1     -0.000781109731      0.000000000000      2.019554138184      3.092899799347
  030043  020559  020442  1  0     -0.920425295830      0.000000000000      1.077457427979      2.168985366821
  030044  020559  020442  2  1     -0.568125963211      1.000000000000     -0.234285056591      2.179193258286
  030045  020559  020666  1  0      1.744120359421      1.000000000000      0.684930503368     -1.626632452011
  030046  020559  020666  2  1      1.523340463638      1.000000000000      1.528141498566      1.630636692047
  030047  020559  020704  1  0      0.773496448994      1.000000000000     -0.661387383938     -2.459760189056
  030048  020559  020704  2  1     -0.304184138775      1.000000000000     -1.480344891548      1.845256209373
  030049  020559  020522  1  0     -1.133120179176      1.000000000000     -0.878131210804      4.060041904449
  030050  020559  020522  2  1      0.788411676884      1.000000000000      0.713616669178      0.527995526791
  030051  020559  020914  1  0      0.153624564409      0.000000000000      0.018212832510     -3.023451328278
  030052  020559  020914  2  1      0.772124469280      1.000000000000      0.394395381212      0.488148272038
  030053  020559  020252  1  0      0.936267912388      1.000000000000      3.637304067612      5.307814121246
  030054  020559  020252  2  1      1.505058765411      1.000000000000      2.210209131241      3.663909435272
  030055  020559  020908  1  0      1.944363474846      1.000000000000      1.860551238060      1.902633547783
  030056  020559  020908  2  1     -0.851867437363      1.000000000000      0.013531184755     -1.395328521729
  030057  020559  020108  1  0      0.043386578560      0.000000000000      2.364624738693      2.606602430344
  030058  020559  020108  2  1      1.719179391861      1.000000000000      0.666479527950      2.045415163040
  030059  020559  020840  1  0      1.774735569954      1.000000000000      1.283572196960      2.788739681244
  030060  020559  020840  2  1      3.230704307556      1.000000000000      3.365914821625     -1.056315898895
  030061  020861  020708  1  0     -0.759934067726      1.000000000000     -2.758051395416     -0.338043689728
  030062  020861  020708  2  1      0.194656014442      1.000000000000     -2.626642465591     -1.543244004250
  030063  020861  020760  1  0     -0.735894203186      0.000000000000     -0.545718371868     -0.032091856003
  030064  020861  020760  2  1      0.111909531057      1.000000000000     -1.159842729568      0.406364798546
  030065  020861  020612  1  0     -0.928915619850      1.000000000000     -0.308503001928     -3.763395786285
  030066  020861  020612  2  1      1.214839458466      1.000000000000      0.885502457619      1.667741775513
  030067  020861  020990  1  0     -0.216623067856      1.000000000000      0.920625209808      1.528903841972
  030068  020861  020990  2  1      1.296284198761      1.000000000000      0.254488110542     -1.403250455856
  030069  020861  020532  1  0      1.247617125511      1.000000000000      0.901343584061     -2.156917572021
  030070  020861  020532  2  1     -0.829598426819      1.000000000000     -0.852060854435      2.818572521210
  030071  020861  020394  1  0      1.084681987762      1.000000000000      1.215012311935     -2.287093639374
  030072  020861  020394  2  1      1.710129737854      1.000000000000     -0.536542832851     -0.009327054024
  030073  020861  020446  1  0     -1.102860093117      1.000000000000     -0.020328231156      2.823019266129
  030074  020861  020446  2  1     -0.060416869819      1.000000000000     -1.089636087418     -3.169363260269
  030075  020861  020618  1  0      1.044950246811      1.000000000000      2.407033681870      2.214300632477
  030076  020861  020618  2  1     -0.725872874260      1.000000000000      0.118613637984     -3.924643516541
  030077  020861  020458  1  0     -0.347833007574      0.000000000000     -0.897487878799     -3.857831001282
  030078  020861  020458  2  1      0.034715957940      1.000000000000      0.655973970890     -1.063019514084
  030079  020861  020466  1  0     -1.203898191452      0.000000000000     -1.162229776382     -3.236152887344
  030080  020861  020466  2  1     -0.320793926716      1.000000000000     -0.045739479363     -2.875112056732
  030081  020927  020936  1  0      0.183381199837      1.000000000000     -2.720902681351     -0.103222131729
  030082  020927  020936  2  1      1.116343259811      1.000000000000      0.098907046020      1.930227041245
  030083  020927  020330  1  0      0.250151932240      1.000000000000     -0.554317235947     -2.138652324677
  030084  020927  020330  2  1      0.684939026833      1.000000000000      0.014533138834     -0.048308789730
  030085  020927  020476  1  0      0.186194136739      0.000000000000     -2.364413738251     -0.080345869064
  030086  020927  020476  2  1     -0.001667713863      1.000000000000     -1.661548733711     -4.970097541809
  030087  020927  020312  1  0     -0.132839351892      0.000000000000     -0.474088758230     -2.616009235382
  030088  020927  020312  2  1     -0.551892936230      0.000000000000     -0.967511892319     -2.001884937286
  030089  020927  020084  1  0      0.041884578764      1.000000000000     -1.277110695839     -4.628038883209
  030090  020927  020084  2  1      0.232841685414      1.000000000000     -0.006691566668     -2.790998935699
  030091  020927  020358  1  0      0.112442292273      1.000000000000      1.681035280228     -0.164572834969
  030092  020927  020358  2  1     -0.095082171261      1.000000000000      0.912588715553      1.306715846062
  030093  020927  020826  1  0      1.225021839142      1.000000000000     -1.195968985558      0.053592085838
  030094  020927  020826  2  1      2.208628177643      1.000000000000      1.056023836136      3.312575340271
  030095  020927  020034  1  0      1.307011723518      1.000000000000      0.445009350777     -0.564529061317
  030096  020927  020034  2  1      0.124251998961      1.000000000000      1.792708873749      1.152835607529
  030097  020927  020642  1  0      0.806316614151      1.000000000000     -0.141085118055     -0.332311511040
  030098  020927  020642  2  1      0.656508803368      1.000000000000      0.006719035096     -0.475426107645
  030099  020927  020292  1  0     -0.325235605240      1.000000000000      0.258366405964     -4.599635124207
  030100  020927  020292  2  1     -1.062929511070      0.000000000000      0.206807181239     -0.254554331303
  030101  020947  020688  1  0      1.823444843292      1.000000000000      1.181102395058     -0.380707740784
  030102  020947  020688  2  1     -0.039072073996      0.000000000000     -0.361817717552     -2.421553611755
  030103  020947  020646  1  1      1.529265403748      1.000000000000      1.378865718842      3.518950223923
  030104  020947  020646  2  1     -0.408513396978      1.000000000000     -0.134866058826      1.126077890396
  030105  020947  020270  1  0      1.146051645279      1.000000000000      1.439640879631     -1.129130959511
  030106  020947  020270  2  1      0.988988637924      1.000000000000     -0.709184587002     -0.992386877537
  030107  020947  020882  1  0      1.195394873619      0.000000000000     -0.396986514330      4.787502765656
  030108  020947  020882  2  1      2.611953496933      0.000000000000      0.359946310520      2.270533084869
  030109  020947  020168  1  0      1.013517379761      1.000000000000      1.430912256241      0.288863420486
  030110  020947  020168  2  1      0.184838563204      1.000000000000      0.800270318985      0.823467373848
  030111  020947  020386  1  0      1.527760863304      1.000000000000      0.976544916630      2.291960477829
  030112  020947  020386  2  1      1.657909035683      1.000000000000      0.952219069004      3.232119083405
  030113  020947  020620  1  0      1.421534299850      1.000000000000     -0.188686907291     -1.093700885773
  030114  020947  020620  2  1      2.404597043991      1.000000000000      2.483484268188     -2.740113258362
  030115  020947  020556  1  0      1.930806875229      1.000000000000     -0.261404246092     -0.805571675301
  030116  020947  020556  2  1      0.831323146820      1.000000000000      0.042118079960     -1.216614484787
  030117  020947  020186  1  0      0.000701257784      1.000000000000      1.144626259804     -0.781325459480
  030118  020947  020186  2  1      1.813917994499      1.000000000000      3.054067850113      5.430586814880
  030119  020947  020402  1  0      1.685491442680      1.000000000000      1.936659216881      1.474755167961
  030120  020947  020402  2  1      0.990788936615      1.000000000000      2.614577293396      5.461688518524
  030121  020465  020630  1  0      1.051923990250      1.000000000000      0.612094819546      2.839612960815
  030122  020465  020630  2  1      0.236437797546      1.000000000000     -2.962398529053     -3.321787834167
  030123  020465  020926  1  1      1.390390872955      1.000000000000     -0.630168378353     -4.516275882721
  030124  020465  020926  2  1      1.857772588730      0.000000000000     -0.568908929825      2.483443021774
  030125  020465  020720  1  0      1.335591197014      1.000000000000      2.248987436295      0.697298526764
  030126  020465  020720  2  1      0.920813620090      1.000000000000     -1.068553328514      0.751992940903
  030127  020465  020088  1  1      1.290890574455      1.000000000000      0.860561013222      1.125169515610
  030128  020465  020088  2  1      1.581531524658      1.000000000000      2.320736885071      1.316010355949
  030129  020465  020796  1  1     -0.396818906069      0.000000000000     -1.138432621956     -3.595251560211
  030130  020465  020796  2  1      0.478361845016      0.000000000000     -1.588900446892      0.926108241081
  030131  020465  020180  1  0      1.533171892166      1.000000000000      2.945234775543      1.966677427292
  030132  020465  020180  2  1      1.205732345581      1.000000000000      0.502058625221      3.253111362457
  030133  020465  020110  1  1     -0.068928353488      1.000000000000     -0.432372599840      0.512453794479
  030134  020465  020110  2  1      0.085373781621      0.000000000000     -0.215499982238      4.851811885834
  030135  020465  020954  1  0      0.310604512691      1.000000000000     -0.800692021847     -0.954162836075
  030136  020465  020954  2  1      0.471188664436      0.000000000000      0.225935861468      2.638373851776
  030137  020465  020992  1  0     -0.440094321966      0.000000000000      2.255932569504      3.381203651428
  030138  020465  020992  2  1     -0.621068000793      1.000000000000      0.585789740086     -0.255258083344
  030139  020465  020866  1  0      0.550275444984      1.000000000000      1.822413444519      3.286530017853
  030140  020465  020866  2  1     -0.387559056282      0.000000000000     -1.935791254044     -0.473454356194
  030141  020091  020036  1  0      0.490109890699      1.000000000000      2.003931999207      3.384606361389
  030142  020091  020036  2  1      0.062130108476      0.000000000000     -2.011730670929     -2.217957019806
  030143  020091  020370  1  0      2.427094459534      1.000000000000      2.913509607315      2.174918889999
  030144  020091  020370  2  1      1.067327022552      1.000000000000      0.557540297508      2.751099586487
  030145  020091  020124  1  0      2.244252443314      1.000000000000      1.576402068138      3.933787345886
  030146  020091  020124  2  1      2.344590902328      1.000000000000      3.056192398071      5.281782150269
  030147  020091  020224  1  1     -0.111519992352      0.000000000000      0.392166584730      0.952020764351
  030148  020091  020224  2  1      0.337964475155      1.000000000000      0.011061620899     -0.880339682102
  030149  020091  020984  1  0     -0.170128270984      0.000000000000     -1.476356267929     -2.302171707153
  030150  020091  020984  2  1      2.188046693802      1.000000000000     -0.233124449849      1.543376326561
  030151  020091  020902  1  0      2.500798225403      1.000000000000      2.003524780273      1.214423179626
  030152  020091  020902  2  1      2.498460054398      1.000000000000      0.354882448912      1.334093332291
  030153  020091  020258  1  1      1.718251824379      1.000000000000      2.558936834335      6.877091407776
  030154  020091  020258  2  1      2.263849258423      1.000000000000      2.584527492523      4.838424682617
  030155  020091  020056  1  0      2.508117437363      1.000000000000      0.438249737024     -1.034644842148
  030156  020091  020056  2  1      1.400374174118      1.000000000000      1.604986786842      0.435963392258
  030157  020091  020086  1  0      1.840052366257      1.000000000000      2.755342245102      6.288873672485
  030158  020091  020086  2  1      3.324534416199      1.000000000000      3.521268606186      3.810849666595
  030159  020091  020024  1  0      1.757501363754      0.000000000000      1.648743629456      4.441516876221
  030160  020091  020024  2  1      0.470429092646      1.000000000000      1.281990647316      4.003179073334
  030161  020309  020268  1  0      1.238625764847      0.000000000000      0.839576601982      1.439100265503
  030162  020309  020268  2  1      1.795892715454      1.000000000000      1.750701665878      4.117901802063
  030163  020309  020810  1  0      1.248866796494      1.000000000000      0.373030096292      3.167037487030
  030164  020309  020810  2  1      2.352180004120      1.000000000000     -0.133006051183      0.318156123161
  030165  020309  020540  1  0      1.790586352348      1.000000000000      0.222388654947     -0.908046364784
  030166  020309  020540  2  1      1.824333310127      1.000000000000      2.511076211929      1.137630939484
  030167  020309  020430  1  0      1.364057898521      1.000000000000     -0.003773935838      1.599310398102
  030168  020309  020430  2  1      1.525305747986      1.000000000000     -0.757920026779     -5.199193000793
  030169  020309  020038  1  0      1.244615316391      0.000000000000     -1.084297180176     -4.107287406921
  030170  020309  020038  2  1      1.035542845726      0.000000000000      1.234084606171     -0.999522686005
  030171  020309  020582  1  0      1.289458274841      0.000000000000     -0.184404447675     -0.673649370670
  030172  020309  020582  2  1      1.589136600494      1.000000000000      1.067889451981     -0.029811024666
  030173  020309  020570  1  0      0.784223496914      1.000000000000     -1.300626039505     -1.023292541504
  030174  020309  020570  2  1      0.465339869261      0.000000000000      0.297303438187     -0.813895702362
  030175  020309  020192  1  0      1.510309576988      1.000000000000     -0.079916603863      0.064260937274
  030176  020309  020192  2  1      1.095578551292      0.000000000000     -0.282023757696     -1.954618334770
  030177  020309  020590  1  0      2.146334648132      1.000000000000      0.362741559744      2.021627426147
  030178  020309  020590  2  1      0.050107493997      1.000000000000     -2.099321603775     -2.320564270020
  030179  020309  020236  1  0     -0.821137309074      0.000000000000     -1.307125210762     -4.449789047241
  030180  020309  020236  2  1      0.716542661190      1.000000000000     -0.547448575497     -1.013511538506
  030181  020331  020300  1  0     -0.318954080343      1.000000000000      0.268103420734     -3.826063871384
  030182  020331  020300  2  1      1.209144711494      1.000000000000      1.515134930611      1.721447706223
  030183  020331  020092  1  0      0.992892503738      0.000000000000      0.762863457203      0.211796700954
  030184  020331  020092  2  1      1.312360644341      1.000000000000      0.463299304247      0.055601030588
  030185  020331  020528  1  0     -0.488396197557      0.000000000000     -0.250099152327     -3.079559564590
  030186  020331  020528  2  1     -0.318195581436      1.000000000000     -0.919847071171     -1.121853113174
  030187  020331  020148  1  0     -0.570276021957      0.000000000000      0.224194541574     -4.469923496246
  030188  020331  020148  2  1      0.592162013054      1.000000000000     -0.375005811453      0.362465173006
  030189  020331  020850  1  0     -0.787118196487      1.000000000000     -0.488527029753      1.146425485611
  030190  020331  020850  2  1     -0.104588456452      1.000000000000     -1.476718544960      0.842136263847
  030191  020331  020754  1  0     -0.069522328675      1.000000000000     -0.497571557760     -2.971831321716
  030192  020331  020754  2  1     -0.747990548611      0.000000000000     -1.344925999641     -1.140153765678
  030193  020331  020884  1  0      0.099393717945      1.000000000000     -0.134737029672      1.421294569969
  030194  020331  020884  2  1     -0.117615498602      1.000000000000      1.065081000328      0.340657770634
  030195  020331  020526  1  0      1.216983079910      1.000000000000     -0.292550116777      1.940749883652
  030196  020331  020526  2  1     -0.761194467545      0.000000000000     -0.397430747747     -1.793076753616
  030197  020331  020506  1  0     -0.325392037630      1.000000000000     -0.583988547325     -2.774849414825
  030198  020331  020506  2  1      0.742956161499      0.000000000000      0.965762734413      3.808469295502
  030199  020331  020838  1  1      0.154909387231      0.000000000000     -0.845853269100      0.124397516251
  030200  020331  020838  2  1     -0.590753316879      1.000000000000     -0.225011840463     -0.641089141369
  030201  020933  020002  1  0      1.399046182632      1.000000000000     -0.078370518982     -0.038226023316
  030202  020933  020002  2  1      1.079765796661      0.000000000000     -1.918693780899     -0.325234293938
  030203  020933  020208  1  0      0.935600101948      1.000000000000     -2.596810579300     -4.014277458191
  030204  020933  020208  2  1      0.597325801849      0.000000000000     -2.562728166580     -3.781627655029
  030205  020933  020846  1  0      0.407691419125      0.000000000000     -0.542572617531     -4.199389934540
  030206  020933  020846  2  1      0.509193897247      1.000000000000     -1.510009884834     -1.252150535583
  030207  020933  020836  1  0      1.004888892174      1.000000000000     -0.118416674435     -1.561423301697
  030208  020933  020836  2  1      0.682251393795      1.000000000000      0.967489719391      3.803156614304
  030209  020933  020308  1  0     -0.109433181584      0.000000000000     -1.875458955765      0.413784027100
  030210  020933  020308  2  1     -0.395437151194      1.000000000000     -1.566486001015     -0.280893087387
  030211  020933  020072  1  0      0.690274178982      0.000000000000      0.896289169788      2.462667942047
  030212  020933  020072  2  1      0.065617263317      1.000000000000     -0.143851816654      2.029759407043
  030213  020933  020510  1  0      1.147885084152      0.000000000000      0.193147286773      1.132427453995
  030214  020933  020510  2  1      1.376509070396      1.000000000000     -0.521302044392     -0.119808137417
  030215  020933  020420  1  0      0.063479207456      1.000000000000      0.628207743168      3.717675447464
  030216  020933  020420  2  1      1.570183038712      1.000000000000      0.912339806557      4.476026535034
  030217  020933  020448  1  0      1.343481659889      1.000000000000      0.111205317080      1.386262893677
  030218  020933  020448  2  1      0.668127834797      1.000000000000      0.091459386051     -0.366434782743
  030219  020933  020440  1  0      2.432140350342      1.000000000000     -0.958612740040     -1.897008299828
  030220  020933  020440  2  1      1.152824997902      1.000000000000     -0.529948294163      0.154970586300
  030221  020269  020156  1  0      2.916682720184      1.000000000000      2.596058130264      3.554137229919
  030222  020269  020156  2  1      2.184247493744      1.000000000000      4.527663707733      6.642236709595
  030223  020269  020752  1  0      2.171813726425      1.000000000000      1.008303403854      1.118398904800
  030224  020269  020752  2  1      1.031663417816      1.000000000000      0.413266986609     -1.831445336342
  030225  020269  020040  1  0      1.521302938461      1.000000000000     -1.366701006889     -1.330847859383
  030226  020269  020040  2  1      1.697914361954      1.000000000000      0.854194700718      1.154689431190
  030227  020269  020178  1  0      0.205808460712      1.000000000000     -0.642120242119     -0.657504200935
  030228  020269  020178  2  1      0.605662226677      1.000000000000     -1.268434405327     -1.362282276154
  030229  020269  020278  1  0      0.232568547130      1.000000000000      0.893805205822      0.910988986492
  030230  020269  020278  2  1      1.170575141907      1.000000000000      0.136772066355      1.898402571678
  030231  020269  020454  1  0      1.473344206810      1.000000000000      0.750273883343      0.843071818352
  030232  020269  020454  2  1      1.421824097633      1.000000000000     -0.705843031406     -3.125748157501
  030233  020269  020978  1  0      1.473408460617      1.000000000000      1.429209589958      2.163106918335
  030234  020269  020978  2  1      1.393838286400      1.000000000000     -0.037384562194      0.621816396713
  030235  020269  020550  1  1      2.035819530487      1.000000000000      0.437426328659      0.383749663830
  030236  020269  020550  2  1      2.592728376389      1.000000000000     -0.934161067009      3.253149509430
  030237  020269  020172  1  1      1.340676546097      1.000000000000      1.475232601166      1.781373739243
  030238  020269  020172  2  1      0.974527955055      0.000000000000      2.592646121979     -2.810715675354
  030239  020269  020388  1  0      0.724803328514      1.000000000000      1.231712698936      1.635808706284
  030240  020269  020388  2  1      1.816483855247      1.000000000000      0.300217598677      2.811095952988
  030241  020515  020770  1  0      1.994488716125      1.000000000000      3.289447784424      0.877600669861
  030242  020515  020770  2  1      0.243320435286      0.000000000000      2.536768436432      5.142993927002
  030243  020515  020912  1  0      1.323054909706      1.000000000000      1.783752560616      3.330570220947
  030244  020515  020912  2  1      1.945930242538      1.000000000000      3.731503486633      1.798696756363
  030245  020515  020410  1  0      1.408643364906      1.000000000000     -0.634551048279     -3.418461799622
  030246  020515  020410  2  1      2.451493740082      1.000000000000      1.611299276352     -0.985841274261
  030247  020515  020986  1  0      0.169052466750      1.000000000000      1.371093988419      3.465698003769
  030248  020515  020986  2  1      0.908792197704      1.000000000000      2.974148035049      2.086056947708
  030249  020515  020240  1  0     -0.713911771774      1.000000000000      0.162739410996     -3.705245733261
  030250  020515  020240  2  1      1.119183063507      1.000000000000      0.910462379456      0.968079626560
  030251  020515  020698  1  0      0.917831480503      0.000000000000      2.710200071335      3.110847234726
  030252  020515  020698  2  1      0.849681556225      1.000000000000      2.499011993408      5.382076263428
  030253  020515  020964  1  1      1.252395272255      1.000000000000      1.211177468300      1.473979949951
  030254  020515  020964  2  1      1.195580363274      1.000000000000      1.699796915054      3.703399658203
  030255  020515  020298  1  1      0.116900220513      1.000000000000      0.969587028027      3.415444374084
  030256  020515  020298  2  1      1.338801860809      1.000000000000      1.843521118164      2.389254808426
  030257  020515  020264  1  0      2.270351409912      1.000000000000      2.850400924683      0.775880575180
  030258  020515  020264  2  1      1.283570289612      1.000000000000      1.584517836571      2.171139955521
  030259  020515  020028  1  0      0.780260562897      1.000000000000      3.039504051208      4.202957153320
  030260  020515  020028  2  1     -0.379109054804      1.000000000000      1.429129481316      1.234396934509
  030261  020709  020234  1  0     -0.493451148272      1.000000000000     -1.254623532295     -1.811977863312
  030262  020709  020234  2  1      0.185293376446      1.000000000000     -0.490974873304      0.813236474991
  030263  020709  020362  1  0     -1.140551209450      0.000000000000     -1.498351573944      0.806886196136
  030264  020709  020362  2  1     -0.831813931465      1.000000000000     -0.276986569166      0.588660001755
  030265  020709  020640  1  0     -0.445163756609      0.000000000000      0.141477078199      2.901594638824
  030266  020709  020640  2  1     -0.909605741501      1.000000000000     -1.434168815613     -0.075229167938
  030267  020709  020286  1  0      0.488688349724      1.000000000000      1.867625951767      0.770148396492
  030268  020709  020286  2  1      0.309105604887      0.000000000000      2.137743234634     -1.768592357635
  030269  020709  020152  1  0      0.486975610256      1.000000000000      0.949205875397      1.666453361511
  030270  020709  020152  2  1      0.090579606593      1.000000000000      1.710333824158      2.374206542969
  030271  020709  020190  1  0      1.835366606712      1.000000000000      1.768819570541     -0.651960134506
  030272  020709  020190  2  1      0.726655960083      1.000000000000      0.840077400208     -0.870824098587
  030273  020709  020942  1  0      0.783889055252      1.000000000000      0.729485094547      0.218608021736
  030274  020709  020942  2  1      0.128273844719      1.000000000000      0.720747828484      3.429326057434
  030275  020709  020538  1  0     -1.127850890160      0.000000000000     -1.421741962433     -2.332762241364
  030276  020709  020538  2  1     -0.231313884258      0.000000000000      0.703384697437      2.232625961304
  030277  020709  020080  1  0      0.009361872450      0.000000000000      0.214747443795     -0.140437349677
  030278  020709  020080  2  1     -0.365313738585      0.000000000000     -0.848392903805     -0.128884315491
  030279  020709  020416  1  0      0.394331455231      1.000000000000      0.982320368290      0.475482106209
  030280  020709  020416  2  1      0.271976053715      1.000000000000     -0.400536715984      3.202662467957
  030281  020941  020272  1  0     -0.200345516205      1.000000000000      0.986116409302      2.459623336792
  030282  020941  020272  2  1     -0.537970900536      0.000000000000      0.690775930882     -0.190727114677
  030283  020941  020340  1  1      3.079153299332      1.000000000000     -0.326948314905      4.243749618530
  030284  020941  020340  2  1      1.462331771851      1.000000000000     -0.937102615833     -1.056387543678
  030285  020941  020976  1  0     -0.305344283581      1.000000000000     -0.174071922898     -1.995457887650
  030286  020941  020976  2  1      0.096117518842      1.000000000000      0.065865837038      1.860701322556
  030287  020941  020962  1  1      0.886994421482      1.000000000000      1.332140445709      1.699081778526
  030288  020941  020962  2  1      0.900629818439      1.000000000000     -0.888189733028     -0.604333281517
  030289  020941  020366  1  0     -0.478669315577      1.000000000000     -1.891499638557     -1.458931684494
  030290  020941  020366  2  1      0.151722431183      0.000000000000     -0.164770528674     -0.283240854740
  030291  020941  020520  1  0      2.095571994781      0.000000000000      1.022513389587     -0.204520225525
  030292  020941  020520  2  1      1.842862248421      1.000000000000      1.296558141708      0.575581014156
  030293  020941  020354  1  0      0.743366479874      0.000000000000     -0.673184514046     -0.828276515007
  030294  020941  020354  2  1     -1.163931369781      1.000000000000     -1.629457831383     -4.300378322601
  030295  020941  020924  1  0      1.884048938751      1.000000000000      2.112387657166     -0.922829389572
  030296  020941  020924  2  1      1.934687495232      0.000000000000      1.156579732895      3.048407077789
  030297  020941  020560  1  0      0.983579635620      1.000000000000     -0.160036444664      3.435490608215
  030298  020941  020560  2  1      2.412996292114      1.000000000000      0.881485104561      1.770270586014
  030299  020941  020820  1  0      0.277227491140      1.000000000000     -0.974578082561     -5.817607402802
  030300  020941  020820  2  1      1.896551251411      0.000000000000      0.028854407370      3.406119823456
  030301  020359  020498  1  0      1.681895375252      1.000000000000      0.777916252613      2.797924995422
  030302  020359  020498  2  1      1.508864998817      1.000000000000      3.301122903824      4.746879577637
  030303  020359  020680  1  0      2.142826318741      1.000000000000      0.206930890679      0.487255632877
  030304  020359  020680  2  1      1.714439630508      1.000000000000      0.100531689823     -0.789574444294
  030305  020359  020452  1  0      1.151468038559      0.000000000000      0.419155955315      1.302492976189
  030306  020359  020452  2  1      0.747764348984      0.000000000000     -0.203027695417     -1.838022708893
  030307  020359  020622  1  0      1.955098152161      1.000000000000      0.545959472656      2.280396223068
  030308  020359  020622  2  1      1.891869306564      1.000000000000     -0.913111150265     -1.245496749878
  030309  020359  020282  1  0      1.195991754532      0.000000000000      0.666986882687     -1.789038896561
  030310  020359  020282  2  1      0.456322759390      1.000000000000     -0.836251616478     -3.112380027771
  030311  020359  020318  1  0      0.439219385386      1.000000000000     -0.993894040585      3.458608627319
  030312  020359  020318  2  1      2.743310689926      1.000000000000      0.491847813129      2.416114807129
  030313  020359  020728  1  1      1.608799815178      1.000000000000     -0.110082589090      0.513247549534
  030314  020359  020728  2  1      2.164923191071      1.000000000000      0.059575360268      2.162916421890
  030315  020359  020020  1  0      0.504241943359      1.000000000000     -0.652304470539     -1.621249198914
  030316  020359  020020  2  1      0.115063562989      0.000000000000      0.213895544410     -3.238967180252
  030317  020359  020246  1  0      1.213838815689      1.000000000000      0.943326294422      1.032469272614
  030318  020359  020246  2  1      1.985293984413      1.000000000000      1.361781358719      4.560383796692
  030319  020359  020342  1  0     -0.091356493533      0.000000000000     -1.946753382683     -2.223769426346
  030320  020359  020342  2  1      2.329070806503      1.000000000000      0.352613329887     -2.818724632263
  030321  020253  020206  1  1      0.711161553860      1.000000000000      1.859389662743      2.806943893433
  030322  020253  020206  2  1     -0.206413537264      0.000000000000      0.505454838276      1.615303039551
  030323  020253  020496  1  0      0.480070561171      1.000000000000      0.834090650082      1.151330590248
  030324  020253  020496  2  1      1.810384273529      1.000000000000      3.023735284805     -0.550067663193
  030325  020253  020310  1  0      1.637068390846      1.000000000000      0.630117952824      1.187296867371
  030326  020253  020310  2  1      2.622538566589      1.000000000000      2.838016033173     -0.520847558975
  030327  020253  020920  1  0      0.751866579056      1.000000000000      2.126259326935      3.515152454376
  030328  020253  020920  2  1      1.404624938965      1.000000000000      3.015135049820      6.396818161011
  030329  020253  020852  1  0      0.742842555046      1.000000000000      0.929660201073      0.972036719322
  030330  020253  020852  2  1      0.733949065208      1.000000000000     -0.120915479958     -1.142471671104
  030331  020253  020974  1  0      2.375520944595      1.000000000000      1.000565767288      5.098320960999
  030332  020253  020974  2  1      2.462266683578      1.000000000000      1.126758217812      3.758232116699
  030333  020253  020070  1  0      1.285736203194      1.000000000000      0.029424767941     -4.352251052856
  030334  020253  020070  2  1      0.321710616350      1.000000000000     -2.537285804749     -3.530879020691
  030335  020253  020830  1  0      1.962176561356      1.000000000000      1.956357598305      4.227898597717
  030336  020253  020830  2  1      1.609115839005      1.000000000000      2.163070917130     -0.428341150284
  030337  020253  020274  1  1      0.397764652967      1.000000000000      1.525003671646      5.911354064941
  030338  020253  020274  2  1     -0.953202724457      1.000000000000     -0.114269919693      0.829955220222
  030339  020253  020170  1  0      2.348124265671      1.000000000000      0.891233801842     -0.900109767914
  030340  020253  020170  2  1      2.886611700058      1.000000000000      0.840649008751     -0.506492018700
  030341  020257  020398  1  0      1.636819362640      1.000000000000      1.920110940933      0.041553378105
  030342  020257  020398  2  1      2.961179494858      1.000000000000      2.369419574738      2.482908964157
  030343  020257  020766  1  0      1.717352390289      1.000000000000      1.988945245743      1.709655761719
  030344  020257  020766  2  1      2.795564889908      1.000000000000      3.165997266769      4.537806987762
  030345  020257  020848  1  0      1.956550359726      1.000000000000      0.661396086216     -0.752717077732
  030346  020257  020848  2  1      1.124117016792      1.000000000000      2.754060745239      3.339549779892
  030347  020257  020158  1  0      2.339776039124      1.000000000000      1.249673366547      0.409383296967
  030348  020257  020158  2  1      1.919216036797      1.000000000000      3.308845281601      3.655384778976
  030349  020257  020834  1  1      1.587469458580      1.000000000000      1.525683641434      0.635051012039
  030350  020257  020834  2  1      1.783717989922      1.000000000000      2.349074125290      1.768949508667
  030351  020257  020164  1  0      0.310669600964      1.000000000000      0.733250379562     -0.130441427231
  030352  020257  020164  2  1      0.792041182518      1.000000000000      1.719935178757      4.459952354431
  030353  020257  020970  1  0      1.613994002342      1.000000000000      3.032416582108      3.574262142181
  030354  020257  020970  2  1      2.467731475830      1.000000000000      3.540298938751      5.680000305176
  030355  020257  020380  1  0      1.340255737305      0.000000000000      2.577013254166     -0.423684120178
  030356  020257  020380  2  1      0.937682271004      1.000000000000      0.994907796383     -0.407091557980
  030357  020257  020434  1  0      1.269922137260      1.000000000000      1.166453719139      1.634113311768
  030358  020257  020434  2  1     -0.198784083128      1.000000000000      0.183031767607      2.217983722687
  030359  020257  020784  1  0      0.692692518234      0.000000000000      1.664678931236      5.122751235962
  030360  020257  020784  2  1      0.968407690525      0.000000000000      1.062557339668      0.547216415405
  030361  020691  020568  1  0      1.343704104424      1.000000000000      0.602947235107      1.957602858543
  030362  020691  020568  2  1      1.559585690498      1.000000000000      0.059765137732     -0.160396516323
  030363  020691  020444  1  0      1.256998538971      1.000000000000      1.384121537209     -0.258308172226
  030364  020691  020444  2  1      1.650830149651      1.000000000000      2.396455526352      7.238219261169
  030365  020691  020262  1  0      1.971923828125      1.000000000000      2.029128789902      1.020733475685
  030366  020691  020262  2  1      1.067196011543      0.000000000000      1.114232540131      1.588030815125
  030367  020691  020814  1  0      3.220074415207      1.000000000000      3.637535572052      2.560825824738
  030368  020691  020814  2  1      1.548785448074      1.000000000000      0.564464449883      2.410813808441
  030369  020691  020456  1  0      3.289693832397      1.000000000000      2.047300815582     -0.263840913773
  030370  020691  020456  2  1      3.183339118958      1.000000000000      1.923545122147      1.887091279030
  030371  020691  020204  1  0      2.529640913010      1.000000000000      1.455443739891      4.004826068878
  030372  020691  020204  2  1      2.138074398041      1.000000000000      0.022015593946      2.097342014313
  030373  020691  020628  1  0      1.655805110931      1.000000000000     -0.920905768871      0.791112959385
  030374  020691  020628  2  1      1.152882337570      1.000000000000      0.327355235815     -1.865507483482
  030375  020691  020256  1  0      2.192436695099      1.000000000000      1.863704919815     -3.691985845566
  030376  020691  020256  2  1      1.823513865471      1.000000000000      1.977097511292     -1.108054876328
  030377  020691  020244  1  1      2.704881906509      1.000000000000      2.361439704895      8.612806320190
  030378  020691  020244  2  1      2.236806869507      1.000000000000      1.160505414009     -2.829999446869
  030379  020691  020732  1  0      3.172445058823      1.000000000000      1.285191178322      3.639916896820
  030380  020691  020732  2  1      1.507492423058      1.000000000000      1.053278326988      4.904428005219
  030381  020441  020758  1  0      1.029498457909      0.000000000000     -0.085370548069      1.172143220901
  030382  020441  020758  2  1     -0.034794233739      0.000000000000      0.162044510245      1.854640126228
  030383  020441  020592  1  0      0.388469815254      0.000000000000      1.186955094337      3.493895530701
  030384  020441  020592  2  1      0.711347818375      0.000000000000      1.866036176682     -0.133202910423
  030385  020441  020664  1  0     -0.280893325806      1.000000000000     -0.544159710407     -2.777514696121
  030386  020441  020664  2  1      0.127084955573      1.000000000000     -0.159456089139      0.434296607971
  030387  020441  020682  1  0      1.328563094139      1.000000000000      0.039197869599     -3.146333456039
  030388  020441  020682  2  1      0.910286247730      1.000000000000     -0.002859643893      1.721752285957
  030389  020441  020488  1  0     -0.176603972912      0.000000000000      2.953499317169      6.740250110626
  030390  020441  020488  2  1     -0.572041451931      1.000000000000      0.897723793983      0.480175286531
  030391  020441  020174  1  0      0.731669187546      0.000000000000      1.421209812164      3.891552686691
  030392  020441  020174  2  1     -0.775082588196      1.000000000000     -0.507809460163     -0.942932724953
  030393  020441  020118  1  0     -0.882574439049      0.000000000000     -0.525634944439      1.123307943344
  030394  020441  020118  2  1      0.197306156158      1.000000000000     -0.731773078442     -2.385553121567
  030395  020441  020042  1  0      0.702146530151      1.000000000000      1.345120549202      0.869373798370
  030396  020441  020042  2  1      1.043167829514      1.000000000000      0.659245193005     -0.442839920521
  030397  020441  020334  1  0      0.615597128868      1.000000000000      0.939394950867     -1.299436569214
  030398  020441  020334  2  1     -0.587029814720      1.000000000000     -0.847008347511     -4.131939411163
  030399  020441  020860  1  0      0.766707062721      1.000000000000      0.256955087185     -3.253296136856
  030400  020441  020860  2  1     -0.683926403522      1.000000000000     -1.201879262924     -1.649780035019
  030401  020149  020320  1  0      1.711042642593      0.000000000000      1.369385719299      6.933906555176
  030402  020149  020320  2  1      0.665154159069      1.000000000000      0.037418030202      0.425937235355
  030403  020149  020776  1  0      0.964830398560      1.000000000000     -0.292718559504     -2.808828353882
  030404  020149  020776  2  1      1.076539397240      1.000000000000      0.064458213747      1.344502210617
  030405  020149  020492  1  0      1.930669069290      1.000000000000      2.661540031433      3.144103050232
  030406  020149  020492  2  1      2.254725933075      1.000000000000      2.405899763107      4.197356224060
  030407  020149  020374  1  0      1.069101214409      1.000000000000      3.457835197449      6.794332027435
  030408  020149  020374  2  1      0.353301525116      1.000000000000     -0.704857289791     -3.249018192291
  030409  020149  020648  1  0      2.579635620117      1.000000000000      2.108324050903      6.072721958160
  030410  020149  020648  2  1      1.692499399185      1.000000000000      1.832922458649      2.118494510651
  030411  020149  020008  1  0      2.174731731415      1.000000000000      4.226660728455      6.470258712769
  030412  020149  020008  2  1      3.032712221146      1.000000000000      3.328608512878      6.068048477173
  030413  020149  020608  1  0      0.781496226788      1.000000000000      2.906245231628      6.332387924194
  030414  020149  020608  2  1      1.730910658836      0.000000000000      1.798599839211     -2.449961662292
  030415  020149  020346  1  0      0.598653256893      1.000000000000      0.155627831817     -0.123974606395
  030416  020149  020346  2  1      2.240902185440      1.000000000000     -0.145776227117     -2.633561372757
  030417  020149  020160  1  0      2.380424976349      1.000000000000      1.504692792892      1.827956676483
  030418  020149  020160  2  1      2.224738359451      1.000000000000      1.182357192039      3.354440689087
  030419  020149  020376  1  0      2.388251066208      1.000000000000      2.640695810318      1.080837607384
  030420  020149  020376  2  1      1.149503588676      1.000000000000      2.765902280807      3.966483592987
  030421  020623  020994  1  1     -0.622436165810      1.000000000000     -1.157405495644     -4.986059188843
  030422  020623  020994  2  1      0.306634962559      1.000000000000     -1.672289967537      1.257590651512
  030423  020623  020390  1  0      1.068883419037      1.000000000000      2.206140995026     -2.034687042236
  030424  020623  020390  2  1      0.474919170141      1.000000000000      0.034717880189     -1.975400328636
  030425  020623  020856  1  0     -0.505100548267      1.000000000000     -1.471732020378     -0.834465861320
  030426  020623  020856  2  1      0.244559109211      1.000000000000     -0.746562421322     -2.094431400299
  030427  020623  020094  1  0      0.243287086487      1.000000000000     -0.684856593609     -2.789773941040
  030428  020623  020094  2  1      1.502680778503      0.000000000000      0.708065330982      2.597544431686
  030429  020623  020422  1  0      1.467781901360      1.000000000000     -1.061655163765     -4.176638126373
  030430  020623  020422  2  1      0.736778318882      0.000000000000     -0.027627654374     -4.654395580292
  030431  020623  020128  1  0      0.766876935959      0.000000000000      0.311883985996      2.649502277374
  030432  020623  020128  2  1      0.101483531296      1.000000000000     -0.912352263927     -1.078722119331
  030433  020623  020450  1  0      0.836714923382      1.000000000000     -0.864611506462     -3.700121402740
  030434  020623  020450  2  1      0.049799539149      1.000000000000     -1.012596368790     -4.443259239197
  030435  020623  020154  1  0     -0.471312850714      1.000000000000     -1.571830153465     -0.846291303635
  030436  020623  020154  2  1      2.672399759293      1.000000000000      0.682426393032      0.523813724518
  030437  020623  020210  1  0     -0.164634078741      1.000000000000     -1.168767929077      0.227359533310
  030438  020623  020210  2  1      1.611394286156      1.000000000000     -1.436811566353     -0.137942671776
  030439  020623  020202  1  0      0.878155827522      1.000000000000     -1.288367986679      0.075566887856
  030440  020623  020202  2  1      1.058748006821      0.000000000000     -2.076825618744     -0.919790625572
  030441  020659  020572  1  0     -0.868368148804      0.000000000000     -0.533802747726     -0.832299351692
  030442  020659  020572  2  1     -0.916685581207      0.000000000000     -1.355935811996     -1.161669731140
  030443  020659  020058  1  1     -0.892517209053      1.000000000000     -0.231608703732     -3.074566125870
  030444  020659  020058  2  1     -0.054341666400      1.000000000000     -0.924620091915     -1.117653012276
  030445  020659  020400  1  0      1.031411886215      0.000000000000     -0.973476171494     -1.641351938248
  030446  020659  020400  2  1      0.256079882383      1.000000000000     -0.116442449391      1.460270881653
  030447  020659  020788  1  0     -0.005192121491      1.000000000000      0.251155257225      2.217330217361
  030448  020659  020788  2  1      0.170600667596      1.000000000000      0.205885142088      0.177088722587
  030449  020659  020670  1  0     -0.823296308517      0.000000000000     -1.082261919975     -2.665085077286
  030450  020659  020670  2  1     -0.017652532086      1.000000000000     -0.326634079218      0.340649813414
  030451  020659  020674  1  0      0.777008593082      1.000000000000     -0.566684484482     -0.058378756046
  030452  020659  020674  2  1      0.195632457733      0.000000000000      0.031252305955      0.939680874348
  030453  020659  020952  1  0     -0.825560092926      0.000000000000     -0.601141154766      1.276953220367
  030454  020659  020952  2  1     -0.208008766174      1.000000000000     -0.155282333493     -2.235833883286
  030455  020659  020218  1  1     -0.851294398308      0.000000000000     -0.558384776115      2.986480236053
  030456  020659  020218  2  1     -0.014701386914      1.000000000000     -1.479796409607      0.557556390762
  030457  020659  020736  1  0      0.895884811878      1.000000000000      0.525248408318      0.283718407154
  030458  020659  020736  2  1     -1.054995775223      0.000000000000      0.012391157448      1.639342665672
  030459  020659  020816  1  0      0.199430882931      1.000000000000      1.829982638359      4.521859645844
  030460  020659  020816  2  1     -0.831131100655      0.000000000000     -0.081683635712     -2.677059650421
  030461  020943  020460  1  0      1.741900444031      1.000000000000     -0.348702698946     -1.677819609642
  030462  020943  020460  2  1     -0.288098484278      1.000000000000      0.021113149822     -2.280535221100
  030463  020943  020414  1  0      1.167038321495      1.000000000000      1.343050003052     -2.340741634369
  030464  020943  020414  2  1      1.642685890198      1.000000000000      2.326664209366      5.437566757202
  030465  020943  020480  1  0      0.349570870399      1.000000000000      0.928049206734      1.503530740738
  030466  020943  020480  2  1      0.423485875130      0.000000000000     -0.428716778755      1.379490494728
  030467  020943  020756  1  0      0.416294157505      1.000000000000     -0.487893044949     -2.536233663559
  030468  020943  020756  2  1      0.440055549145      1.000000000000     -1.588853001595     -1.016281604767
  030469  020943  020874  1  0      2.239823818207      1.000000000000      2.603588104248      1.209840178490
  030470  020943  020874  2  1      0.252187460661      1.000000000000      0.018395580351     -2.640104770660
  030471  020943  020316  1  0      3.045366764069      1.000000000000      1.617666721344      5.193354606628
  030472  020943  020316  2  1      1.276081800461      1.000000000000      1.102127790451     -2.638635396957
  030473  020943  020384  1  0      3.048384428024      1.000000000000      0.938221454620     -0.311784982681
  030474  020943  020384  2  1      2.501861810684      1.000000000000      1.510985136032     -0.656508922577
  030475  020943  020364  1  0      0.530690670013      1.000000000000     -1.098810553551      0.517583608627
  030476  020943  020364  2  1      1.044597268105      1.000000000000     -0.040573067963     -0.630243480206
  030477  020943  020200  1  0      1.590736985207      1.000000000000      1.060950756073      1.447629928589
  030478  020943  020200  2  1      2.009515285492      1.000000000000      2.656256914139      4.270895004272
  030479  020943  020336  1  0     -0.212850779295      1.000000000000     -0.204963520169      1.012885451317
  030480  020943  020336  2  1      1.508026003838      1.000000000000      3.400007486343      3.752886772156
  030481  020239  020686  1  0      1.971817851067      1.000000000000      0.543499529362      1.318723201752
  030482  020239  020686  2  1      2.141720771790      1.000000000000      1.766328096390     -0.505325317383
  030483  020239  020230  1  0      0.151981860399      1.000000000000      1.338119029999      2.279235839844
  030484  020239  020230  2  1      0.079854451120      1.000000000000      0.718616187572     -0.635930597782
  030485  020239  020818  1  0      1.125630974770      1.000000000000      1.510256171227      3.171442985535
  030486  020239  020818  2  1      1.177916884422      1.000000000000      1.503979206085      3.945913553238
  030487  020239  020062  1  0      0.892953693867      1.000000000000      1.189563632011      1.076536178589
  030488  020239  020062  2  1      0.705707192421      1.000000000000      1.377199769020      1.737031817436
  030489  020239  020786  1  0      1.303297877312      1.000000000000     -0.317443430424      1.988631248474
  030490  020239  020786  2  1      1.747996091843      1.000000000000      0.976841568947      1.792276501656
  030491  020239  020906  1  0      1.541363477707      1.000000000000      1.725539922714      1.853802323341
  030492  020239  020906  2  1      0.916918277740      1.000000000000      2.155260801315      0.220762848854
  030493  020239  020518  1  0      0.637497246265      1.000000000000      1.532965183258      0.185679674149
  030494  020239  020518  2  1      0.396006315947      1.000000000000      1.272960901260      3.349974155426
  030495  020239  020350  1  0      2.474337577820      1.000000000000      1.317956566811      1.431225538254
  030496  020239  020350  2  1      1.730584502220      1.000000000000      1.145510911942      1.813373446465
  030497  020239  020424  1  0     -0.316277503967      1.000000000000      0.105051957071      3.780085802078
  030498  020239  020424  2  1      0.289465755224      1.000000000000      0.351930767298     -0.351419359446
  030499  020239  020868  1  0      0.551760971546      1.000000000000     -0.648141682148      0.623299658298
  030500  020239  020868  2  1      0.303738743067      1.000000000000     -0.141223266721      4.237434864044
  030501  020435  020428  1  0     -0.193991214037      0.000000000000      1.133149862289      4.943812370300
  030502  020435  020428  2  1     -0.200292170048      0.000000000000      1.043908476830      4.318251132965
  030503  020435  020862  1  0      1.905651807785      1.000000000000      1.696698307991      3.007128715515
  030504  020435  020862  2  1      2.135542631149      1.000000000000      0.850090146065      1.090239167213
  030505  020435  020632  1  0      0.878147721291      1.000000000000      0.648281216621      2.378131866455
  030506  020435  020632  2  1      0.836165845394      0.000000000000     -1.153025269508     -4.935417652130
  030507  020435  020464  1  0      0.603469789028      1.000000000000     -1.453507542610     -1.503489613533
  030508  020435  020464  2  1      0.685873925686      1.000000000000     -0.647667467594      0.829199373722
  030509  020435  020896  1  0     -0.408947020769      1.000000000000     -1.539311885834     -2.227262735367
  030510  020435  020896  2  1      1.544419050217      1.000000000000      0.528389036655      3.592962503433
  030511  020435  020462  1  0      0.465960323811      1.000000000000      0.137711539865     -0.759252071381
  030512  020435  020462  2  1      0.420067101717      1.000000000000     -2.801781415939     -2.450376749039
  030513  020435  020638  1  0      1.154390573502      1.000000000000      0.687847375870      0.665879189968
  030514  020435  020638  2  1      0.684624731541      1.000000000000     -0.895970523357     -3.596599817276
  030515  020435  020812  1  0      0.609680473804      1.000000000000     -0.211023807526      2.649841308594
  030516  020435  020812  2  1      0.077061869204      0.000000000000     -0.511321306229      0.049382269382
  030517  020435  020580  1  0     -0.655258774757      0.000000000000     -1.975859761238     -2.131228685379
  030518  020435  020580  2  1      0.527173042297      1.000000000000      0.103793211281     -0.143135398626
  030519  020435  020150  1  1      1.649716734886      1.000000000000      0.899730682373     -0.559140682220
  030520  020435  020150  2  1      1.575656056404      1.000000000000     -0.935234725475     -0.819996714592
  030521  020347  020534  1  0      0.274584442377      1.000000000000     -1.727187514305     -3.852802276611
  030522  020347  020534  2  1      0.792674005032      0.000000000000     -1.929815530777     -1.953445792198
  030523  020347  020798  1  0      0.345947593451      0.000000000000     -0.913285136223      0.837315201759
  030524  020347  020798  2  1      1.094890117645      1.000000000000      1.676250338554      1.483772516251
  030525  020347  020616  1  0     -0.531545400620      0.000000000000     -1.444327831268      5.344108104706
  030526  020347  020616  2  1      0.007975915447      0.000000000000      1.524591207504     -0.011118888855
  030527  020347  020214  1  0      0.167707741261      0.000000000000      1.044818639755      1.277921557426
  030528  020347  020214  2  1     -0.276257932186      1.000000000000      1.018933415413      1.375823616982
  030529  020347  020132  1  0      1.067770123482      1.000000000000      1.672653794289      2.046037197113
  030530  020347  020132  2  1      0.416370123625      1.000000000000      0.838308632374     -0.454323112965
  030531  020347  020782  1  0      2.643174648285      1.000000000000      1.122277379036      4.339499950409
  030532  020347  020782  2  1      1.675619363785      1.000000000000      0.960293233395      3.267218828201
  030533  020347  020122  1  1      0.850266039371      1.000000000000      0.190241187811     -3.251945018768
  030534  020347  020122  2  1      0.734326183796      1.000000000000     -0.712978780270     -0.430747002363
  030535  020347  020198  1  0     -0.512883722782      1.000000000000      0.078203193843      0.134542569518
  030536  020347  020198  2  1     -0.978128433228      1.000000000000     -0.555800378323     -1.539898276329
  030537  020347  020706  1  0     -0.467610448599      0.000000000000      0.763600468636      2.300221920013
  030538  020347  020706  2  1     -0.041446253657      0.000000000000      0.655996203423      1.338202118874
  030539  020347  020106  1  1      0.426398426294      1.000000000000      0.775126039982      3.130986690521
  030540  020347  020106  2  1      1.278686046600      1.000000000000      1.943666934967      0.300131320953
  030541  020667  020232  1  0      1.935748219490      1.000000000000      0.972273766994     -1.546785116196
  030542  020667  020232  2  1      1.926938772202      1.000000000000      0.840588152409     -0.067343413830
  030543  020667  020412  1  0     -0.890276312828      1.000000000000     -1.750556826591      2.820775032043
  030544  020667  020412  2  1      1.070257782936      1.000000000000     -0.172509178519     -1.259827852249
  030545  020667  020502  1  0      0.420716404915      0.000000000000      0.197259113193     -0.268992006779
  030546  020667  020502  2  1      0.979245066643      1.000000000000      1.422482132912     -3.644416332245
  030547  020667  020396  1  0      1.015996932983      0.000000000000      1.189638733864      5.762804031372
  030548  020667  020396  2  1      2.501363277435      1.000000000000     -1.827308416367     -2.206478118896
  030549  020667  020356  1  0      0.518830776215      1.000000000000     -2.433574199677     -2.009604930878
  030550  020667  020356  2  1      0.890147268772      1.000000000000     -0.860379219055      0.618471026421
  030551  020667  020566  1  0      0.671465873718      1.000000000000      0.105060882866     -2.130476713181
  030552  020667  020566  2  1      0.937553822994      0.000000000000      0.448942661285     -2.964121580124
  030553  020667  020880  1  0      1.163953781128      1.000000000000      0.456117242575     -0.510262846947
  030554  020667  020880  2  1      1.133549213409      1.000000000000     -1.920130014420      0.300645351410
  030555  020667  020102  1  0      0.672691285610      1.000000000000     -0.682789146900     -1.240688323975
  030556  020667  020102  2  1      1.197339773178      1.000000000000      1.264105558395     -1.894999504089
  030557  020667  020662  1  0      1.493184328079      1.000000000000      1.159600257874      3.634939908981
  030558  020667  020662  2  1      0.992080986500      1.000000000000      1.389438986778     -0.993890643120
  030559  020667  020116  1  0      1.274579763412      1.000000000000      2.613109350204      2.608857393265
  030560  020667  020116  2  1      0.652724802494      1.000000000000      0.633474886417      2.675856113434
  030561  020421  020940  1  0      0.083637893200      0.000000000000     -1.525312423706     -3.001095771790
  030562  020421  020940  2  1     -0.017425870523      1.000000000000      0.361656486988      0.000928819180
  030563  020421  020304  1  0     -0.054713003337      1.000000000000      1.551363825798     -2.797324180603
  030564  020421  020304  2  1      0.902283370495      1.000000000000     -1.154228329659     -3.483849525452
  030565  020421  020514  1  1      1.402838230133      1.000000000000     -0.211109831929      4.972423076630
  030566  020421  020514  2  1      1.464427709579      1.000000000000      1.703261375427      0.915011048317
  030567  020421  020326  1  0     -0.461401253939      0.000000000000     -1.922149777412     -3.243671894073
  030568  020421  020326  2  1     -0.014694308862      1.000000000000     -1.249526739120     -1.396120548248
  030569  020421  020574  1  0     -0.340045720339      1.000000000000     -0.634587466717     -3.590598821640
  030570  020421  020574  2  1      0.390088379383      0.000000000000      0.918187141418      2.063970565796
  030571  020421  020910  1  0     -1.654888391495      0.000000000000     -1.704911112785     -3.692121028900
  030572  020421  020910  2  1      0.495037883520      1.000000000000     -0.455025106668     -3.097819089890
  030573  020421  020714  1  0      0.695424139500      1.000000000000      0.391438275576     -1.696999073029
  030574  020421  020714  2  1     -0.068440876901      1.000000000000     -0.482170403004     -0.743258833885
  030575  020421  020144  1  0      1.345314860344      1.000000000000      0.770473301411      2.672982454300
  030576  020421  020144  2  1      0.324169397354      1.000000000000      0.030036158860      1.074998736382
  030577  020421  020918  1  0      0.424000233412      1.000000000000     -0.657183468342     -1.276624917984
  030578  020421  020918  2  1      1.436013221741      1.000000000000      0.521258056164      1.823737859726
  030579  020421  020746  1  0      1.300360202789      1.000000000000     -1.045162916183      2.780015230179
  030580  020421  020746  2  1     -1.029997944832      1.000000000000     -0.312756508589      1.908811569214
  030581  020889  020372  1  0      1.273602247238      1.000000000000     -0.748489558697     -0.589825630188
  030582  020889  020372  2  1      1.380142092705      1.000000000000     -0.386558532715     -1.906359553337
  030583  020889  020712  1  0      1.711473584175      0.000000000000     -0.721700370312     -1.284810900688
  030584  020889  020712  2  1      1.179633617401      1.000000000000      0.710214614868     -1.845599889755
  030585  020889  020858  1  0      1.767563223839      1.000000000000      0.955622136593      3.174411773682
  030586  020889  020858  2  1      1.880203008652      1.000000000000     -0.350692272186      0.153055429459
  030587  020889  020482  1  1      1.785362720490      1.000000000000     -1.097273468971     -2.038484573364
  030588  020889  020482  2  1      1.660103201866      1.000000000000     -0.112989492714      3.062438011169
  030589  020889  020500  1  0      0.620301127434      1.000000000000     -0.571496725082     -1.413409233093
  030590  020889  020500  2  1      0.144284754992      1.000000000000     -0.439525932074      2.380610466003
  030591  020889  020248  1  0     -0.793040633202      1.000000000000      0.225351884961     -3.670020580292
  030592  020889  020248  2  1      0.316865831614      1.000000000000      0.512704789639      1.274170875549
  030593  020889  020306  1  1      0.852248251438      1.000000000000     -1.270443558693     -1.450914144516
  030594  020889  020306  2  1      2.071065664291      1.000000000000      1.470986127853     -0.767222404480
  030595  020889  020948  1  0      1.851108908653      1.000000000000     -1.651446104050     -2.079436540604
  030596  020889  020948  2  1      0.733568131924      1.000000000000     -0.408806711435      0.419897526503
  030597  020889  020672  1  1      2.427070856094      1.000000000000     -2.588340759277     -3.984251976013
  030598  020889  020672  2  1      3.054826736450      1.000000000000     -1.779080390930     -3.685299396515
  030599  020889  020012  1  0      1.061783552170      0.000000000000     -0.568720877171      0.431172370911
  030600  020889  020012  2  1      0.963382244110      1.000000000000     -2.162408828735     -2.264225006104
  030601  020185  020718  1  0      3.341391324997      1.000000000000      1.442139029503      1.081353068352
  030602  020185  020718  2  1      2.248118400574      1.000000000000     -0.768819391727      1.142240762711
  030603  020185  020104  1  0      1.732277393341      1.000000000000      1.483768343925      2.864773511887
  030604  020185  020104  2  1     -0.208538800478      1.000000000000      0.439166635275      1.051914930344
  030605  020185  020998  1  0      0.510997891426      1.000000000000     -0.564087569714     -1.117445945740
  030606  020185  020998  2  1      1.800871253014      1.000000000000      0.594195723534     -0.801157236099
  030607  020185  020066  1  0      2.653597831726      1.000000000000      1.524551749229      0.646768689156
  030608  020185  020066  2  1      1.553453922272      1.000000000000      0.064993381500     -1.007200717926
  030609  020185  020692  1  0      1.672244071960      0.000000000000      1.829014897346      0.086950302124
  030610  020185  020692  2  1      1.044086337090      1.000000000000      0.127470701933      0.759893178940
  030611  020185  020022  1  0      1.061541676521      0.000000000000     -0.173052176833      1.572284340858
  030612  020185  020022  2  1      2.089487075806      1.000000000000      0.600692749023      2.596370220184
  030613  020185  020238  1  0      1.099819421768      1.000000000000      1.481690406799     -0.631097793579
  030614  020185  020238  2  1      1.073076486588      1.000000000000      2.289561510086      2.377888917923
  030615  020185  020650  1  0      0.915038943291      1.000000000000      0.099623687565     -4.259050369263
  030616  020185  020650  2  1      0.703822731972      1.000000000000      0.456016212702      0.918847680092
  030617  020185  020126  1  0      0.810506343842      1.000000000000     -2.094841480255     -0.682640075684
  030618  020185  020126  2  1      1.464954018593      1.000000000000     -0.094705797732     -0.543401479721
  030619  020185  020404  1  1      0.415012925863      1.000000000000     -0.067901350558     -3.288181781769
  030620  020185  020404  2  1      1.194462537766      0.000000000000      0.485335171223     -2.852121114731
  030621  020461  020886  1  0      1.769803643227      1.000000000000      0.605259954929     -1.037014245987
  030622  020461  020886  2  1      1.127913594246      1.000000000000     -1.308820605278     -1.134106516838
  030623  020461  020734  1  0      0.625860810280      0.000000000000     -0.929033577442      1.277050256729
  030624  020461  020734  2  1      0.841873466969      1.000000000000      1.462502241135      2.283325672150
  030625  020461  020352  1  0     -0.940908193588      1.000000000000     -0.835179865360     -1.950328826904
  030626  020461  020352  2  1      0.111585162580      1.000000000000      0.112980403006      3.387262344360
  030627  020461  020010  1  0     -0.232587784529      1.000000000000     -0.363804847002     -2.181392908096
  030628  020461  020010  2  1      0.367230087519      1.000000000000     -2.604819536209     -3.049867153168
  030629  020461  020146  1  0      1.024564981461      1.000000000000      0.786830067635      2.326870441437
  030630  020461  020146  2  1      1.252786755562      1.000000000000      2.503805875778      1.526448488235
  030631  020461  020438  1  0     -0.074409447610      1.000000000000     -0.964340269566     -1.558135986328
  030632  020461  020438  2  1      0.518618524075      1.000000000000      1.314793348312      1.653554677963
  030633  020461  020490  1  0      0.155198425055      1.000000000000      0.188579186797     -2.189065933228
  030634  020461  020490  2  1      1.734449625015      1.000000000000      3.659536361694      2.294200897217
  030635  020461  020338  1  0     -0.680770039558      0.000000000000     -0.946669042110     -0.668951809406
  030636  020461  020338  2  1     -0.728662371635      0.000000000000     -0.732412815094     -1.352855205536
  030637  020461  020982  1  0      1.315739035606      1.000000000000      1.174394726753     -0.445640921593
  030638  020461  020982  2  1      0.515760004520      1.000000000000     -2.106152534485     -2.109464406967
  030639  020461  020114  1  0     -0.779658436775      1.000000000000     -0.373652607203     -1.297575354576
  030640  020461  020114  2  1     -1.114421844482      0.000000000000     -1.236784696579     -1.492507934570
  030641  020817  020644  1  0      1.145661354065      1.000000000000      1.190523862839     -0.575858831406
  030642  020817  020644  2  1      1.181552290916      1.000000000000      1.018565416336      2.677554607391
  030643  020817  020750  1  0      1.304418087006      0.000000000000     -0.688395798206      3.346477746964
  030644  020817  020750  2  1      1.660072922707      1.000000000000     -0.429340153933      0.004896402359
  030645  020817  020100  1  1      0.951817870140      1.000000000000      1.302741050720     -1.863970041275
  030646  020817  020100  2  1      0.670974075794      1.000000000000      0.632971048355      2.448174476624
  030647  020817  020832  1  0      1.248124003410      1.000000000000      2.157167434692      0.766719102859
  030648  020817  020832  2  1      1.829375267029      1.000000000000     -0.509388864040      3.488139390945
  030649  020817  020864  1  0      0.938151359558      1.000000000000     -0.283579230309     -0.317484110594
  030650  020817  020864  2  1     -0.228677719831      0.000000000000     -2.846725940704     -5.028968334198
  030651  020817  020888  1  0      2.477820634842      1.000000000000     -0.978977441788      1.575412273407
  030652  020817  020888  2  1      0.970711290836      1.000000000000     -0.201190635562     -1.811509490013
  030653  020817  020828  1  0      0.921578884125      1.000000000000      1.459701895714      1.020020961761
  030654  020817  020828  2  1      0.427184909582      0.000000000000     -0.175482496619      1.127636313438
  030655  020817  020130  1  0      0.964482963085      1.000000000000     -1.764395475388     -1.923701405525
  030656  020817  020130  2  1      2.156291007996      1.000000000000     -0.453178673983     -1.502599120140
  030657  020817  020536  1  0     -0.064067952335      0.000000000000     -0.882660329342     -1.741664648056
  030658  020817  020536  2  1      0.454112082720      1.000000000000     -0.918342769146      0.506700813770
  030659  020817  021000  1  0     -0.298654943705      1.000000000000      0.020710833371     -2.893695831299
  030660  020817  021000  2  1      0.815253317356      1.000000000000     -1.229219198227     -1.223490357399
  030661  020979  020280  1  0      0.295812308788      1.000000000000     -0.516033470631      1.240691423416
  030662  020979  020280  2  1      1.638904809952      1.000000000000     -0.833532631397      0.033870279789
  030663  020979  020314  1  0      0.709476411343      1.000000000000      0.079835020006     -1.731995940208
  030664  020979  020314  2  1     -0.637697398663      0.000000000000     -2.083217620850     -0.806287527084
  030665  020979  020690  1  0      0.730935931206      1.000000000000     -1.125643730164      0.993160724640
  030666  020979  020690  2  1      1.885882854462      1.000000000000     -0.117254503071      3.959473371506
  030667  020979  020524  1  0      2.021357059479      1.000000000000      0.193821400404      1.433114290237
  030668  020979  020524  2  1      2.265150547028      1.000000000000      0.557244122028     -4.686339378357
  030669  020979  020254  1  0      1.739180684090      1.000000000000      1.023861169815     -1.386978864670
  030670  020979  020254  2  1      1.306659221649      1.000000000000      0.576926171780     -0.957708775997
  030671  020979  020418  1  0      1.081039071083      0.000000000000     -1.510328292847     -0.258837580681
  030672  020979  020418  2  1      1.015197873116      1.000000000000     -1.184378385544      1.053581953049
  030673  020979  020068  1  0      0.846391022205      0.000000000000     -0.004009622149      0.548655331135
  030674  020979  020068  2  1      0.215243086219      1.000000000000     -1.317256331444     -4.446071624756
  030675  020979  020988  1  0      1.229392766953      1.000000000000      0.303198218346      1.340159296989
  030676  020979  020988  2  1     -0.126067191362      1.000000000000     -1.606880307198     -5.508263111115
  030677  020979  020328  1  0      1.867498517036      1.000000000000      1.148691296577      0.009034752846
  030678  020979  020328  2  1      0.585777997971      1.000000000000      0.560404837132     -4.571908950806
  030679  020979  020598  1  0      0.384074300528      1.000000000000     -2.313334703445      0.135535478592
  030680  020979  020598  2  1     -0.105069823563      1.000000000000     -2.425284624100     -6.323517799377
  030681  020087  020694  1  0      1.293843746185      1.000000000000      1.071873426437      2.743797779083
  030682  020087  020694  2  1      1.480360031128      1.000000000000      0.479650616646      2.014334440231
  030683  020087  020296  1  0      2.413759469986      1.000000000000      3.035694122314      2.394891500473
  030684  020087  020296  2  1      2.107605218887      1.000000000000      2.870640516281      4.884714126587
  030685  020087  020392  1  0      2.258294343948      1.000000000000      3.663835525513      5.627896308899
  030686  020087  020392  2  1      2.240012168884      0.000000000000      3.325241327286      4.411319255829
  030687  020087  020872  1  0      1.640707015991      1.000000000000      4.055318355560      5.518429756165
  030688  020087  020872  2  1      1.246192216873      1.000000000000      1.356466412544      0.931830763817
  030689  020087  020332  1  0      0.037597529590      1.000000000000      1.081450819969      0.327677309513
  030690  020087  020332  2  1      1.406546473503      1.000000000000      1.069460153580     -0.537545561790
  030691  020087  020800  1  0      1.703408002853      1.000000000000      1.125656247139      4.133078098297
  030692  020087  020800  2  1      1.086870312691      1.000000000000      1.399042844772     -0.586871981621
  030693  020087  020344  1  0      2.363430023193      1.000000000000      1.395443558693     -1.646273255348
  030694  020087  020344  2  1      1.904564619064      1.000000000000      1.292657017708     -2.087458133698
  030695  020087  020676  1  0      1.980289816856      1.000000000000      0.737106382847      2.312863588333
  030696  020087  020676  2  1      1.028721809387      1.000000000000      0.203005477786      1.140482544899
  030697  020087  020588  1  0      1.767050862312      1.000000000000      0.965427756310      3.898934841156
  030698  020087  020588  2  1      1.973608016968      1.000000000000      2.903672456741      1.371677279472
  030699  020087  020808  1  0      1.559236764908      0.000000000000      2.852622747421      0.156865119934
  030700  020087  020808  2  1      1.969647884369      1.000000000000      2.681190967560     -1.081496953964
  030701  020639  020778  1  1      0.559226512909      1.000000000000      2.376656055450      4.188733100891
  030702  020639  020778  2  1      1.016501426697      1.000000000000      0.943646550179      0.716172158718
  030703  020639  020730  1  0     -0.257183551788      1.000000000000     -0.564554750919      2.358815908432
  030704  020639  020730  2  1     -0.484150022268      0.000000000000     -0.030122730881     -3.887856721878
  030705  020639  020216  1  0     -1.155578732491      1.000000000000     -2.411949872971     -3.669865608215
  030706  020639  020216  2  1      0.798550069332      1.000000000000     -0.333830207586     -0.002894341946
  030707  020639  020516  1  0     -0.287078440189      1.000000000000      1.076737523079      6.301935195923
  030708  020639  020516  2  1      1.578640818596      1.000000000000      3.272925615311      5.992029190063
  030709  020639  020530  1  0      0.703523755074      0.000000000000     -1.195621252060     -5.956167221069
  030710  020639  020530  2  1      1.036846756935      1.000000000000      0.085479073226      0.489690095186
  030711  020639  020558  1  0      0.499896347523      0.000000000000     -0.847548902035     -3.360048294067
  030712  020639  020558  2  1      0.914937794209      0.000000000000     -0.493853598833      0.245357066393
  030713  020639  020944  1  0     -0.580288767815      1.000000000000     -1.219508767128     -4.510985851288
  030714  020639  020944  2  1      0.670000433922      1.000000000000      1.349753022194      3.384888172150
  030715  020639  020586  1  0      1.054160475731      0.000000000000      1.183689475060     -3.119050979614
  030716  020639  020586  2  1      1.631247758865      1.000000000000      0.419777184725      0.159587889910
  030717  020639  020904  1  0      2.172984838486      1.000000000000      1.146592736244      1.089882850647
  030718  020639  020904  2  1     -0.629659473896      1.000000000000      0.887813091278      1.440243482590
  030719  020639  020960  1  0      0.460663944483      0.000000000000      1.547517061234     -0.170910477638
  030720  020639  020960  2  1      0.652086079121      0.000000000000      0.403634399176     -0.078311413527
  030721  020629  020474  1  0      1.359026193619      1.000000000000      1.551375865936     -0.334990143776
  030722  020629  020474  2  1      1.172223329544      1.000000000000      0.285959064960     -0.277802944183
  030723  020629  020120  1  0      0.144652649760      0.000000000000     -0.497021049261     -5.493182182312
  030724  020629  020120  2  1      0.287770062685      1.000000000000      1.331768870354      4.196837425232
  030725  020629  020854  1  0     -0.281222850084      1.000000000000      0.367475032806      1.758099198341
  030726  020629  020854  2  1      0.721169471741      1.000000000000      0.873435378075      2.659840345383
  030727  020629  020096  1  0      0.100688673556      1.000000000000      0.350476831198     -0.015903055668
  030728  020629  020096  2  1     -0.378368467093      1.000000000000     -0.408906280994      0.916819870472
  030729  020629  020082  1  0     -1.023750185966      1.000000000000     -1.489287495613     -2.990524291992
  030730  020629  020082  2  1     -0.607768774033      1.000000000000     -0.554543197155      2.996392726898
  030731  020629  020876  1  0      0.039822734892      0.000000000000     -0.920752465725     -1.793539285660
  030732  020629  020876  2  1     -0.419526666403      1.000000000000     -0.925730705261     -1.179784297943
  030733  020629  020226  1  0     -0.020953288302      1.000000000000      1.880606889725      3.904216289520
  030734  020629  020226  2  1      1.334425806999      1.000000000000      3.748131752014      4.025483131409
  030735  020629  020054  1  0      1.856579303741      1.000000000000     -0.760941565037     -1.052855610847
  030736  020629  020054  2  1      0.070480741560      1.000000000000     -0.865016400814     -0.303870379925
  030737  020629  020486  1  0      0.528197169304      0.000000000000      0.942866504192      2.520325183868
  030738  020629  020486  2  1      0.024046221748      1.000000000000     -1.063140392303     -2.885005235672
  030739  020629  020006  1  0     -0.671274483204      1.000000000000     -0.894498646259     -0.471250712872
  030740  020629  020006  2  1      1.252721667290      0.000000000000      1.529037833214      3.197650909424
  030741  020391  020700  1  0      2.243906974792      1.000000000000      2.692192316055      8.306846618652
  030742  020391  020700  2  1      1.014599442482      1.000000000000      0.791145980358     -1.613064289093
  030743  020391  020702  1  0      2.441398859024      1.000000000000      1.188171267509      0.408919095993
  030744  020391  020702  2  1      0.350777506828      1.000000000000      0.066867657006     -3.327783346176
  030745  020391  020634  1  0      1.113656282425      1.000000000000      0.940963566303      4.322031974792
  030746  020391  020634  2  1     -0.304027885199      1.000000000000     -0.043754048645      0.574552595615
  030747  020391  020576  1  0     -0.700488567352      0.000000000000     -1.878681182861     -1.281772613525
  030748  020391  020576  2  1      0.275721490383      1.000000000000     -1.209163784981     -3.095303058624
  030749  020391  020078  1  1      2.429425001144      1.000000000000      1.891755104065      1.207831859589
  030750  020391  020078  2  1      1.475221395493      1.000000000000      2.164783477783      1.967154622078
  030751  020391  020222  1  1      1.008711099625      0.000000000000      1.162353873253      1.351770043373
  030752  020391  020222  2  1      1.491946458817      1.000000000000      1.422092795372      1.966002941132
  030753  020391  020684  1  0      2.374020576477      1.000000000000      0.883901715279      1.989047765732
  030754  020391  020684  2  1      1.104885220528      1.000000000000      1.795381784439     -0.414529561996
  030755  020391  020938  1  0      2.135897636414      1.000000000000      1.574813604355      4.972454547882
  030756  020391  020938  2  1      0.430179119110      1.000000000000     -0.347265630960     -0.853205800056
  030757  020391  020958  1  0      2.109663963318      1.000000000000      0.743919909000      6.109561443329
  030758  020391  020958  2  1      1.157778263092      1.000000000000     -0.650202691555      0.618659794331
  030759  020391  020764  1  0      0.801114916801      1.000000000000      1.089717864990      4.050319194794
  030760  020391  020764  2  1      1.146130204201      1.000000000000      2.145244121552      6.480009078979
  030761  020291  020426  1  0      0.520204007626      1.000000000000     -0.937561631203     -2.612796783447
  030762  020291  020426  2  1     -0.773003816605      1.000000000000     -2.011534929276     -6.083159446716
  030763  020291  020184  1  0      0.511902928352      1.000000000000      0.813825428486     -0.234214961529
  030764  020291  020184  2  1      2.220668315887      1.000000000000      0.406696856022     -0.005020707846
  030765  020291  020504  1  0      1.191284179688      0.000000000000     -0.084588408470      1.589656949043
  030766  020291  020504  2  1      0.054689839482      1.000000000000     -1.518025636673     -1.554544448853
  030767  020291  020722  1  0     -0.409867495298      0.000000000000     -1.488633871078     -4.551130294800
  030768  020291  020722  2  1      1.007937908173      1.000000000000     -0.822288811207      2.600435018539
  030769  020291  020842  1  0      0.631166279316      0.000000000000      1.159458041191      1.162856817245
  030770  020291  020842  2  1      1.162919163704      1.000000000000      2.598125696182      5.209752559662
  030771  020291  020076  1  1      1.918371796608      0.000000000000      0.896638631821     -1.538306713104
  030772  020291  020076  2  1      1.407983541489      1.000000000000      0.432418644428     -1.547511100769
  030773  020291  020090  1  0      0.727658748627      1.000000000000     -1.403075337410     -2.925237655640
  030774  020291  020090  2  1      0.644380688667      0.000000000000     -0.399288564920     -1.784408688545
  030775  020291  020542  1  0      2.152480363846      1.000000000000     -0.430678933859      2.580890655518
  030776  020291  020542  2  1      1.960864901543      1.000000000000     -0.352300554514      2.562555313110
  030777  020291  020916  1  0     -0.441302210093      0.000000000000      0.496900260448     -2.451399326324
  030778  020291  020916  2  1      1.672912001610      1.000000000000      0.858952343464      6.181947708130
  030779  020291  020762  1  0     -0.108167774975      1.000000000000     -1.335888743401      0.769470810890
  030780  020291  020762  2  1     -0.648689806461      1.000000000000     -0.463787168264      1.647295832634
  030781  020043  020112  1  0      1.305925846100      1.000000000000      0.446591854095      1.164794206619
  030782  020043  020112  2  1      0.368449807167      1.000000000000      0.830538094044      2.470907449722
  030783  020043  020968  1  0      1.274760007858      1.000000000000      2.312905311584     -0.737789630890
  030784  020043  020968  2  1      2.164113283157      1.000000000000      0.655334293842     -0.796874821186
  030785  020043  020050  1  0      1.092291474342      0.000000000000     -0.984460294247     -2.090725183487
  030786  020043  020050  2  1      0.707958817482      1.000000000000     -1.495866537094     -1.871691465378
  030787  020043  020972  1  0     -0.662457466125      0.000000000000     -1.821225881577     -2.204064607620
  030788  020043  020972  2  1      1.506208896637      1.000000000000      1.083875775337      0.205356597900
  030789  020043  020408  1  0      1.560553073883      0.000000000000      0.124088771641     -3.568244457245
  030790  020043  020408  2  1      1.219663262367      1.000000000000      0.730592906475      1.392939209938
  030791  020043  020188  1  0      0.832918882370      1.000000000000      1.653776288033      1.005080699921
  030792  020043  020188  2  1      0.896950721741      0.000000000000      0.883138418198      1.609612584114
  030793  020043  020290  1  0      2.695402860641      1.000000000000      1.662993550301      0.801289141178
  030794  020043  020290  2  1      1.111534357071      1.000000000000      1.369239091873      2.165949583054
  030795  020043  020658  1  0      0.815872907639      1.000000000000      0.354655981064      2.880713224411
  030796  020043  020658  2  1     -0.531666636467      1.000000000000     -1.326648712158      2.729700565338
  030797  020043  020134  1  1     -0.178985998034      0.000000000000      0.364344477654     -0.164414644241
  030798  020043  020134  2  1     -0.205341026187      1.000000000000     -1.362811684608     -0.584819853306
  030799  020043  020348  1  0      1.796850323677      1.000000000000      1.225669264793     -0.552248477936
  030800  020043  020348  2  1      1.074108481407      0.000000000000      0.678297519684     -0.238147377968
  030801  020853  020922  1  1      0.207115888596      1.000000000000      0.382159680128     -1.738464355469
  030802  020853  020922  2  1      1.310835003853      1.000000000000      0.216929301620     -4.356396675110
  030803  020853  020966  1  0      0.454086184502      0.000000000000     -1.263777256012      0.808737993240
  030804  020853  020966  2  1      0.402637481689      1.000000000000     -1.384999752045     -2.402164459229
  030805  020853  020594  1  0      0.440343022346      1.000000000000     -1.333453655243     -1.880732297897
  030806  020853  020594  2  1     -0.852298736572      1.000000000000     -1.445921540260     -0.409556865692
  030807  020853  020596  1  1      1.837855339050      1.000000000000     -0.202611729503     -1.012560844421
  030808  020853  020596  2  1      1.279284954071      0.000000000000      0.755804896355      1.568597793579
  030809  020853  020792  1  0      0.048085309565      0.000000000000     -0.449790358543     -1.802501678467
  030810  020853  020792  2  1      0.366018176079      1.000000000000      0.122006841004      3.409186601639
  030811  020853  020584  1  0      1.144701480865      1.000000000000     -1.037181496620      1.318652510643
  030812  020853  020584  2  1      0.060520984232      1.000000000000     -1.028996109962      0.618664026260
  030813  020853  020946  1  1      0.924200534821      1.000000000000      0.300954490900      2.581966638565
  030814  020853  020946  2  1      1.454525828362      1.000000000000      0.093121029437     -2.934060096741
  030815  020853  020436  1  0     -0.152204513550      1.000000000000     -1.169168949127     -0.946342170238
  030816  020853  020436  2  1      0.118490763009      1.000000000000     -0.969376444817     -1.995910167694
  030817  020853  020996  1  0     -1.059284567833      0.000000000000     -1.979311704636     -3.342904090881
  030818  020853  020996  2  1      0.323745131493      1.000000000000     -1.508100032806     -0.346517205238
  030819  020853  020162  1  0     -0.196358919144      1.000000000000     -1.128198862076     -1.851740837097
  030820  020853  020162  2  1      0.621044635773      1.000000000000     -0.421061426401     -1.238932251930
  030821  020631  020604  1  0      0.037850953639      0.000000000000      0.315086066723      0.337510973215
  030822  020631  020604  2  1      1.810205340385      1.000000000000      2.742897510529      0.473179817200
  030823  020631  020052  1  0      0.701635301113      0.000000000000      3.539340496063      7.907056808472
  030824  020631  020052  2  1     -1.058570623398      1.000000000000     -0.244238644838     -2.861396312714
  030825  020631  020564  1  0     -0.447155803442      0.000000000000     -1.486888527870      1.707526087761
  030826  020631  020564  2  1      0.035825796425      1.000000000000     -1.285892724991      0.750385761261
  030827  020631  020548  1  0      1.013417363167      0.000000000000      2.902234554291      1.378379583359
  030828  020631  020548  2  1      0.391618460417      1.000000000000      1.738796234131      4.154428005219
  030829  020631  020600  1  0     -0.131716996431      1.000000000000     -0.953009486198     -4.271440982819
  030830  020631  020600  2  1      1.170392036438      1.000000000000     -0.729287505150     -0.994506418705
  030831  020631  020220  1  1      0.564271152020      1.000000000000      0.652650237083      2.433634281158
  030832  020631  020220  2  1      0.664081275463      1.000000000000      0.541106164455      0.044906854630
  030833  020631  020552  1  0     -0.798204064369      1.000000000000      0.346704930067     -3.521459341049
  030834  020631  020552  2  1      0.645280182362      1.000000000000     -1.771387219429     -2.389787912369
  030835  020631  020748  1  0     -0.414998024702      1.000000000000     -0.867998898029     -2.293861389160
  030836  020631  020748  2  1      0.236837446690      1.000000000000     -0.176323309541      0.861558794975
  030837  020631  020470  1  0      2.199407100677      1.000000000000      3.380089044571      6.486928462982
  030838  020631  020470  2  1      1.378247022629      1.000000000000      2.725038528442      6.654001235962
  030839  020631  020276  1  1      1.660169720650      1.000000000000      0.754371225834      1.919115304947
  030840  020631  020276  2  1      0.446557700634      1.000000000000      1.169235944748      0.728686332703
  030841  020259  020928  1  0     -0.169121414423      1.000000000000     -0.251919806004     -0.451870352030
  030842  020259  020928  2  1     -2.241141319275      0.000000000000      0.644418060780     -3.240638971329
  030843  020259  020656  1  0      0.651825070381      1.000000000000     -1.296886324883     -2.188301801682
  030844  020259  020656  2  1      0.381763994694      1.000000000000     -1.188092827797      1.482793211937
  030845  020259  020878  1  0     -1.432462215424      1.000000000000     -0.223750710487      2.115655899048
  030846  020259  020878  2  1      0.665917575359      1.000000000000     -1.002120494843     -2.469449996948
  030847  020259  020934  1  0     -0.729614198208      1.000000000000      1.306365013123      2.256864070892
  030848  020259  020934  2  1      0.988055467606      1.000000000000      2.166267871857      2.106689929962
  030849  020259  020016  1  0     -0.425777167082      1.000000000000      1.182020664215     -0.615627884865
  030850  020259  020016  2  1     -0.598343908787      0.000000000000      0.688887894154     -0.432195246220
  030851  020259  020484  1  0     -0.871076285839      1.000000000000      1.448324561119     -0.815232872963
  030852  020259  020484  2  1      1.141772627831      1.000000000000      1.935813903809      1.749155640602
  030853  020259  020064  1  0     -0.028695544228      1.000000000000      0.765852570534      1.259438753128
  030854  020259  020064  2  1     -0.028695544228      1.000000000000      0.636076211929      2.499983549118
  030855  020259  020044  1  1     -0.275677800179      1.000000000000     -1.042620539665     -1.865351676941
  030856  020259  020044  2  1     -1.031540036201      1.000000000000     -1.330104351044      2.649512052536
  030857  020259  020026  1  0     -0.431432396173      0.000000000000     -0.245063126087      1.284285068512
  030858  020259  020026  2  1      0.597641050816      1.000000000000      0.118951179087     -0.033635281026
  030859  020259  020824  1  0      0.248909071088      1.000000000000      0.344024389982      1.011694788933
  030860  020259  020824  2  1      0.131089374423      0.000000000000      0.979123234749     -0.306027650833
  030861  020197  020578  1  0      0.290335148573      1.000000000000      0.529195189476     -0.289177119732
  030862  020197  020578  2  1      0.411555856466      1.000000000000      1.593284368515      1.954916477203
  030863  020197  020626  1  0      1.253156065941      1.000000000000      1.725497722626      4.543265342712
  030864  020197  020626  2  1     -1.196762681007      1.000000000000      0.971973598003      2.041617631912
  030865  020197  020894  1  0      2.729672908783      0.000000000000      2.111998081207      1.801565051079
  030866  020197  020894  2  1      0.109083943069      0.000000000000      1.173328042030      1.866533517838
  030867  020197  020554  1  0      1.153116464615      1.000000000000      1.404173374176      0.424342274666
  030868  020197  020554  2  1      0.487989902496      1.000000000000      0.699269413948      0.445861130953
  030869  020197  020678  1  0     -0.925114154816      0.000000000000      1.593845605850      2.796356201172
  030870  020197  020678  2  1      0.581755161285      1.000000000000      2.928305625916     -0.509894371033
  030871  020197  020546  1  0     -0.005387833342      1.000000000000     -0.028854347765      2.638200759888
  030872  020197  020546  2  1      1.285391449928      1.000000000000      0.600609421730      5.153226375580
  030873  020197  020228  1  0      0.022884706035      1.000000000000      1.933260202408      7.406237602234
  030874  020197  020228  2  1      0.046924717724      1.000000000000      1.472861647606     -0.794036030769
  030875  020197  020710  1  0      0.924797654152      1.000000000000      4.183597087860      6.230238914490
  030876  020197  020710  2  1     -0.809781789780      1.000000000000      0.890028059483      1.176738381386
  030877  020197  020768  1  0     -0.135429263115      1.000000000000      0.307133316994     -2.809083938599
  030878  020197  020768  2  1      0.443599671125      1.000000000000      0.169665291905     -0.751573324203
  030879  020197  020284  1  0      0.483602404594      1.000000000000      1.195569157600      5.028182029724
  030880  020197  020284  2  1      0.878262460232      1.000000000000      0.865381896496      0.317723929882
  030881  020783  020696  1  0      0.801236927509      1.000000000000     -0.169566571712     -0.571457624435
  030882  020783  020696  2  1      0.633355259895      0.000000000000     -1.646623730659     -2.268635749817
  030883  020783  020624  1  0      0.762138307095      1.000000000000     -1.048048377037     -2.409480810165
  030884  020783  020624  2  1      0.036563657224      1.000000000000     -3.049221754074     -2.230672836304
  030885  020783  020660  1  0      0.724611520767      1.000000000000     -0.435082435608     -3.878746271133
  030886  020783  020660  2  1      0.120627053082      1.000000000000      0.352873414755     -2.219284772873
  030887  020783  020166  1  0     -0.427863508463      1.000000000000     -1.224662303925     -6.774772167206
  030888  020783  020166  2  1      0.062099076807      1.000000000000      1.302589893341      1.759748458862
  030889  020783  020900  1  0      0.459163635969      1.000000000000      0.342649728060      0.848944544792
  030890  020783  020900  2  1      0.668829858303      1.000000000000      0.038062069565      1.980438113213
  030891  020783  020740  1  0      1.251160621643      1.000000000000      3.328941583633      0.226379632950
  030892  020783  020740  2  1      0.988356351852      1.000000000000      1.074003934860      3.331403017044
  030893  020783  020242  1  0     -0.057793967426      1.000000000000      0.847204029560      0.419490128756
  030894  020783  020242  2  1     -0.795036256313      1.000000000000     -2.429726600647     -1.775443315506
  030895  020783  020636  1  0     -0.459535866976      1.000000000000      0.797233998775      2.010209083557
  030896  020783  020636  2  1      0.206743478775      0.000000000000      0.533454120159      0.047486305237
  030897  020783  020136  1  0      0.931771636009      1.000000000000     -0.956404805183     -0.606063604355
  030898  020783  020136  2  1     -0.205768987536      1.000000000000     -0.467170268297     -1.819492697716
  030899  020783  020562  1  1     -1.724156498909      1.000000000000     -0.388014525175     -1.361111998558
  030900  020783  020562  2  1      0.060374148190      1.000000000000      0.799690902233      1.010699987411
  030901  020487  020652  1  0      1.035641312599      1.000000000000      0.009932837449     -4.734307765961
  030902  020487  020652  2  1     -0.995575904846      0.000000000000      1.185622692108      2.661499023438
  030903  020487  020382  1  0      2.277112245560      1.000000000000      1.836663484573      5.263361930847
  030904  020487  020382  2  1      2.212054491043      1.000000000000      1.254667162895     -1.829183697701
  030905  020487  020794  1  0      0.984621465206      0.000000000000      0.313600122929     -1.427549600601
  030906  020487  020794  2  1      0.568553209305      1.000000000000     -0.304343879223     -1.049295663834
  030907  020487  020196  1  0      2.116296291351      1.000000000000      1.495095491409      2.600244045258
  030908  020487  020196  2  1     -0.012614032254      1.000000000000     -0.490111470222     -0.396960020065
  030909  020487  020432  1  0      1.776212215424      0.000000000000      1.032860040665      1.145809650421
  030910  020487  020432  2  1      2.580040454865      1.000000000000      0.705734670162     -0.857623875141
  030911  020487  020602  1  0      1.338340282440      1.000000000000      0.689711809158     -0.081828713417
  030912  020487  020602  2  1      1.853479146957      1.000000000000      3.246581554413      1.878878831863
  030913  020487  020140  1  0      1.481919884682      0.000000000000      1.606335759163      5.433461189270
  030914  020487  020140  2  1      0.163482993841      1.000000000000      1.872590541840      2.529289960861
  030915  020487  020266  1  0      0.750122308731      1.000000000000      1.995429873466      0.337467551231
  030916  020487  020266  2  1      0.572556078434      1.000000000000      1.452913641930      1.248126626015
  030917  020487  020014  1  0      1.067113399506      1.000000000000      1.512703180313     -4.714708328247
  030918  020487  020014  2  1      1.938935756683      1.000000000000      2.589819908142      4.900737762451
  030919  020487  020780  1  0      0.613711833954      1.000000000000      0.859306454659      0.571061015129
  030920  020487  020780  2  1      0.419341832399      1.000000000000     -2.103274822235     -4.317189216614
  030921  020249  020074  1  0      0.738368868828      1.000000000000      1.259531974792      2.830214500427
  030922  020249  020074  2  1      0.801374793053      1.000000000000      0.575095772743     -6.276165962219
  030923  020249  020956  1  0      0.948812842369      1.000000000000     -0.141924276948     -1.372779011726
  030924  020249  020956  2  1     -0.073465190828      0.000000000000      0.024720884860      0.264726758003
  030925  020249  020980  1  1      1.140016794205      1.000000000000      2.531148433685      4.338348388672
  030926  020249  020980  2  1      1.979316949844      1.000000000000      3.144988775253      5.413492679596
  030927  020249  020614  1  0      1.459947109222      1.000000000000      4.277626514435      4.212157249451
  030928  020249  020614  2  1      1.583772659302      1.000000000000      2.634140729904      2.152307987213
  030929  020249  020032  1  0      0.454596072435      1.000000000000      2.022715091705      3.526056766510
  030930  020249  020032  2  1      2.495512485504      1.000000000000      3.670053958893      9.209218978882
  030931  020249  020260  1  0     -0.192972719669      0.000000000000      0.486644357443     -1.330363035202
  030932  020249  020260  2  1     -0.246991038322      1.000000000000      0.253891080618      4.553660392761
  030933  020249  020142  1  0      0.950120389462      1.000000000000      0.700629830360     -1.147340178490
  030934  020249  020142  2  1      1.230704665184      1.000000000000      1.832238078117      0.507107138634
  030935  020249  020294  1  0      2.159263134003      1.000000000000      2.734565258026      1.597437500954
  030936  020249  020294  2  1     -0.360696107149      1.000000000000     -1.253009438515      2.067734241486
  030937  020249  020892  1  0      0.654891192913      1.000000000000     -0.047587774694     -0.465506911278
  030938  020249  020892  2  1      2.010121107101      1.000000000000     -0.136637002230     -3.348497390747
  030939  020249  020932  1  0      0.826346993446      0.000000000000      0.817352175713     -1.764753937721
  030940  020249  020932  2  1      0.794371366501      0.000000000000      1.446116089821      0.898041069508
  030941  020427  020790  1  0      0.695861697197      1.000000000000      1.377385497093      0.250362634659
  030942  020427  020790  2  1      2.205135345459      1.000000000000      2.035485982895     -2.562959432602
  030943  020427  020774  1  1     -0.572246730328      0.000000000000     -0.116474278271      5.710003852844
  030944  020427  020774  2  1     -0.436843425035      0.000000000000      0.432924419641      1.024864077568
  030945  020427  020716  1  0      1.040088653564      1.000000000000      0.770191371441      5.858664035797
  030946  020427  020716  2  1      1.503218054771      1.000000000000      1.320130109787      1.325176000595
  030947  020427  020302  1  0      1.029781818390      1.000000000000      0.714267790318     -1.252202510834
  030948  020427  020302  2  1      0.486837089062      0.000000000000      1.759994983673      6.839445590973
  030949  020427  020182  1  0      1.098728179932      0.000000000000     -2.107015371323     -2.840993642807
  030950  020427  020182  2  1      1.584598064423      1.000000000000     -0.250103145838     -0.822366476059
  030951  020427  020508  1  1     -0.167460173368      0.000000000000      0.258449256420      0.642457365990
  030952  020427  020508  2  1      0.158366590738      0.000000000000     -0.369778543711     -1.487672924995
  030953  020427  020822  1  0      1.365448474884      1.000000000000      3.223849534988      3.158275604248
  030954  020427  020822  2  1     -0.180578112602      1.000000000000      0.120207063854     -1.206575632095
  030955  020427  020606  1  0      0.219110399485      1.000000000000      0.048039410263      1.941632986069
  030956  020427  020606  2  1      0.009043375030      1.000000000000     -0.684536755085     -2.900266885757
  030957  020427  020772  1  0      1.627573013306      1.000000000000      2.118451118469      5.454249382019
  030958  020427  020772  2  1      0.838887274265      1.000000000000      1.395177483559     -2.136009693146
  030959  020427  020378  1  0     -0.275055915117      1.000000000000     -1.383509874344      1.853134393692
  030960  020427  020378  2  1      0.688754796982      1.000000000000     -0.951199591160     -0.666003942490
  030961  020529  020654  1  0      0.408345609903      1.000000000000     -0.458822190762      0.432849109173
  030962  020529  020654  2  1     -0.027914484963      1.000000000000     -0.220156341791     -0.447371900082
  030963  020529  020668  1  0      0.427003115416      1.000000000000      0.202147945762     -1.218514680862
  030964  020529  020668  2  1      0.932198047638      1.000000000000     -1.071931123734     -4.512241363525
  030965  020529  020870  1  0      0.786847054958      1.000000000000     -1.144650578499     -1.042538523674
  030966  020529  020870  2  1      0.171177580953      1.000000000000     -0.158707216382      0.640917420387
  030967  020529  020468  1  0      0.137360319495      0.000000000000     -0.783030211926     -3.459193944931
  030968  020529  020468  2  1     -0.723316073418      0.000000000000     -2.064900875092     -4.288788795471
  030969  020529  020288  1  0      1.111042737961      1.000000000000     -0.140277519822      0.492496371269
  030970  020529  020288  2  1      1.240771055222      1.000000000000     -0.177029505372     -5.818646907806
  030971  020529  020742  1  0      0.549239635468      0.000000000000      1.012803673744      3.400439739227
  030972  020529  020742  2  1     -0.339938193560      0.000000000000      0.084468275309     -1.291398167610
  030973  020529  020512  1  0     -1.157416939735      0.000000000000     -1.174302101135     -3.011605262756
  030974  020529  020512  2  1     -0.290518343449      1.000000000000      1.273593783379     -1.565658211708
  030975  020529  020018  1  0      0.326492995024      1.000000000000     -1.533650159836     -1.519672870636
  030976  020529  020018  2  1      1.719511985779      1.000000000000      0.032144464552     -1.703540563583
  030977  020529  020806  1  0     -0.698593258858      1.000000000000     -1.034582257271      4.627429485321
  030978  020529  020806  2  1      1.252357363701      1.000000000000      2.076166152954      5.109581947327
  030979  020529  020138  1  0     -0.177710056305      1.000000000000     -1.568906903267      1.816884398460
  030980  020529  020138  2  1     -0.196654230356      0.000000000000     -1.547759652138     -0.698815226555
  030981  020267  020930  1  0      2.258136510849      1.000000000000      1.864999771118      2.206712245941
  030982  020267  020930  2  1      1.473295450211      1.000000000000      1.346321940422     -0.105499148369
  030983  020267  020030  1  0      1.133512377739      1.000000000000      2.178253412247      3.282154083252
  030984  020267  020030  2  1      1.246031761169      1.000000000000     -0.124544546008     -1.202661752701
  030985  020267  020368  1  1      0.667290627956      1.000000000000     -0.532787263393      0.263942122459
  030986  020267  020368  2  1     -0.174875438213      1.000000000000      1.596497297287     -0.709232568741
  030987  020267  020324  1  0     -0.398628860712      1.000000000000      2.224724292755      1.742906928062
  030988  020267  020324  2  1      1.573571681976      1.000000000000      1.781095504761      5.602721214294
  030989  020267  020194  1  0      1.615784764290      1.000000000000      2.156271934509      4.205832481384
  030990  020267  020194  2  1      1.714117646217      1.000000000000      2.535104036331      4.040556430817
  030991  020267  020738  1  0      1.266167402267      1.000000000000      0.057551153004     -1.283476114273
  030992  020267  020738  2  1      1.159604191780      1.000000000000      0.983464300632     -0.211667954922
  030993  020267  020494  1  0      2.027113437653      1.000000000000      0.908127188683     -4.278998851776
  030994  020267  020494  2  1      3.754538297653      1.000000000000      3.212205410004     -1.036979198456
  030995  020267  020406  1  0      1.261266708374      1.000000000000      2.098338842392      2.823946952820
  030996  020267  020406  2  1      1.262717843056      1.000000000000      1.553202629089      2.462738037109
  030997  020267  020610  1  0     -0.055226407945      1.000000000000      0.341387122869     -5.166838645935
  030998  020267  020610  2  1      0.210052832961      0.000000000000     -0.080012135208      1.287954926491
  030999  020267  020744  1  0      1.361682891846      1.000000000000     -0.772389054298     -2.268054485321
  031000  020267  020744  2  1      1.302605271339      1.000000000000     -0.237160861492     -0.584502339363
