# Supplementary material for: Bayesian methods for jointly estimating genomic breeding values of one continuous and one threshold trait
Source: PLoS One. 2017 Apr 14;12(4):e0175448. doi: 10.1371/journal.pone.0175448 (PMC5391971; doi:10.1371/journal.pone.0175448)
Supplement: S1 Appendix — (BZ) [file pone.0175448.s001.bz › rep1/03MTYPE.out]

  000003  030001 2 2 1 1 2 1 2 1 2 2 2 1 1 2 1 2 1 2 2 2 1 1 1 1 2 1 2 2 2 1 2 2 2 2 1 1 1 2 2 1 1 2 1 2 2 2 2 2 1 2 2 2 1 2 2 2 2 2 1 2 2 2 2 1 1 1 1 1 1 2 1 1 2 2 2 1 2 1 1 1 1 1 2 2 2 2 2 1 2 2 1 1 1 2 2 1 2 1 2 2 1 1 2 2 2 2 2 2 1 1 2 2 1 1 1 2 2 1 1 1 1 2 2 2 1 2 1 2 2 2 2 2 2 2 1 2 2 1 1 1 2 2 1 2 2 2 2 1 2 2 1 1 2 1 1 2 1 2 1 2 1 1 1 2 2 2 1 2 2 2 2 2 1 1 1 2 2 2 2 2 2 2 2 1 2 2 2 2 2 2 2 2 2 1 2 2 2 1 2 2 2 2 1 2 2 2 2 1 2 1 2 1 2 2 1 2 2 1 1 2 1 1 2 1 1 2 2 2 2 2 2 1 2 1 2 2 2 2 2 2 2 1 2 2 1 2 1 1 2 2 2 2 2 1 2 1 1 2 2 1 2 2 1 2 2 1 2 1 1 2 2 2 1 2 1 2 1 2 2 1 2 2 2 1 2 1 2 1 2 2 1 2 1 2 2 1 2 1 2 2 2 2 2 2 1 2 2 2 2 1 1 1 1 1 1 2 1 2 1 2 1 2 2 1 2 1 2 2 2 1 1 1 2 2 1 1 2 1 2 1 2 2 2 2 1 2 2 1 1 1 1 2 2 2 2 2 2 2 2 1 2 1 1 1 1 1 1 2 2 1 1 1 1 2 1 1 2 2 1 1 1 2 1 1 2 2 2 1 1 1 1 1 2 2 1 2 1 2 1 1 2 1 1 2 2 2 2 2 2 1 1 2 2 1 2 2 2 1 2 2 2 2 2 2 1 2 2 2 1 2 2 1 2 2 2 2 2 2 2 2 1 1 2 2 2 2 1 1 2 2 1 1 2 2 1 2 2 2 2 1 1 2 2 2 2 1 2 2 1 2 2 2 1 2 1 1 2 1 2 1 1 2 1 2 1 1 1 2 2 1 2 2 1 2 2 2 1 1 1 2 1 2 2 2 1 2 1 1 2 2 2 2 1 1 1 2 1 1 1 1 1 2 2 1 1 2 1 1 1 1 1 2 1 2 2 1 2 1 2 2 2 1 1 2 1 2 2 1 2 2 2 2 2 1 2 2 1 2 2 2 1 1 1 1 2 1 1 1 2 1 1 1 2 1 2 2 1 1 2 1 2 1 1 1 1 2 2 2 1 1 1 1 2 1 1 1 1 1 2 1 2 1 1 1 1 1 1 2 2 1 1 2 1 1 2 2 1 1 1 2 1 1 2 2 1 1 1 1 1 1 1 1 1 2 1 1 2 1 1 1 2 2 1 2 1 1 1 1 2 1 2 1 1 1 2 1 1 1 2 1 1 1 1 2 1 2 1 1 1 2 1 2 2 1 2 2 2 1 2 1 2 1 2 1 2 1 1 2 2 1 1 1 1 2 1 2 2 2 2 1 1 1 1 2 1 2 1 1 1 1 2 2 1 2 2 2 2 2 2 2 1 2 1 2 2 2 1 1 2 2 1 2 2 2 2 2 2 1 1 1 1 1 2 2 2 2 2 2 1 1 1 2 1 1 1 1 1 1 2 1 1 1 2 2 1 2 1 2 1 2 1 2 2 1 1 2 2 1 1 2 2 1 2 2 1 2 1 2 2 1 1 2 1 1 2 2 1 1 1 1 2 2 2 2 1 2 1 1 2 2 1 2 1 1 1 1 2 2 1 1 2 2 2 2 2 1 2 2 2 2 1 2 1 2 2 2 1 2 1 2 1 1 2 1 1 1 1 2 1 2 1 1 2 1 1 1 1 2 2 1 2 2 1 2 1 2 2 2 1 2 2 1 2 1 2 1 1 2 2 2 2 2 1 1 1 2 2 2 1 2 2 1 1 2 1 1 1 1 2 2 2 2 1 2 1 2 2 1 1 2 2 1 2 2 1 1 1 1 1 2 2 2 2 1 2 1 1 1 2 2 1 1 1 2 1 1 2 1 1 1 2 2 1 2 1 1 1 1 1 2 1 2 2 2 2 1 1 1 2 1 1 2 1 2 1 2 1 1 1 1 1 1 1 1 2 2 2 1 2 2 2 2 2 1 1 2 2 2 2 2 2 2 2 2 2 1 1 1 2 2 2 2 1 2 2 1 2 2 1 1 2 1 1 2 1 2 2 2 2 1 1 1 2 1 1 1 1 1 2 2 2 1 1 2 1 2 2 1 2 1 2 2 1 1 2 1 2 2 2 1 1 1 1 1 2 2 2 2 2 2 2 2 2 1 2 1 1 2 1 2 1 2 1 1 2 2 2 2 1 2 2 2 2 2 1 2 2 1 1 2 2 1 2 2 1 1 2 2 2 1 2 2 1 2 2 2 2 2 1 1 2 2 2 1 2 2 2 2 2 2 2 1 2 1 2 1 2 1 2 2 1 2 2 2 1 1 1 2 1 2 2 1 1 1 1 2 2 1 2 1 1 2 1 1 1 1 1 1 2 1 2 2 2 1 1 1 2 2 2 1 2 2 2 2 2 2 2 2 2 1 1 2 2 1 2 2 1 2 2 2 2 2 2 2 2 1 1 2 2 2 2 1 2 1 2 2 2 2 2 2 1 2 2 2 2 2 1 1 1 1 1 1 1 1 2 2 2 1 2 2 1 1 1 1 1 1 1 1 1 2 2 1 1 2 1 1 1 1 2 1 2 1 2 2 2 2 1 1 2 2 2 1 1 2 2 1 2 2 2 1 1 2 2 2 1 2 1 2 2 1 1 2 1 1 1 2 1 2 1 2 2 1 2 1 1 1 2 2 2 2 2 2 2 2 1 1 2 1 2 2 2 2 2 2 2 2 2 2 2 2 2 2 1 2 1 2 2 1 2 1 2 2 2 2 1 2 2 2 2 2 1 1 2 2 2 2 2 1 1 2 1 2 2 2 2 2 2 2 2 1 1 1 2 2 1 2 2 2 2 2 2 2 2 2 2 2 2 2 1 2 2 2 2 2 2 2 1 1 2 2 2 1 1 2 1 2 1 1 1 2 1 1 2 2 1 1 2 1 2 2 1 2 2 2 2 2 2 2 2 2 1 1 1 2 2 2 2 2 2 1 2 2 2 1 1 2 2 1 2 2 1 1 1 1 2 1 2 2 1 2 1 1 2 2 1 1 2 2 2 1 1 1 1 1 2 1 1 2 2 2 1 1 1 1 2 2 2 1 2 2 2 2 2 2 2 2 1 1 2 2 1 2 2 2 2 1 2 1 2 2 2 2 2 1 1 2 2 2 2 2 2 1 2 2 1 1 1 1 1 2 1 1 1 1 2 1 1 2 2 2 2 1 1 1 1 2 1 1 1 2 2 1 1 2 1 2 2 1 2 2 1 1 1 2 2 2 1 2 1 1 1 2 2 1 1 1 2 1 2 1 1 1 2 1 2 2 2 1 2 2 1 1 2 2 2 2 1 1 2 2 2 2 2 1 1 1 1 1 2 1 1 2 1 1 2 1 1 2 2 2 2 2 2 2 1 1 2 1 2 2 2 2 2 1 2 1 2 2 1 2 2 2 2 2 2 2 2 2 2 2 1 2 2 1 2 2 2 2 2 1 2 2 1 2 1 2 2 2 2 2 1 2 1 1 1 1 1 1 2 2 1 1 1 1 1 2 2 2 1 2 2 1 1 2 2 2 2 2 1 2 1 2 1 2 1 2 2 2 2 1 2 1 1 2 1 1 2 2 1 2 2 1 2 2 1 1 2 1 1 2 1 1 2 2 2 1 2 2 2 1 2 2 1 1 2 2 2 2 2 1 2 1 2 2 1 1 1 1 2 1 2 1 1 2 2 1 2 1 2 1 2 1 2 1 2 2 2 1 2 2 1 1 2 1 1 2 2 2 2 1 2 1 2 2 2 1 1 1 1 2 2 2 2 1 2 2 2 2 2 2 2 2 2 2 2 2 1 1 1 2 1 2 2 1 1 1 1 2 2 2 1 2 2 2 1 2 1 2 2 2 2 1 2 1 2 2 2 1 2 2 2 2 2 2 2 2 1 2 1 2 1 1 2 2 2 2 2 2 2 2 2 2 2 2 1 1 1 1 2 2 2 2 2 2 1 1 1 2 2 1 1 1 2 1 1 2 2 2 2 2 1 2 2 2 2 2 1 2 2 1 1 1 2 1 2 2 1 1 2 2 1 1 2 2 2 2 1 2 2 2 2 2 1 1 2 2 2 1 2 2 1 2 1 2 2 2 2 1 2 1 2 2 1 1 2 1 2 1 1 1 2 1 1 1 2 1 2 1 1 2 1 2 1 1 1 2 2 2 1 2 1 2 2 1 2 1 2 2 2 1 1 2 1 1 1 1 1 1 1 1 2 1 1 2 2 2 2 2 1 1 1 1 2 2 1 2 2 2 1 2 2 2 2 2 2 2 2 2 2 2 2 2 2 1 2 2 2 2 2 2 2 1 1 2 1 1 1 2 2 1 1 2 2 1 1 1 2 2 2 2 2 2 2 2 2 2 2 2 1 1 1 2 2 2 2 2 2 2 2 1 2 2 1 1 1 2 1 1 1 1 1 2 1 1 2 2 1 2 2 1 2 2 1 2 1 2 2 2 1 1 2 1 1 2 1 1 2 1 2 1 2 2 1 2 2 1 1 1 2 2 2 2 1 1 1 2 1 2 2 2 2 2 1 1 2 2 2 2 1 1 2 2 2 1 2 1 1 2 2 1 1 1 2 1 2 1 2 2 1 1 1 2 2 2 2 1 1 1 2 2 1 1 1 1 2 1 1 1 1 1 1 1 2 1 2 2 2 2 1 1 1 1 2 1 2 1 2 1 1 1 2 2 1 1 1 2 1 2 1 2 2 1 2 1 2 2 2 1 1 1 1 2 2 1 2 1 1 2 1 2 1 1 2 1 1 2 2 1 2 1 1 1 1 1 2 1 2 2 2 1 1 2 2 2 2 2 2 1 2 1 2 1 1 2 1 2 2 2 2 1 2 2 2 2 2 2 2 2 1 2 2 2 1 1 2 2 2 2 1 1 2 2 2 2 2 2 1 2 1 2 2 2 1 1 2 2 2 2 2 2 2 1 1 2 1 2 1 2 2 2 1 2 2 1 2 1 2 2 1 1 2 1 2 1 1 2 1 1 2 1 1 1 2 1 1 1 1 2 2 1 1 2 1 2 1 2 2 1 1 1 2 1 2 2 2 2 1 2 2 2 1 1 1 1 1 1 1 1 1 1 1 2 2 1 1 2 1 1 2 1 1 1 2 2 1 1 1 1 2 1 1 1 1 1 2 1 2 2 2 1 1 2 2 2 2 1 1 1 1 2 2 1 1 1 2 1 1 1 1 1 2 2 2 1 1 2 1 1 1 2 2 1 1 1 1 1 1 2 1 1 1 1 1 1 2 1 2 2 1 2 1 2 2 1 2 2 1 2 2 1 1 1 2 2 2 2 1 1 2 1 1 1 1 2 2 1 2 2 2 2 1 1 1 2 1 2 1 1 2 2 1 1 2 1 1 2 2 1 2 1 2 1 2 2 1 2 2 2 1 1 1 2 2 1 2 1 1 2 2 2 2 2 2 1 2 1 1 2 2 2 2 2 2 2 2 1 2 1 2 2 1 2 2 1 1 2 2 2 1 2 1 2 1 2 2 1 2 1 2 1 1 1 1 2 2 2 2 2 2 1 1 1 1 2 1 1 1 2 1 1 2 2 1 2 1 1 1 1 1 2 1 2 2 2 1 2 1 2 2 1 2 1 2 2 2 2 2 2 2 2 2 2 2 2 1 2 2 2 2 1 2 1 1 2 2 2 2 2 2 2 2 2 2 1 2 2 2 2 2 2 2 1 2 1 2 1 2 2 2 2 2 2 2 2 2 1 1 2 1 1 1 1 2 1 1 1 1 1 1 2 1 1 2 2 1 1 1 1 1 1 1 2 1 1 1 2 1 1 2 2 1 1 2 1 2 1 1 2 2 2 2 1 2 2 2 2 2 1 2 2 1 2 2 2 2 1 2 1 2 2 2 2 1 1 1 2 1 2 2 2 2 2 1 1 2 1 1 2 2 1 2 1 1 1 2 2 1 1 2 2 1 2 2 1 1 2 2 1 1 2 2 1 2 1 2 2 1 2 1 2 1 2 2 1 2 1 2 2 1 1 1 2 1 2 2 2 1 1 1 1 2 2 2 2 2 2 2 1 1 1 2 1 1 2 2 1 1 1 1 2 2 1 2 2 1 1 2 2 1 2 2 2 1 1 2 2 2 2 2 2 2 2 2 2 2 1 1 2 1 1 1 2 2 2 1 2 2 2 1 1 2 1 2 2 1 1 1 2 2 2 2 1 2 2 1 1 2 2 2 2 2 2 2 2 2 1 1 2 2 1 2 2 1 2 1 1 1 2 2 1 2 1 2 2 2 1 1 2 1 1 2 2 2 1 1 2 2 2 2 2 2 1 1 2 2 2 2 2 2 2 1 2 2 2 2 2 2 1 2 2 2 1 2 1 2 2 2 2 2 2 2 2 2 2 2 2 1 2 2 2 2 2 2 2 2 2 2 2 2 2 2 2 1 2 1 2 2 2 2 2 1 1 2 2 2 1 1 1 1 1 1 1 1 1 1 2 1 1 2 2 2 1 1 2 2 1 2 2 2 2 1 2 2 2 1 2 2 2 2 2 2 1 1 2 1 1 1 1 1 1 1 2 2 2 1 1 2 2 2 1 2 1 2 1 2 2 2 1 2 2 2 2 2 2 2 1 2 2 1 1 2 1 1 1 2 2 2 1 2 2 2 2 1 1 1 1 1 1 1 1 2 1 1 2 2 2 1 2 2 2 2 2 1 1 1 1 2 1 1 2 2 1 2 1 1 1 2 1 1 2 1 1 2 2 2 2 1 1 2 1 1 1 2 1 2 2 1 1 1 1 1 1 2 2 1 2 1 2 1 2 2 2 2 1 1 1 2 2 2 2 1 2 2 2 2 1 2 2 1 1 2 2 2 2 2 2 2 2 1 1 2 2 1 2 2 2 2 2 1 2 2 1 2 2 1 2 2 1 2 2 2 1 2 2 2 1 2 2 2 2 2 2 2 2 1 2 2 2 2 1 2 2 2 2 2 1 1 2 2 2 1 2 2 2 2 2 1 1 2 2 2 1 2 2 2 2 1 1 2 2 2 2 2 1 1 1 2 1 1 2 1 1 1 2 1 2 2 2 1 1 1 2 1 2 2 1 2 2 1 1 2 2 2 1 2 2 2 2 1 1 1 2 2 1 1 1 1 1 2 2 2 1 1 2 1 2 2 2 1 1 1 1 1 1 2 1 2 1 2 2 2 2 2 1 2 2 2 2 2 2 1 1 1 2 2 2 1 2 2 1 2 2 1 1 1 1 1 1 2 1 2 2 2 2 2 1 1 2 2 2 1 2 2 2 2 2 1 2 2 2 1 2 2 2 2 1 2 1 1 1 1 2 2 2 1 1 1 1 2 2 1 2 1 1 2 2 2 1 2 2 1 1 1 2 2 2 2 1 2 1 2 2 1 2 2 2 2 2 2 2 2 2 1 2 2 1 2 2 2 1 2 1 1 2 1 2 1 2 2 2 1 2 2 2 2 1 2 2 2 1 2 2 1 2 1 1 1 2 2 2 1 2 2 1 1 2 1 2 1 2 2 2 2 2 2 2 2 1 1 2 2 2 2 2 2 2 2 1 2 1 1 2 2 2 2 2 2 1 2 1 2 1 1 2 1 2 2 1 1 1 2 2 2 2 2 1 2 1 1 1 1 2 1 1 1 2 1 1 2 1 1 2 1 1 1 1 1 1 2 2 2 1 2 1 2 2 2 1 1 1 2 2 1 1 1 1 2 1 1 2 2 2 2 2 1 2 1 1 1 1 1 1 2 1 2 1 1 1 1 1 2 1 2 2 2 2 1 2 2 1 2 2 2 1 1 1 2 2 1 2 1 1 2 1 2 2 2 2 1 1 2 2 2 1 2 2 2 2 2 1 1 2 1 2 2 2 2 2 1 2 1 1 2 1 1 1 1 1 2 1 1 2 1 1 1 1 2 1 2 1 1 1 1 2 1 1 1 1 1 1 1 2 1 2 2 2 2 1 2 1 1 1 1 2 1 2 2 1 2 2 1 1 2 1 2 1 1 2 2 2 2 1 2 2 1 1 1 1 1 1 1 2 1 1 2 2 2 2 2 2 1 1 1 2 1 2 2 1 2 2 2 2 2 1 2 1 1 1 2 1 2 1 2 2 2 2 2 2 1 2 1 1 1 2 2 1 1 2 1 2 2 1 2 2 1 1 2 1 2 2 2 2 2 2 2 2 2 2 2 1 2 2 1 2 1 1 1 2 2 1 2 2 2 2 2 2 1 2 1 1 2 1 2 1 1 1 1 2 1 2 1 2 2 1 1 1 1 2 1 2 2 1 2 2 1 1 1 2 1 2 1 2 1 2 1 1 2 2 1 1 1 1 1 2 1 1 1 2 2 2 2 1 1 1 2 1 2 2 2 2 1 1 1 2 1 2 1 1 2 2 2 1 2 1 1 2 2 2 1 2 1 2 1 1 2 1 2 2 1 2 1 1 1 2 1 2 2 1 1 2 2 2 1 1 1 2 2 1 2 2 2 1 2 2 1 2 2 1 1 1 2 1 1 1 2 1 1 1 1 1 2 1 1 2 1 2 1 2 2 2 2 2 2 1 1 1 1 1 1 1 2 2 2 1 1 1 1 1 2 2 1 1 1 1 1 2 1 2 1 1 2 2 1 1 2 1 1 1 1 1 2 2 1 1 1 2 1 2 2 2 1 2 1 1 2 1 1 1 2 2 1 2 1 2 1 2 1 2 2 2 1 1 1 2 1 1 2 2 1 1 1 1 1 1 2 2 1 2 2 2 2 2 2 2 2 2 1 1 2 1 1 1 1 1 2 2 1 1 2 2 2 2 2 1 2 1 2 2 1 1 2 1 2 2 2 1 2 1 2 2 1 1 2 2 1 1 1 1 2 2 1 1 1 1 1 1 2 2 1 2 1 1 2 2 1 2 2 2 2 2 1 1 2 2 1 2 1 1 1 1 1 1 1 2 2 2 1 1 1 2 2 2 2 2 1 1 1 1 2 2 2 1 1 1 1 2 2 2 2 2 1 2 2 2 2 1 2 1 2 2 2 2 2 2 1 2 2 2 1 2 1 1 2 2 2 1 1 2 2 2 2 2 2 1 1 1 2 1 2 1 1 1 1 2 2 1 1 1 1 2 1 2 2 1 1 2 2 2 2 1 2 2 2 2 1 2 2 2 2 1 2 2 2 1 1 2 2 2 2 2 1 2 2 1 2 2 2 2 2 2 2 2 2 1 1 1 1 2 2 1 2 1 2 2 2 2 1 2 2 1 2 2 1 2 2 2 2 2 2 1 1 2 2 2 2 1 2 1 1 2 2 2 1 1 2 2 2 2 2 1 1 2 2 2 2 2 2 1 2 1 1 1 2 1 2 2 1 1 2 1 2 2 1 2 1 2 2 2 1 1 2 2 1 1 2 2 2 1 2 2 2 2 2 1 2 2 2 2 1 1 1 1 2 2 1 1 2 1 1 1 1 2 2 2 2 2 2 2 1 2 2 1 2 2 2 2 2 1 1 2 2 1 1 2 1 1 2 1 2 2 2 2 2 2 2 1 2 1 2 1 2 2 1 1 2 1 1 2 2 2 2 1 2 2 2 2 1 2 2 2 2 2 2 2 1 2 1 1 1 2 2 1 2 1 1 2 1 1 2 2 2 1 2 1 1 1 2 1 2 2 1 1 1 1 1 2 2 1 1 1 1 2 2 2 1 2 2 1 2 1 1 2 2 2 1 2 1 1 1 2 1 1 1 2 2 1 1 1 2 2 2 1 1 1 2 1 2 1 1 2 2 1 1 1 1 1 1 1 1 1 1 1 2 2 1 1 1 1 1 1 1 2 2 1 1 1 2 1 2 2 1 2 1 2 2 2 1 2 2 2 2 2 2 1 2 1 1 2 1 2 1 2 2 2 2 1 1 1 2 1 1 1 2 2 2 1 2 2 2 2 2 2 2 1 2 2 1 1 2 1 2 1 2 1 2 2 2 2 1 2 1 1 2 2 1 1 2 2 2 1 1 1 2 2 2 2 2 2 2 1 2 2 2 1 2 1 1 2 1 2 1 2 1 2 2 2 2 2 2 2 1 1 1 1 2 2 2 2 1 2 2 2 1 1 2 2 2 1 1 2 1 1 2 1 1 1 2 1 2 1 1 2 2 2 1 1 1 2 1 2 1 1 2 2 2 1 1 1 1 1 1 1 2 1 1 1 2 1 1 1 1 2 1 2 2 2 1 1 2 1 2 1 2 1 1 1 1 2 1 1 1 1 2 1 1 1 1 1 1 2 1 1 1 1 1 1 1 2 1 1 1 1 1 2 2 2 1 2 1 2 1 1 1 2 2 2 1 1 1 1 1 2 1 2 2 1 2 2 2 1 2 2 2 1 2 2 1 2 2 1 2 1 1 1 1 1 1 2 2 2 2 1 2 2 1 1 1 2 2 2 1 2 2 2 2 2 1 2 2 2 2 1 1 2 1 2 2 1 1 1 1 2 2 2 1 2 2 1 2 1 2 2 2 1 1 1 2 2 2 1 2 2 2 1 2 1 2 2 2 2 2 1 1 2 1 2 1 1 2 2 2 2 2 2 2 2 2 1 1 1 2 1 2 1 1 2 1 2 2 2 2 1 1 1 1 1 1 2 1 1 1 2 1 2 1 1 1 2 2 2 1 1 2 1 2 2 1 1 2 1 2 2 1 2 2 1 1 2 2 2 2 2 2 2 2 2 1 2 1 2 1 2 2 2 2 2 1 2 1 2 1 2 2 2 1 2 2 2 1 2 1 1 2 2 2 2 2 1 1 2 1 2 1 2 2 2 2 1 1 1 2 1 1 2 2 1 1 1 2 1 1 2 1 2 1 1 2 1 1 1 2 1 1 1 1 2 2 1 2 1 2 2 2 1 2 2 1 1 2 1 1 2 1 2 2 2 1 2 2 1 1 2 2 1 1 1 2 2 2 1 2 1 1 1 1 1 2 1 1 1 1 2 2 2 2 1 1 1 1 2 1 2 1 2 1 1 1 1 2 1 2 2 1 2 1 1 2 2 2 2 2 2 2 2 1 2 2 1 2 2 2 2 1 2 1 1 1 2 2 1 2 2 2 2 1 2 2 1 2 1 2 1 2 2 1 2 2 1 2 2 1 2 2 1 2 2 2 1 1 1 2 2 2 1 2 2 2 2 1 2 1 2 2 1 1 1 2 1 2 1 1 2 2 2 2 2 2 2 2 2 1 1 2 1 1 1 1 1 2 2 1 1 1 1 2 2 1 2 2 2 1 2 2 2 2 2 2 2 2 2 1 1 2 2 1 1 1 2 1 1 2 2 2 2 2 2 1 2 1 2 1 1 2 2 2 2 2 2 2 2 1 2 2 1 2 2 2 1 2 1 2 2 2 2 1 2 2 2 2 1 2 2 2 2 2 2 2 2 1 2 1 1 1 2 1 2 2 2 1 2 2 2 1 2 1 2 2 1 1 2 1 1 2 2 2 2 2 2 2 2 2 1 1 2 1 1 1 2 1 1 1 1 1 1 1 1 2 1 1 1 1 2 1 1 2 1 2 1 2 2 2 2 1 2 2 2 2 1 1 2 1 1 2 1 1 1 1 1 1 1 1 2 1 2 1 2 1 1 2 1 2 1 1 2 2 1 2 2 2 2 2 2 2 1 1 2 1 2 2 2 2 2 2 1 1 1 1 1 1 2 2 2 1 1 2 1 1 2 1 1 1 1 1 1 1 1 2 1 2 2 2 2 2 2 2 1 2 1 1 2 1 2 2 1 1 1 1 2 1 1 1 1 2 2 2 2 2 2 1 2 1 2 2 1 1 2 2 2 2 2 2 2 2 1 2 2 2 2 2 1 2 2 1 2 1 2 2 1 1 2 2 1 1 2 2 1 1 2 2 2 2 1 1 1 1 1 2 2 2 2 2 1 2 1 2 2 2 1 2 1 1 2 1 1 2 2 2 1 1 1 1 2 1 2 1 2 2 2 2 2 2 2 1 1 2 2 1 1 1 2 1 1 1 2 1 1 1 1 1 2 1 1 2 1 2 1 1 1 2 2 1 2 1 2 2 2 1 2 2 2 2 2 2 1 1 1 2 2 2 2 1 2 2 1 2 1 2 2 2 1 1 2 2 2 1 1 2 1 1 2 1 2 2 2 2 1 1 1 2 1 1 1 2 2 1 1 2 1 1 2 2 1 1 2 2 1 2 2 2 1 2 2 2 2 1 2 2 2 1 1 1 1 2 1 1 2 1 1 1 2 2 2 2 2 2 2 2 2 2 2 2 1 2 2 1 2 2 2 1 2 1 2 2 2 1 1 2 1 2 2 1 1 1 2 2 1 2 1 2 2 2 2 2 2 2 1 2 2 1 1 1 2 2 2 1 1 2 2 1 2 1 1 2 1 1 2 1 1 1 1 1 2 2 1 1 2 2 1 2 2 2 2 2 2 2 2 2 2 2 2 1 2 1 2 2 2 2 2 2 2 1 1 2 2 2 1 2 1 2 2 1 1 1 2 1 2 2 2 1 2 2 1 1 2 2 2 1 2 2 2 2 1 2 2 1 2 2 2 1 2 1 1 2 2 1 2 2 1 1 1 1 1 1 2 2 1 2 2 2 1 2 1 1 1 2 2 2 2 2 2 2 2 1 2 2 1 2 2 1 1 1 1 1 2 2 1 2 2 2 2 2 2 1 1 2 2 1 2 2 1 1 2 2 2 1 2 1 2 1 1 2 2 1 1 2 2 1 2 2 2 1 2 1 1 1 1 1 2 1 1 1 2 1 1 2 1 2 2 2 2 1 2 1 1 2 2 1 2 2 1 1 2 1 2 1 1 1 2 2 2 2 2 2 1 1 2 2 2 2 1 2 2 2 2 1 2 2 1 2 2 2 2 1 2 2 1 2 2 2 2 1 1 2 2 1 1 2 2 2 2 2 1 2 1 1 2 2 1 2 1 1 2 2 2 2 2 1 1 1 2 2 1 1 2 2 1 2 2 1 2 1 1 1 2 1 1 1 1 1 2 1 1 1 1 2 2 2 2 2 2 2 1 2 1 2 2 2 1 2 1 2 1 2 2 2 2 2 2 2 1 1 2 1 2 2 1 1 1 2 1 1 2 1 1 2 2 1 1 2 1 1 2 1 1 1 2 1 1 1 1 2 2 2 2 2 2 1 2 2 2 2 2 1 2 2 2 2 2 2 1 1 2 2 2 2 1 1 1 2 2 2 2 1 2 2 2 2 1 2 1 2 2 2 2 1 2 2 2 2 2 2 2 2 2 2 2 2 1 1 1 2 1 1 1 1 1 1 1 1 2 2 2 1 2 2 2 1 2 1 2 1 1 1 2 2 1 2 1 2 2 1 1 1 2 1 1 1 1 1 1 1 1 1 1 2 1 2 2 2 2 1 2 2 1 2 2 1 2 2 2 2 2 2 2 2 1 2 2 1 2 1 2 2 2 1 2 2 2 2 2 1 2 2 2 2 2 1 1 1 1 2 2 1 2 1 2 2 2 2 1 2 2 2 2 1 2 1 2 1 1 2 2 2 2 2 1 2 1 1 2 2 1 2 1 1 2 1 1 2 1 2 1 1 1 2 2 2 1 1 2 2 1 2 1 2 2 2 2 2 1 1 1 2 2 2 1 2 2 2 2 2 1 1 2 1 1 1 1 2 2 2 2 2 2 2 2 2 2 1 2 2 2 2 2 2 2 1 2 2 1 2 1 1 1 2 2 1 1 1 1 2 2 2 2 1 1 1 2 2 1 2 2 1 2 1 2 2 2 2 2 1 2 2 1 1 1 1 2 2 2 1 1 1 2 2 2 2 1 1 1 2 1 2 2 2 1 2 2 1 1 2 1 1 2 2 2 2 2 1 2 2 2 2 2 2 2 2 1 2 1 1 2 1 2 2 1 1 2 2 2 2 2 1 1 1 2 1 1 1 1 2 1 2 2 2 1 2 2 1 1 2 1 1 1 1 2 2 2 2 2 1 1 1 1 1 2 2 2 2 2 2 2 2 1 2 1 2 2 2 1 2 1 1 2 2 1 2 1 2 1 1 2 2 1 2 2 2 2 2 2 1 2 2 2 2 1 2 1 2 1 1 1 1 2 1 2 2 2 2 1 2 2 2 1 2 2 2 2 1 2 2 2 2 1 1 2 2 2 2 1 2 2 1 1 2 1 2 1 1 1 2 2 1 2 2 2 1 1 2 1 2 1 2 2 2 1 2 2 1 2 2 2 2 1 2 1 2 1 1 1 2 2 2 2 2 2 1 1 2 1 1 1 2 2 1 1 2 2 2 1 2 1 1 1 2 2 2 1 2 2 1 1 1 1 1 1 2 2 2 2 2 1 1 1 1 1 1 2 2 1 1 2 1 1 2 2 1 2 1 1 1 1 2 2 2 2 2 2 1 2 1 2 1 1 1 2 2 2 1 1 1 2 1 1 1 1 1 1 1 2 2 2 2 1 2 1 1 1 1 2 2 1 1 1 1 1 2 2 1 2 2 1 2 1 2 1 2 2 1 2 2 2 1 2 2 2 2 2 1 2 2 2 1 2 1 1 1 1 1 1 1 2 1 2 2 2 1 2 1 2 1 1 2 1 1 1 2 2 2 1 1 2 1 2 1 2 2 1 1 2 1 2 2 1 1 2 2 2 2 2 2 2 2 2 2 1 2 2 1 1 1 2 1 1 2 1 1 1 2 2 2 2 2 1 1 1 2 2 1 2 2 2 1 2 2 2 2 2 2 2 1 2 1 1 1 2 2 1 2 1 2 1 2 1 1 2 1 1 1 1 2 2 2 2 1 1 2 2 1 1 1 2 2 2 1 2 1 2 1 1 1 1 1 2 1 2 1 1 2 1 1 1 2 2 2 2 2 2 2 2 2 2 2 2 1 1 1 1 2 2 1 1 1 1 2 1 2 2 1 2 2 2 2 2 2 2 2 1 1 1 1 2 1 2 1 1 1 2 2 1 1 2 2 2 2 2 2 2 2 2 2 1 2 2 2 2 2 2 2 1 2 1 2 1 1 2 2 1 1 2 2 2 1 1 1 2 2 2 1 2 1 2 1 2 2 2 2 2 2 1 2 2 2 2 1 1 1 2 2 2 2 2 2 2 2 2 2 1 1 1 2 2 2 2 2 1 2 2 2 2 2 1 1 2 1 2 2 2 1 2 1 2 2 2 1 2 1 2 2 1 2 2 2 1 1 2 2 2 2 1 2 2 2 2 1 2 1 1 2 2 2 2 2 2 1 1 2 1 1 2 2 2 1 2 1 1 2 1 1 2 2 2 1 2 2 1 1 2 1 1 2 1 1 2 1 1 2 1 2 2 1 1 1 1 2 2 1 1 2 2 1 1 1 1 1 2 2 1 2 1 2 2 1 2 2 2 1 1 2 2 2 2 2 2 2 2 1 2 2 2 2 1 1 2 2 1 1 1 1 2 2 1 1 2 1 1 2 2 1 1 2 2 1 1 2 1 2 2 2 2 1 1 1 1 2 2 2 2 2 2 2 2 1 2 2 2 1 2 1 1 1 2 2 1 2 1 1 2 2 1 1 1 1 2 1 2 1 1 2 2 2 1 2 2 2 1 1 2 2 2 1 1 1 1 2 1 1 1 1 1 1 1 2 2 1 2 1 2 2 2 2 1 1 1 2 2 1 1 2 1 2 1 2 2 1 2 1 2 1 2 1 1 1 1 1 2 1 1 2 1 1 2 1 2 2 1 1 1 1 2 2 1 2 2 2 2 2 2 2 2 2 2 2 1 1 2 1 1 1 2 2 2 1 1 2 1 2 1 1 2 1 2 1 2 2 1 2 2 1 1 2 2 2 1 2 2 1 1 2 2 2 2 1 2 2 2 2 1 2 1 2 2 2 2 1 1 2 1 2 1 2 1 1 1 2 1 2 1 1 1 1 1 2 2 1 1 1 2 1 1 2 1 2 1 2 2 1 2 2 1 1 1 1 1 1 2 2 1 2 2 2 1 2 2 2 1 2 1 1 2 2 2 1 1 1 2 2 1 1 1 1 2 1 2 2 1 2 2 1 1 1 2 1 1 2 1 2 1 1 2 2 2 1 1 2 1 2 1 2 2 2 2 1 1 1 1 2 2 1 1 1 2 2 2 1 1 1 2 1 1 2 1 1 1 1 2 1 2 1 2 2 1 2 2 2 1 2 2 2 1 1 1 2 1 1 1 1 1 2 1 2 1 1 2 2 2 1 1 1 1 2 2 2 2 1 2 1 2 1 1 2 1 2 2 2 1 1 2 1 2 1 2 1 1 2 2 1 2 2 1 1 1 1 1 2 2 2 1 1 1 1 1 2 2 2 1 2 1 2 1 1 2 1 1 1 2 1 2 1 2 1 1 1 1 1 2 2 1 1 1 1 2 2 1 2 2 2 1 1 2 2 1 2 2 1 2 2 1 2 1 2 1 2 2 1 1 1 1 2 2 1 1 1 2 1 1 2 1 2 1 2 1 2 1 2 2 2 2 2 1 1 2 1 1 1 1 1 2 1 2 1 1 1 1 2 2 2 2 1 2 1 2 2 2 1 2 1 1 1 1 2 2 2 2 1 2 2 2 2 1 1 1 2 2 1 2 1 2 2 1 1 1 2 1 2 2 2 2 2 1 2 2 2 2 2 2 2 2 2 1 2 2 2 2 1 1 2 2 1 1 1 2 1 2 2 2 2 2 2 2 2 2 2 1 2 2 2 1 2 2 2 1 1 2 2 2 2 1 1 1 1 1 1 2 2 2 2 1 2 2 2 1 1 2 1 2 2 2 1 1 1 1 1 2 2 2 2 1 1 2 1 1 1 2 2 1 2 2 2 2 2 1 1 1 1 1 2 1 1 1 1 1 1 2 1 2 1 1 1 2 1 2 2 2 1 2 2 1 2 1 2 1 2 2 2 1 2 2 1 2 2 2 2 1 1 1 1 1 2 1 2 2 2 1 2 1 2 1 1 2 1 2 2 1 1 2 2 1 1 1 1 2 1 1 1 2 2 1 2 1 1 1 2 1 1 1 2 2 1 2 2 2 2 2 2 2 2 1 2 2 2 2 2 2 2 1 2 2 2 2 1 1 2 2 2 2 1 2 1 2 1 2 2 2 2 1 2 2 2 2 2 2 2 2 1 1 1 2 1 2 2 2 2 2 1 2 1 1 2 2 2 2 1 2 1 1 2 2 1 1 1 2 1 1 2 2 2 1 1 1 1 2 1 2 2 1 1 1 1 1 1 2 2 1 1 1 2 2 1 2 2 1 2 1 2 2 2 2 1 2 1 1 1 1 2 2 1 1 2 2 2 2 2 2 2 2 2 2 2 1 2 2 1 1 2 2 1 1 2 2 1 2 1 1 1 1 1 1 1 1 1 1 2 1 1 1 1 1 2 2 1 1 1 1 2 2 1 2 1 1 1 1 1 1 1 1 1 1 1 1 1 1 2 2 1 2 1 1 1 2 1 1 1 1 1 2 1 1 2 2 1 2 2 2 1 1 2 2 2 1 1 2 1 1 2 1 2 2 1 1 1 1 1 1 1 2 1 1 2 1 1 1 2 1 2 1 2 1 1 1 1 1 2 2 1 1 1 2 1 2 1 2 2 1 1 1 1 1 2 1 2 1 2 2 2 1 1 2 2 1 1 2 2 2 1 1 1 2 1 1 2 2 1 1 1 1 1 2 1 1 2 1 1 1 2 2 2 2 1 1 1 1 1 1 2 2 1 1 1 1 2 1 2 2 2 1 2 1 1 2 1 1 2 2 2 1 2 2 2 2 2 2 2 2 1 2 1 2 2 1 1 1 2 2 2 2 2 1 2 1 2 1 2 2 2 2 2 2 2 2 1 2 1 1 2 2 2 2 2 1 2 2 1 2 2 2 1 1 1 2 2 2 2 2 1 2 2 2 2 2 1 1 2 1 1 1 1 1 2 2 1 1 1 1 2 1 2 2 1 1 1 1 2 2 1 1 2 1 1 2 2 2 2 2 2 2 1 2 2 2 2 1 2 1 1 2 2 1 2 1 1 2 1 1 2 1 1 1 1 2 1 2 2 1 1 1 2 2 1 2 1 1 1 1 2 2 1 2 1 2 1 2 1 2 2 2 2 1 2 2 2 2 2 2 2 2 2 2 2 2 1 2 1 2 2 2 1 2 2 2 1 2 1 2 1 2 2 2 2 2 2 1 2 1 2 2 2 2 1 2 2 2 2 1 1 2 1 2 2 2 2 2 1 2 2 2 2 2 2 2 2 2 2 2 2 1 1 1 1 2 1 2 1 2 1 2 1 1 1 1 2 1 1 1 1 2 1 1 1 2 1 1 1 2 2 1 2 1 2 1 2 1 2 1 1 1 2 2 1 2 1 1 1 2 1 1 2 1 1 1 2 1 1 2 2 2 1 1 2 2 1 1 1 2 1 1 2 1 2 1 1 2 2 2 2 1 2 2 2 1 1 1 1 2 1 1 2 1 2 2 2 2 1 1 1 2 1 1 1 2 1 2 2 1 1 1 1 1 2 1 2 2 2 1 2 1 1 1 2 1 2 2 2 1 2 2 2 1 1 1 2 2 1 1 2 1 2 2 1 1 1 1 2 1 1 2 2 2 2 2 1 2 1 2 2 2 1 2 2 1 2 1 1 2 2 2 2 2 1 2 2 2 1 2 2 2 2 2 1 2 2 2 2 2 2 2 1 1 1 1 1 2 1 1 1 1 2 2 1 1 1 1 1 1 1 1 1 2 1 2 2 1 2 2 2 2 1 1 1 1 1 2 1 1 1 2 2 1 2 2 1 1 2 1 2 2 1 2 1 1 2 2 1 1 2 2 1 1 1 2 2 1 1 1 2 2 2 2 2 2 1 2 2 1 1 1 2 1 1 1 2 1 1 1 2 2 1 1 2 1 1 2 1 1 1 1 1 1 1 1 1 1 2 1 2 1 2 1 1 1 2 2 2 2 2 2 1 2 1 1 1 2 2 1 2 1 1 1 1 1 2 2 2 1 2 1 2 2 1 2 1 2 2 2 1 2 1 1 1 2 1 1 2 1 1 2 2 2 1 2 1 1 1 2 2 1 1 1 2 1 1 1 2 1 1 2 2 2 2 2 1 1 2 1 1 2 1 1 2 1 1 1 1 1 1 1 2 1 1 2 1 2 1 1 2 2 2 2 2 1 1 2 2 2 1 1 2 2 2 2 1 2 1 2 1 2 2 2 1 2 2 2 2 2 1 1 1 1 1 1 1 2 2 2 1 2 1 1 1 1 1 2 2 1 1 2 1 2 2 2 1 1 2 2 2 2 1 1 2 1 2 1 1 2 2 1 2 2 2 2 1 2 2 1 2 1 2 1 1 2 2 1 1 1 1 2 2 2 1 1 1 2 1 2 1 1 2 1 2 1 2 1 1 1 1 2 1 2 2 2 2 2 1 1 2 2 1 1 2 1 1 1 2 1 1 1 1 1 2 2 2 2 2 1 2 2 1 2 1 1 2 1 1 1 2 2 2 1 2 1 2 1 1 1 2 1 2 1 1 1 2 1 2 1 2 1 2 2 2 2 2 1 2 2 2 1 1 2 2 1 1 1 1 2 2 2 1 2 2 2 2 2 1 2 1 1 1 2 1 1 1 1 1 1 1 2 1 2 1 2 2 1 2 2 2 2 2 2 1 2 2 1 2 2 2 2 2 2 1 2 2 2 1 2 1 2 1 2 1 1 2 2 1 1 1 1 1 2 2 1 1 2 2 1 2 2 1 2 1 2 2 1 1 1 2 1 2 2 2 2 1 1 1 1 1 2 2 2 2 2 1 1 1 1 1 1 1 1 2 1 1 2 2 1 1 1 1 2 1 2 2 2 2 1 2 2 2 2 2 2 1 1 1 1 2 1 2 2 2 2 2 2 2 2 1 1 2 1 1 2 2 1 1 2 1 1 2 1 2 1 2 1 2 1 2 2 1 2 2 2 2 1 2 1 1 1 1 2 1 2 1 2 2 1 2 1 1 1 1 1 1 1 1 2 1 2 1 1 2 1 2 1 2 2 1 1 1 1 2 1 2 1 2 1 2 1 2 1 1 2 1 1 1 1 1 1 1 1 1 1 2 1 2 2 2 1 1 1 1 1 1 2 1 1 1 1 1 1 1 2 1 2 1 2 1 2 2 1 1 1 1 1 1 1 2 2 2 1 1 2 2 2 2 1 2 1 1 1 2 1 1 2 1 1 2 2 1 1 2 1 1 1 1 1 2 1 2 1 2 1 2 2 2 2 1 1 1 2 2 2 1 2 1 2 1 1 2 2 2 1 1 2 1 1 2 2 2 2 2 2 1 2 2 2 2 2 1 1 1 1 2 2 2 2 1 1 1 2 2 1 1 1 1 1 2 2 1 1 2 1 1 1 1 2 1 1 2 1 2 1 2 2 1 2 1 2 2 2 1 1 2 1 1 1 1 2 2 2 2 2 2 2 2 1 2 2 2 1 1 2 2 2 2 2 1 1 2 1 2 2 1 1 2 2 1 2 2 1 1 1 1 2 2 2 1 2 1 1 2 1 1 1 1 1 2 2 1 2 1 1 2 2 2 2 2 2 2 2 2 2 2 2 2 2 2 2 2 2 2 2 2 1 2 2 2 1 2 2 2 1 2 1 2 2 2 1 2 2 1 1 2 1 2 2 1 1 1 2 2 1 2 1 2 2 2 2 2 2 2 2 2 2 2 1 1 2 2 1 2 1 2 1 2 2 2 2 1 2 2 1 2 2 1 1 2 1 1 2 2 1 1 2 2 1 1 1 1 1 2 1 1 2 1 2 2 2 2 1 2 2 2 2 2 2 2 1 2 2 2 2 2 2 2 2 1 1 1 2 1 1 1 1 1 2 1 1 1 1 2 2 1 2 2 2 1 2 2 2 2 2 2 2 2 2 2 2 2 1 2 2 2 2 2 2 1 2 2 2 1 2 2 2 2 2 2 2 2 2 2 2 2 2 1 2 2 1 2 2 1 1 1 2 2 1 2 2 2 2 1 2 2 2 2 2 2 2 2 2 2 2 1 1 1 1 2 1 2 2 2 2 2 2 2 1 2 1 2 1 2 2 2 2 2 1 1 2 2 2 2 2 2 1 2 2 2 2 2 2 2 2 2 2 2 1 2 1 1 1 2 2 2 1 1 2 2 2 1 2 2 2 2 1 2 2 2 1 2 1 1 2 2 1 1 1 1 2 1 2 2 2 1 1 2 2 2 1 1 1 1 2 2 1 1 2 2 2 1 2 2 2 1 1 1 2 2 2 2 1 1 2 1 2 2 2 2 1 1 2 2 1 1 1 2 2 2 1 2 2 2 2 2 2 2 2 2 2 2 2 2 2 2 2 2 2 1 1 2 2 2 1 2 2 2 2 2 1 2 2 2 2 1 2 2 2 1 1 1 1 2 1 2 1 1 2 2 2 1 2 2 2 1 1 2 1 2 2 2 1 1 1 2 2 1 2 1 1 1 2 2 1 2 2 1 1 1 2 2 2 1 2 2 1 2 2 2 2 2 1 1 1 1 1 2 1 1 2 2 1 2 1 2 2 2 2 1 2 1 1 2 2 1 1 1 1 2 2 1 1 2 1 2 2 1 2 1 2 1 1 2 1 1 1 2 2 1 1 1 2 2 2 1 1 1 2 1 1 1 2 2 1 1 1 1 2 2 1 2 1 1 2 1 2 1 1 1 1 1 1 1 2 1 1 2 2 2 1 1 2 2 2 1 2 2 2 1 1 2 2 1 2 2 1 1 2 1 2 1 1 2 1 2 2 1 2 1 2 1 2 1 2 2 1 2 1 1 2 2 2 2 2 1 2 2 1 2 2 1 2 2 2 2 2 2 2 1 2 2 2 1 1 1 1 2 1 2 2 2 2 2 2 2 2 2 2 2 1 1 2 2 2 2 2 1 2 2 1 2 1 2 2 2 1 2 2 1 1 2 2 2 1 1 2 2 1 2 2 2 2 2 1 1 2 2 1 2 2 1 1 1 2 2 1 2 1 1 2 1 2 2 1 2 2 2 2 2 1 2 1 2 1 2 2 2 1 2 2 2 1 2 2 2 2 2 1 2 2 1 1 2 2 2 2 1 2 1 2 1 1 2 1 2 1 2 1 2 1 1 1 1 1 1 2 2 1 1 2 2 2 2 2 2 2 2 2 2 1 2 2 1 1 2 2 2 2 1 2 2 2 1 2 2 2 2 1 2 2 2 2 2 2
  000003  030001 2 2 1 1 1 1 1 2 2 2 2 1 2 1 1 1 1 1 1 1 1 1 2 2 1 2 2 2 1 2 1 2 1 1 1 1 2 2 2 2 1 1 2 2 1 2 2 1 2 1 2 1 2 1 2 2 2 2 1 2 2 2 2 2 2 1 2 1 1 2 1 1 2 2 2 2 2 2 1 2 2 2 2 1 1 1 1 2 1 1 1 1 2 1 2 1 2 2 2 2 2 1 2 2 2 2 2 2 2 1 2 2 1 1 1 2 2 1 2 1 1 2 1 1 1 2 1 1 1 1 2 1 2 1 2 2 2 2 1 2 1 1 2 1 1 2 1 2 2 2 1 1 1 1 1 1 2 1 1 2 1 1 1 2 2 1 1 2 1 1 1 2 1 2 1 1 2 1 1 1 1 1 2 2 1 2 1 1 2 2 2 2 2 1 1 2 1 1 2 1 2 1 1 2 2 2 1 1 2 1 2 2 2 2 2 2 1 1 2 1 2 1 2 1 1 2 2 2 2 2 2 1 2 2 2 2 2 2 2 2 1 1 2 1 2 2 2 2 1 2 2 2 2 2 2 1 2 2 2 1 2 2 1 2 1 1 2 1 2 2 2 2 2 1 1 1 1 2 2 1 2 1 2 2 2 2 2 1 2 1 2 2 1 2 1 1 2 2 2 1 1 1 1 1 2 2 1 2 1 1 2 2 1 1 1 2 2 2 1 2 1 1 1 2 1 2 1 2 2 2 2 2 2 1 1 1 2 1 2 1 2 1 2 2 2 1 1 1 2 1 2 2 1 2 1 1 1 2 2 2 1 2 2 2 1 2 1 1 2 1 2 2 2 1 2 1 1 1 1 2 1 2 2 2 2 2 1 1 1 1 1 1 2 2 2 2 2 2 2 2 2 1 1 1 1 1 2 2 1 1 2 2 2 1 2 1 1 2 2 2 2 2 1 1 1 1 2 2 1 2 2 2 2 1 2 2 2 2 1 1 2 1 2 1 2 1 1 2 2 2 2 1 1 2 2 1 1 1 1 1 2 1 1 1 2 2 1 1 1 2 2 2 2 1 1 2 1 1 1 1 2 2 1 2 1 2 1 2 2 1 2 2 1 2 1 2 1 2 1 2 1 2 1 2 1 2 1 2 2 2 1 2 1 2 1 2 1 2 1 1 2 2 2 2 1 2 1 2 1 2 1 1 2 2 1 1 2 2 2 2 2 2 1 1 1 1 2 1 1 2 2 2 2 1 2 2 2 1 2 2 2 2 2 2 1 2 2 2 2 1 1 2 2 1 1 2 2 1 2 1 2 1 2 2 2 2 2 2 2 2 2 2 2 2 2 2 2 2 2 2 1 2 2 2 2 1 2 2 2 2 2 1 1 2 1 1 2 2 2 2 2 1 1 1 2 2 2 2 2 2 1 2 2 2 2 1 2 2 1 1 2 2 1 2 1 1 2 1 2 1 2 2 2 1 2 1 1 1 2 1 1 1 1 2 1 2 2 2 1 2 2 1 2 2 1 1 2 1 2 1 2 1 2 1 2 1 1 1 2 1 1 1 2 1 2 1 1 2 1 2 2 2 2 1 2 1 1 2 1 2 2 1 1 2 2 2 2 2 2 2 1 2 1 2 2 2 1 1 2 2 1 2 2 2 2 2 1 1 1 1 1 1 2 2 2 2 2 1 1 1 1 2 1 1 1 1 2 2 1 1 1 1 2 2 2 2 2 2 2 1 2 2 1 1 1 2 2 2 1 2 1 2 2 2 1 1 2 2 2 1 2 2 1 1 1 2 2 2 2 2 2 2 2 2 1 2 1 1 2 2 1 2 2 1 1 1 2 2 2 1 1 2 2 2 2 2 2 1 1 2 1 2 1 2 2 2 1 2 1 2 1 1 2 1 1 1 1 2 2 2 2 2 2 1 1 1 1 1 1 2 1 2 2 2 2 2 1 2 1 2 2 1 2 1 2 2 1 1 2 2 2 2 1 1 1 1 2 2 1 2 1 2 1 2 1 2 2 2 1 2 2 2 1 2 1 2 2 1 1 2 2 1 2 2 1 1 1 1 1 2 2 2 2 2 2 2 1 2 2 2 2 2 2 1 2 2 1 2 2 2 2 1 1 2 2 1 2 2 2 1 1 2 2 1 1 2 2 2 1 2 2 2 1 2 1 2 1 1 1 1 1 1 2 1 2 1 2 1 2 2 2 1 1 1 2 1 1 2 1 1 1 1 2 2 2 2 1 1 1 1 1 2 1 2 2 2 1 1 2 2 1 2 2 2 2 2 2 1 2 2 2 2 2 2 2 2 2 2 2 2 1 1 2 2 2 2 2 2 1 2 2 2 1 1 2 1 2 2 2 1 2 1 1 2 2 2 2 2 2 2 2 2 2 1 2 2 1 2 1 2 2 2 1 1 2 2 2 2 2 2 2 2 1 2 2 2 1 2 2 1 2 2 2 2 1 2 2 2 2 2 2 2 1 2 2 2 2 2 1 1 2 1 2 1 1 2 2 2 1 2 2 1 2 1 2 1 2 1 2 2 1 2 2 2 2 1 1 2 1 2 1 1 2 2 1 2 2 1 2 1 2 2 1 1 1 1 1 1 2 1 1 1 2 1 1 2 2 2 2 1 2 2 2 2 1 2 2 2 1 1 1 2 2 1 2 2 1 2 2 2 2 2 1 2 1 2 1 2 1 2 2 1 2 1 1 1 2 2 1 1 1 1 1 1 1 2 1 1 2 1 1 1 1 2 1 2 1 2 2 1 1 2 2 2 2 2 2 1 2 2 1 2 2 2 2 1 2 2 1 1 2 2 2 2 2 2 1 1 2 1 1 2 2 1 1 2 2 1 2 2 2 2 2 1 1 2 2 1 1 1 2 2 1 2 1 1 1 2 2 2 2 2 1 2 2 2 2 2 2 2 1 1 2 2 2 2 2 1 1 2 2 2 2 2 2 2 1 1 2 1 2 1 2 1 2 2 1 1 2 1 2 2 1 2 2 2 1 2 2 1 2 1 1 2 2 2 2 1 2 1 2 1 2 1 1 2 1 1 2 1 2 1 1 1 2 1 2 2 1 1 1 2 1 2 1 2 1 2 1 2 2 2 2 2 2 2 2 2 2 1 2 1 1 2 1 2 1 1 1 2 2 2 2 1 2 2 2 2 2 1 2 2 2 2 2 2 2 1 2 2 1 1 1 2 1 2 2 2 2 2 1 2 2 2 2 2 2 2 1 2 2 1 2 2 1 2 2 2 1 1 2 1 2 1 1 1 2 1 2 2 2 1 1 2 2 1 1 2 2 1 1 2 1 2 1 2 2 1 2 2 2 1 2 1 1 1 2 2 2 2 2 2 2 1 1 1 1 1 2 1 1 1 2 1 2 1 1 2 2 2 2 2 1 1 2 1 2 1 2 1 1 1 1 1 2 1 1 2 2 2 2 2 2 2 2 2 1 1 1 2 1 1 1 1 2 1 1 2 1 1 1 2 1 2 2 2 1 2 1 1 1 2 1 1 1 1 2 1 2 2 2 1 1 2 2 2 1 1 1 2 1 1 2 2 2 2 1 1 2 2 2 2 2 1 1 1 1 1 2 1 1 2 1 1 2 1 1 2 2 2 2 2 2 2 1 1 2 1 2 2 2 2 2 1 2 1 2 2 1 2 2 2 2 2 2 2 2 2 2 2 1 2 2 1 2 2 2 2 2 1 2 2 2 2 2 2 2 2 1 1 2 2 2 1 2 2 2 2 2 2 1 1 1 2 1 2 2 2 1 1 2 1 2 2 2 2 2 1 2 2 2 2 1 2 1 2 1 2 1 1 2 1 2 2 2 1 2 2 1 2 2 1 2 2 2 1 2 1 2 2 1 1 2 2 2 2 1 2 2 2 1 2 2 1 2 1 1 2 2 2 2 2 2 1 1 2 2 2 2 1 2 2 2 2 2 2 1 2 2 1 2 2 1 2 2 2 2 1 2 2 1 1 2 2 2 1 1 1 1 2 2 2 2 2 2 2 2 1 1 2 2 2 2 1 2 2 2 2 2 2 1 2 2 2 2 2 1 1 1 2 1 2 2 2 2 2 1 2 2 2 2 2 1 1 2 2 1 2 2 2 2 1 2 1 2 2 2 1 2 2 2 2 2 2 2 2 1 2 1 2 1 1 2 2 2 2 2 2 2 2 2 2 2 2 1 1 1 1 2 2 2 2 2 2 1 1 1 2 2 1 1 1 2 1 1 2 2 2 2 2 1 2 2 2 2 2 2 1 2 2 2 1 2 2 1 2 2 2 2 2 2 2 1 2 2 1 2 2 1 1 2 2 1 1 2 2 2 1 2 2 2 2 1 1 2 2 1 1 2 1 1 2 1 2 1 1 2 2 2 1 1 1 1 1 2 1 2 1 1 2 1 2 1 2 2 1 2 1 1 2 2 1 1 2 1 2 2 1 2 2 2 1 2 2 2 2 2 2 2 2 2 2 2 1 1 2 2 2 1 1 2 2 1 1 2 1 2 1 1 1 1 1 1 2 1 1 1 1 2 1 2 1 1 1 1 2 2 2 2 1 2 2 2 2 1 1 2 1 1 2 2 1 1 1 1 2 2 2 1 2 1 2 2 1 1 2 2 2 1 2 2 1 1 1 2 1 1 1 2 1 2 1 1 2 1 2 1 2 1 2 2 2 1 1 2 2 1 1 2 1 2 2 1 2 2 2 2 2 2 1 1 2 2 1 2 2 2 2 1 1 2 2 2 2 1 1 1 1 1 1 1 1 1 2 1 1 2 2 1 2 1 1 1 1 1 2 1 1 1 1 2 2 2 1 2 1 1 2 2 1 1 2 2 2 1 1 1 2 1 1 1 2 2 1 1 1 2 1 1 1 2 1 1 2 1 1 1 1 1 1 1 1 2 1 2 1 1 1 1 2 1 1 2 2 1 1 2 1 2 1 2 2 1 2 1 1 2 1 2 1 1 2 2 2 1 1 1 2 2 1 1 2 2 1 2 1 1 2 1 2 1 1 2 1 2 2 2 1 1 1 1 1 1 1 2 1 2 2 2 1 1 2 2 2 2 2 2 1 2 1 2 1 1 2 1 2 2 2 2 1 2 2 2 2 2 2 2 2 1 2 2 2 1 1 2 2 2 2 1 1 2 1 1 2 2 2 2 2 2 1 2 2 2 2 1 1 2 2 2 2 1 2 2 1 2 1 1 2 2 1 1 2 2 2 1 1 1 2 1 1 1 1 2 2 2 2 2 2 2 2 2 2 2 2 2 2 2 1 1 2 2 1 2 2 1 2 2 1 1 1 1 1 2 1 1 1 2 2 1 1 2 2 1 1 1 2 2 1 1 1 1 2 2 2 1 2 1 1 2 2 1 1 2 1 1 2 1 1 1 1 2 1 1 1 1 2 1 2 1 2 2 2 2 2 1 1 2 2 2 2 2 1 1 1 1 1 2 2 2 2 2 2 2 2 1 1 2 2 2 2 2 1 1 1 2 1 1 2 1 1 1 1 1 1 2 1 2 2 1 2 2 1 2 1 2 2 1 1 1 1 2 1 1 2 2 2 2 2 2 2 2 2 2 2 2 1 2 2 2 2 1 1 1 2 1 2 1 1 2 2 1 1 2 1 1 2 2 1 2 1 2 1 2 2 1 2 2 2 1 1 1 2 2 1 2 1 1 2 2 2 2 2 2 1 2 1 1 2 2 2 2 2 2 2 2 1 2 1 2 2 1 2 2 1 1 2 2 2 1 2 1 2 1 2 2 1 2 1 2 1 1 1 1 2 2 2 2 2 2 1 1 1 1 2 1 1 1 2 1 1 1 1 1 2 2 2 2 2 2 1 2 1 1 1 2 1 2 1 1 2 1 2 1 2 2 1 1 1 1 1 2 1 2 1 2 1 1 2 2 1 1 1 2 1 1 1 2 1 1 1 1 2 1 2 1 1 1 1 2 1 1 2 1 2 1 2 1 1 2 2 1 2 2 1 2 2 2 1 2 2 2 1 1 2 2 2 2 2 2 1 2 1 1 1 1 1 1 1 1 1 1 2 2 1 1 2 1 2 2 2 1 1 2 1 2 1 1 1 2 2 2 1 1 2 1 1 1 2 1 1 2 1 2 2 1 2 1 2 1 1 1 2 1 1 1 2 1 2 2 1 2 2 1 2 2 2 2 2 1 1 2 1 2 1 2 2 2 2 2 2 1 1 2 1 1 1 1 2 2 2 2 2 2 1 1 1 1 2 1 2 1 1 2 1 2 1 2 1 1 2 2 1 2 2 2 2 2 2 1 2 1 1 2 2 2 2 2 2 1 1 2 2 1 2 2 1 1 1 2 1 1 2 2 2 1 2 1 2 2 2 2 2 1 1 2 1 1 2 2 1 1 2 2 1 2 2 1 2 1 1 1 2 2 2 2 1 1 2 2 1 2 2 1 2 2 2 1 1 2 2 2 2 1 1 2 1 2 1 2 2 2 2 2 2 2 1 1 2 2 1 2 2 1 2 1 1 1 2 2 2 2 2 2 1 1 1 1 2 2 1 2 1 2 1 1 2 2 1 1 2 2 1 2 1 2 2 1 2 2 2 2 2 1 1 1 2 2 1 2 2 2 1 2 1 1 1 1 1 2 2 1 1 1 2 2 1 2 2 1 2 2 1 1 2 1 1 2 2 1 2 2 2 2 1 2 1 1 1 1 1 1 2 1 2 1 1 1 2 1 1 2 2 2 2 1 2 1 1 2 2 2 1 1 2 2 2 2 2 2 1 2 1 1 1 1 1 2 1 2 1 2 1 1 2 1 1 1 1 2 1 2 1 2 2 2 1 2 2 2 1 1 1 2 1 2 2 2 2 2 2 2 2 1 2 2 2 2 2 1 1 2 1 1 1 1 2 2 1 2 2 2 2 2 1 1 2 1 2 1 1 2 1 1 2 1 2 1 2 2 2 1 2 1 1 1 1 2 1 2 2 2 1 2 1 1 1 2 1 1 1 1 1 2 2 2 2 2 1 1 1 1 1 2 1 2 2 2 2 1 1 2 1 2 2 1 2 2 2 1 2 2 2 2 1 1 1 2 2 2 1 1 2 2 2 2 1 2 1 2 2 1 2 2 1 2 1 2 2 1 1 1 1 1 1 2 2 1 2 2 2 2 2 2 2 2 2 2 1 2 2 2 2 2 2 1 2 1 1 1 1 2 2 1 1 2 2 1 1 2 2 2 1 2 2 2 2 2 2 2 2 2 2 2 2 2 2 2 2 2 1 2 2 2 2 2 2 1 1 2 2 1 1 2 1 1 1 1 2 1 2 1 1 1 1 1 2 1 1 2 2 2 2 2 2 2 2 1 1 1 1 1 1 1 2 2 2 2 2 1 1 2 1 1 2 1 2 2 1 1 1 1 1 2 2 2 1 2 1 2 2 2 2 2 2 2 1 2 2 2 1 2 1 2 2 1 1 2 2 2 2 1 1 1 2 2 2 1 2 1 1 1 1 1 1 1 1 1 2 2 1 2 2 2 2 2 1 1 2 1 2 1 2 2 2 2 2 1 2 2 2 1 2 2 2 2 2 2 2 1 1 2 2 2 2 1 1 1 1 2 2 1 2 1 2 1 2 2 1 2 2 1 1 1 2 2 1 2 2 1 2 1 2 1 2 2 2 2 2 2 2 2 2 1 1 2 2 1 1 2 1 1 2 1 2 2 1 2 2 1 2 1 2 2 2 2 1 2 1 2 1 2 2 1 2 1 1 1 1 2 2 1 2 2 1 1 1 1 1 2 1 1 2 2 2 1 2 1 2 2 2 2 2 1 1 2 2 2 2 1 1 1 2 1 2 2 2 2 1 2 1 2 1 1 2 1 2 2 1 1 1 2 2 2 2 2 1 2 1 1 1 1 2 2 1 1 2 1 2 2 1 1 2 2 1 1 2 1 1 1 2 2 2 2 2 2 2 2 1 2 2 2 2 2 1 2 1 2 1 1 1 2 2 1 2 1 1 1 2 1 1 1 2 1 2 2 2 2 1 2 2 2 2 2 2 1 2 2 2 2 2 2 2 2 1 2 1 2 2 2 2 1 1 2 1 2 2 2 2 1 2 2 2 2 1 2 2 2 2 2 1 1 2 1 2 2 1 1 2 1 2 1 1 2 1 2 1 1 1 2 2 1 2 1 1 1 2 2 2 2 2 2 1 2 2 2 2 2 1 2 2 2 2 1 2 2 2 1 1 2 1 1 1 1 1 2 1 2 2 2 2 1 1 2 2 1 2 2 1 1 2 2 2 2 2 1 2 2 2 1 2 2 1 2 2 2 2 2 1 2 2 1 2 2 1 2 2 1 2 2 2 2 2 2 1 1 2 2 2 2 1 2 1 2 2 2 2 2 2 2 2 2 1 2 2 2 2 2 2 1 2 2 2 2 1 1 1 2 1 2 2 2 2 2 2 2 1 1 2 2 1 2 2 1 1 2 1 2 1 2 1 2 2 1 2 1 2 2 2 2 2 2 2 1 2 2 2 1 2 2 2 2 2 2 1 2 2 2 1 2 2 2 1 1 1 2 2 1 2 1 2 1 2 2 2 1 1 2 2 2 2 2 2 2 1 2 2 2 2 1 2 1 2 1 1 1 2 2 2 1 2 2 2 2 2 1 2 1 1 2 2 2 1 2 1 1 2 2 2 1 1 2 2 1 2 1 2 2 2 1 2 2 2 2 1 1 2 2 1 2 1 1 1 2 1 2 2 1 2 1 1 2 1 2 1 1 1 1 1 1 1 2 2 1 1 2 2 1 1 1 1 2 1 1 2 1 1 1 2 1 2 2 2 1 2 1 1 1 2 1 1 1 2 1 2 1 1 1 2 2 2 1 1 1 2 1 2 1 1 1 1 1 2 2 2 1 1 2 2 2 2 1 1 1 2 2 2 2 2 1 2 2 1 1 2 1 1 2 1 2 2 2 1 2 2 2 1 2 1 2 2 2 1 1 2 2 1 2 2 1 1 1 1 1 1 2 2 1 2 2 2 2 2 2 1 2 2 1 1 2 1 2 2 1 1 2 2 1 1 1 2 2 2 2 1 2 1 1 1 1 2 2 1 2 2 2 2 2 2 2 1 1 1 1 1 2 2 1 2 2 2 1 2 2 2 2 2 2 2 2 2 1 2 2 2 2 2 2 2 1 2 2 2 2 2 1 1 2 1 1 1 2 2 1 2 2 2 2 2 2 2 1 1 2 2 2 1 1 1 2 2 1 1 1 1 2 1 1 2 1 1 1 1 1 2 2 2 1 1 1 2 1 2 1 1 2 1 1 1 1 1 2 2 2 1 2 2 1 2 2 1 1 1 2 1 2 2 2 2 2 2 2 2 2 1 1 2 2 1 1 2 2 2 2 2 1 2 2 2 2 2 2 1 2 2 2 2 2 2 2 2 2 2 2 2 1 2 1 2 2 2 2 2 2 2 2 2 1 2 2 1 2 2 2 2 1 2 1 1 1 1 2 2 2 2 2 2 2 1 1 2 1 1 1 1 2 1 1 2 1 2 2 1 1 1 1 2 1 2 2 1 1 2 1 2 1 1 1 1 2 2 1 2 1 1 2 2 2 2 1 2 1 1 2 1 2 2 2 2 2 1 2 2 2 2 2 2 1 2 2 2 2 2 2 2 2 2 2 2 1 2 2 1 1 2 2 2 2 2 1 2 1 1 2 2 1 2 2 1 1 1 1 1 2 2 2 2 2 2 1 2 2 2 2 2 2 1 1 2 2 2 2 2 2 1 2 1 2 2 2 2 2 2 1 2 1 2 2 2 2 2 2 2 1 2 2 1 2 1 2 1 2 2 2 2 2 2 2 2 1 1 2 2 2 2 2 2 1 2 2 1 1 2 2 1 1 2 2 1 1 2 1 2 1 2 1 1 1 1 2 1 2 1 1 1 1 2 1 2 2 2 1 2 2 2 2 1 1 2 1 2 2 2 2 2 2 1 2 1 2 2 2 1 2 1 2 2 2 2 1 2 1 2 2 2 2 2 2 2 2 1 1 2 2 1 1 2 2 2 2 2 2 2 2 2 2 1 1 2 2 2 2 2 1 2 2 2 2 2 2 2 2 1 2 1 1 1 2 1 1 2 2 1 2 2 1 1 1 1 2 2 1 1 1 1 1 2 2 2 1 2 1 1 1 1 2 2 1 2 2 1 1 2 1 2 2 1 1 1 2 2 2 2 2 2 2 1 2 2 1 2 1 1 2 2 1 1 2 2 2 1 2 1 2 1 1 2 2 1 2 1 1 2 2 1 2 1 1 2 2 2 1 2 1 1 2 1 2 2 2 1 2 2 2 2 2 2 1 2 2 1 1 2 2 2 1 2 1 2 1 2 2 2 2 2 1 1 2 1 2 2 2 2 2 2 1 1 1 2 2 1 1 1 2 1 2 1 1 1 1 1 2 2 2 2 1 1 2 1 1 2 1 2 1 2 1 2 1 1 2 1 2 1 2 1 1 1 2 2 1 1 1 1 2 1 1 2 2 2 1 2 1 1 1 1 1 1 1 2 1 1 1 1 2 2 1 2 2 1 2 1 2 2 2 1 1 2 2 1 2 2 1 2 1 2 2 1 2 2 1 2 1 1 1 2 1 2 2 1 2 2 2 2 2 2 2 2 1 2 1 1 2 2 2 2 2 1 1 2 2 2 1 2 2 1 2 2 1 1 1 2 2 1 2 2 2 1 2 2 2 1 2 2 1 2 1 2 2 1 2 1 2 2 2 1 1 1 2 2 2 2 2 2 1 2 2 2 2 1 2 2 2 2 2 2 1 2 1 2 2 1 1 2 1 1 2 2 2 1 1 2 1 1 2 1 1 2 2 2 2 2 1 2 2 2 1 2 2 1 2 2 2 1 2 1 2 2 2 2 2 2 1 1 2 1 2 2 1 1 2 1 2 2 1 2 2 2 2 2 2 2 1 1 2 2 2 2 2 2 1 1 2 1 2 1 1 2 2 2 1 2 2 2 2 1 1 2 2 2 1 1 1 2 2 2 1 1 2 1 2 2 1 2 2 1 2 2 1 1 2 1 2 2 1 2 2 1 2 1 2 1 1 1 2 2 1 1 2 1 2 1 2 1 1 1 1 2 2 2 2 2 1 2 1 2 2 1 2 2 2 1 1 2 1 2 2 1 2 2 1 2 2 2 1 2 2 2 2 1 1 1 2 1 1 1 1 2 2 1 1 2 1 1 2 2 2 1 2 2 1 2 2 2 2 2 1 1 1 2 2 1 2 1 1 2 1 2 2 2 2 1 2 2 2 2 2 2 2 2 1 2 2 2 1 2 1 1 1 2 2 2 2 2 2 1 1 2 1 2 2 2 2 2 1 2 2 1 2 2 1 1 2 2 2 1 1 1 1 2 2 1 2 1 2 1 2 1 2 1 2 1 2 1 2 1 2 1 2 1 2 2 1 2 1 2 1 1 2 1 1 2 1 1 2 1 1 1 1 1 1 2 1 2 1 1 2 2 1 2 2 2 1 2 2 2 2 2 2 2 2 2 2 2 2 2 2 2 2 2 2 2 2 2 2 2 2 2 2 1 2 1 2 2 2 2 1 1 2 1 1 2 2 1 2 2 2 2 2 1 2 2 2 1 1 1 2 2 2 1 2 2 1 2 2 2 1 2 1 2 1 2 2 2 2 2 1 2 2 1 2 1 1 2 2 1 2 1 2 2 2 1 2 2 2 2 2 2 2 2 2 2 2 1 1 2 1 1 1 2 1 1 1 1 1 1 1 1 2 1 1 1 1 2 1 1 2 1 2 1 2 2 2 2 1 2 2 2 2 1 1 2 1 1 2 1 1 1 1 1 1 1 1 2 1 2 1 2 1 1 2 1 2 1 1 2 2 1 2 2 2 2 2 2 2 1 1 2 1 2 2 2 2 2 2 1 1 1 1 1 1 2 2 2 1 1 2 1 1 2 1 1 1 1 1 1 1 1 2 1 2 2 2 2 2 2 2 1 2 1 1 2 1 2 2 1 1 1 1 2 1 1 1 1 2 2 2 2 2 2 1 2 1 2 2 1 1 2 2 2 2 2 2 2 2 1 2 2 2 2 2 1 2 2 1 2 1 1 2 1 2 2 2 1 1 2 2 1 1 1 2 2 2 1 1 2 2 1 2 2 2 2 2 1 2 1 2 1 1 1 2 1 1 2 1 1 2 2 1 2 1 1 2 2 2 2 2 2 2 2 2 2 2 1 1 2 2 1 2 2 2 1 2 1 2 2 2 1 1 1 1 1 2 2 2 2 2 2 2 2 2 2 2 2 2 1 1 2 1 2 1 2 2 1 2 2 2 2 2 2 1 1 2 1 2 1 2 1 2 2 2 1 1 2 2 2 1 1 2 1 1 2 1 2 2 2 2 1 1 1 2 1 1 1 2 2 1 1 2 1 1 2 2 1 1 2 2 1 2 2 2 1 2 2 2 2 1 2 2 2 1 1 1 1 2 1 1 2 1 1 1 2 2 2 2 2 2 2 2 2 2 2 2 1 2 2 1 2 2 2 1 2 1 2 2 2 1 1 2 1 2 2 1 1 1 2 2 1 2 1 1 1 1 1 1 1 2 2 2 1 1 1 1 1 1 1 2 2 1 2 1 2 2 2 2 1 2 2 2 1 1 2 2 2 1 2 1 1 2 2 2 1 1 1 1 2 1 1 1 2 2 2 1 2 1 2 2 2 2 2 2 2 1 1 2 2 1 1 1 2 2 2 1 1 1 2 2 2 2 1 2 1 1 2 2 2 2 2 2 1 1 2 1 1 2 2 1 2 2 2 1 2 2 1 1 1 1 1 1 1 2 1 1 1 1 1 2 1 1 2 2 2 2 2 2 1 2 1 1 1 1 1 1 1 1 1 1 2 2 1 2 1 2 1 1 1 2 2 1 2 1 2 2 2 1 1 1 2 2 1 2 1 2 1 1 1 1 2 2 2 1 2 2 1 2 1 1 2 2 1 2 2 1 1 2 2 2 2 2 1 1 2 2 1 2 1 1 2 2 2 2 2 2 2 2 2 1 1 1 1 2 2 2 2 2 1 1 1 1 2 2 2 2 2 1 1 1 1 1 2 2 2 2 2 2 1 1 1 2 1 1 2 2 1 1 1 2 1 1 2 2 2 2 2 2 2 1 2 2 1 2 2 1 2 1 1 1 2 1 2 1 2 1 2 2 2 2 2 1 1 1 2 2 1 1 2 2 1 2 1 1 2 1 1 1 2 1 1 1 1 1 2 1 1 1 1 2 1 2 2 2 2 2 1 1 1 2 1 1 2 1 2 2 1 1 1 1 1 1 1 2 2 1 2 1 2 1 2 1 2 2 1 2 2 2 2 1 2 2 2 1 1 2 2 2 1 1 2 2 1 2 1 2 1 2 2 2 2 2 2 2 2 2 1 2 2 2 2 2 2 2 2 1 2 2 2 1 2 2 2 2 2 2 2 1 2 2 2 2 1 1 1 2 2 2 1 2 1 2 2 1 1 2 1 1 2 1 1 2 2 1 1 1 1 1 1 1 1 1 1 1 2 2 1 2 2 1 2 1 2 1 2 1 1 1 1 2 1 2 1 2 2 1 2 2 2 2 1 2 2 2 2 2 2 2 2 2 2 2 2 2 2 1 2 1 1 1 1 2 1 2 1 1 2 1 1 2 2 1 2 1 2 1 1 1 2 2 2 2 1 2 1 2 2 2 2 1 2 2 1 1 2 2 2 2 2 2 1 2 2 2 1 1 2 1 1 1 1 1 1 2 2 1 2 1 2 1 2 2 2 2 2 2 2 2 2 2 2 2 2 2 2 2 2 2 1 2 1 2 1 1 2 2 2 1 2 1 2 2 2 2 1 1 2 2 2 1 2 2 2 2 1 2 2 2 2 2 1 2 1 2 2 1 2 1 2 1 2 2 2 2 2 1 1 1 2 1 2 1 2 1 2 2 1 1 1 2 2 2 2 2 2 2 2 1 1 2 2 2 2 1 2 1 2 2 2 2 1 1 2 2 2 2 1 2 2 2 2 2 2 2 2 2 2 2 2 2 2 2 1 1 1 1 1 2 2 2 2 2 2 2 2 1 2 1 2 1 2 2 2 1 2 1 2 1 1 1 1 1 2 1 1 1 1 2 1 1 2 1 2 1 2 2 2 1 1 1 2 1 1 2 2 2 1 2 1 1 1 1 1 1 1 2 1 2 2 2 1 1 2 2 2 2 2 2 2 2 2 2 2 2 2 1 2 2 1 2 2 2 1 1 1 2 1 1 2 2 1 1 1 2 1 1 2 2 2 1 2 2 2 2 2 2 2 2 2 2 2 2 2 1 1 2 2 1 2 1 2 2 2 2 1 2 1 2 1 2 2 2 2 2 2 2 2 2 1 1 1 2 2 2 1 2 1 1 1 1 1 1 2 1 1 2 2 1 2 2 2 2 2 2 1 1 1 2 2 2 2 1 1 1 1 1 2 1 1 1 1 1 1 1 1 2 2 2 2 2 1 2 1 1 1 2 1 2 2 2 2 2 2 1 2 1 2 1 1 2 2 1 1 1 2 2 2 2 2 2 2 2 2 2 2 2 2 2 2 2 2 2 1 2 2 2 2 2 1 1 1 2 2 2 1 2 2 1 1 1 2 2 2 1 2 1 2 1 2 2 2 2 1 1 1 1 2 1 1 1 1 2 1 1 2 2 2 2 1 2 1 1 1 1 2 2 1 1 1 1 1 2 2 2 1 2 1 1 1 2 1 2 2 1 2 1 1 2 2 1 2 1 2 1 2 2 2 1 1 1 1 1 1 1 2 1 2 1 1 2 2 1 2 1 2 1 1 1 1 1 1 1 2 2 1 1 2 1 2 1 2 2 1 1 2 1 2 2 1 1 2 2 2 2 2 2 2 2 2 2 1 2 2 1 1 1 2 1 1 2 1 1 2 2 1 2 2 2 1 1 1 2 2 1 2 2 2 1 2 2 2 2 1 2 2 2 2 1 1 1 2 2 1 2 1 2 1 2 1 1 2 2 1 1 1 1 2 2 2 1 1 2 2 1 2 1 2 2 2 1 2 1 2 1 1 1 1 1 2 2 2 1 1 1 1 1 1 1 2 1 2 1 2 2 2 2 1 2 2 1 2 2 2 1 2 2 2 1 1 2 2 2 2 1 2 2 2 2 2 2 2 2 1 1 2 1 2 1 1 1 1 1 2 2 2 2 2 2 2 1 2 2 1 2 1 2 2 2 1 2 1 2 1 1 1 2 1 1 2 1 2 1 2 2 1 2 2 1 2 1 2 1 2 2 1 2 1 2 1 1 1 1 1 1 1 2 1 1 1 2 2 1 2 2 2 1 2 2 2 2 2 2 1 1 1 2 2 2 2 2 2 1 1 2 2 2 2 2 1 1 2 2 2 1 2 1 2 1 2 2 2 1 2 2 1 1 2 2 1 2 2 1 2 1 1 2 2 2 1 2 2 2 2 2 1 2 1 1 1 1 2 1 1 1 1 2 2 1 1 1 2 2 2 1 2 2 2 1 2 2 2 1 2 2 2 2 2 1 2 1 1 1 1 2 2 1 1 1 1 2 2 1 1 2 2 1 1 1 1 2 2 2 1 2 1 1 2 1 2 2 2 1 1 2 2 2 1 1 2 1 1 1 2 1 2 2 1 1 2 2 1 1 1 1 2 2 2 1 2 1 1 2 2 1 1 2 2 1 1 2 1 2 2 2 2 1 1 1 1 2 1 2 2 2 2 2 1 2 2 2 2 2 2 2 2 2 2 2 1 2 2 2 1 2 2 2 2 2 2 1 2 2 1 1 1 2 2 2 1 2 2 2 2 2 2 1 1 1 1 2 1 1 1 2 1 1 1 2 2 1 2 1 2 2 2 2 2 2 2 1 1 2 2 2 2 2 2 2 2 2 2 1 2 1 2 2 1 1 1 1 2 2 1 2 1 1 2 1 1 2 1 1 2 2 2 1 2 2 2 2 2 2 2 2 2 2 1 1 2 2 1 2 2 1 1 1 1 1 1 1 2 2 1 1 2 1 2 1 2 2 1 2 1 2 2 1 2 1 1 2 2 2 1 2 2 1 2 1 2 2 2 2 2 2 1 2 2 2 2 2 1 2 1 2 1 2 1 1 1 2 1 2 2 1 1 1 1 2 2 1 1 1 1 1 1 2 1 1 1 2 2 2 2 1 2 1 1 2 1 2 2 1 2 2 2 1 2 2 2 2 2 2 2 2 2 1 2 2 2 2 1 2 2 1 2 2 2 1 1 2 2 2 2 1 1 1 2 1 1 2 1 1 1 1 2 2 2 1 2 2 1 1 1 2 1 2 2 1 1 1 1 2 2 1 2 2 2 2 2 1 1 1 2 1 1 2 1 1 1 1 2 1 2 1 2 2 1 2 2 1 1 2 1 2 1 1 1 2 1 1 1 1 1 2 1 2 2 2 2 1 2 2 1 1 1 2 1 1 2 1 1 1 2 1 2 2 2 1 2 1 2 2 2 2 2 2 2 2 2 1 1 1 2 2 2 2 2 2 2 2 2 2 2 2 2 2 2 2 2 2 2 2 2 2 2 2 2 2 2 2 2 2 2 2 2 2 2 2 2 1 2 1 2 1 2 2 1 2 2 2 2 2 1 1 2 2 2 2 1 1 1 2 2 2 2 2 2 2 1 1 2 1 2 2 1 2 2 2 1 2 2 1 2 1 2 2 2 1 2 2 2 2 2 2 1 2 2 1 2 2 1 1 2 2 2 2 2 1 1 2 2 2 2 2 2 1 2 2 2 1 2 2 1 1 2 2 2 2 1 2 2 2 1 2 1 1 1 2 2 1 2 1 2 2 1 1 1 2 1 2 2 2 2 2 1 2 2 2 2 2 2 2 2 2 1 2 2 2 2 1 1 2 2 1 1 1 2 1 2 2 2 2 2 2 2 2 2 2 1 2 2 2 1 2 2 2 1 1 2 2 2 2 1 1 1 1 1 1 2 2 2 2 1 2 2 2 1 1 2 1 2 2 2 1 1 1 2 1 1 1 2 2 1 1 2 1 1 1 1 2 1 2 1 2 2 1 1 1 1 1 2 2 1 1 2 1 1 1 1 1 2 2 1 2 2 2 1 1 2 1 1 2 2 1 2 2 2 1 1 2 2 2 1 1 2 2 2 2 1 1 1 1 1 2 1 2 1 2 2 1 1 2 1 2 1 1 2 2 1 1 1 2 2 2 1 1 1 2 2 2 1 2 1 1 1 2 1 1 2 2 2 1 1 2 2 2 1 1 1 1 2 2 2 2 1 1 1 1 2 1 2 2 2 2 1 2 2 1 2 1 2 2 2 1 2 1 1 1 1 2 1 2 2 2 2 2 2 2 2 1 1 1 2 1 2 2 2 2 2 1 2 1 2 1 1 2 2 2 2 1 1 1 1 2 1 1 2 1 1 2 1 2 1 1 1 1 1 1 2 2 1 1 1 1 1 1 2 1 1 1 1 1 1 2 2 1 1 2 1 2 2 2 2 1 2 1 1 1 1 2 1 1 1 1 2 2 1 1 1 2 1 1 2 2 2 1 1 1 1 2 2 2 2 2 2 1 2 2 1 1 1 1 1 1 1 1 1 2 1 1 1 1 1 1 2 1 1 1 1 2 2 1 2 1 1 1 1 1 1 1 2 1 2 1 1 1 1 2 2 2 2 1 2 2 2 1 2 1 1 1 2 2 2 2 2 1 2 2 2 1 1 2 1 2 1 1 2 1 1 2 1 2 2 1 1 1 1 1 1 1 2 2 1 2 2 1 1 2 2 2 2 1 2 2 2 2 2 2 2 1 1 1 2 1 1 2 1 2 2 2 1 1 1 2 1 1 1 1 2 1 2 2 1 2 2 2 1 1 2 1 1 1 2 1 1 2 2 1 1 1 1 1 2 1 1 2 1 1 1 2 2 2 2 1 1 1 1 1 1 1 2 2 2 2 2 2 1 2 2 2 1 1 2 1 2 1 1 2 2 2 1 1 2 2 2 2 2 2 2 1 2 1 2 2 1 1 1 2 2 2 2 2 2 2 1 2 2 2 2 2 2 1 2 2 2 2 1 1 1 2 1 2 2 2 1 2 2 1 2 2 1 1 1 2 2 2 2 1 1 2 2 2 1 2 1 2 1 2 1 1 1 1 2 2 2 1 2 1 1 2 2 2 2 2 2 2 2 2 2 1 2 2 1 1 1 1 2 2 1 2 2 2 2 2 2 2 1 1 1 1 2 1 1 2 1 1 2 2 1 2 1 1 1 1 2 1 2 2 1 1 1 1 2 1 2 1 1 2 2 2 1 1 2 2 1 1 1 1 2 1 1 2 1 2 2 2 1 1 2 1 1 2 2 1 2 2 1 2 1 2 2 2 1 2 2 2 1 2 2 2 2 2 2 2 2 1 2 2 2 2 2 2 2 1 2 2 2 2 1 1 2 1 2 2 2 2 2 1 2 2 1 2 2 1 1 2 2 2 2 2 1 1 1 2 2 1 2 1 2 1 2 2 1 2 2 2 1 1 1 1 2 1 1 1 2 1 1 1 2 2 1 2 1 2 1 2 1 2 2 1 1 2 2 2 2 2 2 2 2 2 2 2 2 2 2 1 2 2 2 2 2 2 2 2 2 2 1 2 2 2 2 2 2 2 1 1 2 2 2 2 1 2 2 2 1 1 1 1 2 2 1 2 1 2 2 2 2 1 1 1 1 1 1 1 2 1 2 2 1 2 1 1 1 2 1 2 2 2 1 2 1 1 1 1 1 2 1 2 2 2 2 2 2 2 2 2 1 1 1 2 1 2 2 1 1 1 1 2 1 1 1 1 1 1 2 1 1 1 2 2 2 1 2 2 1 2 1 2 2 2 1 1 1 2 2 1 1 1 2 2 2 2 2 2 2 2 2 1 1 2 2 1 1 2 1 1 2 1 1 1 2 2 2 1 1 1 1 1 1 1 2 2 2 2 2 2 1 2 2 2 2 1 2 1 1 1 2 1 1 1 2 2 2 2 1 2 2 1 2 2 2 2 2 1 1 1 2 1 1 2 2 1 2 1 2 2 2 2 1 2 2 2 2 2 2 1 2 1 1 2 1 2 1 1 1 2 1 1 1 1 2 1 1 2 1 1 2 2 2 1 1 2 2 1 2 2 2 2 1 1 1 2 1 1 2 1 1 1 2 1 2 1 2 2 2 1 1 2 2 2 1 1 1 2 2 2 2 2 2 1 2 2 2 1 2 1 2 2 2 2 2 1 1 2 1 1 2 2 1 1 2 1 1 2 2 2 2 2 2 1 2 2 1 1 1 1 1 1 2 1 1 2 1 2 2 2 2 2 2 1 2 1 1 2 1 1 1 2 1 1 1 2 1 1 1 1 2 1 1 2 1 2 2 2 1 2 2 1 1 2 2 1 1 1 2 2 1 2 1 1 2 2 1 1 1 1 1 1 1 2 1 1 1 1 1 1 2 2 2 1 1 1 1 1 2 1 2 2 1 1 2 1 2 2 2 2 1 2 2 2 2 1 1 2 1 2 2 1 2 2 1 2 2 2 1 2 1 1 2 1 2 1 2 1 2 2 2 2 2 2 2 1 1 2 2 1 1 2 1 1 1 2 2 2 2 1 1 1 1 1 2 1 2 2 2 2 2 1 1 2 2 1 1 2 1 1 1 2 1 1 1 1 1 2 2 2 2 2 1 2 2 1 2 1 1 2 1 1 1 2 2 2 1 2 1 2 1 1 1 2 1 2 1 1 1 2 1 2 1 2 1 2 2 2 2 2 1 2 2 2 1 1 2 2 1 1 1 1 2 2 2 1 2 2 1 2 2 1 2 1 1 1 2 1 1 1 1 1 1 1 2 1 2 1 2 2 1 2 2 2 2 2 2 1 2 2 1 1 2 2 2 2 2 1 2 2 2 1 2 1 2 1 2 1 1 2 2 1 1 1 1 1 2 2 1 1 2 2 1 2 2 1 2 1 2 2 1 1 1 1 2 1 1 1 1 2 1 2 2 2 2 2 1 2 2 2 2 2 2 2 2 2 1 1 2 2 1 1 2 2 2 2 2 2 2 2 2 2 2 2 2 1 2 1 2 1 1 1 1 2 1 2 2 2 1 2 2 2 2 1 1 1 1 1 1 2 1 1 2 1 2 1 2 2 2 1 2 1 2 2 2 2 2 1 1 1 2 2 2 1 1 1 2 2 2 2 1 1 2 1 2 2 2 2 2 2 2 2 2 1 2 1 2 2 1 2 1 2 2 1 1 2 1 1 1 2 1 2 1 2 1 2 1 1 2 1 1 1 1 1 1 2 1 1 2 2 1 2 2 2 1 1 2 1 1 1 2 2 1 1 1 1 1 1 2 1 2 2 1 1 2 2 1 1 2 1 2 2 2 2 1 1 2 2 1 1 1 1 2 2 2 1 1 2 1 1 1 2 1 2 1 1 2 2 1 1 2 2 1 1 1 2 1 1 1 1 2 2 2 1 1 1 2 2 2 1 2 1 2 1 2 2 2 2 1 2 2 2 2 2 1 2 2 2 2 2 2 2 2 2 2 1 1 1 1 1 1 1 1 2 1 2 2 2 1 1 1 1 2 2 1 1 1 2 1 1 1 1 2 1 2 2 1 2 1 2 1 1 1 1 2 2 2 1 1 1 1 2 1 2 1 1 1 1 1 1 2 2 1 1 1 2 1 1 1 2 1 1 2 2 2 1 2 2 1 2 2 2 2 2 2 1 2 2 2 2 2 2 2 1 1 1 1 2 1 2 2 1 1 2 2 1 2 1 1 1 2 2 2 2 1 2 2 1 1 2 2 1 1 1 1 2 1 2 2 2 1 2 2 2 1 2 2 2 1 2 1 2 2 2 1 2 2 1 1 2 1 2 2 1 1 1 2 2 1 2 1 2 2 2 2 2 2 2 2 2 2 2 1 1 2 2 1 2 1 2 1 2 2 2 2 1 2 2 1 2 2 1 1 2 1 1 2 2 1 1 2 2 1 1 1 1 1 2 1 1 2 1 2 2 2 2 1 2 2 2 2 2 2 2 1 2 2 2 2 2 2 2 2 1 1 1 2 1 1 1 1 1 2 1 1 1 1 2 2 1 2 2 2 1 2 2 2 2 2 2 2 2 2 2 2 2 1 2 2 2 2 2 2 1 2 2 2 1 2 2 2 2 2 2 2 2 2 2 2 2 2 1 2 2 1 2 2 1 1 1 2 2 1 2 2 2 2 1 2 2 2 2 2 2 2 2 2 2 2 1 1 1 1 2 1 2 2 2 2 2 2 2 1 2 1 2 1 2 2 2 2 2 1 1 2 2 2 2 2 2 1 2 2 2 2 2 2 2 2 2 2 2 1 2 1 1 1 2 2 2 1 1 2 2 2 1 2 2 2 2 1 2 2 2 1 2 1 1 2 2 1 1 1 1 2 1 2 2 2 1 1 2 2 2 1 1 1 1 2 2 1 1 2 2 2 1 2 2 2 1 1 1 2 2 2 2 1 1 2 1 2 2 2 2 1 1 2 2 1 1 1 2 2 2 1 2 2 2 2 2 2 2 2 2 2 2 2 2 2 2 2 2 2 1 1 2 2 2 1 2 2 2 2 2 1 2 2 2 2 1 2 2 2 1 1 1 1 2 1 2 1 1 2 2 2 1 2 2 2 1 1 2 1 2 2 2 1 1 1 2 2 1 2 1 1 1 2 2 1 2 2 1 1 1 2 2 2 1 2 2 1 2 2 2 2 2 1 1 1 1 1 2 1 1 2 2 1 2 1 2 2 2 2 1 2 1 1 2 2 1 1 1 1 2 2 1 1 2 1 2 2 1 2 1 2 1 1 2 1 1 1 2 2 1 1 1 2 2 2 1 1 1 2 1 1 1 2 2 1 1 1 1 2 2 1 2 1 1 2 1 2 1 1 1 1 1 1 1 2 1 1 2 2 2 2 2 1 1 1 2 1 1 2 2 2 2 1 1 1 1 2 2 1 2 2 2 1 2 2 2 1 1 1 2 2 2 2 1 2 2 1 2 1 1 1 2 2 2 2 2 1 2 1 2 2 1 1 2 1 1 2 1 2 1 2 2 2 1 1 1 2 2 1 1 1 1 1 1 2 2 2 1 2 1 1 1 2 2 2 2 1 1 1 1 1 1 2 1 1 2 2 1 2 1 2 1 1 2 2 1 1 2 1 2 2 2 2 2 1 1 2 2 2 2 2 1 1 2 2 1 2 1 2 2 2 1 2 2 2 2 2 2 2 2 1 2 2 2 1 2 2 2 2 2 2 2 1 2 2 2 2 2 1 1 2 1 1 2 2 2 2 1 2 1 1 1 1 2 1 2 1 2 1 1 1 1 1 1 1 1 2 1 2 2 1 2 1 1 2 2 1 1 1 1 2 1 2 2 2 1 1 1 1 1 1 2 2 2 1 1 2 1 2 1 2 1 2 1 1
  000003  030002 2 2 1 1 2 1 2 2 2 2 2 1 1 2 1 1 2 2 2 2 2 2 2 2 2 1 2 2 2 1 2 2 2 2 1 2 1 2 2 1 1 1 2 2 1 2 2 1 2 1 2 1 2 1 2 2 2 2 1 2 2 2 1 2 1 1 2 1 1 1 1 1 2 2 2 1 2 1 1 2 2 2 2 1 1 1 1 2 1 1 1 1 2 1 1 1 2 2 1 2 2 1 2 2 2 1 2 2 2 1 2 2 2 1 2 2 2 1 1 2 1 2 1 1 2 2 1 2 1 1 2 1 2 2 1 2 2 1 1 1 2 2 1 2 2 2 2 1 2 2 1 1 1 1 1 2 2 1 1 2 1 1 1 1 2 1 1 2 1 1 1 2 1 2 1 1 2 1 1 1 1 1 2 2 1 2 1 1 1 1 1 1 1 2 2 1 2 2 1 2 2 1 1 1 1 1 1 2 1 2 1 2 1 2 1 2 2 1 1 2 1 1 1 2 1 1 1 1 2 2 2 2 2 2 1 1 1 2 2 1 2 2 2 2 1 1 1 1 2 1 2 2 2 1 1 1 1 1 2 2 1 1 2 1 2 1 2 2 2 1 1 2 2 1 1 1 2 1 2 2 2 2 2 2 2 2 2 2 1 1 1 2 1 2 1 1 1 2 2 1 1 1 2 1 2 1 1 2 1 1 2 1 1 1 1 2 2 2 1 2 1 2 2 1 2 2 2 2 1 2 1 1 2 2 1 1 2 1 2 1 2 1 2 2 2 2 2 1 1 1 1 1 2 2 2 2 2 1 1 1 2 1 2 2 1 2 1 2 2 1 2 2 2 2 2 1 1 1 1 2 1 2 1 1 2 2 2 1 1 1 1 1 2 2 1 2 1 2 1 1 2 1 1 2 2 2 2 2 2 1 1 2 2 1 2 2 2 1 2 2 2 2 2 2 1 2 2 2 1 2 2 1 2 2 2 2 2 2 2 2 1 1 2 2 2 2 1 1 2 2 1 1 2 2 1 2 2 2 2 1 1 2 2 2 2 1 2 2 1 2 2 2 1 2 1 1 2 1 2 1 1 2 1 2 1 1 1 2 2 1 2 2 1 2 2 2 1 1 1 2 1 2 2 2 1 2 1 1 2 2 2 2 1 1 1 2 1 1 1 1 1 2 2 1 1 2 1 1 1 1 1 2 1 2 2 1 2 1 2 2 2 1 1 2 1 2 2 1 2 2 2 2 2 1 2 2 1 2 2 2 1 1 1 1 2 1 1 1 2 1 1 1 2 1 2 2 1 1 2 1 2 1 1 1 1 2 2 2 1 1 1 1 2 1 1 1 1 1 2 1 2 1 1 1 1 1 1 2 2 1 1 2 1 1 2 2 1 1 1 2 1 1 2 2 1 1 1 1 1 1 1 1 1 2 1 1 2 1 1 1 2 2 1 2 1 1 1 1 2 1 2 1 1 1 2 1 1 1 2 1 1 1 1 2 1 2 1 1 1 2 1 2 2 1 2 2 2 1 2 1 2 1 2 1 2 1 1 2 2 1 1 1 1 2 1 2 2 2 2 1 1 1 1 2 1 2 1 1 1 1 2 2 1 2 2 2 2 2 2 2 1 2 1 2 2 2 1 1 2 2 1 2 2 2 2 2 2 1 1 1 1 1 2 2 2 2 2 2 1 1 1 2 1 1 1 1 1 1 2 1 1 1 2 2 1 2 1 2 1 2 1 2 2 1 1 2 2 1 1 2 2 1 2 2 1 2 1 2 2 1 1 2 1 1 1 2 1 1 1 1 2 2 2 1 1 1 1 2 2 2 1 2 1 1 1 1 2 2 1 1 2 2 2 2 2 1 2 2 2 2 1 2 1 2 2 2 1 2 1 2 1 1 2 1 1 1 2 2 1 2 1 1 2 1 1 1 1 1 1 2 1 2 2 2 2 2 1 1 2 1 1 1 2 2 2 2 1 2 2 2 1 2 1 1 1 2 2 1 2 2 1 2 2 2 2 1 1 1 2 2 1 1 2 1 1 2 1 1 2 2 2 1 2 2 2 1 1 2 1 2 1 1 1 1 2 1 1 1 2 2 1 1 1 2 1 1 2 1 1 1 2 2 1 2 1 1 1 1 1 1 2 2 2 1 1 2 2 2 1 2 2 2 2 2 2 1 2 2 2 2 1 1 2 1 2 2 1 2 2 2 1 1 1 2 2 2 1 1 2 2 2 1 1 2 2 1 1 1 2 2 2 2 1 2 2 1 2 2 1 1 2 1 2 1 1 2 1 1 2 2 2 1 2 1 2 1 2 1 2 2 2 1 1 2 1 2 1 2 1 2 2 2 1 1 2 1 2 2 2 1 1 1 1 1 2 2 2 2 2 2 2 2 2 1 2 1 1 2 1 2 1 2 1 1 2 2 2 2 1 2 2 1 1 2 1 1 2 1 1 2 1 1 2 1 2 2 1 2 1 2 2 2 1 2 2 1 2 2 1 1 2 2 2 1 2 2 2 2 1 2 2 1 2 1 1 1 2 1 2 2 1 2 2 2 1 1 2 2 1 2 2 1 1 1 2 2 2 1 2 1 1 2 1 1 1 1 1 1 2 1 2 1 2 1 1 1 2 2 2 1 2 2 2 2 2 2 2 1 1 2 1 2 1 2 1 2 1 1 2 1 1 2 1 2 1 1 2 2 1 2 2 1 2 1 2 1 2 1 1 1 1 1 1 1 1 2 1 1 2 1 1 1 1 2 1 1 1 2 2 1 1 1 1 1 1 1 1 1 2 2 2 1 1 1 1 1 1 1 2 1 1 1 1 2 2 2 1 1 2 1 1 2 2 1 1 2 2 2 2 1 1 2 2 1 1 1 1 2 2 1 1 1 1 1 1 1 1 2 1 2 2 2 2 1 2 2 1 2 2 2 2 2 2 2 1 1 2 2 2 1 1 1 1 1 1 1 2 2 1 1 1 2 2 1 2 2 2 1 2 1 2 2 1 2 2 2 1 1 2 1 2 1 1 2 2 2 2 1 2 1 2 1 2 1 1 2 1 1 2 1 2 1 1 1 2 1 2 2 1 1 1 2 2 2 1 2 1 1 1 1 2 2 2 1 2 2 2 2 1 2 1 1 1 2 2 2 1 1 1 2 2 1 2 2 2 1 2 1 2 2 1 1 1 2 2 2 2 1 2 2 1 2 1 1 1 2 2 2 2 1 2 1 1 1 1 2 2 1 1 2 2 1 2 2 1 2 1 2 2 2 2 2 1 2 1 2 1 2 1 1 2 1 1 1 2 2 2 2 2 1 1 2 1 1 2 2 1 2 1 1 2 2 2 2 2 2 2 1 2 2 1 1 1 1 2 2 1 1 2 1 1 1 2 1 2 1 1 2 2 2 2 2 1 1 2 1 1 1 1 1 1 1 1 1 2 1 1 2 2 2 2 1 1 1 1 2 1 1 1 2 1 1 1 2 2 1 2 2 1 1 1 2 1 2 2 2 1 2 1 1 1 2 1 1 1 1 1 1 2 2 2 1 1 2 2 2 1 1 1 2 1 1 2 2 2 2 2 2 2 1 2 2 2 2 2 2 2 2 1 2 2 2 2 2 2 2 1 2 2 2 2 2 2 2 2 1 2 1 2 2 1 2 2 2 2 1 2 1 2 1 2 1 1 1 1 1 2 1 1 1 2 2 1 2 2 1 1 2 2 2 1 2 2 2 2 2 2 2 2 2 1 2 1 1 1 2 1 1 2 2 2 1 1 1 1 1 2 1 2 2 2 1 2 1 1 2 2 2 1 2 1 2 1 2 1 2 1 1 2 1 2 2 1 2 2 1 2 2 1 2 2 2 1 2 1 1 2 1 1 2 1 1 1 1 1 2 1 1 1 1 1 1 1 1 1 1 2 1 2 2 1 1 2 2 2 1 1 2 2 1 2 1 2 2 2 1 1 1 1 1 1 1 2 2 2 1 2 2 1 1 2 1 2 2 2 2 2 2 2 1 2 1 2 2 1 1 2 1 1 2 2 2 2 2 2 1 1 2 2 1 2 1 2 2 1 2 1 2 1 2 1 2 2 2 2 2 2 2 2 2 2 2 1 1 1 2 1 2 1 2 2 2 1 2 2 2 1 2 1 2 1 1 1 1 2 1 2 2 2 1 1 2 2 1 1 2 2 1 2 1 2 2 1 1 1 1 2 1 2 1 1 2 1 2 2 2 1 2 2 1 1 1 1 1 2 1 2 2 2 2 1 1 1 1 2 1 2 2 1 2 2 1 1 1 2 2 1 1 2 2 1 2 2 2 2 2 2 2 2 2 1 1 2 2 1 1 1 1 2 1 2 1 1 2 2 2 2 1 2 1 2 2 1 1 2 2 1 2 1 1 1 1 1 1 2 2 1 1 2 1 2 2 1 2 2 2 1 2 2 2 1 2 2 1 2 1 1 2 1 2 2 1 2 2 1 1 2 2 2 2 2 1 1 2 2 1 2 2 1 1 1 1 2 2 1 2 2 2 1 2 2 2 2 2 2 2 2 2 2 2 2 2 2 1 2 2 2 2 2 2 2 1 1 2 1 1 1 2 2 1 1 2 2 1 1 1 2 2 2 2 2 2 2 2 2 2 2 2 1 1 1 2 2 2 2 2 2 2 2 1 2 2 1 1 1 2 1 1 1 1 1 2 1 1 2 2 1 2 2 1 2 2 1 2 1 2 2 2 1 1 2 1 1 2 1 1 2 1 2 1 2 2 1 2 2 1 1 1 2 2 2 2 1 1 1 2 1 2 2 2 2 2 1 1 2 2 2 2 1 1 2 2 2 1 2 1 1 2 2 1 1 1 2 1 2 1 2 2 1 1 1 2 2 2 2 1 1 1 2 2 1 1 1 1 2 1 1 1 1 1 1 1 2 1 2 2 2 2 1 2 2 1 2 1 2 1 2 1 1 1 2 2 1 1 1 2 1 2 1 2 2 1 2 1 2 2 2 1 1 1 1 2 2 1 2 1 1 2 1 2 1 1 2 1 1 2 2 1 2 1 1 2 1 1 1 2 1 1 2 1 1 2 2 2 2 1 1 2 2 2 2 2 2 2 2 1 2 1 2 2 2 1 2 1 1 2 1 2 1 1 1 2 2 1 1 1 1 1 2 2 2 2 2 2 1 1 1 2 1 2 1 1 1 1 2 2 2 2 2 2 1 2 2 1 1 1 2 2 1 2 2 2 2 2 2 2 2 1 2 2 2 2 1 2 2 2 2 2 2 2 2 2 2 2 2 2 2 1 1 2 2 1 2 2 1 2 2 1 1 1 1 1 2 1 1 2 2 1 1 1 2 2 2 1 1 2 1 2 2 1 1 2 1 2 2 2 1 2 2 2 1 2 1 2 2 2 2 2 2 2 2 2 1 1 1 2 1 2 2 2 1 2 1 2 1 1 2 2 1 1 2 1 2 2 1 2 2 2 2 2 1 2 2 2 1 1 2 2 2 2 2 1 1 1 2 1 1 2 1 1 1 1 1 1 2 1 2 2 1 2 2 1 2 1 2 2 1 1 1 1 2 1 1 2 2 2 1 2 2 2 2 2 2 2 2 1 2 2 2 2 1 1 1 2 1 2 2 1 2 2 1 1 2 1 1 2 2 1 2 1 2 1 2 2 1 2 2 2 1 2 1 1 1 1 1 1 2 1 1 2 2 1 2 2 1 2 2 2 2 2 2 1 1 1 2 1 2 1 2 2 1 2 2 1 2 1 1 2 1 1 1 2 1 1 2 1 2 1 2 1 1 1 1 2 1 2 2 2 2 1 1 2 1 2 1 1 1 2 2 1 2 2 1 2 1 1 1 1 1 2 1 2 2 2 1 2 1 2 2 1 1 2 1 1 2 1 1 1 1 1 2 1 2 1 2 1 2 2 2 1 1 1 2 1 1 1 2 1 1 1 1 1 1 2 1 1 1 1 2 1 1 2 1 2 2 2 2 2 1 1 1 1 2 1 1 2 2 2 2 1 1 1 2 1 1 2 1 1 1 2 1 2 2 2 2 1 2 2 1 1 1 1 1 1 2 1 2 2 2 2 2 2 2 2 2 2 1 2 2 2 2 1 2 2 2 2 2 2 2 2 2 2 2 2 2 2 2 1 2 2 2 2 2 1 2 2 2 1 2 2 2 2 2 1 2 1 2 2 2 1 2 2 2 2 2 2 2 1 2 1 2 2 2 2 2 2 2 2 2 2 2 2 2 1 2 2 2 2 2 2 1 1 2 1 2 1 2 2 1 1 1 2 1 2 2 2 1 1 1 1 2 2 2 2 2 2 2 1 1 1 2 1 1 2 2 1 1 1 1 2 2 1 2 2 1 1 2 2 1 2 2 2 1 1 2 2 2 2 2 2 2 2 2 2 2 1 1 2 1 1 1 2 2 2 1 2 2 2 1 1 2 1 2 2 1 1 1 2 2 2 2 1 2 2 1 1 2 2 2 2 2 2 2 2 2 1 1 2 2 1 2 2 1 2 1 1 1 2 2 1 2 1 2 2 2 1 1 2 1 1 2 2 2 1 1 2 2 2 2 2 2 1 1 2 2 2 2 2 2 2 1 2 2 2 2 2 2 1 2 2 2 1 2 1 2 2 2 2 2 2 2 2 2 2 2 2 1 2 2 2 2 2 2 2 2 2 2 2 2 2 2 2 1 2 1 2 2 2 2 2 1 1 2 2 2 1 1 1 1 1 1 1 1 1 1 2 1 1 2 2 2 1 1 2 2 1 2 2 2 2 1 2 2 2 1 2 2 2 2 2 2 1 1 2 1 1 1 1 1 1 1 2 2 2 1 1 2 2 2 1 2 1 2 1 2 2 2 1 2 2 2 2 2 2 2 1 2 2 1 1 2 1 1 1 2 2 2 1 2 2 2 2 1 1 1 1 1 1 1 1 2 1 1 2 2 2 1 2 2 2 2 2 1 1 1 1 2 1 1 2 2 1 2 1 1 1 2 1 1 2 1 1 2 2 2 2 1 1 2 1 1 1 2 1 2 2 1 1 1 1 1 1 2 2 1 2 1 2 1 2 2 2 2 1 1 1 2 2 2 2 1 2 2 2 2 1 2 2 1 1 2 2 2 2 2 2 2 2 1 1 2 2 1 2 2 2 2 2 1 2 2 1 2 2 1 2 2 1 2 2 2 1 2 2 2 1 2 2 2 2 2 2 2 2 1 2 2 2 2 1 2 2 2 2 2 1 1 2 2 2 1 2 2 2 2 2 1 1 2 2 2 1 2 2 2 2 1 1 2 2 2 2 2 1 1 1 2 1 1 2 1 1 1 2 1 2 2 2 1 1 1 2 1 2 2 1 2 2 1 1 2 2 2 1 2 2 2 2 1 1 1 2 2 1 1 1 1 1 2 2 2 1 1 2 1 2 2 2 1 1 1 1 1 1 2 1 2 1 2 2 2 2 2 1 2 2 2 2 2 2 1 1 1 2 2 2 1 2 2 1 2 2 1 1 1 1 1 1 2 1 2 2 2 2 2 1 1 2 2 2 1 2 2 2 2 2 1 2 2 2 1 2 2 2 2 1 2 1 1 1 1 2 2 2 1 1 1 1 2 2 1 2 1 1 2 2 2 1 2 2 1 1 1 2 2 2 2 1 2 1 2 2 1 2 2 2 2 2 2 2 2 2 1 2 2 1 2 2 2 1 2 1 1 2 1 2 1 2 2 2 1 2 2 2 2 1 2 2 2 1 2 2 1 2 1 1 1 2 2 2 1 2 2 1 1 2 1 2 1 2 2 2 2 2 2 2 2 1 1 2 2 2 2 2 2 2 2 1 2 1 1 2 2 2 2 2 2 1 2 1 2 1 1 2 1 2 2 1 1 1 2 2 2 2 2 1 2 1 1 1 1 2 1 1 1 2 1 1 2 1 1 2 1 1 1 1 1 1 2 2 2 1 2 1 2 2 2 1 1 1 2 2 1 1 1 1 2 1 1 2 2 2 2 2 1 2 1 1 1 1 1 1 2 1 2 1 1 1 1 1 2 1 2 2 2 2 1 2 2 1 2 2 2 1 1 1 2 2 1 2 1 1 2 1 2 2 2 2 1 1 2 2 2 1 2 2 2 2 2 1 1 2 1 2 2 2 2 2 1 2 1 1 2 1 1 1 1 1 2 1 1 2 1 1 1 1 2 1 2 1 1 1 1 2 1 1 1 1 1 1 1 2 1 2 2 2 2 1 2 1 1 1 1 2 1 2 2 1 2 2 1 1 2 1 2 1 1 2 2 2 2 1 2 2 1 1 1 1 1 1 1 2 1 1 2 2 2 2 2 2 1 1 1 2 1 2 2 1 2 2 2 2 2 1 2 1 1 1 2 1 2 1 2 2 2 2 2 2 1 2 1 1 1 2 2 1 1 2 1 2 2 1 2 2 1 1 2 1 2 2 2 2 2 2 2 2 2 2 2 1 2 2 1 2 1 1 1 2 2 1 2 2 2 2 2 2 1 2 1 1 2 1 2 1 1 1 1 2 1 2 1 2 2 1 1 1 1 2 1 2 2 1 2 2 1 1 1 2 1 2 1 2 1 2 1 1 2 2 1 1 1 1 1 2 1 1 1 2 2 2 2 1 1 1 2 1 2 2 2 2 1 1 1 2 1 2 1 1 2 2 2 1 2 1 1 2 2 2 1 2 1 2 1 1 2 1 2 2 1 2 1 1 1 2 1 2 2 1 1 2 2 2 1 1 1 2 2 1 2 2 2 1 2 2 1 2 2 1 1 1 2 1 1 1 2 1 1 1 1 1 2 1 1 2 1 2 1 2 2 2 2 2 2 1 1 1 1 1 1 1 2 2 2 2 2 2 2 2 1 2 2 2 2 2 2 1 2 2 1 1 1 2 2 2 2 2 2 2 2 2 2 1 1 2 2 2 2 2 1 2 2 2 2 2 2 1 1 2 2 2 2 2 1 2 1 2 1 2 2 2 1 1 1 2 1 1 2 2 1 1 1 1 1 1 2 2 1 2 2 2 2 2 2 2 2 2 1 1 2 1 1 1 1 1 2 2 1 1 2 2 2 2 2 1 2 1 2 2 1 1 2 1 2 2 2 1 2 1 2 2 1 1 2 2 1 1 1 1 2 2 1 1 1 1 1 1 2 2 1 2 1 1 2 2 1 2 2 2 2 2 1 1 2 2 1 2 1 1 1 1 1 1 1 2 2 2 1 1 1 2 2 2 2 2 1 1 1 1 2 2 2 1 1 1 1 2 2 2 2 2 1 2 2 2 2 1 2 1 2 2 2 2 2 2 1 2 2 2 1 2 1 1 2 2 2 1 1 2 2 2 2 2 2 1 1 1 2 1 2 1 1 1 1 2 2 1 1 1 1 2 1 2 2 1 1 2 2 2 2 1 2 2 2 2 1 2 2 2 2 1 2 2 2 1 1 2 2 2 2 2 1 2 2 1 2 2 2 2 2 2 2 2 2 1 1 1 1 2 1 2 2 2 2 1 2 2 2 1 1 2 1 1 2 2 2 1 1 2 2 2 2 1 1 1 1 2 1 2 2 1 1 2 1 2 1 1 1 1 2 2 1 2 1 1 2 2 2 2 1 2 1 1 2 1 2 2 2 2 2 1 2 2 1 2 2 2 1 1 2 1 1 1 1 2 1 1 1 2 1 2 2 2 2 2 2 2 2 2 1 2 1 2 2 2 1 1 2 1 2 2 1 1 1 1 1 1 1 1 2 1 1 1 1 1 2 1 2 2 1 2 1 1 1 2 1 1 1 2 2 2 2 2 2 1 1 1 2 1 2 2 1 2 1 2 1 2 2 1 1 1 1 2 1 1 1 1 2 1 2 2 2 1 1 1 1 2 1 2 2 1 1 2 2 1 1 2 2 1 1 2 2 2 1 1 1 1 1 1 2 2 2 1 2 1 2 2 1 1 1 1 1 2 1 2 1 2 2 1 2 1 1 2 1 1 2 2 1 1 2 2 1 1 2 2 2 1 2 2 1 2 1 2 1 2 2 2 2 2 2 1 2 1 1 2 1 1 1 1 1 2 1 1 2 2 1 1 1 1 1 1 1 1 2 1 2 2 2 2 2 2 2 1 2 1 1 2 2 2 1 2 1 2 2 2 1 1 1 1 1 2 2 2 1 2 2 2 2 2 2 2 2 2 2 2 2 1 2 2 2 2 1 2 2 1 2 2 1 1 2 1 2 1 2 1 2 2 2 2 1 2 1 1 2 2 1 1 2 2 2 1 1 1 2 2 2 2 2 2 2 1 2 2 2 1 2 1 1 2 1 2 1 2 1 2 1 1 1 1 1 2 1 1 1 1 2 2 2 2 1 2 2 2 1 2 2 2 2 1 1 2 1 1 2 2 1 1 2 1 2 1 1 2 2 2 1 1 1 2 1 2 1 1 2 2 2 1 1 1 2 1 1 1 2 1 1 1 2 1 1 1 1 2 1 2 2 2 1 1 2 1 2 1 2 1 1 1 1 2 1 1 1 1 2 2 1 1 1 2 2 2 2 2 2 1 1 1 1 2 1 1 1 1 1 2 2 2 1 2 1 2 1 1 1 2 2 2 2 1 1 1 2 2 2 2 1 2 1 1 1 2 1 1 1 2 2 1 1 2 2 1 1 2 2 2 2 2 1 2 1 1 2 2 2 1 2 1 1 2 2 2 1 1 2 1 2 1 2 1 1 2 2 1 1 2 2 1 2 1 2 2 1 2 2 1 2 2 2 2 2 1 2 2 2 1 1 1 2 2 2 1 2 1 1 2 1 2 2 2 1 2 1 1 2 1 1 2 1 1 1 2 2 2 2 1 1 2 1 2 2 2 1 1 2 2 1 2 1 2 1 2 2 2 1 1 1 1 2 1 2 2 2 1 2 1 2 2 2 1 2 1 2 2 2 1 1 2 1 2 2 1 1 1 1 1 1 2 2 2 2 2 1 1 2 1 2 1 2 1 1 1 2 1 2 1 1 2 2 2 1 2 2 2 2 2 1 2 2 2 1 1 1 1 2 2 1 1 2 1 2 2 1 2 1 1 2 2 1 1 2 1 2 2 1 2 1 2 1 1 2 1 2 2 2 2 2 2 2 2 2 2 2 2 2 1 1 2 1 1 2 1 2 2 2 1 2 2 1 1 2 2 2 2 2 1 1 2 2 1 2 2 2 2 2 2 2 2 2 2 2 2 2 2 2 2 2 2 2 2 2 2 2 2 2 2 2 1 2 1 1 2 2 2 2 2 2 1 2 2 2 1 2 1 2 1 1 1 2 1 1 2 2 2 2 2 1 2 2 1 2 2 2 2 1 2 1 1 1 2 2 1 2 2 2 2 1 2 2 1 2 1 2 1 2 2 1 2 2 1 2 2 1 2 2 1 2 2 2 1 1 1 2 2 2 1 2 2 2 2 1 2 1 2 2 1 1 1 2 1 2 1 1 2 2 2 2 2 2 2 2 2 1 1 2 1 1 1 1 1 2 2 1 1 1 1 2 2 1 2 2 2 1 2 2 2 2 2 2 2 2 2 1 1 2 2 1 1 1 2 1 1 2 2 2 2 2 2 1 2 1 2 1 1 2 2 2 2 2 2 2 2 1 2 2 1 2 2 2 1 2 1 2 2 2 2 1 2 2 2 2 1 2 2 2 2 2 2 2 2 1 2 1 1 1 2 1 2 2 2 1 2 2 2 1 2 1 2 2 1 1 2 1 1 2 2 2 2 2 2 2 2 2 1 1 2 1 1 1 2 1 1 1 1 1 1 1 1 2 1 1 1 1 2 1 1 2 1 2 1 2 2 2 2 1 2 2 2 2 1 1 2 1 1 2 1 1 1 1 1 1 1 1 2 1 2 1 2 1 1 2 1 2 1 1 2 2 1 2 2 2 2 2 2 2 1 1 2 1 2 2 2 2 2 2 1 1 1 1 1 1 2 2 2 1 1 2 1 1 2 1 1 1 1 1 1 1 1 2 1 2 2 2 2 2 2 2 1 2 1 1 2 1 2 2 1 1 1 1 2 1 1 1 1 2 2 2 2 2 2 1 2 1 2 2 1 1 2 2 2 2 2 2 2 2 1 2 2 2 2 2 1 2 2 1 2 1 2 2 1 1 2 2 1 1 2 2 1 1 2 2 2 2 1 1 1 1 1 2 2 2 2 2 1 2 1 2 2 2 1 2 1 1 2 1 1 2 2 2 1 1 1 1 2 1 2 1 2 2 2 2 2 2 2 1 1 2 2 1 1 1 2 1 1 1 2 1 1 1 1 1 2 1 1 2 1 2 1 1 1 2 2 1 2 1 2 2 2 1 2 2 2 2 2 2 1 1 1 2 2 2 2 1 2 2 1 2 1 2 2 2 1 1 2 2 2 1 1 2 1 1 2 1 2 2 2 2 1 1 1 2 1 1 1 2 2 1 1 2 1 1 2 2 1 1 2 2 1 2 2 2 1 2 2 2 2 1 2 2 2 1 1 1 1 2 1 1 2 1 1 1 2 2 2 2 2 2 2 2 2 2 2 2 1 2 2 1 2 2 2 1 2 1 2 2 2 1 1 2 1 2 2 1 1 1 2 2 1 2 1 2 2 2 2 2 2 2 1 2 2 1 1 1 2 2 2 1 1 2 2 1 2 1 1 2 1 1 2 1 1 1 1 1 2 2 1 1 2 2 1 2 2 2 2 2 2 2 2 2 2 2 2 1 2 1 2 2 2 2 2 2 2 1 1 2 2 2 1 2 1 2 2 1 1 1 2 1 2 2 2 1 2 2 1 1 2 2 2 1 2 2 2 2 1 2 2 1 2 2 2 1 2 1 1 2 2 1 2 2 1 1 1 1 1 1 2 2 1 2 2 2 1 2 1 1 1 2 2 2 2 2 2 2 2 1 2 2 1 2 2 1 1 1 1 1 2 2 1 2 2 2 2 2 2 1 1 2 2 1 2 2 1 1 2 2 2 1 2 1 2 1 1 2 2 1 1 2 2 1 2 2 2 1 2 1 1 1 1 1 2 1 1 1 2 1 1 2 1 2 2 2 2 1 2 1 1 2 2 1 2 2 1 1 2 1 2 1 1 1 2 2 2 2 2 2 1 1 2 2 2 2 1 2 2 2 2 1 2 2 1 2 2 2 2 1 2 2 1 2 2 2 2 1 1 2 2 1 1 2 2 2 2 2 1 2 1 1 2 2 1 2 1 1 2 2 2 2 2 1 1 1 2 2 1 1 2 2 1 2 2 1 2 1 1 1 2 1 1 1 1 1 2 1 1 1 1 2 2 2 2 2 2 2 1 2 1 2 2 2 1 2 1 2 1 2 2 2 2 2 2 2 1 1 2 1 2 2 1 1 1 2 1 1 2 1 1 2 2 1 1 2 1 1 2 1 1 1 2 1 1 1 1 2 2 2 2 2 2 1 2 2 2 2 2 1 2 2 2 2 2 2 1 1 2 2 2 2 1 1 1 2 2 2 2 1 2 2 2 2 1 2 1 2 2 2 1 2 1 2 2 1 1 2 1 1 2 2 1 1 2 2 2 1 2 2 1 2 2 2 1 2 2 2 2 2 2 2 2 2 1 1 2 1 1 1 1 2 1 2 1 2 2 1 2 2 2 2 1 2 2 2 2 2 1 2 2 2 2 2 2 2 2 1 2 2 1 2 2 1 2 2 2 2 2 2 2 2 1 2 2 1 2 1 2 2 2 1 2 2 2 2 2 1 2 2 2 2 2 1 1 1 1 2 2 1 2 1 2 2 2 2 2 2 2 2 2 1 2 1 2 1 1 2 2 2 2 2 2 2 1 1 2 2 1 2 1 1 2 1 1 2 1 2 1 1 2 2 1 2 1 1 2 2 1 2 1 2 2 2 1 2 1 1 1 2 2 2 1 2 2 2 2 2 1 1 2 1 1 1 1 2 2 1 2 1 2 1 1 2 2 2 2 1 1 1 2 1 2 1 2 1 2 2 1 1 1 2 2 1 1 1 1 2 2 2 2 1 1 1 2 2 1 2 2 1 2 1 2 2 2 2 2 1 2 2 1 1 1 1 2 2 2 1 1 1 2 2 2 1 1 1 2 2 2 2 2 1 1 2 2 1 1 2 2 1 2 2 2 2 2 2 2 2 2 2 1 2 2 2 1 2 2 1 2 2 2 1 1 1 2 2 2 2 2 1 1 1 2 1 1 2 1 1 2 1 1 1 1 1 1 1 1 2 2 2 2 2 2 2 1 1 2 2 2 2 2 2 2 2 2 2 2 2 2 2 2 2 1 2 1 1 1 1 1 2 2 2 1 1 2 2 1 1 2 2 1 2 2 2 2 2 2 1 2 2 2 2 1 2 1 2 1 1 1 1 2 1 2 2 2 2 1 2 2 2 1 2 2 2 2 1 2 1 1 1 1 1 2 2 2 2 1 2 2 1 1 2 1 2 1 1 1 2 2 1 2 2 2 1 1 2 1 2 1 2 2 2 1 2 2 1 2 2 2 2 1 2 1 2 1 1 1 2 2 2 2 2 2 1 1 2 1 1 1 2 2 1 1 2 2 2 1 2 1 1 1 2 2 2 1 2 2 1 1 1 1 1 1 2 2 2 2 2 1 1 1 1 1 1 2 2 1 1 2 1 1 2 2 1 2 1 1 1 1 2 2 2 2 2 2 1 2 1 2 1 1 1 2 2 2 1 1 1 2 1 1 1 1 1 1 1 2 2 2 2 1 2 1 1 1 1 2 2 1 1 1 1 1 2 2 1 2 2 1 2 1 2 1 2 2 1 2 2 2 1 2 2 2 2 2 1 2 2 2 1 2 1 1 1 1 1 1 1 2 1 2 2 2 1 2 1 2 1 1 2 1 1 1 2 2 2 1 1 2 1 2 1 2 2 1 1 2 1 2 2 1 1 2 2 2 2 2 2 2 2 2 2 1 2 2 1 1 1 2 1 1 2 1 1 1 2 2 2 2 2 1 1 1 2 2 1 2 2 2 1 2 2 2 2 2 2 2 1 2 1 1 1 2 2 1 2 1 2 1 2 1 1 2 1 1 1 1 2 2 2 2 1 1 2 2 1 1 1 2 2 2 1 2 1 2 1 1 1 1 1 2 1 2 1 1 2 1 1 1 2 2 2 2 2 2 2 2 2 2 2 2 1 1 1 1 2 2 1 1 1 1 2 1 2 2 1 2 2 2 2 2 2 2 2 1 1 1 1 2 1 2 1 1 1 2 2 1 1 2 2 2 2 2 2 2 2 2 2 1 2 2 2 2 2 2 2 1 2 1 2 1 1 2 2 1 1 2 2 2 1 1 1 2 2 2 1 2 1 2 1 2 2 2 2 2 2 1 2 2 2 2 1 1 1 2 2 2 2 2 2 2 2 2 2 1 1 1 2 2 2 2 2 1 2 2 2 2 2 1 1 2 1 2 2 2 1 2 1 2 2 2 1 2 1 2 2 1 2 2 2 1 1 2 2 2 2 1 2 2 2 2 1 2 1 1 2 2 2 2 2 2 1 1 2 1 1 2 2 2 1 2 1 1 2 1 1 2 2 2 1 2 2 1 1 2 1 1 2 1 1 2 1 1 2 1 2 2 1 1 1 1 2 2 1 1 2 2 1 1 1 1 1 2 2 1 2 1 2 2 1 2 2 2 1 1 2 2 2 2 2 2 2 2 1 2 2 2 2 1 1 2 2 1 1 1 1 2 2 1 1 2 1 1 2 2 1 1 2 2 1 1 2 1 2 2 2 2 1 1 1 1 2 2 2 2 2 2 2 2 1 2 2 2 1 2 1 1 1 2 2 1 2 1 1 2 2 1 1 1 1 2 1 2 1 1 2 2 2 1 2 2 2 1 1 2 2 2 1 1 1 1 2 1 1 1 1 1 1 1 2 2 1 2 1 2 2 2 2 1 1 1 2 2 1 1 2 1 2 1 2 2 1 2 1 2 1 2 1 1 1 1 1 2 1 1 2 1 1 2 1 2 2 1 1 1 1 2 2 1 2 2 2 2 2 2 2 2 2 2 2 1 1 2 1 1 1 2 2 2 1 1 2 1 2 1 1 2 1 2 1 2 2 1 2 2 1 1 2 2 2 1 2 2 1 1 2 2 2 2 1 2 2 2 2 1 2 1 2 2 2 2 1 1 2 1 2 1 2 1 1 1 2 1 2 1 1 1 1 1 2 2 1 1 1 2 1 1 2 1 2 1 2 2 1 2 2 1 1 1 1 1 1 2 2 1 2 2 2 1 2 2 2 1 2 1 1 2 2 2 1 1 1 2 2 1 1 1 1 2 1 2 2 1 2 2 1 1 1 2 1 1 2 1 2 1 1 2 2 2 1 1 2 1 2 1 2 2 2 2 1 1 1 1 2 2 1 1 1 2 2 2 1 1 1 2 1 1 2 1 1 1 1 2 1 2 1 2 2 1 2 2 2 1 2 2 2 1 1 1 2 1 1 1 1 1 2 1 2 1 1 2 2 2 1 1 1 1 2 2 2 2 1 2 1 2 1 1 2 1 2 2 2 1 1 2 1 2 1 2 1 1 2 2 1 2 2 1 1 1 1 1 2 2 2 1 1 1 1 1 2 2 2 1 2 1 2 1 1 2 1 1 1 2 1 2 1 2 1 1 1 1 1 2 2 1 1 1 1 2 2 1 2 1 2 2 2 1 2 2 1 1 1 1 2 2 2 2 2 2 2 1 1 2 1 2 2 1 2 2 2 1 2 2 1 2 1 2 2 2 1 2 2 2 2 2 2 1 2 2 1 2 2 1 1 2 1 2 2 2 1 1 2 2 2 2 1 2 1 2 2 1 1 2 1 1 1 1 2 2 1 2 1 2 2 2 2 1 2 1 2 2 1 2 1 2 2 1 1 1 2 1 2 2 2 1 2 1 1 1 1 1 1 2 2 2 2 2 2 2 2 1 1 2 1 2 2 1 2 1 2 1 1 2 2 1 2 2 2 2 2 1 2 1 1 2 2 2 2 2 1 1 2 2 2 1 1 2 1 1 1 1 2 2 2 1 2 2 1 2 2 2 1 2 2 1 2 1 1 2 1 1 1 2 2 1 1 2 2 1 1 2 2 1 2 2 2 2 1 1 1 2 2 2 1 2 1 2 1 1 1 2 2 1 2 2 2 1 1 1 1 1 2 1 1 1 1 2 1 2 1 1 1 2 2 2 2 2 2 1 2 1 1 1 1 1 2 2 2 1 1 2 1 2 2 2 2 2 1 2 1 2 2 2 2 2 2 1 2 2 2 2 2 2 2 2 2 2 2 2 2 2 1 1 2 2 2 1 1 2 2 2 2 2 1 1 2 2 2 1 2 2 2 1 2 2 2 2 1 1 2 2 2 2 1 2 2 2 1 1 1 1 1 2 2 1 2 2 2 2 1 2 2 2 2 1 2 1 2 1 1 1 2 1 2 1 2 2 2 2 1 1 1 2 2 1 2 1 1 2 1 1 2 1 2 1 1 1 1 1 1 2 2 1 2 2 2 2 2 2 2 1 1 2 1 2 1 2 2 1 2 2 2 1 1 2 2 2 2 1 1 2 2 1 1 1 1 2 2 1 1 1 2 1 1 2 2 2 1 1 1 1 2 2 2 2 2 2 1 2 2 1 1 1 1 1 1 1 1 1 2 1 1 1 1 1 1 2 1 1 1 1 2 2 1 2 1 1 1 1 1 1 1 2 1 2 1 1 1 1 2 2 2 2 1 2 2 2 1 1 1 1 1 2 2 1 2 2 1 2 1 2 1 1 2 1 2 1 1 2 1 1 2 1 2 2 1 1 1 1 2 2 1 2 1 2 2 2 1 1 2 1 2 1 2 1 1 1 1 1 2 2 1 1 1 2 1 1 2 2 2 1 1 1 1 1 2 1 2 1 1 2 2 1 1 2 2 1 2 2 2 2 1 2 2 2 1 2 2 2 1 2 2 2 2 2 2 1 2 1 1 1 2 2 2 2 2 1 2 2 2 2 1 2 2 2 2 2 1 1 2 2 2 1 1 2 1 2 2 2 1 1 1 2 2 2 1 1 1 1 1 1 2 2 2 1 1 2 2 2 1 1 1 1 1 2 2 1 1 1 2 1 2 1 2 1 2 1 2 1 1 1 2 2 2 2 2 1 2 2 1 2 2 2 1 1 1 2 2 2 2 2 2 2 2 2 2 1 2 1 2 1 1 1 1 1 1 2 2 1 2 1 1 1 2 2 2 2 1 2 2 2 2 2 1 1 1 2 2 1 1 2 1 1 2 2 1 1 2 1 1 1 2 2 1 1 2 1 1 2 1 1 2 1 1 1 1 2 1 2 2 1 1 1 2 2 1 2 1 1 1 1 2 1 1 2 1 1 2 1 1 2 1 1 2 1 2 1 1 1 1 1 1 2 1 1 1 2 1 2 2 2 2 1 2 2 2 1 2 2 2 1 1 1 1 1 1 1 2 2 1 1 1 1 2 1 2 1 1 1 2 2 2 1 2 1 1 2 1 1 2 2 2 2 1 2 2 2 1 1 1 1 1 2 2 2 2 2 1 2 1 2 1 1 1 1 1 1 1 1 1 1 1 1 1 1 1 2 1 1 1 2 2 1 2 1 2 1 2 1 1 1 2 1 2 2 2 1 1 1 1 2 1 1 2 2 1 1 2 2 2 2 2 2 1 1 2 1 1 1 1 2 1 2 2 2 1 1 1 2 1 2 1 1 2 2 2 1 1 1 1 2 2 1 2 2 2 1 2 2 2 2 1 1 1 1 1 2 1 2 2 1 1 1 1 2 2 1 2 2 2 1 2 1 2 1 1 2 2 1 2 1 2 1 2 1 1 1 2 2 1 1 2 1 2 2 1 1 1 1 2 1 1 1 1 1 2 2 1 1 1 1 1 1 2 1 2 2 1 2 1 2 2 2 2 2 1 2 2 2 1 2 2 2 2 2 1 2 2 1 2 2 2 2 1 2 2 1 2 1 1 1 1 1 2 2 1 1 1 1 1 1 1 2 2 2 1 2 2 1 2 2 2 2 1 2 1 1 1 2 1 1 1 1 2 2 2 2 1 2 2 1 2 2 2 2 1 1 2 1 2 2 2 1 2 2 2 2 2 2 2 1 2 1 2 2 1 2 2 2 1 1 2 1 2 1 2 2 2 2 2 2 1 2 2 1 2 2 2 2 1 1 2 2 2 2 2 2 2 2 2 2 2 1 2 2 1 2 1 1 1 2 1 2 2 2 2 2 2 1 2 1 2 1 2 1 2 1 2 1 1 2 1 2 2 2 1 2 1 2 2 2 1 2 1 1 1 2 1 1 1 1 1 2 2 2 1 2 1 1 1 2 2 1 1 1 2 1 1 1 2 1 1 2 2 2 2 2 1 1 2 1 2 2 2 1 2 2 2 2 2 2 2 2 1 2 2 1 1 2 1 1 2 1 2 1 2 1 2 2 2 2 1 1 2 2 1 2 2 2 1 2 1 2 1 1 1 1 1 1 1 1 2 2 2 2 2 2 2 2 1 2 1 1 1 1 1 2 2 1 1 2 2 1 2 1 1 1 2 2 1 1 1 1 2 1 1 2 1 2 2 1 2 1 2 1 2 1 2 1 1 2 1 2 2 2 1 2 2 2 2 2 2 2 2 1 2 2 1 1 2 1 1 1 2 2 2 2 1 1 1 1 2 2 1 2 1 2 2 2 1 1 2 2 1 1 2 1 1 1 2 1 1 1 1 1 2 2 2 2 2 1 2 2 1 2 1 1 2 1 1 1 2 2 2 1 2 1 2 1 1 1 2 1 2 2 1 1 2 1 1 1 2 1 2 2 2 2 2 1 2 1 2 2 2 2 2 2 2 2 2 1 1 2 1 2 2 2 2 2 1 2 1 1 1 2 1 1 1 1 1 1 1 1 2 1 1 1 1 1 1 2 2 1 2 1 2 2 1 1 1 1 2 2 2 2 2 2 2 2 1 2 2 1 1 2 2 2 2 1 2 1 1 2 1 2 1 2 2 2 2 1 2 1 2 2 1 2 1 1 1 1 2 2 1 2 2 2 1 1 2 2 1 1 1 2 2 2 1 1 2 2 1 1 1 1 2 1 1 2 2 1 2 1 1 2 1 1 1 1 2 1 1 1 2 1 1 2 1 1 2 1 2 2 2 1 2 2 2 2 2 2 1 1 1 1 1 1 2 1 1 2 1 1 2 1 2 1 2 1 2 2 2 2 1 2 1 1 1 2 2 2 1 1 1 1 2 1 2 1 1 2 1 2 2 1 2 2 2 2 2 2 2 1 1 2 1 2 2 1 1 1 2 2 1 2 2 1 2 1 2 1 2 1 2 2 1 2 1 1 1 1 2 2 1 1 1 2 2 2 2 2 1 2 1 1 1 1 1 1 2 1 1 1 1 2 1 2 2 2 2 1 1 1 2 2 2 2 2 2 2 2 2 2 2 1 2 2 2 2 2 2 2 1 1 2 2 1 1 1 2 1 2 1 2 2 2 1 1 1 2 1 2 2 1 2 1 1 1 1 2 2 1 2 1 1 1 1 2 1 2 1 2 2 1 1 2 1 2 2 2 2 1 2 1 1 1 1 1 2 2 2 2 2 2 1 1 1 2 2 2 1 2 2 1 2 2 1 2 2 2 2 1 2 2 2 2 1 2 1 2 2 2 2 2 1 2 2 2 1 2 1 1 2 2 1 1 1 2 1 2 1 1 2 1 2 2 2 2 1 2 1 2 2 2 2 2 2 1 2 2 1 2 2 2 2 2 2 2 2 2 2 1 2 1 1 1 1 2 2 2 2 1 2 1 1 2 1 1 2 2 2 2 2 1 2 1 1 2 2 2 2 2 2 2 2 2 2 2 2 2 2 2 2 2 2 2 2 2 1 2 2 2 1 2 2 2 1 2 1 2 2 2 1 2 2 1 1 2 1 2 2 1 1 1 2 2 1 2 1 2 2 2 2 2 2 2 2 2 2 2 1 1 2 2 1 2 1 2 1 2 2 2 2 1 2 2 1 2 2 1 1 2 1 1 2 2 1 1 2 2 1 1 1 1 1 2 1 1 2 1 2 2 2 2 1 2 2 2 2 2 2 2 1 2 2 2 2 2 2 2 2 1 1 1 2 1 1 1 1 1 2 1 1 1 1 2 2 1 2 2 2 1 2 2 2 2 2 2 2 2 2 2 2 2 1 2 2 2 2 2 2 1 2 2 2 1 2 2 2 2 2 2 2 2 2 2 2 2 2 1 2 2 1 2 2 1 1 1 2 2 1 2 2 2 2 1 2 2 2 2 2 2 2 2 2 2 2 1 1 1 1 2 1 2 2 2 2 2 2 2 1 2 1 2 1 2 2 2 2 2 1 1 2 2 2 2 2 2 1 2 2 2 2 2 2 2 2 2 2 2 1 2 1 1 1 2 2 2 1 1 2 2 2 1 2 2 2 2 1 2 2 2 1 2 1 1 2 2 1 1 1 1 2 1 2 2 2 1 1 2 2 2 1 1 1 1 2 2 1 1 2 2 2 1 2 2 2 1 1 1 2 2 2 2 1 1 2 1 2 2 2 2 1 1 2 2 1 1 1 2 2 2 1 2 2 2 2 2 2 2 2 2 2 2 2 2 2 2 2 2 2 1 1 2 2 2 1 2 2 2 2 2 1 2 2 2 2 1 2 2 2 1 1 1 1 2 1 2 1 1 2 2 2 1 2 2 2 1 1 2 1 2 2 2 1 1 1 2 2 1 2 1 1 1 2 2 1 2 2 1 1 1 2 2 2 1 2 2 1 2 2 2 2 2 1 1 1 1 1 2 1 1 2 2 1 2 1 2 2 2 2 1 2 1 1 2 2 1 1 1 1 2 2 1 1 2 1 2 2 1 2 1 2 1 1 2 1 1 1 2 2 1 1 1 2 2 2 1 1 1 2 1 1 1 2 2 1 1 1 1 2 2 1 2 1 1 2 1 2 1 1 1 1 1 1 1 2 1 1 2 2 2 1 1 2 2 2 1 2 2 2 1 1 2 2 1 2 2 1 1 2 1 2 2 1 1 2 1 2 2 2 2 2 2 1 1 1 2 2 2 1 2 2 1 1 2 1 2 2 2 1 1 2 1 2 1 2 1 1 2 2 2 2 1 1 1 1 2 1 1 1 1 1 1 1 1 2 2 2 1 2 1 1 2 2 2 2 1 1 1 1 1 1 1 2 1 1 2 2 1 2 1 2 1 1 2 2 1 1 2 1 2 2 1 2 2 1 1 1 2 1 2 2 1 1 1 2 2 1 2 1 1 2 1 2 2 1 2 2 2 1 1 2 1 1 2 2 1 1 1 2 1 1 1 2 1 1 1 1 2 2 1 1 2 2 1 2 2 1 1 2 2 2 1 1 1 1 2 1 2 2 2 1 2 2 2 1 1 2 2 2 2 2 2 2 2 2 2 2 2 2 2 1 2 2 1 1 2 2 2 2 1 2 2 2 1 1 2 2 2 1 2 2 2 2 2 2
  000003  030002 2 1 1 2 2 1 2 2 2 2 2 1 1 2 2 1 2 2 2 2 2 2 2 2 1 2 1 2 1 2 2 2 1 2 1 1 2 2 2 2 1 1 2 2 2 1 2 2 2 2 2 2 2 2 2 1 2 2 1 1 2 2 2 2 1 1 2 1 1 2 1 1 2 2 2 2 2 2 1 2 2 2 2 2 2 2 1 2 2 1 2 1 2 1 1 1 2 2 1 2 2 1 2 2 2 1 2 1 2 1 2 2 2 1 2 2 2 2 1 1 2 2 2 2 2 2 1 2 2 2 2 2 2 2 1 2 2 1 1 2 1 2 2 1 1 2 2 1 2 1 1 2 2 2 1 2 1 1 1 2 1 1 2 2 1 1 1 2 1 1 1 2 1 1 1 1 2 1 2 2 1 1 2 2 1 2 1 2 1 1 1 2 2 2 2 1 2 2 1 2 1 1 1 1 1 1 1 2 1 2 1 2 1 1 2 2 1 2 2 2 2 1 2 2 1 1 1 1 1 1 1 2 1 2 1 1 1 2 2 1 2 2 2 2 1 1 1 1 2 1 2 2 2 1 1 1 1 1 2 2 1 1 2 1 2 1 2 2 2 1 1 2 2 1 1 1 2 1 2 1 2 1 2 2 2 1 2 2 2 2 2 1 2 2 2 1 1 2 2 1 1 2 2 2 1 2 2 2 1 1 2 1 1 1 1 1 2 2 1 2 1 2 1 2 1 2 1 2 2 2 2 2 2 1 1 1 2 1 2 1 2 1 2 2 2 1 1 1 2 1 2 2 2 2 2 1 2 2 2 2 2 1 1 1 1 1 1 2 2 2 1 1 1 2 1 1 2 2 1 1 1 2 1 1 2 2 2 2 2 2 2 2 2 2 2 2 2 2 2 2 2 1 1 1 1 1 2 2 1 1 2 2 2 1 2 1 1 2 2 2 2 2 1 1 1 1 2 2 1 2 2 2 2 1 2 2 2 2 1 1 2 1 2 1 2 1 1 2 2 2 2 1 1 2 2 1 1 1 1 1 2 1 1 1 2 2 1 1 1 2 2 2 2 1 1 2 1 1 1 1 2 2 1 2 1 2 1 2 2 1 2 2 1 2 1 2 1 2 1 2 1 2 1 2 1 2 1 2 2 2 1 2 1 2 1 2 1 1 1 1 1 1 2 2 1 2 1 2 1 1 1 2 1 1 2 1 1 2 1 1 2 2 1 1 1 2 1 2 2 1 1 2 1 1 1 2 2 1 1 2 1 2 1 2 2 1 1 1 2 1 1 1 2 2 1 2 1 1 2 1 2 2 2 2 1 2 1 1 2 2 2 2 1 2 2 2 2 2 1 2 2 1 2 2 1 1 1 2 2 2 1 1 1 1 2 2 1 1 1 2 1 1 2 2 1 1 1 1 2 1 1 1 1 2 2 1 2 1 1 1 2 2 1 2 1 1 2 1 2 2 2 1 2 2 2 1 1 2 1 1 1 1 2 2 2 2 2 1 2 2 2 2 1 2 1 1 1 1 2 1 2 2 1 2 1 2 2 2 2 1 1 1 1 2 2 2 2 1 2 1 2 1 1 2 2 2 1 2 1 1 2 2 2 2 1 2 2 2 2 2 2 1 2 1 1 1 2 2 2 2 2 2 2 1 2 1 1 2 1 2 2 2 2 1 1 2 2 2 2 2 2 2 2 2 2 2 2 2 2 2 1 1 1 1 2 1 2 2 2 2 2 1 2 2 1 2 2 1 1 2 2 1 2 2 1 2 1 2 1 2 2 1 2 2 2 2 1 2 1 2 2 2 1 2 2 2 1 2 1 2 1 1 1 1 2 2 2 2 2 1 1 1 2 2 2 1 2 1 1 1 1 2 1 1 2 2 1 2 1 2 1 1 2 1 1 1 1 2 1 2 1 1 2 1 1 1 1 1 1 2 1 2 2 2 2 2 1 1 2 1 1 1 2 2 2 2 1 2 2 2 1 2 1 1 1 2 2 1 1 1 1 2 2 2 2 1 1 1 2 2 1 1 2 2 1 2 1 1 2 2 2 1 1 1 2 1 1 1 1 2 1 1 1 1 2 1 2 2 1 2 2 1 1 1 1 2 2 1 2 2 1 2 2 2 1 1 1 1 1 1 1 2 2 1 1 1 1 1 2 1 1 2 1 2 1 2 1 1 1 1 1 1 1 1 2 1 2 1 2 2 2 1 1 1 2 1 1 1 2 1 1 1 2 2 2 2 1 1 1 1 2 2 1 1 2 2 1 2 2 2 1 2 2 2 2 2 1 1 2 1 2 2 2 2 2 2 2 2 1 2 2 1 1 2 1 2 1 2 1 2 2 2 1 1 2 1 2 2 2 1 1 1 1 1 2 2 2 2 2 2 2 2 2 1 2 2 1 2 1 2 2 1 2 2 1 1 2 2 2 1 1 2 1 1 2 1 2 2 1 1 2 1 2 1 2 2 1 1 1 2 2 2 1 2 2 1 2 2 1 1 2 2 2 2 2 2 2 2 1 2 2 1 2 1 2 1 2 1 2 2 1 2 2 2 1 1 1 2 1 2 2 1 1 1 2 2 2 2 2 2 1 2 2 1 1 2 1 1 2 1 2 1 2 1 1 1 2 2 2 1 2 2 2 1 2 2 2 2 1 2 1 2 1 2 1 2 1 2 2 1 2 2 1 2 1 1 1 2 1 2 2 2 2 2 2 2 2 2 2 2 1 2 2 2 2 2 1 2 2 1 2 2 2 2 2 2 2 2 1 1 2 2 2 2 2 1 2 1 2 1 2 2 2 1 2 2 2 2 1 2 2 2 2 1 2 2 1 1 2 2 2 1 1 2 2 2 2 1 2 2 2 2 2 1 1 1 2 2 1 2 1 2 2 1 2 2 2 2 1 2 2 2 1 2 2 2 2 2 2 2 2 2 1 2 2 2 2 2 2 1 1 1 1 1 1 1 2 2 1 1 1 2 2 1 2 2 2 1 2 1 2 1 2 2 2 1 2 1 2 2 2 1 1 2 2 2 2 1 2 1 2 1 2 1 1 2 1 1 2 1 2 1 1 2 2 1 2 2 2 2 1 2 2 2 1 2 2 2 2 2 2 1 1 1 2 2 2 2 1 2 2 1 2 2 2 2 2 1 1 2 1 1 2 2 1 1 2 1 2 2 1 2 2 2 2 2 2 1 2 2 1 1 2 2 2 1 1 2 1 2 2 2 2 1 1 2 2 1 2 2 1 1 1 1 2 1 2 2 1 2 1 1 2 2 1 1 2 2 2 1 1 1 1 1 2 1 1 2 2 2 1 1 1 2 2 2 2 1 2 2 2 1 2 1 1 1 2 2 2 1 1 1 1 1 1 2 1 2 2 2 1 1 2 2 2 1 1 2 2 2 2 2 1 2 2 1 1 1 1 1 2 1 2 1 2 1 1 2 2 2 2 1 1 1 1 2 1 1 1 2 1 1 2 1 2 1 2 2 1 2 1 2 1 2 2 2 1 2 1 1 1 2 1 1 1 1 2 1 2 2 2 1 2 2 2 2 1 1 2 2 1 2 1 2 2 2 1 2 2 1 2 2 2 2 2 2 1 1 2 1 1 1 2 2 1 2 2 2 2 1 1 1 2 1 2 2 1 2 1 2 2 2 2 2 2 1 1 1 2 1 2 1 1 1 2 2 2 1 2 2 2 2 2 1 2 2 2 2 2 1 2 2 2 2 2 2 2 2 1 1 2 2 2 1 2 2 2 2 2 2 1 1 1 2 1 2 2 2 1 1 2 1 2 2 2 2 2 1 2 2 2 2 1 2 1 2 1 2 2 2 2 2 2 2 1 2 1 1 2 2 1 2 1 1 1 1 1 2 2 2 2 1 1 1 1 2 1 1 1 1 2 2 1 1 2 2 2 2 2 1 2 2 1 2 2 2 1 1 1 1 2 1 1 2 2 1 2 2 2 2 2 1 2 1 2 1 1 2 2 2 1 2 1 1 2 1 1 1 1 2 2 2 2 2 1 2 2 1 2 2 2 1 1 2 2 1 1 2 2 2 2 2 2 2 2 2 1 2 1 2 1 2 2 1 2 1 1 1 1 2 1 2 2 2 2 2 2 1 2 2 2 2 2 2 2 2 1 2 1 2 2 1 1 2 2 2 1 2 1 2 2 2 2 2 2 2 2 2 1 2 2 2 2 2 1 1 1 1 1 1 1 2 2 2 2 2 2 1 2 2 1 1 2 1 2 2 2 2 2 2 1 1 1 2 2 2 2 2 2 2 2 1 2 1 2 2 1 1 2 2 1 1 2 1 2 1 2 1 1 1 2 2 1 1 2 1 1 1 2 2 2 1 2 2 1 2 2 1 2 2 2 2 1 1 2 1 2 1 1 2 2 1 1 1 2 2 1 1 2 1 1 2 1 2 1 2 2 2 2 2 2 2 2 1 2 1 1 2 2 2 2 1 2 2 1 1 1 2 1 2 2 2 2 2 2 2 1 2 2 1 1 2 2 2 2 2 1 2 1 1 2 2 1 2 2 1 1 2 2 2 2 1 1 1 2 2 2 2 1 2 1 2 2 2 1 1 1 2 2 1 2 2 2 1 2 1 1 1 2 1 2 1 1 1 1 1 1 2 1 1 2 1 1 1 2 1 1 1 2 1 2 1 1 1 1 2 1 1 1 1 1 2 1 2 2 2 1 2 2 1 1 2 1 2 1 2 2 2 1 1 2 2 2 1 2 2 2 1 1 1 2 1 2 2 1 2 2 1 1 2 1 1 1 2 1 1 1 2 1 2 1 1 1 1 1 2 1 1 1 1 2 2 2 1 2 1 1 2 2 1 1 2 2 2 1 1 1 2 1 1 1 2 2 1 1 1 2 1 1 1 2 1 1 2 1 1 1 1 1 1 1 1 2 1 2 1 1 1 1 2 1 1 2 2 1 1 2 1 2 1 2 2 1 2 1 1 2 1 2 1 1 2 2 2 1 1 1 2 2 1 1 2 2 1 2 1 1 2 1 2 1 1 2 1 2 2 2 1 1 1 1 1 1 1 2 1 2 2 2 1 1 2 2 2 2 2 2 1 2 1 2 1 1 2 1 2 2 2 2 1 2 2 2 2 2 2 2 2 1 2 2 2 1 1 1 1 2 1 2 2 2 1 2 2 2 2 1 2 1 2 2 2 1 2 2 2 2 2 2 2 2 2 2 2 1 1 1 2 2 2 1 1 1 2 2 2 2 1 2 2 2 2 2 2 2 2 2 2 2 2 2 2 2 2 2 2 2 2 2 1 1 2 1 2 1 2 2 2 2 2 2 1 2 2 1 1 2 1 1 1 2 1 1 1 1 1 1 1 2 1 1 1 1 1 1 1 1 2 2 1 1 1 2 1 1 1 1 1 1 1 2 1 1 1 1 2 1 2 2 2 1 2 1 1 1 1 2 2 2 2 1 2 1 1 1 2 2 2 2 2 1 2 2 2 1 1 2 2 2 2 2 1 1 1 2 1 1 2 2 1 1 1 1 1 2 1 2 2 1 2 1 2 1 2 1 2 2 2 1 1 2 1 2 2 2 2 2 2 1 2 2 2 2 1 2 2 2 2 2 2 1 2 2 2 2 2 2 2 2 2 1 1 2 1 1 2 2 1 2 1 2 1 2 2 1 1 1 1 2 2 2 1 1 1 1 1 2 1 1 2 2 1 2 2 1 2 2 2 2 2 2 1 1 1 2 1 2 1 2 2 1 2 2 1 1 2 2 2 1 2 2 2 2 2 1 2 1 1 1 2 1 2 1 1 1 2 2 2 2 2 1 2 2 2 1 1 1 2 1 2 1 1 1 2 2 2 2 2 2 1 2 1 1 2 2 1 2 1 1 2 1 2 1 1 2 1 1 1 1 1 2 1 2 2 1 2 2 2 2 1 2 1 1 2 2 2 2 2 2 2 2 2 2 1 2 2 2 2 2 2 2 1 2 1 2 2 2 2 1 1 1 1 2 1 1 2 2 1 2 2 1 1 2 1 1 1 1 1 1 2 1 2 2 2 2 1 2 2 2 2 2 2 2 2 2 1 2 2 2 2 2 2 1 1 2 2 2 2 2 2 1 2 2 2 1 1 1 2 1 1 2 1 1 2 1 2 1 2 1 1 1 2 1 1 1 2 1 2 2 1 2 2 1 2 2 2 2 2 2 1 2 1 2 1 2 2 1 2 2 2 1 1 2 2 2 2 2 2 1 1 1 1 2 1 1 1 1 2 1 2 1 1 2 1 2 1 2 1 1 2 2 1 2 2 2 2 2 2 1 2 1 1 2 2 2 2 2 2 1 1 2 2 1 2 2 1 1 1 2 1 1 2 2 2 1 2 1 2 2 2 2 2 1 1 2 1 2 2 2 1 1 2 2 1 2 1 2 2 1 2 1 1 2 1 2 1 2 2 2 1 2 2 1 2 2 2 1 1 2 2 2 2 2 1 2 1 2 1 2 1 2 1 1 2 1 2 2 2 2 2 2 2 2 1 2 2 1 1 2 1 2 2 2 2 1 1 1 2 2 1 2 1 1 1 1 2 2 1 1 2 2 1 2 2 2 2 1 2 2 2 2 2 1 1 1 2 2 2 2 1 1 2 1 2 1 2 2 2 2 2 2 2 2 1 2 2 1 2 2 1 2 2 2 2 2 2 2 2 2 2 2 2 1 2 1 2 2 2 2 2 1 1 2 2 2 1 1 1 1 1 1 1 1 1 1 2 1 1 2 2 2 1 1 2 2 2 2 2 2 1 2 1 1 1 1 2 2 1 1 1 2 1 1 2 1 1 1 1 1 1 1 2 2 2 1 1 2 2 2 1 2 1 2 1 2 2 1 1 2 2 2 2 2 2 2 1 2 2 1 1 2 1 1 1 2 2 2 2 2 1 2 1 2 1 2 1 1 2 2 2 2 2 2 2 2 2 1 2 2 2 2 2 2 2 2 2 2 1 2 2 2 2 2 2 2 1 2 2 1 1 2 2 2 2 2 1 2 1 1 1 1 1 1 1 2 2 2 1 1 1 2 1 2 2 1 2 2 2 1 2 2 2 2 2 1 1 2 2 2 1 1 2 2 2 2 1 2 1 2 2 1 2 2 1 2 1 2 2 1 1 1 1 1 1 2 2 1 2 2 2 2 2 2 2 2 2 2 1 2 2 2 2 2 2 1 2 1 1 1 1 2 2 1 1 2 2 1 1 2 2 2 1 2 2 2 2 2 2 2 2 2 2 2 2 2 2 2 2 2 1 2 2 2 2 2 2 1 1 2 2 1 1 2 1 1 1 1 2 1 2 1 1 1 1 1 2 1 1 2 2 2 2 2 2 2 2 1 1 1 1 1 1 1 2 2 2 2 2 1 1 2 1 1 2 1 2 2 1 1 1 1 1 2 2 2 1 2 1 2 2 2 2 2 2 2 1 2 2 2 1 2 1 2 2 1 1 2 2 2 2 1 1 1 2 2 2 1 2 1 1 1 1 1 1 1 1 1 2 2 1 2 2 2 2 2 1 1 2 1 2 1 2 2 2 2 2 1 2 2 2 1 2 2 2 2 2 2 2 1 1 2 2 2 2 1 1 1 1 2 2 1 2 1 2 1 2 2 1 2 2 1 1 1 2 2 1 2 2 1 2 1 2 1 2 2 2 2 2 2 2 2 2 1 1 2 2 1 1 2 1 1 2 1 2 2 1 2 2 1 2 1 2 2 2 2 1 2 1 2 1 2 2 1 2 1 1 1 1 2 2 1 2 2 1 1 1 1 1 2 1 1 2 2 2 1 2 1 2 2 2 2 2 1 1 2 2 2 2 1 1 1 2 1 2 2 2 2 1 2 1 2 1 1 2 1 2 2 1 1 1 2 2 2 2 2 1 2 1 1 1 1 2 2 1 1 2 1 2 2 1 1 2 2 1 1 2 1 1 1 2 2 2 2 2 2 2 2 1 2 2 2 2 2 1 2 1 2 1 1 1 2 2 1 2 1 1 1 2 1 1 1 2 1 2 2 2 2 1 2 2 2 2 2 2 1 2 2 2 2 2 2 2 2 1 2 1 2 2 2 2 1 1 2 1 2 2 2 2 1 2 2 2 2 1 2 2 2 2 2 1 1 2 1 2 2 1 1 2 1 2 1 1 2 1 2 1 1 1 2 2 1 2 1 1 1 2 2 2 2 2 2 1 2 2 2 2 2 1 2 2 2 2 1 2 2 2 1 1 2 1 1 1 1 1 2 1 2 2 2 2 1 1 2 2 1 2 2 1 1 2 2 2 2 2 1 2 2 2 1 2 2 1 2 2 2 2 2 1 2 2 1 2 2 1 2 2 1 2 2 2 2 2 2 1 1 2 2 2 2 1 2 1 2 2 2 2 2 2 2 2 2 1 2 2 2 2 2 2 1 2 2 2 2 1 1 1 2 1 2 2 2 2 2 2 2 1 1 2 2 1 2 2 1 1 2 1 2 1 2 1 2 2 1 2 1 2 2 2 2 2 2 2 1 2 2 2 1 2 2 2 2 2 2 1 2 2 2 1 2 2 2 1 1 1 2 2 1 2 1 2 1 2 2 2 1 1 2 2 2 2 2 2 2 1 2 2 2 2 1 2 1 2 1 1 1 2 2 2 1 2 2 2 2 2 1 2 1 1 2 2 2 1 2 1 1 2 2 2 1 1 2 2 1 2 1 2 2 2 1 2 2 2 2 1 1 2 2 1 2 1 1 1 2 1 2 2 1 2 1 1 2 1 2 1 1 1 1 1 1 1 2 2 1 1 2 2 1 1 1 1 2 1 1 2 1 1 1 2 1 2 2 2 1 2 1 1 1 2 1 1 1 2 1 2 1 1 1 2 2 2 1 1 1 2 1 2 1 1 1 1 1 2 2 2 1 1 2 2 2 2 1 1 1 2 2 2 2 2 1 2 2 1 1 2 1 1 2 1 2 2 2 1 2 2 2 1 2 1 2 2 2 1 1 2 2 1 2 2 1 1 1 1 1 1 2 2 1 2 2 2 2 2 2 1 2 2 1 1 2 1 2 2 1 1 2 2 1 1 1 2 2 2 2 1 2 1 1 1 1 2 2 1 2 2 2 2 2 2 2 1 1 1 1 1 2 2 1 2 2 2 1 2 2 2 2 2 2 2 2 2 1 2 2 2 2 2 2 2 1 2 2 2 2 2 1 1 2 1 1 1 2 2 1 2 2 2 2 2 2 2 1 1 2 2 2 1 1 1 2 2 1 1 1 1 2 1 1 2 1 1 1 1 1 2 2 2 1 1 1 2 1 2 1 1 2 1 1 1 1 1 2 2 2 1 2 2 1 2 2 1 1 1 2 1 2 2 2 2 2 2 2 2 2 1 1 2 2 1 1 2 2 2 2 2 1 2 2 2 2 2 2 1 2 2 2 2 2 2 2 2 2 2 2 2 1 2 1 2 2 2 2 2 2 2 2 2 1 2 2 1 2 2 2 2 1 2 1 1 1 1 2 2 2 2 2 2 2 1 1 2 1 1 1 1 2 1 1 2 1 2 2 1 1 1 1 2 1 2 2 1 1 2 1 2 1 1 1 1 2 2 1 2 1 1 2 2 2 2 1 2 1 1 2 1 2 2 2 2 2 1 2 2 1 2 2 2 1 1 2 1 1 1 1 2 1 1 1 2 1 2 2 2 2 2 2 2 2 2 1 2 1 2 2 2 1 1 2 1 2 2 1 1 1 1 1 1 1 1 2 1 1 1 1 1 2 1 2 2 1 2 1 1 1 2 1 1 1 2 2 2 2 2 2 1 1 1 2 1 2 2 1 2 1 2 1 2 2 1 1 1 1 2 1 1 1 1 2 1 2 2 2 1 1 1 1 2 1 2 2 1 1 2 2 1 1 2 2 1 1 2 2 2 1 1 1 1 1 1 2 2 2 1 2 1 2 2 1 1 1 1 1 2 1 2 1 2 2 1 2 1 1 2 1 1 2 2 1 1 2 2 1 1 2 2 2 1 2 2 1 2 1 2 1 2 2 2 2 2 2 1 1 2 2 1 1 2 2 2 2 2 2 2 2 2 2 1 1 2 2 2 2 2 2 1 2 2 2 2 2 2 1 1 2 1 1 1 2 1 1 2 1 1 2 2 1 1 1 1 2 2 1 1 1 1 1 2 2 2 1 2 1 1 1 1 2 2 1 2 2 1 1 2 1 2 2 1 1 1 1 1 2 1 1 1 1 2 1 1 1 2 2 1 1 1 1 2 1 1 1 1 1 1 1 1 2 1 1 2 1 2 1 1 1 1 2 1 1 2 1 2 1 2 2 2 1 1 1 1 1 2 1 1 1 1 2 2 2 2 1 2 2 2 1 2 1 2 2 2 1 2 2 2 2 2 1 1 1 1 1 1 1 1 2 2 2 2 1 1 2 1 1 1 2 2 2 1 1 1 1 1 2 2 2 2 1 1 2 1 1 1 1 2 1 2 2 2 1 1 2 1 2 1 2 1 1 1 1 2 1 1 1 1 2 1 1 1 1 1 1 2 1 1 1 1 1 1 1 2 1 1 1 1 2 1 1 2 2 1 2 1 2 2 2 1 1 2 2 1 2 2 1 2 1 2 2 1 2 2 2 1 2 2 2 1 2 2 1 2 2 1 1 1 1 1 1 1 1 2 2 2 2 1 2 2 1 1 1 1 2 2 1 2 2 1 2 1 2 1 2 1 2 2 1 2 2 1 2 2 2 1 1 2 2 1 1 2 2 1 1 1 2 2 2 1 1 1 2 1 2 1 2 1 1 2 1 2 2 2 1 2 1 2 2 1 1 2 2 1 1 1 2 2 1 1 2 2 2 1 1 2 1 1 2 1 1 2 1 2 1 1 2 2 1 1 1 1 1 2 1 1 1 2 1 2 1 1 1 2 2 2 1 1 2 1 2 2 1 1 2 1 2 2 1 2 2 1 1 2 2 2 2 2 2 2 2 2 1 2 2 2 1 2 1 2 2 2 1 2 1 2 2 1 1 2 1 2 1 1 2 1 1 1 1 1 2 2 2 1 1 2 1 2 1 2 2 1 2 2 1 1 2 1 2 2 1 1 2 1 2 1 1 1 2 2 1 2 2 1 2 1 2 1 1 1 1 2 2 2 2 2 1 2 1 2 2 1 2 2 1 2 1 1 2 1 2 2 2 1 2 2 2 2 2 2 2 2 2 1 1 2 2 2 2 2 2 2 2 2 2 2 2 2 2 2 2 1 1 1 1 2 1 2 2 2 1 1 1 1 1 1 1 1 2 1 1 1 2 1 2 1 1 2 1 2 1 1 2 2 1 1 2 2 1 1 1 1 2 2 1 2 2 1 2 2 1 1 2 2 2 2 2 2 2 2 2 2 2 2 2 1 2 2 1 1 2 1 2 2 1 1 1 2 2 1 2 1 2 2 2 1 2 1 2 1 2 1 2 2 2 1 1 2 2 1 2 2 2 2 2 2 1 1 2 1 1 1 1 1 2 2 1 2 1 1 2 2 1 2 2 2 1 2 2 2 2 2 2 2 2 2 2 2 2 2 2 2 2 2 2 2 2 2 2 2 2 2 1 2 2 2 2 1 1 2 2 1 2 1 1 2 2 1 2 1 2 2 2 1 2 2 2 2 2 1 1 1 2 2 2 1 2 2 2 2 2 2 2 2 1 2 1 1 1 2 2 2 2 2 1 1 2 2 1 2 2 1 1 1 2 2 1 1 2 1 2 2 1 1 2 2 2 2 2 1 1 2 1 2 1 1 2 2 1 2 2 1 2 2 1 1 1 1 2 1 1 1 1 1 2 1 2 2 2 1 2 2 2 2 1 1 1 1 2 1 1 1 1 2 1 2 1 1 1 2 1 2 1 1 2 1 2 1 1 2 2 1 2 2 2 2 2 2 2 1 1 2 1 2 2 2 2 2 2 2 2 2 2 2 2 1 2 2 2 2 2 2 2 1 2 2 2 2 2 2 2 2 2 1 2 2 2 2 2 2 2 2 2 2 2 1 1 2 1 1 1 1 1 1 1 1 1 1 2 1 2 1 1 1 2 2 1 2 2 1 1 2 1 1 2 1 1 1 1 1 2 1 2 1 1 1 1 1 2 1 2 2 2 1 1 2 2 1 2 1 2 1 2 2 2 1 2 1 1 1 2 1 1 2 1 1 2 2 2 1 1 1 1 1 2 1 1 1 1 1 2 2 1 1 1 1 2 2 1 2 1 2 2 2 2 2 2 2 2 2 2 2 2 2 2 2 2 2 2 1 2 2 2 1 1 2 2 2 2 2 2 2 2 2 2 2 2 2 1 2 2 2 1 1 2 2 2 2 2 2 2 1 1 2 2 2 1 2 2 1 2 1 2 2 2 1 2 2 2 1 2 1 2 1 1 2 1 2 2 2 2 1 1 1 2 1 1 1 2 2 2 1 2 1 1 2 2 1 1 2 2 1 2 2 2 1 2 2 2 2 1 2 2 2 1 1 1 1 2 1 1 1 1 1 1 2 2 2 2 2 2 2 2 2 2 2 2 1 2 2 1 2 2 2 1 2 2 2 2 2 1 1 2 1 2 2 2 2 2 1 2 2 1 1 1 1 1 1 1 1 2 2 1 1 1 1 1 1 1 1 1 1 2 2 1 2 2 2 2 1 2 2 1 1 1 1 1 2 1 1 1 1 2 1 2 1 1 1 1 2 1 1 1 2 2 1 1 1 1 1 2 1 2 1 2 2 2 1 2 1 2 2 2 2 2 2 2 2 2 1 2 2 1 1 2 2 2 2 1 2 1 1 1 2 2 2 2 1 2 2 1 2 2 2 1 2 2 1 1 1 1 1 1 1 2 1 2 1 1 1 2 1 1 2 2 2 2 2 1 1 2 2 2 2 2 2 2 2 1 1 1 2 2 1 2 1 2 1 1 1 2 2 1 2 1 2 2 2 1 1 2 2 2 1 2 1 2 1 2 2 1 2 2 2 2 1 2 2 2 1 2 2 1 2 1 2 1 1 2 1 2 2 2 2 1 1 1 2 1 1 2 1 1 1 2 1 1 2 2 2 1 2 2 2 1 2 2 1 2 2 2 2 2 1 1 2 1 1 2 2 2 2 1 2 2 1 1 2 2 2 1 2 2 2 2 2 2 2 2 2 2 2 2 2 2 2 1 1 2 2 1 1 2 2 2 2 2 1 2 1 1 2 2 1 2 1 1 2 2 2 2 2 1 1 1 2 2 1 1 2 2 1 2 2 1 2 1 1 1 2 1 1 1 1 1 2 1 1 1 1 2 1 2 2 2 2 2 1 2 1 2 2 2 1 2 1 2 1 2 2 2 2 2 2 2 1 1 2 1 2 2 1 1 1 2 1 1 2 1 1 2 2 1 1 2 1 1 2 2 1 1 2 2 1 2 1 2 1 2 2 2 2 2 2 2 2 2 1 1 2 1 2 2 1 2 2 2 2 1 1 1 2 2 2 1 1 2 2 1 2 2 2 2 1 1 2 2 2 2 2 1 2 1 2 2 2 2 2 2 2 2 2 2 1 1 1 1 1 1 1 1 1 1 1 1 2 2 1 2 1 2 1 2 2 2 2 2 1 1 2 2 2 2 1 2 2 1 1 1 1 1 1 2 1 1 1 1 2 2 1 2 2 2 1 2 1 1 1 2 2 1 1 2 1 2 1 2 2 1 1 2 1 1 2 1 2 1 2 2 1 2 1 1 2 1 1 1 2 2 2 2 1 2 2 2 2 1 1 2 1 1 2 2 2 2 1 1 2 2 1 1 1 1 1 2 2 1 2 1 2 1 2 2 2 2 2 2 2 2 2 2 2 2 2 2 2 2 2 2 1 2 1 2 1 1 2 2 2 1 2 1 2 2 2 2 2 1 2 2 2 2 1 2 1 2 1 2 2 2 2 2 2 1 2 2 1 2 2 2 1 2 1 2 2 2 2 1 2 1 2 1 2 1 2 1 2 1 1 2 1 2 2 1 1 1 1 2 2 2 1 1 1 1 2 2 2 2 1 1 2 1 2 1 2 1 2 2 1 2 2 1 2 2 2 2 2 1 2 2 1 2 2 2 2 1 1 2 1 2 2 2 2 2 2 1 1 2 2 1 2 2 2 2 2 1 2 2 2 2 1 2 2 2 1 2 1 1 2 1 2 1 1 1 2 2 2 2 2 1 2 1 2 2 1 2 2 2 1 2 2 1 1 1 2 1 1 2 2 2 2 2 2 2 2 1 1 2 2 2 2 2 2 2 2 2 2 2 2 2 1 2 1 2 2 2 2 2 1 1 2 2 1 2 1 2 1 1 2 2 1 2 2 2 2 2 2 1 2 2 2 2 2 2 1 1 1 1 1 2 1 1 2 1 2 2 1 2 1 2 1 1 2 2 1 1 1 1 1 1 1 1 2 2 2 1 2 2 2 2 2 2 2 2 1 1 1 1 2 1 1 2 2 1 1 2 1 2 1 1 2 1 1 1 2 1 2 2 2 2 1 1 1 2 1 2 1 2 2 2 2 2 2 1 1 2 1 1 1 2 2 1 1 2 2 2 1 2 1 1 1 2 2 2 1 2 2 1 1 1 1 1 1 2 2 2 2 2 1 1 1 1 1 1 2 2 1 1 2 1 1 2 2 1 2 1 1 2 1 2 2 2 1 1 2 1 2 2 2 1 1 1 2 2 2 1 1 1 2 1 1 1 1 1 1 1 2 2 2 2 1 2 1 1 1 1 2 2 1 1 1 1 1 2 2 2 1 2 1 1 1 2 1 2 2 1 2 1 1 1 2 2 2 1 2 1 2 1 2 1 1 1 1 1 1 1 1 1 2 1 2 2 2 1 2 1 2 1 1 1 1 1 1 1 2 2 1 1 2 1 2 1 2 2 1 2 2 1 2 2 1 1 2 2 2 2 2 2 2 2 2 2 1 2 2 1 1 1 2 1 2 2 1 2 2 1 2 2 2 2 2 2 2 1 2 1 2 1 2 1 1 1 1 1 2 2 2 1 2 2 1 2 2 1 2 1 2 1 1 1 2 2 2 1 2 1 1 2 2 2 2 1 1 2 2 1 1 1 2 2 2 1 2 1 2 1 1 1 1 1 2 1 2 1 1 2 1 1 1 2 2 2 2 2 2 2 2 2 2 2 2 1 1 1 1 2 2 1 1 1 1 2 1 2 2 1 2 2 2 2 2 2 2 2 1 1 1 1 2 1 2 1 1 1 2 2 1 1 2 2 2 2 2 2 2 2 2 2 1 2 2 2 1 1 2 1 1 2 1 1 2 1 1 1 2 2 1 1 2 2 2 2 2 1 2 2 1 2 1 2 1 2 1 1 1 1 1 2 2 1 1 2 2 1 2 2 2 2 2 2 2 2 2 2 1 2 1 2 2 2 2 2 2 1 1 2 2 2 2 2 1 1 2 2 2 1 2 1 2 1 2 2 2 1 2 2 1 1 2 2 1 2 2 1 2 1 1 2 2 2 1 2 2 2 2 2 1 2 1 1 1 1 2 1 1 1 1 2 2 1 1 1 2 2 2 1 2 2 2 1 2 2 2 1 2 2 2 2 2 1 2 1 1 1 1 2 2 1 1 1 1 2 2 1 1 2 2 1 1 1 1 2 2 2 1 2 1 1 2 1 2 2 2 1 1 2 2 2 1 1 2 1 1 1 2 1 2 2 1 1 2 2 1 1 1 1 2 2 2 1 2 1 1 2 2 1 1 2 2 1 1 2 1 2 2 2 2 1 1 1 1 2 1 2 2 2 2 2 1 2 2 2 2 2 2 2 2 2 2 2 1 2 2 2 1 2 2 2 2 2 2 1 2 2 1 1 1 2 2 2 1 2 2 2 2 2 2 1 1 1 1 2 1 1 1 2 1 1 1 2 2 1 2 1 2 2 2 2 2 2 2 1 1 2 2 2 2 2 2 2 2 2 2 1 2 1 2 2 1 1 1 1 2 2 1 2 1 1 2 1 1 2 1 1 2 2 2 1 2 2 2 2 2 2 2 2 2 2 1 1 2 2 1 2 2 1 1 1 1 1 1 1 2 2 1 1 2 1 2 1 2 2 1 2 1 2 2 1 2 1 1 2 2 2 1 2 2 1 2 1 2 2 2 2 2 2 1 2 2 2 2 2 1 2 1 2 1 2 1 1 1 2 1 2 2 1 1 1 1 2 2 1 1 1 1 1 1 2 1 1 1 2 2 2 2 1 2 1 1 2 1 2 2 1 2 2 2 1 2 2 2 2 2 2 2 2 2 1 2 2 2 2 1 2 2 1 2 2 2 1 1 2 2 2 2 1 1 1 2 1 1 2 1 1 1 1 2 2 2 1 2 2 1 1 1 2 1 2 2 1 1 1 1 2 2 1 2 2 2 2 2 1 1 1 2 1 1 2 1 1 1 1 2 1 2 1 2 2 1 2 2 1 1 2 1 2 1 1 1 2 1 1 1 1 1 2 1 2 2 2 2 1 2 2 1 1 1 2 1 1 2 1 1 1 2 1 2 2 2 1 2 1 2 2 2 2 2 2 2 2 2 1 1 1 2 2 2 2 2 2 2 2 2 2 2 2 2 2 2 2 2 2 2 2 2 2 2 2 2 2 2 2 2 2 2 2 2 2 2 2 2 1 2 1 2 1 2 2 1 2 2 2 2 2 1 1 2 2 2 2 1 1 1 2 2 2 2 2 2 2 1 1 2 1 2 2 1 2 2 2 1 2 2 1 2 1 2 2 2 1 2 2 2 2 2 2 1 2 2 1 2 2 1 1 2 2 2 2 2 1 1 2 2 2 2 2 2 1 2 2 2 1 2 2 1 1 2 2 2 2 1 2 2 2 1 2 1 1 1 2 2 1 2 1 2 2 1 1 1 2 1 2 2 2 2 2 1 2 2 2 2 2 2 2 2 2 1 2 2 2 2 1 1 2 2 1 1 1 2 1 2 2 2 2 2 2 2 2 2 2 1 2 2 2 1 2 2 2 1 1 2 2 2 2 1 1 1 1 1 1 2 2 2 2 1 2 2 2 1 1 2 1 2 2 2 1 1 1 2 1 1 1 2 2 1 1 2 1 1 1 1 2 1 2 1 2 2 1 1 1 1 1 2 2 1 1 2 1 1 1 1 1 2 2 1 2 2 2 1 1 2 1 1 2 2 1 2 2 2 1 1 2 2 2 1 1 2 2 2 2 1 1 1 1 1 2 1 2 1 2 2 1 1 2 1 2 1 1 2 2 1 1 1 2 2 2 1 1 1 2 2 2 1 2 1 1 1 2 1 1 2 2 2 1 1 2 2 2 1 1 1 1 2 2 2 2 1 1 1 1 2 1 2 2 2 2 1 2 2 1 2 1 2 2 2 1 2 1 1 1 1 2 1 2 2 2 2 2 2 2 2 1 1 1 2 1 2 2 2 2 2 1 2 1 2 1 1 2 2 2 2 1 1 1 1 2 1 1 2 1 1 2 1 2 1 1 1 1 1 1 2 2 1 1 1 1 1 1 2 1 1 1 1 1 1 2 2 1 1 2 1 2 2 2 2 1 2 1 1 1 1 2 1 1 1 1 2 2 1 1 1 2 1 1 2 1 2 2 2 2 2 2 2 1 2 2 2 2 2 2 2 2 2 2 2 2 2 2 2 1 2 2 2 2 2 1 2 1 2 1 1 1 2 2 2 1 1 2 2 2 2 1 2 1 1 2 2 2 2 2 2 2 2 1 1 1 2 2 1 1 1 1 2 1 1 2 2 1 2 1 2 1 1 2 2 2 1 1 2 1 1 2 1 2 2 1 1 1 1 1 1 1 2 2 1 2 1 1 1 2 1 2 1 2 1 1 1 1 1 2 2 1 1 1 2 2 1 2 2 2 1 2 1 1 2 2 1 1 2 2 2 2 2 2 1 2 2 2 1 2 2 1 2 2 2 1 2 2 2 1 1 2 1 1 2 2 1 2 1 1 1 2 2 2 2 1 2 2 2 1 2 2 2 1 2 2 1 2 1 2 2 2 1 2 1 1 2 1 1 2 2 2 1 2 2 2 2 2 2 2 2 1 2 1 2 2 1 1 1 2 2 2 2 2 1 2 1 2 1 2 2 2 2 2 2 2 2 1 2 1 1 2 2 2 2 2 1 2 2 1 2 2 2 1 1 1 2 2 2 2 2 1 2 2 2 2 2 1 1 2 1 1 1 1 1 1 1 1 1 1 1 1 1 2 1 1 2 1 2 2 2 1 2 2 2 2 2 2 2 1 2 1 1 2 2 1 2 2 1 2 1 1 2 1 1 2 1 2 2 1 1 2 1 1 1 1 2 1 2 2 1 1 1 1 2 1 2 1 1 2 1 2 2 2 2 1 1 2 1 2 2 1 2 2 1 2 1 1 1 1 1 1 2 1 1 1 2 2 2 2 2 2 1 2 2 1 1 2 1 2 1 1 1 1 1 1 1 2 1 1 1 1 2 2 1 2 1 1 1 2 2 2 1 2 1 1 2 1 2 1 2 1 2 1 1 2 2 2 1 2 2 2 1 1 1 1 2 2 2 1 1 2 2 2 1 2 2 2 1 1 1 2 1 1 1 1 2 1 2 1 1 1 2 1 1 2 1 2 1 2 2 2 1 2 2 1 2 2 2 2 2 1 1 2 2 2 1 2 2 2 2 1 1 2 2 1 1 1 2 2 2 1 1 2 1 2 1 1 2 2 2 2 1 2 2 2 1 1 1 1 2 2 2 1 1 2 2 2 2 1 1 1 1 1 1 1 1 1 1 1 1 1 1 1 2 2 2 2 2 2 1 2 1 2 1 1 2 2 2 1 1 2 1 2 1 1 2 2 1 2 2 2 1 2 2 1 1 1 1 2 2 1 1 2 1 1 2 1 2 2 2 2 2 1 2 2 1 2 1 2 2 2 1 1 1 2 2 1 2 1 2 2 2 2 1 2 2 1 2 1 1 2 2 1 1 1 2 1 2 1 1 2 1 1 2 1 1 1 1 1 1 1 1 1 2 1 2 2 1 1 2 1 2 2 2 1 1 1 2 1 1 1 2 2 2 2 2 1 2 2 1 2 2 2 2 1 1 2 2 2 2 2 1 1 2 2 2 2 2 2 1 2 2 2 2 2 2 1 2 1 1 2 1 2 1 1 1 2 2 1 1 1 2 1 2 2 2 2 2 2 2 1 1 2 2 1 2 2 2 2 2 1 1 2 1 1 2 1 1 1 2 1 2 2 2 2 2 1 2 2 2 2 1 1 1 2 2 2 2 2 2 1 2 2 2 2 2 1 2 1 2 2 2 1 1 2 2 1 2 2 2 2 2 2 2 1 2 1 1 2 1 2 2 1 1 1 1 1 2 1 2 1 1 2 1 2 2 2 2 2 2 1 2 1 1 2 1 1 1 2 1 1 1 2 1 1 2 2 1 2 2 2 2 2 2 1 2 2 2 1 1 2 2 1 1 1 2 2 2 2 1 1 2 2 1 1 1 1 1 1 1 2 1 1 2 2 2 2 1 1 1 2 2 2 1 1 2 1 2 2 1 1 2 1 2 1 1 2 2 1 2 1 1 2 1 1 2 1 2 2 1 1 1 2 1 2 1 2 1 1 2 1 2 1 2 2 2 2 2 2 2 2 2 2 1 2 2 1 1 2 1 1 2 2 2 2 2 1 1 2 1 1 1 1 2 2 2 1 2 1 1 2 1 1 2 2 1 2 2 1 1 1 1 1 2 2 2 2 2 2 1 2 2 1 2 1 1 2 1 1 1 2 2 2 1 2 1 2 1 1 1 2 1 2 1 1 1 2 1 2 1 2 1 2 2 2 2 2 1 2 2 2 1 1 2 2 1 1 1 1 2 2 2 1 2 2 1 2 2 1 2 1 1 1 2 1 1 1 1 1 1 1 2 1 2 1 2 2 1 2 2 2 2 2 2 1 2 2 1 2 2 2 2 2 2 1 2 2 2 1 2 1 2 1 2 1 1 2 2 1 1 1 1 1 2 2 1 1 2 2 1 2 2 1 2 1 2 2 1 1 1 1 2 1 1 1 1 2 1 2 2 2 2 2 1 2 2 2 2 2 2 2 2 2 1 1 2 2 1 1 2 2 2 2 2 2 2 2 2 2 2 2 2 1 2 1 2 1 1 1 1 2 1 2 2 2 1 2 2 2 2 1 1 1 1 1 1 2 1 1 2 1 2 1 2 2 2 1 2 1 2 2 2 2 2 1 1 1 2 2 2 1 1 1 2 2 2 1 2 2 1 2 1 1 1 1 1 1 1 1 2 1 2 1 1 2 1 2 1 2 2 1 1 2 1 1 1 2 2 2 1 2 1 2 1 1 2 1 1 1 1 1 1 1 1 1 1 2 2 2 2 1 2 1 1 1 1 1 2 1 1 1 1 1 1 1 2 1 2 1 2 1 2 2 1 1 2 1 1 1 1 2 2 1 2 2 1 1 1 2 2 1 2 1 1 2 1 1 2 2 2 2 2 2 2 2 2 1 2 2 1 2 1 2 2 2 1 1 2 2 2 2 1 1 2 2 2 1 2 1 2 2 1 2 2 2 1 2 2 2 2 2 1 2 2 2 1 1 2 1 1 1 2 2 2 2 1 2 2 2 2 2 1 2 2 2 2 2 1 1 2 1 2 1 2 2 1 1 2 2 1 1 2 2 2 1 2 2 2 2 2 2 1 2 2 1 2 2 1 2 1 1 2 1 2 2 2 2 1 1 1 1 1 2 1 1 1 2 1 1 2 2 2 1 2 2 1 2 2 2 2 2 2 1 2 2 2 2 2 2 2 1 1 1 1 2 1 2 2 1 1 2 2 1 2 1 1 1 2 2 2 2 1 2 2 1 1 2 2 1 1 1 1 2 1 2 2 2 1 2 2 2 1 2 2 2 1 2 1 2 2 2 1 2 2 1 1 2 1 2 2 1 1 1 2 2 1 2 1 2 2 2 2 2 2 2 2 2 2 2 1 1 2 2 1 2 1 2 1 2 2 2 2 1 2 2 1 2 2 1 1 2 1 1 2 2 1 1 2 2 1 1 1 1 1 2 1 1 2 1 2 2 2 2 1 2 2 2 2 2 2 2 1 2 2 2 2 2 2 2 2 1 1 1 2 1 1 1 1 1 2 1 1 1 1 2 2 1 2 2 2 1 2 2 2 2 2 2 2 2 2 2 2 2 1 2 2 2 2 2 2 1 2 2 2 1 2 2 2 2 2 2 2 2 2 2 2 2 2 1 2 2 1 2 2 1 1 1 2 2 1 2 2 2 2 1 2 2 2 2 2 2 2 2 2 2 2 1 1 1 1 2 1 2 2 2 2 2 2 2 1 2 1 2 1 2 2 2 2 2 1 1 2 2 2 2 2 2 1 2 2 2 2 2 2 2 2 2 2 2 1 2 1 1 1 2 2 2 1 1 2 2 2 1 2 2 2 2 1 2 2 2 1 2 1 1 2 2 1 1 1 1 2 1 2 2 2 1 1 2 2 2 1 1 1 1 2 2 1 1 2 2 2 1 2 2 2 1 1 1 2 2 2 2 1 1 2 1 2 2 2 2 1 1 2 2 1 1 1 2 2 2 1 2 2 2 2 2 2 2 2 2 2 2 2 2 2 2 2 2 2 1 1 2 2 2 1 2 2 2 2 2 1 2 2 2 2 1 2 2 2 1 1 1 1 2 1 2 1 1 2 2 2 1 2 2 2 1 1 2 1 2 2 2 1 1 1 2 2 1 2 1 1 1 2 2 1 2 2 1 1 1 2 2 2 1 2 2 1 2 2 2 2 2 1 1 1 1 1 2 1 1 2 2 1 2 1 2 2 2 2 1 2 1 1 2 2 1 1 1 1 2 2 1 1 2 1 2 2 1 2 1 2 1 1 2 1 1 1 2 2 1 1 1 2 2 2 1 1 1 2 1 1 1 2 2 1 1 1 1 2 2 1 2 1 1 2 1 2 1 1 1 1 1 1 1 2 1 1 2 2 2 1 1 2 2 2 1 2 2 2 1 1 2 2 1 2 2 1 1 2 1 2 1 1 2 1 2 2 1 2 1 2 1 2 1 2 2 1 2 1 1 2 2 2 2 2 1 2 2 1 2 2 1 2 2 2 2 2 2 2 1 2 2 2 1 1 1 1 2 1 2 2 2 2 2 2 2 2 2 2 2 1 1 2 2 2 2 2 1 2 2 1 2 1 2 2 2 1 2 2 1 1 2 2 2 1 1 2 2 1 2 2 2 2 2 1 1 2 2 1 2 2 1 1 1 2 2 1 2 1 1 2 1 2 2 1 2 2 2 2 2 1 2 1 2 1 2 2 2 1 2 2 2 1 2 2 2 2 2 1 2 2 1 1 2 2 2 2 1 2 1 2 1 1 2 1 2 1 2 1 2 1 1 1 1 1 1 2 2 1 1 2 2 2 2 2 2 2 2 2 2 1 2 2 1 1 2 2 2 2 1 2 2 2 1 2 2 2 2 1 2 2 2 2 2 2
  000003  030003 2 2 1 1 2 1 2 2 2 2 2 1 1 2 1 1 2 2 2 2 2 2 2 2 2 1 2 2 2 1 2 2 2 2 1 2 1 2 2 1 1 1 2 2 1 2 2 1 2 1 2 1 2 1 2 2 2 2 1 2 2 2 1 2 1 1 2 1 1 1 1 1 2 2 2 1 2 1 1 2 2 2 2 1 1 1 1 2 1 1 1 1 2 1 1 1 2 2 1 2 2 1 2 2 2 1 2 2 2 1 2 2 2 1 2 2 2 1 1 2 1 2 1 1 2 2 1 2 1 1 2 1 2 2 1 2 2 1 1 1 2 2 1 2 2 2 2 1 2 2 1 1 1 1 1 2 2 1 1 2 1 1 1 1 2 1 1 2 1 1 1 2 1 2 1 1 2 1 1 1 1 1 2 2 1 2 1 1 1 1 1 1 1 2 2 1 2 2 1 2 2 1 1 1 1 1 1 2 1 2 1 2 1 2 1 2 2 1 1 2 1 1 1 2 1 1 1 1 2 2 2 2 2 2 1 1 1 2 2 1 2 2 2 2 1 1 1 1 2 1 2 2 2 1 1 1 1 1 2 2 1 1 2 1 2 1 2 2 2 1 1 2 2 1 1 1 2 1 2 2 2 2 2 2 2 2 2 2 1 1 1 2 1 2 1 1 1 2 2 1 1 1 2 1 2 1 1 2 1 1 2 1 1 1 1 2 2 2 1 2 1 2 2 1 2 2 2 2 1 2 1 1 2 2 1 1 2 1 2 1 2 1 2 2 2 2 2 1 1 1 1 1 2 2 2 2 2 1 1 1 2 1 2 2 1 2 1 2 2 1 2 2 2 2 2 1 1 1 1 2 1 2 2 2 1 2 1 2 1 2 2 1 2 2 2 2 2 2 2 2 2 1 1 2 1 1 2 2 1 1 2 2 2 1 2 1 1 2 2 2 1 2 1 1 2 1 2 2 1 2 2 1 2 1 2 2 2 1 2 1 2 2 1 1 2 2 2 1 1 2 1 2 2 2 2 2 1 2 2 2 1 2 1 2 1 2 1 1 1 1 2 1 2 2 1 2 1 1 1 1 2 2 1 2 1 2 1 1 2 2 2 2 2 2 1 1 2 2 2 2 1 1 1 2 2 2 1 1 2 2 1 2 1 1 1 2 1 1 1 1 1 2 2 2 1 2 1 2 1 1 1 2 1 1 2 2 1 2 1 1 2 2 1 1 1 2 2 2 2 1 1 2 1 1 1 2 2 1 1 1 2 2 2 2 2 2 2 2 2 1 1 2 2 1 2 2 2 1 2 1 2 1 2 2 1 2 2 1 2 2 2 2 2 2 2 2 2 2 1 2 2 2 2 2 1 1 1 2 2 2 2 1 1 2 2 1 2 2 2 2 2 1 2 2 2 1 2 2 2 2 2 2 1 2 1 1 2 2 1 1 2 2 1 2 2 2 2 2 1 2 2 1 2 1 2 2 1 2 2 2 2 2 1 2 2 2 2 2 1 2 1 1 2 1 2 2 2 1 2 1 1 1 2 1 2 1 2 1 1 1 1 1 2 1 2 1 1 2 1 2 2 2 2 1 2 1 2 2 2 2 1 1 1 1 2 1 2 1 1 2 1 2 1 2 2 2 2 1 2 2 1 2 2 2 2 2 1 1 1 1 1 2 2 2 2 2 2 2 2 1 1 2 1 1 1 1 1 1 2 1 1 1 2 2 1 2 1 2 1 2 1 2 2 1 1 2 2 1 1 2 2 1 2 2 1 2 1 2 2 1 1 2 1 1 2 2 1 1 1 1 2 2 2 2 1 2 1 1 2 2 1 2 1 1 1 1 2 2 1 1 2 2 2 2 2 1 2 2 2 2 1 2 1 2 2 2 1 2 1 2 1 1 2 1 1 1 1 2 1 2 1 1 2 1 1 1 1 2 2 1 2 2 1 2 1 2 2 2 1 2 2 1 2 1 2 1 1 2 2 2 2 2 1 1 1 2 2 2 1 2 2 1 1 2 1 1 1 1 2 2 2 2 1 2 1 2 2 1 1 2 2 1 2 2 1 1 1 1 1 2 2 2 2 1 2 1 1 1 2 2 1 1 1 2 1 1 2 1 1 1 2 2 1 2 1 1 1 1 1 2 1 2 2 2 2 1 1 1 2 1 1 2 1 2 1 2 1 1 1 1 1 1 1 1 2 2 2 1 2 2 2 2 2 1 1 2 2 2 2 2 2 2 2 2 2 1 1 1 2 2 2 2 1 2 2 1 2 2 1 1 2 1 1 2 1 2 2 2 2 1 1 1 2 1 1 1 1 1 2 2 2 1 1 2 1 2 2 1 2 1 2 2 1 1 2 1 2 2 2 1 1 1 1 1 2 2 2 2 2 2 2 2 2 1 2 1 1 2 1 2 1 2 1 1 2 2 2 2 1 2 2 2 2 2 1 2 2 1 1 2 2 1 2 2 1 1 2 2 2 1 2 2 1 2 2 2 2 2 1 1 2 2 2 1 2 2 2 2 2 2 2 1 2 1 2 1 2 1 2 2 1 2 2 2 1 1 1 2 1 2 2 1 1 1 1 2 2 1 2 1 1 2 1 1 1 1 1 1 2 1 2 2 2 1 1 1 2 2 2 1 2 2 2 2 2 2 2 2 2 1 1 2 2 1 2 2 1 2 2 2 2 2 2 2 2 1 1 2 2 2 2 1 2 1 2 2 2 2 2 2 1 2 2 2 2 2 1 1 1 1 1 1 1 1 2 2 2 1 2 2 1 1 1 1 1 1 1 1 1 2 2 1 1 2 1 1 1 1 2 1 2 1 2 2 2 2 1 1 2 2 2 1 1 2 2 1 2 2 2 1 1 2 2 2 1 2 1 2 2 1 1 2 1 1 1 2 1 2 1 2 2 1 2 1 1 1 2 2 2 2 2 2 2 2 1 1 2 1 2 2 2 2 2 2 2 2 2 2 2 2 2 2 1 2 1 2 2 1 2 1 2 2 2 2 1 2 2 2 2 2 1 1 2 2 2 2 2 1 1 2 1 2 2 2 2 2 2 2 2 1 1 1 2 2 1 2 2 2 2 2 2 2 2 2 2 2 2 2 1 2 2 2 2 2 2 2 1 1 2 2 2 1 1 2 1 2 1 1 1 2 1 1 2 2 1 1 2 1 2 2 1 2 2 2 2 2 2 2 2 2 1 1 1 2 2 2 2 2 2 1 2 2 2 1 1 2 2 1 2 2 1 1 1 1 2 1 2 2 1 2 1 1 2 2 1 1 2 2 2 1 1 1 1 1 2 1 1 2 2 2 1 1 1 1 2 2 2 1 2 2 2 2 2 2 2 2 1 1 2 2 1 2 2 2 2 1 2 1 2 2 2 2 2 1 1 2 2 2 2 2 2 1 2 2 1 1 1 1 1 2 1 1 1 1 2 1 1 2 2 2 2 1 1 1 1 2 1 1 1 2 2 1 1 2 1 2 2 1 2 2 1 1 1 2 2 2 1 2 1 1 1 2 2 1 1 1 2 1 2 1 1 1 2 1 2 2 2 1 2 2 1 1 2 2 2 2 1 1 2 2 2 2 2 1 1 1 1 1 2 1 1 2 1 1 2 1 1 2 2 2 2 2 2 2 1 1 2 1 2 2 2 2 2 1 2 1 2 2 1 2 2 2 2 2 2 2 2 2 2 2 1 2 2 1 2 2 2 2 2 1 2 2 1 2 1 2 2 2 2 2 1 2 1 1 1 1 1 1 2 2 1 1 1 1 1 2 2 2 1 2 2 1 1 2 2 2 2 2 1 2 1 2 1 2 1 2 2 2 2 1 2 1 1 2 1 1 2 2 1 2 2 1 2 2 1 1 2 1 1 2 1 1 2 2 2 1 2 2 2 1 2 2 1 1 2 2 2 2 2 1 2 1 2 2 1 1 1 1 2 1 2 1 1 2 2 1 2 1 2 1 2 1 2 1 2 2 2 1 2 2 1 1 2 1 1 2 2 2 2 1 2 1 2 2 2 1 1 1 1 2 2 2 2 1 2 2 2 2 2 2 2 2 2 2 2 2 1 1 1 2 1 2 2 1 1 1 1 2 2 2 1 2 2 2 1 2 1 2 2 2 2 1 2 1 2 2 2 1 2 2 2 2 2 2 2 2 1 2 1 2 1 1 2 2 2 2 2 2 2 2 2 2 2 2 1 1 1 1 2 2 2 2 2 2 1 1 1 2 2 1 1 1 2 1 1 2 2 2 2 2 1 2 2 2 2 2 1 2 2 1 1 1 2 1 2 2 1 1 2 2 1 1 2 2 2 2 1 2 2 2 2 2 1 1 2 2 2 1 2 2 1 2 1 2 2 2 2 1 2 1 2 2 1 1 2 1 2 1 1 1 2 1 1 1 2 1 2 1 1 2 1 2 1 1 1 2 2 2 1 2 1 2 2 1 2 1 2 2 2 1 1 2 1 1 1 1 1 1 1 1 2 1 1 2 2 2 2 2 1 1 2 2 1 1 2 1 2 1 1 1 1 1 1 2 1 1 1 1 2 1 2 1 1 1 1 2 2 2 2 1 2 2 2 2 1 1 2 1 1 2 2 1 1 1 1 2 2 2 1 2 1 2 2 1 1 1 2 2 1 1 2 1 1 1 2 1 1 1 2 1 2 1 1 1 1 1 1 1 2 1 1 2 1 1 2 2 1 2 2 1 1 2 1 2 1 2 2 2 1 1 2 1 2 2 1 1 2 1 1 1 2 1 1 2 1 1 2 1 1 2 1 1 1 2 1 1 1 2 2 2 2 2 1 1 2 2 1 1 1 1 2 1 1 2 1 1 2 1 1 2 2 2 2 1 2 1 2 2 2 2 2 2 2 2 1 1 1 1 1 2 1 2 2 2 2 2 2 2 2 2 2 2 2 2 2 2 2 2 1 2 2 1 2 1 2 2 2 1 2 1 2 2 1 2 1 2 2 2 1 2 1 2 1 1 2 2 1 2 1 1 1 2 2 1 2 1 1 2 1 2 1 1 2 1 2 2 2 1 1 1 1 1 1 1 2 1 2 2 2 1 1 2 2 2 2 2 2 1 2 1 2 1 1 2 1 2 2 2 2 1 2 2 2 2 2 2 2 2 1 2 2 2 1 1 2 2 2 2 1 1 2 2 2 2 2 2 1 2 1 2 2 2 1 1 2 2 2 2 2 2 2 1 1 2 1 2 1 2 2 2 1 2 2 1 2 1 2 2 1 1 2 1 2 1 1 2 1 1 2 1 1 1 2 1 1 1 1 2 2 1 1 2 1 2 1 2 2 1 1 1 2 1 2 2 2 2 1 2 2 2 1 1 1 1 1 1 1 1 1 1 1 2 2 1 1 2 1 1 2 1 1 1 2 2 1 1 1 1 2 1 1 1 1 1 2 1 2 2 2 1 1 2 2 2 2 1 1 1 1 2 2 1 1 1 2 1 1 1 1 1 2 2 2 1 1 2 1 1 1 2 2 1 1 1 1 1 1 2 1 1 1 1 1 1 2 1 2 2 1 2 1 2 2 1 2 2 1 2 2 1 1 1 2 2 2 2 1 1 2 1 1 1 1 2 2 1 2 2 2 2 1 1 1 2 1 2 1 1 2 2 1 1 2 1 1 2 2 1 2 1 2 1 2 2 1 2 2 2 1 1 1 2 2 1 2 1 1 2 2 2 2 2 2 1 2 1 1 2 2 2 2 2 2 2 2 1 2 1 2 2 1 2 2 1 1 2 2 2 1 2 1 2 1 2 2 1 2 1 2 1 1 1 1 2 2 2 2 2 2 1 1 1 1 2 1 1 1 2 1 1 2 2 1 2 1 1 1 1 1 2 1 2 2 2 1 2 1 2 2 1 2 1 2 2 2 2 2 2 2 2 2 2 2 2 1 2 2 2 2 1 2 1 1 2 2 2 2 2 2 2 2 2 2 1 2 2 2 2 2 2 2 1 2 1 2 1 2 2 2 2 2 2 2 2 2 1 1 2 1 1 1 1 2 1 1 1 1 1 1 2 1 1 2 2 1 1 1 1 1 1 1 2 1 1 1 2 1 1 2 2 1 1 2 1 2 1 1 2 2 2 2 1 2 2 2 2 2 1 2 2 1 2 2 2 2 1 2 1 2 2 2 2 1 1 1 2 1 2 2 2 2 2 1 1 2 1 1 2 2 1 2 1 1 1 2 2 1 1 2 2 1 2 2 1 1 2 2 1 1 2 2 1 2 1 2 2 1 2 1 2 1 2 2 1 2 1 2 2 1 1 1 2 1 2 2 2 1 1 1 1 2 2 2 2 2 2 2 1 1 1 2 1 1 2 2 1 1 1 1 2 2 1 2 2 1 1 2 2 1 2 2 2 1 1 2 2 2 2 2 2 2 2 2 2 2 1 1 2 1 1 1 2 2 2 1 2 2 2 1 1 2 1 2 2 1 1 1 2 2 2 2 1 2 2 1 1 2 2 2 2 2 2 2 2 2 1 1 2 2 1 2 2 1 2 1 1 1 2 2 1 2 1 2 2 2 1 1 2 1 1 2 2 2 1 1 2 2 2 2 2 2 1 1 2 2 2 2 2 2 2 1 2 2 2 2 2 2 1 2 2 2 1 2 1 2 2 2 2 2 2 2 2 2 2 2 2 1 2 2 2 2 2 2 2 2 2 2 2 2 2 2 2 1 2 1 2 2 2 2 2 1 1 2 2 2 1 1 1 1 1 1 1 1 1 1 2 1 1 2 2 2 1 1 2 2 1 2 2 2 2 1 2 2 2 1 2 2 2 2 2 2 1 1 2 1 1 1 1 1 1 1 2 2 2 1 1 2 2 2 1 2 1 2 1 2 2 2 1 2 2 2 2 2 2 2 1 2 2 1 1 2 1 1 1 2 2 2 1 2 2 2 2 1 1 1 1 1 1 1 1 2 1 1 2 2 2 1 2 2 2 2 2 1 1 1 1 2 1 1 2 2 1 2 1 1 1 2 1 1 2 1 1 2 2 2 2 1 1 2 1 1 1 2 1 2 2 1 1 1 1 1 1 2 2 1 2 1 2 1 2 2 2 2 1 1 1 2 2 2 2 1 2 2 2 2 1 2 2 1 1 2 2 2 2 2 2 2 2 1 1 2 2 1 2 2 2 2 2 1 2 2 1 2 2 1 2 2 1 2 2 2 1 2 2 2 1 2 2 2 2 2 2 2 2 1 2 2 2 2 1 2 2 2 2 2 1 1 2 2 2 1 2 2 2 2 2 1 1 2 2 2 1 2 2 2 2 1 1 2 2 2 2 2 1 1 1 2 1 1 2 1 1 1 2 1 2 2 2 1 1 1 2 1 2 2 1 2 2 1 1 2 2 2 1 2 2 2 2 1 1 1 2 2 1 1 1 1 1 2 2 2 1 1 2 1 2 2 2 1 1 1 1 1 1 2 1 2 1 2 2 2 2 2 1 2 2 2 2 2 2 1 1 1 2 2 2 1 2 2 1 2 2 1 1 1 1 1 1 2 1 2 2 2 2 2 1 1 2 2 2 1 2 2 2 2 2 1 2 2 2 1 2 2 2 2 1 2 1 1 1 1 2 2 2 1 1 1 1 2 2 1 2 1 1 2 2 2 1 2 2 1 1 1 2 2 2 2 1 2 1 2 2 1 2 2 2 2 2 2 2 2 2 1 2 2 1 2 2 2 1 2 1 1 2 1 2 1 2 2 2 1 2 2 2 2 1 2 2 2 1 2 2 1 2 1 1 1 2 2 2 1 2 2 1 1 2 1 2 1 2 2 2 2 2 2 2 2 1 1 2 2 2 2 2 2 2 2 1 2 1 1 2 2 2 2 2 2 1 2 1 2 1 1 2 1 2 2 1 1 1 2 2 2 2 2 1 2 1 1 1 1 2 1 1 1 2 1 1 2 1 1 2 1 1 1 1 1 1 2 2 2 1 2 1 2 2 2 1 1 1 2 2 1 1 1 1 2 1 1 2 2 2 2 2 1 2 1 1 1 1 1 1 2 1 2 1 1 1 1 1 2 1 2 2 2 2 1 2 2 1 2 2 2 1 1 1 2 2 1 2 1 1 2 1 2 2 2 2 1 1 2 2 2 1 2 2 2 2 2 1 1 2 1 2 2 2 2 2 1 2 1 1 2 1 1 1 1 1 2 1 1 2 1 1 1 1 2 1 2 1 1 1 1 2 1 1 1 1 1 1 1 2 1 2 2 2 2 1 2 1 1 1 1 2 1 2 2 1 2 2 1 1 2 1 2 1 1 2 2 2 2 1 2 2 1 1 1 1 1 1 1 2 1 1 2 2 2 2 2 2 1 1 1 2 1 2 2 1 2 2 2 2 2 1 2 1 1 1 2 1 2 1 2 2 2 2 2 2 1 2 1 1 1 2 2 1 1 2 1 2 2 1 2 2 1 1 2 1 2 2 2 2 2 2 2 2 2 2 2 1 2 2 1 2 1 1 1 2 2 1 2 2 2 2 2 2 1 2 1 1 2 1 2 1 1 1 1 2 1 2 1 2 2 1 1 1 1 2 1 2 2 1 2 2 1 1 1 2 1 2 1 2 1 2 1 1 2 2 1 1 1 1 1 2 1 1 1 2 2 2 2 1 1 1 2 1 2 2 2 2 1 1 1 2 1 2 1 1 2 2 2 1 2 1 1 2 2 2 1 2 1 2 1 1 2 1 2 2 1 2 1 1 1 2 1 2 2 1 1 2 2 2 1 1 1 2 2 1 2 2 2 1 2 2 1 2 2 1 1 1 2 1 1 1 2 1 1 1 1 1 2 1 1 2 1 2 1 2 2 2 2 2 2 1 1 1 1 1 1 1 2 2 2 1 1 1 1 1 2 2 1 1 1 1 1 2 1 2 1 1 2 2 1 1 2 1 1 1 1 1 2 2 1 1 1 2 1 2 2 2 1 2 1 1 2 1 1 1 2 2 1 2 1 2 1 2 1 2 2 2 1 1 1 2 1 1 2 2 1 1 2 2 2 2 2 2 1 2 2 2 2 2 2 1 2 1 1 2 2 2 1 2 1 1 2 2 1 1 1 2 2 1 1 1 2 1 2 1 1 1 2 1 2 2 1 2 1 1 1 2 1 1 2 2 1 1 1 1 2 1 1 1 1 1 2 1 2 1 2 2 2 2 2 2 2 2 2 2 2 2 2 2 1 1 2 2 2 1 2 1 2 2 2 1 2 2 2 2 2 2 1 1 2 2 2 2 2 2 1 1 2 2 2 2 2 2 2 1 2 2 2 2 2 2 2 2 1 1 1 2 1 2 1 1 2 1 1 1 1 2 2 2 2 1 2 1 1 1 1 1 1 1 2 1 1 1 1 1 2 1 1 1 2 1 1 2 2 1 1 2 1 2 2 1 1 2 2 2 2 1 2 2 2 2 1 2 2 2 2 1 2 2 2 1 1 2 2 2 2 2 1 2 2 1 2 2 2 2 2 2 2 2 2 1 1 1 1 2 2 1 2 1 2 2 2 2 1 2 2 1 2 2 1 2 2 2 2 2 2 1 1 2 2 2 2 1 2 1 1 2 2 2 1 1 2 2 2 2 2 1 1 2 2 2 2 2 2 1 2 1 1 1 2 1 2 2 1 1 2 1 2 2 1 2 1 2 2 2 1 1 2 2 1 1 2 2 2 1 2 2 2 2 2 1 2 2 2 2 1 1 1 1 2 2 1 1 2 1 1 1 1 2 2 2 2 2 2 2 1 2 2 1 2 2 2 2 2 1 1 2 2 1 1 2 1 1 2 1 2 2 2 2 2 2 2 1 2 1 2 1 2 2 1 1 2 1 1 2 2 2 2 1 2 2 2 2 1 2 2 2 2 2 2 2 1 2 1 1 1 2 2 1 2 1 1 2 1 1 2 2 2 1 2 1 1 1 2 1 2 2 1 1 1 1 1 2 2 1 1 1 1 2 2 2 1 2 2 1 2 1 1 2 2 2 1 2 1 1 1 2 1 1 1 2 2 1 1 1 2 2 2 1 1 1 2 1 2 1 1 2 2 1 1 1 1 1 1 1 1 1 1 1 2 2 1 1 1 1 1 1 1 2 2 1 1 1 2 1 2 2 1 2 1 2 2 2 1 2 2 2 2 2 2 1 2 1 1 2 1 2 1 2 2 2 2 1 1 1 2 1 1 1 2 2 2 1 2 2 2 2 2 2 2 1 2 2 1 1 2 1 2 1 2 1 2 2 2 2 1 2 1 1 2 2 1 1 2 2 2 1 1 1 2 2 2 2 2 2 2 1 2 2 2 1 2 1 1 2 1 2 1 2 1 2 2 2 2 2 2 2 1 1 1 1 2 2 2 2 1 2 2 2 1 1 2 2 2 1 1 2 1 1 2 1 1 1 2 1 2 1 1 2 2 2 1 1 1 2 1 2 1 1 2 2 2 1 1 1 1 1 1 1 2 1 1 1 2 1 1 1 1 2 1 2 2 2 1 1 2 1 2 1 2 1 1 1 1 2 1 1 1 1 2 1 1 1 1 1 1 2 1 1 1 1 1 1 1 2 1 1 1 1 1 2 2 2 1 2 1 2 1 1 1 2 2 2 1 1 1 1 1 2 1 2 2 1 2 2 2 1 2 2 2 1 2 2 1 2 2 1 2 1 1 1 1 1 1 2 2 2 2 1 2 2 1 1 1 2 2 2 1 2 2 2 2 2 1 2 2 2 2 1 1 2 1 2 2 1 1 1 1 2 2 2 1 2 2 1 2 1 2 2 2 1 1 1 2 2 2 1 2 2 2 1 2 1 2 2 2 2 2 1 1 2 1 2 1 1 2 2 2 2 2 2 2 2 2 1 1 1 2 1 2 1 1 2 1 2 2 2 2 1 1 1 1 1 1 2 1 1 1 2 1 2 1 1 1 2 2 2 1 1 2 1 2 2 1 1 2 1 2 2 1 2 2 1 1 2 2 2 2 2 2 2 2 2 1 2 1 2 1 2 2 2 2 2 1 2 1 2 1 2 2 2 1 2 2 2 1 2 1 1 2 2 2 2 2 1 1 2 1 2 1 2 2 2 2 1 1 1 2 1 1 2 2 1 1 1 2 1 1 2 1 2 1 1 2 1 1 1 2 1 1 1 1 2 2 1 2 1 2 2 2 1 2 2 1 1 2 1 1 2 1 2 2 2 1 2 2 1 1 2 2 1 1 1 2 2 2 1 2 1 1 1 1 1 2 1 1 1 1 2 2 2 2 1 1 1 1 2 1 2 1 2 1 1 1 1 2 1 2 2 1 2 1 1 2 2 2 2 2 2 2 2 1 2 2 1 2 2 2 2 1 2 1 1 1 2 2 1 2 2 2 2 1 2 2 1 2 1 2 1 2 2 1 2 2 1 2 2 1 2 2 1 2 2 2 1 1 1 2 2 2 1 2 2 2 2 1 2 1 2 2 1 1 1 2 1 2 1 1 2 2 2 2 2 2 2 2 2 1 1 2 1 1 1 1 1 2 2 1 1 1 1 2 2 1 2 2 2 1 2 2 2 2 2 2 2 2 2 1 1 2 2 1 1 1 2 1 1 2 2 2 2 2 2 1 2 1 2 1 1 2 2 2 2 2 2 2 2 1 2 2 1 2 2 2 1 2 1 2 2 2 2 1 2 2 2 2 1 2 2 2 2 2 2 2 2 1 2 1 1 1 2 1 2 2 2 1 2 2 2 1 2 1 2 2 1 1 2 1 1 2 2 2 2 2 2 2 2 2 1 1 2 1 1 1 2 1 1 1 1 1 1 1 1 2 1 1 1 1 2 1 1 2 1 2 1 2 2 2 2 1 2 2 2 2 1 1 2 1 1 2 1 1 1 1 1 1 1 1 2 1 2 1 2 1 1 2 1 2 1 1 2 2 1 2 2 2 2 2 2 2 1 1 2 1 2 2 2 2 2 2 1 1 1 1 1 1 2 2 2 1 1 2 1 1 2 1 1 1 1 1 1 1 1 2 1 2 2 2 2 2 2 2 1 2 1 1 2 1 2 2 1 1 1 1 2 1 1 1 1 2 2 2 2 2 2 1 2 1 2 2 1 1 2 2 2 2 2 2 2 2 1 2 2 2 2 2 1 2 2 1 2 1 2 2 1 1 2 2 1 1 2 2 1 1 2 2 2 2 1 1 1 1 1 2 2 2 2 2 1 2 1 2 2 2 1 2 1 1 2 1 1 2 2 2 1 1 1 1 2 1 2 1 2 2 2 2 2 2 2 1 1 2 2 1 1 1 2 1 1 1 2 1 1 1 1 1 2 1 1 2 1 2 1 1 1 2 2 1 2 1 2 2 2 1 2 2 2 2 2 2 1 1 1 2 2 2 2 1 2 2 1 2 1 2 2 2 1 1 2 2 2 1 1 2 1 1 2 1 2 2 2 2 1 1 1 2 1 1 1 2 2 1 1 2 1 1 2 2 1 1 2 2 1 2 2 2 1 2 2 2 2 1 2 2 2 1 1 1 1 2 1 1 2 1 1 1 2 2 2 2 2 2 2 2 2 2 2 2 1 2 2 1 2 2 2 1 2 1 2 2 2 1 1 2 1 2 2 1 1 1 2 2 1 2 1 2 2 2 2 2 2 2 1 2 2 1 1 1 2 2 2 1 1 2 2 1 2 1 1 2 1 1 2 1 1 1 1 1 2 2 1 1 2 2 1 2 2 2 2 2 2 2 2 2 2 2 2 1 2 1 2 2 2 2 2 2 2 1 1 2 2 2 1 2 1 2 2 1 1 1 2 1 2 2 2 1 2 2 1 1 2 2 2 1 2 2 2 2 1 2 2 1 2 2 2 1 2 1 1 2 2 1 2 2 1 1 1 1 1 1 2 2 1 2 2 2 1 2 1 1 1 2 2 2 2 2 2 2 2 1 2 2 1 2 2 1 1 1 1 1 2 2 1 2 2 2 2 2 2 1 1 2 2 1 2 2 1 1 2 2 2 1 2 1 2 1 1 2 2 1 1 2 2 1 2 2 2 1 2 1 1 1 1 1 2 1 1 1 2 1 1 2 1 2 2 2 2 1 2 1 1 2 2 1 2 2 1 1 2 1 2 1 1 1 2 2 2 2 2 2 1 1 2 2 2 2 1 2 2 2 2 1 2 2 1 2 2 2 2 1 2 2 1 2 2 2 2 1 1 2 2 1 1 2 2 2 2 2 1 2 1 1 2 2 1 2 1 1 2 2 2 2 2 1 1 1 2 2 1 1 2 2 1 2 2 1 2 1 1 1 2 1 1 1 1 1 2 1 1 1 1 2 2 2 2 2 2 2 1 2 1 2 2 2 1 2 1 2 1 2 2 2 2 2 2 2 1 1 2 1 2 2 1 1 1 2 1 1 2 1 1 2 2 1 1 2 1 1 2 1 1 1 2 1 1 1 1 2 2 2 2 2 2 1 2 2 2 2 2 1 2 2 2 2 2 2 1 1 2 2 2 2 1 1 1 2 2 2 2 1 2 2 2 2 1 2 1 2 2 2 1 2 1 2 2 1 1 2 1 1 2 2 1 1 2 2 2 1 2 2 1 2 2 2 1 2 2 2 2 2 2 2 2 2 1 1 2 1 1 1 1 2 1 2 1 2 2 1 2 2 2 2 1 2 2 2 2 2 1 2 2 2 2 2 2 2 2 1 2 2 1 2 2 1 2 2 2 2 2 2 2 2 1 2 2 1 2 1 2 2 2 1 2 2 2 2 2 1 2 2 2 2 2 1 1 1 1 2 2 1 2 1 2 2 2 2 1 2 2 2 2 1 2 1 2 1 1 2 2 2 2 2 1 2 1 1 2 2 1 2 1 1 2 1 1 2 1 2 1 1 1 2 2 2 1 1 2 2 1 2 1 2 2 2 2 2 1 1 1 2 2 2 1 2 2 2 2 2 1 1 2 1 1 1 1 2 2 2 2 2 2 2 2 2 2 1 2 2 2 2 2 2 2 1 2 2 1 2 1 1 1 2 2 1 1 1 1 2 2 2 2 1 1 1 2 2 1 2 2 1 2 1 2 2 2 2 2 1 2 2 1 1 1 1 2 2 2 1 1 1 2 2 2 2 1 1 1 2 1 2 2 2 1 2 2 1 1 2 1 1 2 2 2 2 2 1 2 2 2 2 2 2 2 2 1 2 1 1 2 1 2 2 1 1 2 2 2 2 2 1 1 1 2 1 1 1 1 2 1 2 2 2 1 2 2 1 1 2 1 1 1 1 2 2 2 2 2 1 1 1 1 1 2 2 2 2 2 2 2 2 1 2 1 2 2 2 1 2 1 1 2 2 1 2 1 2 1 1 2 2 1 2 2 2 2 2 2 1 2 2 2 2 1 2 1 2 1 1 1 1 2 1 2 2 2 2 1 2 2 2 1 2 2 2 2 1 2 2 2 2 1 1 1 2 2 2 1 2 1 2 1 1 1 1 2 1 1 2 2 1 2 2 2 1 1 2 1 2 1 2 2 2 1 2 2 1 2 2 2 2 1 2 1 2 1 1 1 2 2 2 2 2 2 1 1 2 1 1 1 2 2 1 1 2 2 2 1 2 1 1 1 2 2 2 1 2 2 1 1 1 1 1 1 2 2 2 2 2 1 1 1 1 1 1 2 2 1 1 2 1 1 2 2 1 2 1 1 1 1 2 2 2 2 2 2 1 2 1 2 1 1 1 2 2 2 1 1 1 2 1 1 1 1 1 1 1 2 2 2 2 1 2 1 1 1 1 2 2 1 1 1 1 1 2 2 1 2 2 1 2 1 2 1 2 2 1 2 2 2 1 2 2 2 2 2 1 2 2 2 1 2 1 1 1 1 1 1 1 2 1 2 2 2 1 2 1 2 1 1 2 1 1 1 2 2 2 1 1 2 1 2 1 2 2 1 1 2 1 2 2 1 1 2 2 2 2 2 2 2 2 2 2 1 2 2 1 1 1 2 1 1 2 1 1 1 2 2 2 2 2 1 1 1 2 2 1 2 2 2 1 2 2 2 2 2 2 2 1 2 1 1 1 2 2 1 2 1 2 1 2 1 1 2 1 1 1 1 2 2 2 2 1 1 2 2 1 1 1 2 2 2 1 2 1 2 1 1 1 1 1 2 1 2 1 1 2 1 1 1 2 2 2 2 2 2 2 2 2 2 2 2 1 1 1 1 2 2 1 1 1 1 2 1 2 2 1 2 2 2 2 2 2 2 2 1 1 1 1 2 1 2 1 1 1 2 2 1 1 2 2 2 2 2 2 2 2 2 2 1 2 2 2 2 2 2 2 1 2 1 2 1 1 2 2 1 1 2 2 2 1 1 1 2 2 2 1 2 1 2 1 2 2 2 2 2 2 1 2 2 2 2 1 1 1 2 2 2 2 2 2 2 2 2 2 1 1 1 2 2 2 2 2 1 2 2 2 2 2 1 1 2 1 2 2 2 1 2 1 2 2 2 1 2 1 2 2 1 2 2 2 1 1 2 2 2 2 1 2 2 2 2 1 2 1 1 2 2 2 2 2 2 1 1 2 1 1 2 2 2 1 2 1 1 2 1 1 2 2 2 1 2 2 1 1 2 1 1 2 1 1 2 1 1 2 1 2 2 1 1 1 1 2 2 1 1 2 2 1 1 1 1 1 2 2 1 2 1 2 2 1 2 2 2 1 1 2 2 2 2 2 1 2 1 1 2 1 2 2 1 1 2 2 1 2 2 1 2 2 2 2 2 2 1 2 1 2 2 1 2 2 2 1 2 1 2 1 2 1 2 2 2 2 2 2 1 2 2 1 2 1 2 2 1 1 2 1 1 1 2 1 1 1 1 2 1 2 2 2 2 2 2 2 2 2 1 2 2 2 2 1 1 1 2 2 1 1 2 1 1 1 1 1 1 1 1 2 1 2 1 2 2 1 2 1 2 2 2 2 1 1 1 2 2 1 1 2 1 2 1 2 2 1 2 1 2 1 2 1 1 1 1 1 2 1 1 2 1 1 2 1 2 2 2 2 2 1 2 2 1 2 2 2 2 2 2 2 2 2 2 2 2 1 2 1 2 1 2 2 2 1 1 1 1 2 2 1 2 1 2 1 2 2 1 2 2 1 1 2 2 2 1 1 2 1 1 2 2 2 2 2 2 1 1 1 1 1 2 2 1 2 2 2 2 1 2 2 2 2 1 2 2 2 1 2 1 1 1 1 1 2 2 2 1 2 2 1 1 2 1 1 1 2 2 2 2 1 1 1 1 2 1 2 2 2 2 2 2 1 2 2 2 1 2 2 2 2 2 1 2 2 2 2 1 2 2 2 1 1 1 2 2 1 2 2 1 2 2 2 1 2 2 1 2 2 2 2 1 1 2 1 2 2 1 1 2 2 2 2 2 1 1 1 2 1 1 2 2 1 2 2 2 2 1 1 2 1 1 2 1 1 1 1 2 1 2 1 2 2 1 2 2 2 2 2 1 2 2 2 2 2 1 1 2 1 2 2 1 2 2 2 2 1 2 2 1 1 2 2 1 1 2 2 1 2 2 1 1 2 2 1 2 2 2 1 2 2 2 1 2 2 1 2 2 1 1 1 1 2 1 2 1 1 2 1 2 1 2 1 1 2 2 1 1 1 1 2 1 1 2 1 1 1 2 1 2 1 1 1 2 1 1 1 2 2 1 1 1 1 2 2 1 2 1 2 2 2 1 2 2 1 1 1 1 2 2 2 2 2 2 2 1 1 2 1 2 2 1 2 2 2 1 2 2 1 2 1 2 2 2 1 2 2 2 2 2 2 1 2 2 1 2 2 1 1 2 1 2 2 2 1 1 2 2 2 2 1 2 1 2 2 1 1 2 1 1 1 1 2 2 1 2 1 2 2 2 2 1 2 1 2 2 1 2 1 2 2 1 1 1 2 1 2 2 2 1 2 1 1 1 1 1 1 2 2 2 2 2 2 2 2 1 1 2 1 2 2 1 2 1 2 1 1 2 2 1 2 2 2 2 2 1 2 1 1 2 2 2 2 2 1 1 2 2 2 1 1 2 1 1 1 1 2 2 2 1 2 2 1 2 2 2 1 2 2 1 2 1 1 2 1 1 1 2 2 1 1 2 2 1 1 2 2 1 2 2 2 2 1 1 1 2 2 2 1 2 1 2 1 1 1 2 2 1 2 2 2 1 1 1 1 1 2 1 1 1 1 2 1 2 1 1 1 2 2 2 2 2 2 1 2 1 1 1 1 1 2 2 2 1 1 2 1 2 2 2 2 2 1 2 1 2 2 2 2 2 2 1 2 2 2 2 2 2 2 2 2 2 2 2 2 2 1 1 2 2 2 1 1 2 2 2 2 2 1 1 2 2 2 1 2 2 2 1 2 2 2 2 1 1 2 2 2 2 1 2 2 2 1 1 1 1 1 2 2 1 2 2 2 2 1 2 2 2 2 1 2 1 2 1 1 1 2 1 2 1 2 2 2 2 1 1 1 2 2 1 2 1 1 2 1 1 2 1 2 1 1 1 1 1 1 2 2 1 2 2 2 2 2 2 2 1 1 2 1 2 1 2 2 1 2 2 2 1 1 2 2 2 2 1 1 2 2 1 1 1 1 2 2 1 1 1 2 1 1 2 2 2 1 1 1 1 2 2 2 2 2 2 1 2 2 1 1 1 1 1 1 1 1 1 2 1 1 1 1 1 1 2 1 1 1 1 2 2 1 2 1 1 1 1 1 1 1 2 1 2 1 1 1 1 2 2 2 2 1 2 2 2 1 1 1 1 1 2 2 1 2 2 1 2 1 2 1 1 2 1 2 1 1 2 1 1 2 1 2 2 1 1 1 1 2 2 1 2 1 2 2 2 1 1 2 1 2 1 2 1 1 1 1 1 2 2 1 1 1 2 1 1 2 2 2 1 1 1 1 1 2 1 2 1 1 2 2 1 1 2 2 1 2 2 2 2 1 2 2 2 1 2 2 2 1 2 2 2 2 2 2 1 2 1 1 1 2 2 2 2 2 1 2 2 2 2 1 2 2 2 2 2 2 1 2 2 2 1 2 1 1 2 1 1 2 2 2 1 2 2 2 2 2 2 2 2 1 2 1 2 2 1 1 1 2 2 2 2 2 1 2 1 2 1 2 2 2 2 2 2 2 2 1 2 1 1 2 2 2 2 2 1 2 2 1 2 2 2 1 1 1 2 2 2 2 2 1 2 2 2 2 2 1 1 2 1 1 1 1 1 2 2 1 1 1 1 2 1 2 2 1 1 1 1 2 2 1 1 2 1 1 2 2 2 2 2 2 2 1 2 2 2 2 1 2 1 1 2 2 1 2 1 1 2 1 1 2 1 1 1 1 2 1 2 2 1 1 1 2 2 1 2 1 1 1 1 2 2 1 2 1 2 1 2 1 2 2 2 2 1 2 2 2 2 2 2 2 2 2 2 2 2 1 2 1 2 2 2 1 2 2 2 1 2 1 2 1 2 2 2 2 2 2 1 2 1 2 2 2 2 1 2 2 2 2 1 1 2 1 2 2 2 2 2 1 2 2 2 2 2 2 2 2 2 2 2 2 1 1 1 1 2 1 2 1 2 1 2 1 1 1 1 2 1 1 1 1 2 1 1 1 2 1 1 1 2 2 1 2 1 2 1 2 1 2 1 1 1 2 2 1 2 1 1 1 2 1 1 2 1 1 1 2 1 1 2 2 2 1 1 2 2 1 1 1 2 1 1 2 1 2 1 1 2 2 2 2 1 2 2 2 1 1 1 1 2 1 1 2 1 2 2 2 2 1 1 1 2 1 1 1 2 1 2 2 1 1 1 1 1 2 1 2 2 2 1 2 1 1 1 2 1 2 2 2 1 2 2 2 1 1 1 2 2 1 1 2 1 2 2 1 1 1 1 2 1 1 2 2 2 2 2 1 2 1 2 2 2 1 2 2 1 2 1 1 2 2 2 2 2 1 2 2 2 1 2 2 2 2 2 1 2 2 2 2 2 2 2 1 1 1 1 1 2 1 1 1 1 2 2 1 1 1 1 1 1 1 1 1 2 1 2 2 1 2 2 2 2 1 1 1 1 1 2 1 1 1 2 2 1 2 2 1 1 2 1 2 2 1 2 1 1 2 2 1 1 2 2 1 1 1 2 2 1 1 1 2 2 2 2 2 2 1 2 2 1 1 1 2 1 1 1 2 1 1 1 2 2 1 1 2 1 1 2 1 1 1 1 1 1 1 1 1 1 2 1 2 1 2 1 1 1 2 2 2 2 2 2 1 2 1 1 1 2 2 1 2 1 1 1 1 1 2 2 2 1 2 1 2 2 1 2 1 2 2 2 1 2 1 1 1 2 1 1 2 1 1 2 2 2 1 2 1 1 1 2 2 1 1 1 2 1 1 1 2 1 1 2 2 2 2 2 1 1 2 1 1 2 1 1 2 1 1 1 1 1 1 1 2 1 1 2 1 2 1 1 2 2 2 2 2 1 1 2 2 2 1 1 2 2 2 2 1 2 1 2 1 2 2 2 1 2 2 2 2 2 1 1 1 1 1 1 1 2 2 2 1 2 1 1 1 1 1 2 2 1 1 2 1 2 2 2 1 1 2 2 2 2 1 1 2 1 2 1 1 2 2 1 2 2 2 2 1 2 2 1 2 1 2 1 1 2 2 1 1 1 1 2 2 2 1 1 1 2 1 2 1 1 2 1 2 1 2 1 1 1 1 2 1 2 2 2 2 2 1 1 2 2 1 1 2 1 1 1 2 1 1 1 1 1 2 2 2 2 2 1 2 2 1 2 1 1 2 1 1 1 2 2 2 1 2 1 2 1 1 1 2 1 2 1 1 1 2 1 2 1 2 1 2 2 2 2 2 1 2 2 2 1 1 2 2 1 1 1 1 2 2 2 1 2 2 2 2 2 1 2 1 1 1 2 1 1 1 1 1 1 1 2 1 2 1 2 2 1 2 2 2 2 2 2 1 2 2 1 2 2 2 2 2 2 1 2 2 2 1 2 1 2 1 2 1 1 2 2 1 1 1 1 1 2 2 1 1 2 2 1 2 2 1 2 1 2 2 1 1 1 2 1 2 2 2 2 1 1 1 1 1 2 2 2 2 2 1 1 1 1 1 1 1 1 2 1 1 2 2 1 1 1 1 2 1 2 2 2 2 1 2 2 2 2 2 2 1 1 1 1 2 1 2 2 2 2 2 2 2 2 1 1 2 1 1 2 2 1 1 2 1 1 2 1 2 1 2 1 2 1 2 2 1 2 2 2 2 1 2 1 1 1 1 2 1 2 1 2 2 1 2 1 1 1 1 1 1 1 1 2 1 2 1 1 2 1 2 1 2 2 1 1 1 1 2 1 2 1 2 1 2 1 2 1 1 2 1 1 1 1 1 1 1 1 1 1 2 1 2 2 2 1 1 1 1 1 1 2 1 1 1 1 1 1 1 2 1 2 1 2 1 2 2 1 1 1 1 1 1 1 2 2 2 1 1 2 2 2 2 1 2 1 1 1 2 1 1 2 1 1 2 2 1 1 2 1 1 1 1 1 2 1 2 1 2 1 2 2 2 2 1 1 1 2 2 2 1 2 1 2 1 1 2 2 2 1 1 2 1 1 2 2 2 2 2 2 1 2 2 2 2 2 1 1 1 1 2 2 2 2 1 1 1 2 2 1 1 1 1 1 2 2 1 1 2 1 1 1 1 2 1 1 2 1 2 1 2 2 1 2 1 2 2 2 1 1 2 1 1 1 1 2 2 2 2 2 2 2 2 1 2 2 2 1 1 2 2 2 2 2 1 1 2 1 2 2 1 1 2 2 1 2 2 1 1 1 1 2 2 2 1 2 1 1 2 1 1 1 1 1 2 2 1 2 1 2 1 2 2 1 2 2 2 1 2 2 2 2 2 2 1 1 2 2 1 2 1 1 2 1 1 2 2 2 1 2 2 2 2 2 2 1 2 2 1 1 1 2 1 1 1 1 1 2 2 1 2 1 2 2 2 1 2 2 2 2 2 1 1 2 2 2 1 2 1 2 2 1 2 1 2 2 1 2 2 1 2 2 2 1 2 2 1 2 1 1 2 1 2 2 1 1 1 2 2 2 1 2 2 2 2 2 2 1 2 2 1 1 1 2 1 1 1 1 1 1 1 2 2 1 1 2 2 2 1 1 2 2 1 2 1 2 1 1 1 2 1 1 2 2 2 2 1 2 2 2 2 1 2 1 1 2 2 1 2 2 2 2 2 2 2 2 1 2 2 2 2 2 2 2 2 1 1 2 2 2 2 2 1 2 2 1 2 2 1 2 2 2 1 2 1 1 2 2 2 2 1 2 1 2 2 2 2 2 1 2 2 2 2 2 2 2 1 1 1 1 1 1 1 1 2 2 2 2 2 2 2 2 2 2 1 2 2 2 2 2 1 1 1 2 2 2 1 1 1 1 1 2 2 1 2 1 1 1 2 2 2 1 1 1 2 2 1 2 2 2 2 1 2 2 2 1 2 1 1 2 2 1 1 1 1 1 1 2 2 1 2 2 1 2 2 1 2 1 2 1 1 1 1 1 1 1 2 1 1 2 1 1 2 2 2 2 2 2 1 2 1 2 2 2 2 2 1 2 1 2 2 2 1 2 2 2 2 1 2 2 2 2 2 2 2 1 2 2 2 2 2 2 2 2 2 2 1 2 2 2 2 2 2 2 2 2 2 2 2 2 1 2 2 1 1 1 2 1 2 2 2 1 1 2 2 2 1 2 2 1 1 1 2 1 2 2 2 1 1 1 1 2 1 2 1 2 2 2 2 2 1 2 2 2 2 2 1 1 1 1 1 2 2 2 2 2 2 1 1 1 1 2 2 1 1 2 1 2 2 2 2 2 2 2 1 2 1 2 2 2 1 1 1 2 1 2 1 1 2 1 1 2 1 2 2 1 2 2 1 2 2 2 2 1 2 2 2 2 2 1 1 1 1 2 1 2 1 1 2 1 1 1 1 2 2 1 1 1 1 2 1 2 1 1 1 1 2 1 1 2 2 1 2 2 2 1 1 2 2 2 1 2 2 2 1 1 2 2 1 2 2 1 1 1 2 1 2 1 1 2 1 2 2 2 2 2 2 1 1 1 2 2 2 1 2 2 1 1 2 1 2 2 2 1 1 2 1 2 1 2 1 1 2 2 2 2 1 1 1 1 2 1 1 1 1 1 1 1 1 2 2 2 1 2 1 1 2 2 2 2 1 1 1 1 1 1 1 2 1 1 2 2 1 2 1 2 1 1 2 2 1 1 2 1 2 2 1 2 2 1 1 1 2 1 2 2 1 1 1 2 2 1 2 1 1 2 1 2 2 1 2 2 2 1 1 2 1 1 2 2 1 1 1 2 1 1 1 2 1 1 1 1 2 2 1 1 2 2 1 2 2 1 1 2 2 2 1 1 1 1 2 1 2 2 2 1 2 2 2 1 1 2 2 2 2 2 2 2 2 2 2 2 2 2 2 1 2 2 1 1 2 2 2 2 1 2 2 2 1 1 2 2 2 1 2 2 2 2 2 2
  000003  030003 2 2 1 1 2 1 2 2 1 1 1 1 2 2 1 1 2 1 1 1 1 1 1 2 2 2 2 1 2 1 2 2 1 1 1 2 2 2 1 1 2 2 1 2 1 1 2 1 2 1 1 1 2 1 2 2 1 1 1 2 1 2 2 2 1 1 2 1 1 2 2 2 1 2 2 2 2 1 1 2 2 2 2 1 1 1 1 2 1 1 1 1 2 1 1 1 2 2 1 2 2 1 2 2 2 1 2 1 2 1 2 2 1 1 1 2 2 1 2 1 1 2 1 1 1 2 1 1 2 1 2 1 2 2 2 2 2 1 1 2 1 1 2 1 1 2 1 2 1 1 2 2 2 2 1 2 1 1 2 2 1 1 1 2 1 1 1 2 1 1 1 2 1 1 1 2 2 1 1 2 2 1 2 2 1 2 2 1 1 2 1 1 1 2 2 1 2 2 1 2 2 2 1 2 2 2 2 1 2 2 2 1 2 2 1 2 2 1 1 2 2 1 2 2 1 1 1 2 1 1 1 2 1 2 1 1 1 2 2 1 2 2 2 2 1 1 1 2 2 1 2 2 2 1 1 1 1 1 2 1 2 2 1 2 1 1 2 1 2 1 1 2 2 1 1 1 1 2 1 1 2 2 2 2 2 2 2 1 1 1 2 2 1 2 1 1 1 2 2 1 1 1 1 1 2 2 1 2 1 1 2 2 1 1 1 2 2 2 1 2 1 1 1 2 1 2 1 2 2 2 2 2 2 1 2 1 2 1 2 1 2 2 2 2 2 1 1 1 2 1 2 2 1 2 1 1 1 2 2 2 1 2 2 2 2 2 1 2 2 1 2 2 2 2 2 2 2 2 2 2 2 2 2 2 2 2 2 2 2 2 1 2 2 2 2 2 2 2 2 2 1 1 1 1 1 2 2 2 1 1 2 2 2 1 2 1 1 2 2 2 1 2 1 2 2 1 2 2 1 2 2 1 2 2 2 2 2 1 2 1 2 2 1 1 2 2 2 1 1 2 1 2 2 2 2 2 1 2 2 2 1 2 2 2 2 2 2 2 2 2 1 2 1 2 1 2 2 2 2 2 2 2 2 2 2 2 2 2 2 1 2 2 2 1 1 2 1 1 1 2 1 2 2 1 2 1 2 1 2 2 1 2 2 2 2 2 2 2 1 1 2 2 2 2 2 2 1 2 1 2 1 1 2 2 1 1 2 2 2 2 2 2 1 1 1 1 2 1 1 2 2 2 2 1 2 2 2 1 2 2 2 2 2 2 1 2 2 2 2 1 1 2 2 1 1 2 2 1 2 1 2 1 2 2 2 2 2 2 2 2 2 2 2 2 2 2 2 2 2 2 1 2 2 2 2 1 2 2 2 2 2 1 1 2 1 1 2 2 2 2 2 1 1 1 2 2 2 2 2 2 1 2 2 2 2 2 2 2 1 2 2 2 1 2 1 1 2 1 2 1 1 1 2 2 2 1 1 1 1 1 2 1 2 1 2 2 2 2 2 2 2 2 1 2 1 1 1 1 2 1 1 1 2 1 2 1 2 1 1 1 1 1 2 1 2 1 1 2 1 2 2 2 2 1 2 1 2 2 2 2 1 1 1 1 2 1 2 2 2 2 2 1 2 1 1 1 2 2 2 2 2 2 2 1 2 1 1 2 2 2 2 2 1 2 2 1 2 2 2 2 2 2 2 2 2 2 2 2 2 2 2 1 2 2 2 2 2 1 2 2 2 2 2 1 1 2 2 2 1 2 1 2 2 1 1 1 2 1 2 1 1 2 1 1 1 2 1 1 1 1 2 2 2 2 1 2 1 1 2 2 1 2 1 1 1 1 2 2 1 1 1 2 2 2 2 1 2 2 2 2 2 2 1 1 1 2 2 2 2 1 1 2 1 2 2 2 2 2 2 2 2 2 2 2 2 2 2 2 2 2 1 2 2 1 2 1 2 2 2 1 2 1 2 1 1 1 1 2 2 2 2 1 2 2 2 2 2 2 2 2 2 1 2 2 2 1 2 1 2 2 2 1 2 2 1 2 2 2 1 2 2 1 2 2 2 2 2 1 1 2 2 2 2 2 2 2 1 2 2 2 2 2 2 1 2 2 1 2 2 2 2 1 1 2 2 1 2 2 2 1 1 2 2 1 1 2 2 2 1 2 2 2 2 2 2 1 2 2 2 1 1 1 2 1 2 2 2 2 2 2 1 1 1 2 2 1 1 1 1 2 2 1 1 2 2 1 1 1 2 2 2 2 1 2 2 1 2 2 1 1 2 1 1 2 1 2 1 1 2 1 1 1 2 1 1 2 2 2 2 2 2 1 2 2 2 2 2 1 2 1 1 2 2 2 1 2 1 2 2 2 1 2 2 2 1 1 1 2 1 1 2 1 1 2 2 1 1 1 2 2 2 2 1 1 2 2 1 2 1 2 2 2 1 2 1 1 2 1 1 2 1 1 2 1 2 2 1 2 1 2 2 2 1 2 2 1 2 2 1 1 2 2 2 1 2 2 2 2 1 2 2 2 2 1 2 1 2 1 2 2 1 2 2 2 1 1 2 2 1 2 2 1 1 1 2 2 2 1 2 1 1 2 1 1 1 1 1 1 2 1 2 2 2 1 1 1 2 2 2 1 2 2 2 2 2 2 2 2 2 1 1 2 2 1 2 2 1 2 2 1 2 2 1 2 1 2 1 2 1 2 2 1 2 1 2 1 2 1 1 1 1 1 1 1 1 2 1 1 2 1 1 1 1 2 1 1 1 2 2 1 1 1 1 1 1 1 1 1 2 2 2 1 1 1 1 1 1 1 2 1 1 1 1 2 2 2 1 1 2 1 1 2 2 1 1 2 1 2 2 1 1 2 2 1 1 1 1 2 2 1 1 1 1 2 1 1 1 2 1 2 2 2 2 1 2 2 1 2 2 2 2 2 2 2 1 1 2 2 2 1 1 1 1 1 1 1 2 2 1 1 1 2 2 1 2 2 2 1 2 1 2 1 2 2 2 1 2 2 2 1 1 2 1 2 2 2 2 1 2 1 2 1 2 1 1 2 1 1 2 1 2 1 1 1 2 1 2 2 1 1 1 2 2 2 1 2 1 1 1 1 2 2 2 1 2 2 2 2 1 2 1 1 1 2 2 2 1 1 1 2 1 1 2 2 2 1 2 1 2 2 1 1 1 2 2 2 2 1 2 2 1 2 1 1 1 2 2 2 2 1 2 1 1 1 1 2 2 1 2 2 2 1 2 2 1 2 1 2 2 2 2 2 1 2 1 2 1 2 1 1 2 1 1 1 2 2 2 2 2 1 1 1 1 1 2 2 1 2 1 1 2 2 2 2 2 2 2 1 2 2 1 1 2 1 1 1 2 2 1 2 2 2 2 1 2 1 1 2 2 2 2 2 1 1 2 1 1 2 1 1 1 1 1 1 2 1 1 2 2 2 2 1 1 1 1 2 1 1 1 2 1 1 1 2 1 2 2 1 2 2 1 1 2 2 2 2 1 2 1 1 1 2 2 1 2 1 2 1 2 1 1 1 1 1 2 1 1 1 1 1 1 1 1 1 1 1 1 1 2 2 1 1 1 1 1 1 1 1 2 2 2 2 2 2 1 2 2 2 2 1 1 1 2 1 2 2 1 2 2 2 1 2 2 2 2 1 2 1 2 1 2 1 1 1 1 1 2 1 1 1 2 2 2 2 2 1 1 2 1 2 2 1 2 2 2 1 1 1 1 1 2 1 2 2 2 2 2 1 2 1 2 2 2 2 2 1 1 1 2 2 2 1 2 1 1 2 1 2 2 1 2 2 1 2 2 1 2 2 2 2 2 2 2 2 1 2 1 1 2 2 1 2 1 1 1 1 1 2 2 2 2 1 1 1 1 2 1 1 1 1 1 1 1 2 1 1 2 2 2 2 1 1 2 2 1 1 1 1 2 1 2 1 1 2 2 2 1 1 1 1 1 1 2 1 2 1 2 2 1 1 2 1 2 2 2 2 2 2 2 1 2 1 2 1 1 1 2 1 1 2 2 2 2 2 2 2 1 1 2 1 2 2 2 1 2 1 2 1 1 2 2 2 1 2 1 1 1 1 2 2 1 2 2 2 1 1 1 1 1 1 1 2 1 2 2 2 2 2 2 1 2 1 2 2 1 2 2 2 2 2 1 1 2 2 1 2 2 2 2 2 2 2 2 2 1 1 2 2 2 1 2 1 1 2 2 2 2 2 2 2 1 1 2 1 2 2 1 2 1 2 1 1 1 2 2 2 2 2 2 2 1 1 2 2 2 2 1 1 1 2 1 1 2 2 2 2 1 2 2 2 2 1 1 2 1 1 1 2 2 2 1 2 2 2 1 2 2 1 2 1 2 2 2 1 2 1 2 1 2 2 1 1 2 1 1 1 2 2 2 1 2 2 1 2 2 2 1 2 2 2 1 2 2 1 2 1 1 2 1 2 2 1 2 2 1 1 2 2 2 2 2 1 1 2 2 1 2 2 1 1 2 2 2 1 2 1 1 2 1 1 2 2 1 2 2 1 1 2 2 2 2 1 1 1 2 2 2 2 2 2 2 2 2 2 1 2 2 1 1 2 2 1 1 1 1 2 2 2 1 2 1 2 2 1 1 1 2 2 1 1 2 1 1 1 2 1 1 1 2 1 2 1 1 1 1 2 1 1 1 1 1 2 1 1 2 2 1 2 2 1 2 2 2 2 1 2 2 2 1 1 2 1 1 2 1 1 1 2 1 1 2 2 2 2 2 1 2 2 2 2 2 1 1 2 2 1 1 2 2 1 2 1 1 1 1 2 2 2 1 1 1 2 2 1 2 1 1 2 2 1 1 1 1 1 2 1 2 2 1 1 1 2 2 1 1 1 1 2 1 1 2 1 2 2 1 1 1 1 1 1 1 1 2 1 2 1 1 1 2 2 1 1 2 2 1 1 2 1 2 1 2 2 1 2 1 1 2 1 2 1 1 2 2 2 1 1 1 2 1 2 1 2 2 1 2 1 1 1 1 2 1 1 2 1 2 1 2 2 1 1 1 1 2 1 1 1 2 1 2 1 1 2 2 2 2 2 2 2 2 2 2 1 1 2 1 2 2 2 2 1 2 2 2 2 2 2 2 2 1 2 2 2 1 1 2 2 2 2 1 1 2 1 1 2 2 2 2 2 2 1 2 2 2 2 1 1 2 2 2 2 1 2 2 1 2 1 1 1 2 2 1 2 2 2 2 1 1 2 1 1 1 1 2 2 1 2 1 1 1 1 2 1 2 1 1 1 1 2 2 1 1 2 2 2 1 2 2 1 1 1 1 1 2 1 1 1 2 1 1 1 2 1 1 1 1 1 1 1 2 1 1 2 1 2 1 2 2 2 1 2 2 2 1 2 2 2 2 2 2 2 2 2 1 1 1 2 1 2 1 2 2 2 2 2 1 1 2 2 2 2 2 1 1 1 2 1 1 1 1 1 2 2 2 1 1 2 1 1 1 2 2 1 1 1 1 1 1 2 1 1 1 1 1 1 2 1 2 2 1 2 1 2 2 1 2 2 1 2 2 1 2 1 2 2 2 1 1 1 1 1 1 1 1 2 1 2 1 1 1 1 1 1 2 1 2 1 1 1 2 1 2 2 1 2 1 2 2 1 2 1 2 1 2 2 1 2 2 2 1 2 1 1 1 1 1 1 2 1 1 2 2 1 2 2 1 2 2 2 2 2 2 1 1 1 2 1 2 1 2 2 1 2 2 1 2 1 1 2 1 1 1 2 1 1 2 1 2 1 2 1 1 1 1 2 1 2 2 2 2 1 1 2 1 2 1 1 1 2 2 1 2 2 1 2 1 1 1 1 1 2 1 2 2 2 1 2 1 2 2 1 1 2 1 1 2 1 1 1 1 1 2 1 2 1 2 1 2 2 2 1 1 1 2 1 1 1 2 1 1 1 1 1 1 2 1 1 1 1 2 1 1 2 1 2 2 2 2 2 1 1 1 1 2 1 1 2 2 2 2 1 1 1 2 1 1 2 1 1 1 2 1 2 2 2 2 1 2 2 1 1 1 1 1 1 2 1 2 2 2 2 2 2 2 2 2 2 1 2 2 2 2 1 2 2 2 2 2 2 2 2 2 2 2 2 2 2 2 1 2 2 2 2 2 1 2 2 2 1 2 2 2 2 2 1 2 1 2 2 2 1 2 2 2 2 2 2 2 1 2 1 2 2 2 2 2 2 2 2 2 2 2 2 2 1 2 2 2 2 2 2 1 1 2 1 2 2 2 1 2 2 2 1 2 2 2 2 2 2 1 2 1 2 2 2 2 2 2 1 2 2 1 2 2 2 2 1 1 1 1 1 2 2 2 1 1 1 1 2 2 2 2 2 1 1 2 2 2 2 2 2 2 2 2 2 2 1 1 2 1 1 1 2 2 2 1 2 2 2 1 1 2 1 2 2 1 1 1 2 2 2 2 1 2 2 1 1 2 2 2 2 2 2 2 2 2 1 1 2 2 1 2 2 1 2 1 1 1 2 2 1 2 1 2 2 2 1 1 2 1 1 2 2 2 1 1 2 2 2 2 2 2 1 1 2 2 2 2 2 2 2 1 2 2 2 2 2 2 1 2 2 2 1 2 1 2 2 2 2 2 2 2 2 2 1 2 1 2 1 1 2 2 1 1 1 1 1 1 2 1 2 2 1 2 1 2 1 1 2 2 2 1 1 2 2 2 2 1 1 1 2 1 1 1 1 2 2 1 2 2 1 1 1 2 2 1 2 2 1 1 2 1 2 2 2 1 2 2 2 2 1 1 2 2 1 2 2 1 2 1 1 2 1 2 2 2 2 2 1 1 2 1 2 2 2 1 1 2 2 1 1 2 1 2 2 1 2 1 2 1 1 1 1 1 1 1 1 2 1 1 1 2 2 2 1 1 2 1 1 2 1 2 2 2 1 1 2 1 2 1 1 1 1 1 1 1 1 2 1 2 2 2 1 2 1 1 1 2 1 1 2 1 1 2 2 2 2 1 1 2 1 1 1 2 1 2 2 2 1 1 1 1 1 2 1 1 1 2 2 2 2 2 2 1 1 2 2 1 2 1 1 2 1 2 1 1 1 2 1 2 2 1 2 2 1 1 2 1 1 2 2 2 2 2 2 2 2 1 2 2 1 2 2 2 2 2 2 2 1 2 1 2 2 1 1 1 2 1 1 1 1 2 1 2 1 2 2 1 2 1 2 2 1 2 1 1 1 2 1 1 1 2 2 1 1 1 1 2 2 1 1 1 2 2 2 1 1 2 1 1 2 1 2 2 1 1 2 2 1 1 1 1 1 2 2 2 1 2 1 2 2 2 2 2 2 2 2 1 1 1 1 1 1 1 2 2 2 2 2 1 1 2 1 1 2 1 2 2 1 1 1 1 2 2 2 2 1 2 1 2 2 2 2 2 2 2 1 2 2 2 1 2 1 2 2 1 2 2 2 2 2 1 1 1 2 2 2 1 2 1 1 1 1 1 1 1 1 1 2 2 1 2 2 2 2 2 1 1 2 1 2 1 2 2 2 2 2 1 2 2 1 2 1 1 2 1 1 1 1 1 1 1 2 2 2 1 1 1 2 1 1 2 2 1 2 2 2 1 1 2 1 1 2 1 2 1 2 1 1 2 1 1 2 2 1 1 1 2 2 2 1 1 1 2 1 1 2 1 1 1 1 2 1 1 1 1 2 2 2 2 2 1 2 2 2 1 1 1 1 1 1 1 1 2 2 2 1 1 1 2 2 1 2 2 1 1 1 1 1 2 1 1 2 2 2 1 1 2 2 1 2 2 2 1 1 1 2 2 1 1 1 1 2 2 2 2 2 1 1 2 2 1 1 1 1 1 2 1 2 1 1 2 2 2 2 1 1 1 1 1 1 2 2 1 2 1 1 1 1 2 1 1 1 2 1 1 2 1 1 2 2 2 1 2 1 2 2 2 1 1 1 2 2 1 1 2 1 2 2 1 2 1 2 1 2 2 1 1 1 1 2 1 2 2 1 2 2 2 2 2 1 2 2 2 1 1 2 1 1 1 1 2 1 1 2 2 2 1 1 2 1 2 2 2 2 2 2 2 2 1 1 2 2 1 1 2 2 2 2 1 2 1 2 1 1 1 1 1 2 1 2 2 2 2 2 2 2 1 2 1 2 2 2 1 1 1 2 2 2 2 2 2 1 2 2 2 2 2 1 2 2 2 2 2 2 2 2 2 2 1 2 2 2 2 2 2 2 2 2 2 2 2 2 2 1 2 1 2 2 1 1 1 2 1 1 1 2 1 1 2 1 1 2 1 2 2 2 1 2 2 2 1 1 1 2 2 1 1 2 1 2 2 2 2 2 1 2 1 1 1 1 2 2 2 2 2 1 2 2 1 2 1 1 1 1 2 1 2 2 2 1 1 2 2 2 2 2 1 2 1 1 2 1 1 1 2 1 2 2 2 2 2 1 2 2 1 1 2 2 2 1 1 2 2 2 2 1 1 2 1 1 2 2 1 2 2 2 1 2 2 1 1 1 1 2 2 2 2 2 2 2 2 2 2 2 2 2 1 2 2 1 2 1 2 1 2 1 2 2 2 1 1 1 1 2 1 1 1 2 2 1 2 1 1 1 2 1 2 2 2 2 1 1 1 1 1 1 1 2 2 2 2 2 2 1 1 2 2 2 2 1 1 2 1 2 1 2 2 2 1 2 2 2 2 1 1 2 2 1 1 1 1 1 2 1 2 2 1 2 1 1 2 1 2 1 1 1 1 1 1 1 2 2 1 1 2 1 1 1 2 1 1 1 1 2 1 1 1 2 2 2 2 2 1 1 1 1 2 1 1 1 2 2 2 1 1 1 1 1 2 2 1 1 1 1 1 2 1 2 1 1 2 2 1 1 2 1 1 1 1 1 2 2 1 1 1 1 1 2 2 2 1 2 1 1 2 1 1 1 2 2 1 2 1 2 1 2 1 2 2 2 1 1 1 1 2 2 1 2 2 1 2 2 2 2 1 1 2 2 1 2 2 2 2 2 2 1 2 2 1 2 2 1 2 2 1 1 2 2 2 1 2 2 2 1 2 1 1 1 1 2 2 1 2 2 2 1 2 2 2 1 1 1 1 1 2 2 1 2 2 2 1 2 2 2 2 2 2 2 2 2 1 1 2 1 1 2 2 2 2 1 1 2 2 2 1 1 2 1 1 1 2 2 2 2 2 1 2 2 1 2 2 2 2 2 1 1 1 1 2 2 1 1 1 1 2 1 1 2 1 1 1 1 2 1 2 1 2 1 2 1 2 1 1 2 1 2 1 2 1 2 2 2 2 1 2 1 1 2 1 1 1 1 2 1 2 2 2 2 2 2 2 2 2 1 1 2 2 1 1 2 1 2 2 1 2 2 2 1 2 2 2 1 2 1 1 1 2 1 1 1 2 2 2 2 1 2 1 2 2 2 2 2 2 1 2 1 2 2 2 2 2 2 2 1 1 2 1 1 1 2 2 2 2 2 2 2 2 1 1 2 1 1 1 1 1 1 1 2 1 2 2 1 1 1 1 2 1 2 2 2 2 2 2 1 2 2 2 2 2 2 2 2 2 2 2 2 2 2 2 2 1 1 1 1 2 1 2 2 2 1 2 2 2 2 2 1 2 2 2 2 2 2 2 2 2 2 2 2 1 2 1 2 2 2 2 2 2 2 2 1 1 1 2 2 1 1 2 1 1 1 1 1 1 1 1 1 1 1 2 1 1 2 1 1 2 1 2 2 1 2 2 1 1 2 1 1 1 2 2 2 2 2 2 1 2 1 2 1 1 2 1 2 1 2 1 2 2 2 2 1 1 2 1 1 1 1 2 1 2 1 2 1 1 1 1 2 1 2 2 1 1 2 2 1 1 2 2 1 1 2 1 2 1 2 1 1 1 1 2 1 2 1 1 1 1 1 2 2 2 2 1 2 2 2 2 2 2 1 2 1 1 2 2 1 2 2 1 1 2 2 1 1 1 2 2 2 2 2 1 2 1 2 2 2 2 2 2 2 2 1 1 2 2 2 1 2 2 2 2 2 2 2 2 2 2 1 1 2 2 2 2 2 1 1 2 2 2 2 2 2 2 1 2 1 1 1 2 1 1 2 2 2 2 1 2 1 1 2 1 2 1 2 2 2 2 1 1 1 2 1 1 1 2 2 2 1 2 2 2 2 2 2 2 1 2 2 1 1 2 1 1 1 2 2 2 1 2 2 2 2 2 1 2 1 2 2 2 2 2 1 2 1 2 1 1 2 2 1 2 1 1 1 1 1 2 1 1 2 1 2 1 2 2 2 1 1 1 1 1 2 1 1 1 1 2 2 2 2 1 2 2 2 1 2 1 2 2 2 1 2 2 2 2 2 1 1 1 1 2 1 1 1 2 2 2 2 1 1 2 1 1 1 2 2 2 1 1 1 1 1 2 2 2 1 1 1 2 1 1 2 1 2 1 2 1 2 1 1 2 1 2 1 2 1 1 1 2 2 1 1 1 1 2 1 2 1 1 2 2 2 2 1 1 2 1 1 1 2 1 1 2 1 1 2 2 2 1 2 1 2 1 1 1 2 2 2 2 1 1 1 2 2 2 2 1 2 1 1 2 2 1 1 1 2 1 2 2 1 2 2 2 2 2 2 2 2 1 2 1 2 2 2 2 2 2 1 1 1 2 2 2 2 1 2 2 2 2 2 2 2 2 1 1 2 1 2 2 1 2 1 1 2 2 1 1 2 2 1 2 1 2 2 2 1 1 2 2 2 2 2 2 2 1 2 1 2 1 2 2 2 2 2 2 2 1 2 2 2 2 2 1 2 1 1 2 2 2 1 1 2 1 2 2 1 1 2 2 2 2 2 1 2 2 2 1 1 2 1 2 2 2 1 2 1 2 2 2 1 2 1 2 2 2 2 1 2 1 2 2 1 1 1 1 1 2 2 2 2 2 2 1 1 2 1 2 2 2 2 2 1 2 1 2 1 1 2 2 2 1 2 2 1 1 2 1 2 1 1 2 1 1 1 1 1 2 2 2 1 1 2 1 2 1 2 2 2 2 2 1 1 2 1 1 2 2 1 2 1 1 1 1 1 1 2 1 2 2 2 1 1 2 1 1 1 1 2 1 1 1 1 2 2 2 2 2 1 2 1 2 2 2 2 2 1 1 2 2 1 2 2 2 2 2 2 2 2 2 2 2 2 2 2 2 2 2 2 2 2 2 2 2 2 2 2 2 1 2 1 1 2 2 2 2 2 2 1 2 2 2 1 2 1 2 1 2 2 2 1 2 1 1 1 1 2 1 2 1 1 2 2 2 1 1 1 1 1 1 2 1 2 2 1 2 2 1 2 2 2 2 2 2 2 2 2 2 2 2 2 2 2 2 2 2 2 1 2 2 1 1 2 1 2 2 1 2 2 2 2 2 1 2 1 2 1 1 1 2 1 2 1 1 2 2 2 2 2 2 2 2 2 1 1 2 1 1 1 1 1 2 2 1 1 1 1 2 2 1 2 2 2 1 2 2 2 2 2 2 2 2 2 1 1 2 2 1 1 1 2 1 1 2 2 2 2 2 2 1 2 1 2 1 1 2 2 2 2 2 2 2 2 1 2 2 1 2 2 2 1 2 1 2 2 2 2 1 2 2 2 2 1 2 2 2 2 2 2 2 2 1 2 1 1 1 2 1 2 2 2 1 2 2 2 1 2 1 2 2 1 1 2 1 1 2 2 2 2 2 2 2 2 2 1 1 2 1 1 1 2 1 1 1 1 1 1 1 1 2 1 1 1 1 2 1 1 2 1 2 1 2 2 2 2 1 2 2 2 2 1 1 2 1 1 2 1 1 1 1 1 1 1 1 2 1 2 1 2 1 1 2 1 2 1 1 2 2 1 2 2 2 2 2 2 2 1 1 2 1 2 2 2 2 2 2 1 1 1 1 1 1 2 2 2 1 1 2 1 1 2 1 1 1 1 1 1 1 1 2 1 2 2 2 2 2 2 2 1 2 1 1 2 1 2 2 1 1 1 1 2 1 1 1 1 2 2 2 2 2 2 1 2 1 2 2 1 1 2 2 2 2 2 2 2 2 1 2 2 2 2 2 1 2 2 1 2 1 2 2 1 1 2 2 1 1 2 2 1 1 2 2 2 2 1 1 1 1 1 2 2 2 2 2 1 2 1 2 2 2 1 2 1 1 2 1 1 2 2 2 1 1 1 1 2 1 2 1 2 2 2 2 2 2 2 1 1 2 2 1 1 1 2 1 1 1 2 1 1 1 1 1 2 1 1 2 1 2 1 1 1 2 2 1 2 1 2 2 2 1 2 2 2 2 2 2 1 1 1 2 2 2 2 1 2 2 1 2 1 2 2 2 1 2 2 2 2 1 1 2 1 1 2 1 2 2 2 2 1 1 1 1 1 2 1 2 2 1 1 1 1 1 2 2 2 1 2 2 1 1 2 2 2 1 1 1 1 2 2 1 2 2 2 2 2 2 2 2 1 2 2 2 1 1 1 1 1 1 2 1 1 2 2 1 2 2 2 2 2 1 1 2 2 2 2 1 2 2 2 2 1 2 2 1 1 1 2 2 1 2 1 1 1 1 1 1 1 2 2 2 1 1 1 1 1 1 1 2 2 1 2 1 1 1 1 1 1 1 2 1 2 2 2 2 1 1 2 1 2 2 1 2 2 2 2 2 2 2 2 2 2 2 2 2 2 1 2 2 2 2 1 2 1 2 1 2 2 1 1 1 1 1 1 1 1 1 2 2 2 2 1 2 2 1 2 2 2 2 2 2 1 1 2 1 2 1 1 2 2 2 1 1 2 1 1 1 2 2 2 1 2 2 2 2 2 1 2 2 2 2 1 1 1 2 2 2 1 1 1 1 1 2 1 2 2 1 2 2 1 1 2 2 2 1 1 1 2 2 2 2 2 2 1 1 1 2 1 2 2 2 1 2 1 2 2 1 1 1 2 2 1 1 1 1 2 1 1 1 1 2 2 2 2 1 1 2 2 2 2 2 1 1 2 2 1 2 1 1 2 2 2 2 2 2 2 2 2 1 2 2 2 1 2 2 1 2 2 2 2 2 1 2 2 1 1 2 2 2 2 1 2 2 1 1 2 2 2 1 2 2 2 2 2 2 2 2 2 2 2 2 2 2 2 1 1 2 2 1 1 2 2 2 2 2 1 2 1 1 2 2 1 2 1 1 2 2 2 2 2 1 1 1 2 2 1 1 2 2 1 2 2 1 2 1 1 1 2 1 1 1 1 1 2 1 1 1 1 2 2 2 2 2 2 2 1 2 1 2 2 2 1 2 1 2 1 2 2 2 2 2 2 2 1 1 2 1 2 2 1 1 1 2 1 1 2 1 1 2 2 1 1 2 1 1 2 1 1 1 2 1 1 1 1 2 2 2 2 2 2 1 2 2 2 2 2 1 2 2 2 2 2 2 1 1 2 2 2 2 1 1 1 2 2 2 2 1 2 2 2 2 1 2 1 2 2 2 2 1 2 1 2 2 2 2 2 2 2 2 1 1 2 2 2 1 2 2 1 2 2 1 1 2 2 2 2 2 2 2 2 2 1 1 2 1 1 1 1 2 1 2 1 2 2 1 2 2 2 2 1 2 2 2 2 2 2 2 2 2 2 2 2 2 2 1 2 1 1 1 1 2 1 2 1 1 2 1 1 2 2 1 2 1 2 1 1 1 2 2 2 2 1 1 1 2 2 2 2 1 2 2 1 1 2 2 2 2 2 2 1 2 2 1 1 2 1 1 2 2 2 1 1 2 2 1 1 2 1 1 2 1 2 2 2 1 1 2 2 2 1 2 2 1 2 1 1 2 2 2 2 1 2 2 1 1 2 1 2 1 2 2 2 2 1 1 2 2 2 1 2 2 2 2 1 2 2 2 2 2 1 2 2 2 2 1 2 1 2 1 1 2 2 2 2 1 1 1 2 1 2 1 2 1 2 1 1 1 1 2 2 1 1 2 1 2 2 2 1 2 2 2 2 1 2 1 2 1 2 2 1 1 2 2 2 2 1 2 2 2 2 2 2 2 2 2 2 2 2 2 2 2 1 1 1 2 1 2 2 2 1 2 2 1 2 2 2 1 2 2 1 2 1 1 2 2 2 2 1 2 2 2 2 2 1 1 2 1 2 1 1 1 2 2 2 2 2 1 1 1 2 1 1 2 1 2 1 2 2 2 1 2 2 1 1 1 1 1 1 1 1 2 2 2 2 1 1 1 1 1 2 2 1 1 1 2 1 1 1 1 2 2 1 1 1 1 1 1 2 2 2 1 1 1 1 1 1 1 2 2 1 1 1 1 1 2 2 1 1 1 2 1 2 1 1 1 1 1 1 1 2 1 2 1 1 2 1 2 1 1 2 2 2 1 1 1 1 1 2 1 2 2 2 2 2 1 2 1 1 2 1 2 1 2 2 2 2 2 1 2 2 1 1 2 1 2 1 2 2 1 1 1 2 1 1 1 2 1 1 1 2 1 1 1 1 2 1 2 1 1 2 1 1 2 1 2 1 2 2 2 1 2 2 2 1 2 1 1 1 2 1 1 1 2 2 1 1 1 1 1 1 2 2 2 2 2 1 1 1 1 1 1 2 2 1 1 2 1 1 2 2 1 2 1 2 2 2 1 1 1 2 2 2 1 2 1 2 1 1 1 2 2 2 1 1 1 2 1 1 1 1 1 1 1 2 2 2 2 1 2 1 1 1 1 2 2 1 1 1 1 1 2 1 2 1 2 1 1 1 2 1 2 2 1 1 2 1 1 2 2 2 1 2 1 2 1 1 1 1 1 1 1 1 2 1 2 2 1 1 1 2 1 2 2 2 1 2 1 2 2 1 2 2 2 1 1 2 1 2 1 2 1 1 2 2 1 2 2 2 1 2 1 1 2 1 1 2 2 2 1 2 1 2 2 2 2 1 2 2 2 1 1 1 1 2 2 1 2 2 2 2 2 2 1 1 1 1 2 2 1 1 2 2 2 2 1 2 2 1 2 1 1 2 1 2 1 1 1 2 2 2 1 2 2 2 1 1 1 2 2 2 2 2 2 2 2 2 2 2 2 1 2 1 2 1 1 1 1 2 1 2 2 1 2 2 1 2 1 2 1 2 2 1 2 1 1 2 1 1 2 2 1 1 2 2 1 1 1 1 2 2 2 2 1 2 1 2 1 1 2 2 2 2 1 1 1 1 1 2 1 1 2 1 2 2 1 2 1 2 1 2 2 1 2 2 2 2 2 2 2 2 2 2 1 1 2 1 2 2 1 1 2 2 2 1 1 2 2 2 2 2 2 1 1 2 1 2 2 1 2 1 2 2 1 1 1 2 2 1 1 1 1 2 2 2 2 1 1 1 1 2 1 2 2 1 1 2 1 2 2 2 2 1 2 2 2 1 1 2 1 2 2 2 1 2 1 2 1 2 1 2 1 2 1 2 2 2 2 1 1 2 1 2 2 1 2 2 2 2 1 2 1 1 2 1 2 2 2 2 1 1 2 1 1 2 2 2 1 2 1 1 2 1 1 2 2 2 1 2 2 1 1 2 1 2 2 1 1 2 1 1 1 1 2 2 1 1 1 1 2 2 1 1 1 1 2 2 2 2 2 2 1 2 1 2 1 2 2 2 2 2 1 2 1 1 1 2 2 1 2 2 2 1 2 1 1 2 2 2 2 1 2 2 1 2 1 2 1 2 1 1 2 2 1 1 2 2 1 1 2 1 2 2 2 2 1 1 1 1 2 2 2 2 2 2 2 2 1 2 2 2 1 2 1 1 1 2 2 1 2 1 1 2 2 1 1 1 1 2 1 2 1 1 2 2 2 1 2 2 2 1 1 2 2 2 1 1 1 1 2 1 1 1 1 1 1 1 2 2 1 2 1 2 2 2 2 1 1 1 2 2 1 1 2 1 2 1 2 2 1 2 1 2 1 2 1 1 1 1 1 2 1 1 2 1 1 2 1 2 2 1 1 1 1 2 2 1 2 2 2 2 2 2 2 2 2 2 2 1 1 2 1 1 1 2 2 2 1 1 2 1 2 1 1 2 1 2 1 2 2 1 2 2 1 1 2 2 2 1 2 2 1 2 1 1 2 1 2 2 2 1 2 1 2 1 2 2 2 2 1 1 2 1 2 1 2 1 1 1 2 1 2 1 1 2 1 1 2 2 1 1 1 2 1 1 2 1 2 1 2 2 1 2 2 1 1 1 1 1 1 2 2 1 2 2 2 1 2 2 2 1 2 1 1 2 2 2 1 2 1 2 2 1 1 2 1 2 1 2 2 1 2 2 1 1 1 2 1 1 2 1 2 1 1 2 1 1 2 2 2 1 2 1 2 2 2 2 2 2 2 2 1 1 2 2 2 2 2 2 2 1 1 2 1 2 1 1 1 1 1 2 2 2 1 1 2 1 2 1 1 1 2 1 2 1 2 2 2 1 1 1 1 2 2 1 2 2 1 2 1 1 2 1 1 1 2 2 2 2 1 1 1 2 1 2 2 2 1 1 2 2 2 1 2 1 2 1 2 2 1 2 2 1 1 1 2 1 2 1 2 2 2 1 1 2 2 1 2 2 2 2 2 2 2 2 2 2 2 2 2 2 2 2 2 2 2 2 2 2 1 2 1 2 1 2 2 1 2 2 2 2 2 1 1 2 2 2 2 1 1 1 2 2 2 2 2 2 2 1 1 2 1 2 2 1 2 2 2 1 2 2 1 2 1 2 2 2 1 2 1 1 1 1 1 2 2 2 1 2 1 1 1 2 1 2 2 1 1 1 1 2 2 2 1 2 1 2 2 2 1 2 1 1 1 1 2 1 1 2 2 2 1 2 2 2 2 2 2 2 2 1 2 2 1 1 1 2 1 2 1 2 1 2 2 2 2 2 2 2 2 2 2 2 2 2 2 2 2 2 1 2 2 2 1 2 1 1 2 1 1 2 2 1 2 2 2 2 2 1 2 1 1 2 2 2 2 2 1 1 2 2 2 1 1 2 1 1 1 1 2 1 2 1 2 2 2 1 1 2 2 1 2 2 2 2 2 2 1 1 1 2 2 1 1 2 2 1 1 2 2 1 2 2 2 2 1 1 1 2 2 2 1 2 1 2 1 1 1 2 2 1 2 2 2 1 1 1 1 1 1 1 2 2 1 2 2 2 1 2 2 1 2 2 1 2 2 2 2 1 1 1 1 1 2 1 2 2 2 2 1 1 2 1 2 2 1 1 2 1 1 1 2 2 2 2 2 2 2 1 2 2 1 2 2 2 2 1 2 1 1 2 2 2 2 2 2 2 2 2 2 1 2 1 2 2 2 1 2 2 2 1 2 2 2 2 1 1 2 2 2 2 2 2 2 2 1 1 1 2 2 2 2 2 2 2 2 2 1 2 2 2 2 1 2 1 1 2 1 1 2 1 2 2 2 2 2 2 1 1 1 2 2 1 2 1 1 2 1 1 2 1 2 1 1 1 1 1 1 2 2 1 1 1 1 1 1 2 2 1 1 1 1 2 1 2 2 1 2 2 2 1 1 2 2 2 2 1 1 1 2 1 1 2 2 1 2 1 2 1 1 1 1 2 2 2 1 2 2 2 2 2 2 2 2 2 1 2 2 1 1 2 2 1 1 1 1 1 2 1 1 1 2 2 1 2 1 2 1 1 1 2 1 2 1 1 2 2 2 2 2 2 2 2 2 2 1 1 2 2 2 2 1 2 2 2 1 1 1 1 1 2 2 2 2 2 1 2 1 2 1 1 2 1 2 1 1 2 1 1 2 1 2 2 1 1 1 1 1 1 2 2 1 1 2 1 1 1 2 1 2 1 2 1 1 1 1 1 2 2 1 1 1 2 1 1 1 2 2 1 1 1 1 2 2 1 1 2 1 2 2 2 2 2 2 1 1 2 2 1 1 2 2 2 1 2 2 2 1 1 1 2 2 2 1 1 2 2 2 2 2 2 1 2 1 2 2 2 1 1 2 2 1 2 2 2 2 1 2 2 2 1 1 2 1 2 2 2 1 1 1 2 2 2 1 1 1 1 1 1 2 2 2 1 1 2 2 2 1 1 1 1 1 1 1 1 1 1 2 1 2 1 2 2 1 1 2 1 1 1 2 1 2 2 2 1 2 2 1 1 2 1 1 1 2 2 2 2 1 2 2 1 2 2 1 1 2 1 2 1 1 1 1 1 1 1 1 1 1 1 1 1 2 2 1 2 1 2 2 2 2 2 1 1 1 2 2 1 1 2 1 1 2 2 1 2 2 1 1 1 1 2 2 1 2 1 1 2 1 1 2 2 1 1 1 2 1 2 2 1 1 1 1 2 1 2 1 1 2 1 2 1 1 2 2 1 2 1 1 2 1 1 1 1 2 1 1 2 1 1 1 2 1 1 1 2 1 2 2 2 2 1 2 2 1 1 2 2 2 2 1 1 1 2 1 1 2 2 1 1 1 1 2 2 2 1 1 1 1 2 2 1 2 1 1 2 1 1 2 2 2 2 1 2 2 2 1 1 1 1 1 2 2 2 2 2 1 2 1 2 1 1 1 1 1 1 1 1 1 1 1 1 1 1 1 2 1 1 1 2 2 1 2 1 2 1 1 1 1 1 2 1 2 2 2 1 1 1 1 2 1 1 2 2 1 1 2 1 2 2 2 2 1 1 2 1 1 1 1 2 1 2 2 1 1 1 1 2 1 2 1 1 2 2 2 1 1 1 1 2 2 1 2 2 2 1 2 2 2 2 1 1 1 1 1 2 1 2 2 1 1 1 1 2 2 1 2 2 2 1 2 1 2 1 1 2 2 1 2 1 2 1 2 1 1 1 2 2 1 1 2 1 2 2 1 1 1 1 2 1 2 2 1 1 2 2 1 2 1 1 1 1 2 1 2 1 2 1 1 2 2 2 2 2 1 2 2 2 2 2 2 2 2 2 1 2 2 2 2 1 1 2 1 1 2 1 2 2 1 2 2 1 2 1 2 2 1 1 1 1 1 1 1 2 1 2 2 1 1 1 1 2 2 2 1 1 1 2 1 1 1 2 2 2 2 1 2 2 2 1 2 2 1 2 1 1 2 2 1 1 2 1 1 1 1 2 2 1 1 2 2 2 2 2 2 2 1 2 1 1 1 1 2 1 1 1 2 1 1 1 1 1 1 1 2 1 1 2 2 2 2 1 2 2 2 2 2 2 2 1 1 1 1 2 1 2 1 1 1 2 1 2 1 2 2 2 1 1 2 2 2 2 1 1 2 2 2 2 2 2 2 1 2 1 2 1 1 2 1 1 2 1 1 2 1 1 1 2 2 1 1 1 1 1 1 2 2 2 2 2 1 2 1 1 2 1 2 1 2 1 1 2 1 2 2 1 2 1 2 1 2 1 2 2 1 2 2 2 2 2 2 2 1 2 2 2 2 1 2 2 2 2 1 2 1 2 2 2 1 2 2 2 2 1 1 2 2 2 1 2 1 2 1 1 1 1 1 1 1 1 2 2 2 2 2 2 2 2 1 2 1 1 1 1 1 2 2 1 1 2 2 1 2 1 1 1 2 2 1 1 1 1 2 1 1 2 1 2 2 1 2 1 2 1 2 1 2 1 1 2 1 2 2 2 1 2 2 2 2 2 2 2 2 1 2 2 1 1 2 1 1 1 2 2 2 2 1 1 1 1 2 2 1 2 1 2 2 2 1 1 2 2 1 1 2 1 1 1 2 1 1 1 1 1 2 2 2 2 2 1 2 2 1 2 1 1 2 1 1 1 2 2 2 1 2 1 2 1 1 1 2 1 2 2 1 1 2 1 1 1 2 1 2 2 2 2 2 1 2 1 2 2 2 2 2 2 2 2 2 1 1 2 1 2 2 2 2 2 1 2 1 1 1 2 1 1 1 1 1 1 1 1 2 1 1 1 1 1 1 2 2 1 2 1 2 2 1 1 1 1 2 2 2 2 2 2 2 2 1 2 2 1 1 2 2 2 2 1 2 1 1 2 1 2 1 2 2 2 2 1 2 1 2 2 1 2 1 1 1 1 2 2 1 2 2 2 1 1 2 2 1 1 1 2 2 2 1 1 2 2 1 1 1 1 2 1 1 2 2 1 2 1 1 2 1 1 1 1 2 1 1 1 2 1 1 2 1 1 2 1 2 2 2 1 2 2 2 2 2 2 1 1 1 1 1 1 2 1 1 2 1 1 2 1 2 1 2 1 2 2 2 2 1 2 1 1 1 2 2 2 1 1 1 1 2 1 2 1 1 2 1 2 2 1 2 2 2 2 2 2 2 1 1 2 1 2 2 1 1 1 2 2 1 2 2 1 2 1 2 1 2 1 2 2 1 2 1 1 1 1 2 2 1 1 1 2 2 2 2 2 1 2 1 1 1 1 1 1 2 1 1 1 1 2 1 2 2 2 2 1 1 1 2 2 2 2 2 2 2 2 2 2 2 1 2 2 2 2 2 2 2 1 1 2 2 1 1 1 2 1 2 1 2 2 2 1 1 1 2 1 2 1 2 1 1 1 1 2 2 2 2 1 1 2 2 2 1 2 1 2 1 1 2 2 2 1 2 2 2 2 2 1 2 2 2 1 1 2 1 1 1 2 2 2 2 1 2 1 2 1 2 2 1 2 2 1 1 1 2 2 2 2 2 2 2 1 1 2 2 2 1 2 2 2 1 2 2 2 2 2 2 1 1 2 2 2 2 1 2 2 2 2 1 1 1 1 1 2 2 1 2 2 2 1 2 2 2 2 2 1 1 1 2 2 1 2 1 1 2 2 1 2 1 2 1 1 2 2 2 2 1 2 1 2 2 1 1 1 1 1 2 2 2 2 1 1 1 2 2 2 2 2 2 2 2 2 2 2 2 2 1 1 2 2 1 2 1 1 1 2 2 2 1 2 1 2 2 1 1 2 1 2 1 2 2 1 2 1 2 2 1 2 1 2 2 1 1 2 2 1 1 2 1 2 1 2 1 1 1 1 2 2 2 2 1 2 1 1 2 1 1 2 2 2 2 1 2 2 2 1 2 2 2 2 2 1 1 2 2 2 2 2 1 2 1 2 1 2 2 2 2 2 2 1 2 1 1 2 1 2 1 2 1 1 1 2 1 2 2 1 2 1 2 1 1 1 1 1 1 2 2 1 1 1 1 2 1 2 2 2 2 2 1 1 1 1 1 2 1 2 1 2 2 2 1 1 1 1 1 1 2 2 2 1 1 1 1 2 2 2 2 1 1 2 2 1 2 2 1 2 2 1 2 2 1 1 1 2 2 2 2 2 2 2 2 1 2 1 2 2 2 2 1 1 2 1 2 1 1 1 2 1 2 2 1 2 2 2 1 2 2 1 2 1 1 2 1 2 2 2 1 2 2 2 2 2 1 2 1 2 2 2 1 1 1 1 1 1 2 2 1 1 2 1 2 2 2 1 1 1 2 2 1 2 2 1 2 1 1 1 2 1 1 1 1 1 2 2 1 1 1 2 2 2 2 1 2 2 1 2 2 1 1 1 2 1 2 1 1 2 1 2 2 1 1 2 1 1 2 2 2 2 2 2 1 1 1 1 1 1 2 1 1 2 2 1 1 1 2 2 2 1 2 2 2 2 2 2 2 2 2 2 2 2 2 2 2 2 2 2 1 1 2 2 2 1 2 2 2 2 2 1 2 2 1 2 2 1 1 1 2 2 1 2 2 2 1 1 1 2 2 2 2 2 2 1 1 1 2 1 2 2 2 1 1 1 1 2 1 2 1 2 2 2 2 2 1 2 2 2 2 2 1 1 1 1 1 2 2 2 2 2 2 1 1 1 1 2 2 1 1 2 2 1 2 1 2 2 2 2 2 2 1 1 2 2 1 1 2 1 1 2 1 1 2 1 1 2 2 2 1 2 1 1 2 1 2 1 2 2 1 2 1 2 2 1 1 1 1 2 1 1 1 1 2 1 1 1 1 2 2 1 1 1 1 2 1 2 2 2 1 1 2 2 2 2 2 2 2 2 1 2 2 1 2 1 2 2 1 2 1 2 2 2 1 1 2 2 2 1 2 1 1 2 1 2 1 2 2 2 2 2 2 1 1 2 2 2 2 2 1 1 2 2 2 2 2 2 2 1 1 1 1 2 1 2 1 2 2 2 2 2 1 2 1 2 2 1 1 1 1 1 1 1 1 2 2 2 1 2 1 1 1 2 2 2 2 2 1 1 1 1 1 2 1 1 2 2 1 2 1 2 1 1 2 2 1 1 2 1 2 2 2 2 2 1 1 2 2 2 2 2 1 1 2 2 1 2 1 2 2 2 1 2 2 1 2 2 2 2 2 1 2 1 2 1 2 2 2 1 2 2 2 1 2 2 2 2 2 1 1 2 2 2 1 2 1 2 2 2 1 2 1 2 2 1 1 2 2 2 1 1 2 2 2 2 2 1 2 2 2 2 1 2 2 2 1 1 2 2 1 2 2 1 2 1 2 2 2 1 1 2 2 1 2 2 2 2 2 1 2 2 2 2 2 2
  000003  030004 2 2 1 1 2 1 2 2 2 2 2 1 1 2 1 1 2 2 2 2 2 2 2 2 2 1 2 2 2 1 2 2 2 2 1 2 1 2 2 1 1 1 2 2 1 2 2 1 2 1 2 1 2 1 2 2 2 2 1 2 2 2 1 2 1 1 2 1 1 1 1 1 2 2 2 1 2 1 1 2 2 2 2 1 1 1 1 2 1 1 1 1 2 1 1 1 2 2 1 2 2 1 2 2 2 1 2 2 2 1 2 2 2 1 2 2 2 1 1 2 1 2 1 1 2 2 1 2 1 1 2 1 2 2 1 2 2 1 1 1 2 2 1 2 2 2 2 1 2 2 1 1 1 1 1 2 2 1 1 2 1 1 1 1 2 1 1 2 1 1 1 2 1 2 1 1 2 1 1 1 1 1 2 2 1 2 1 1 1 1 1 1 1 2 2 1 2 2 1 2 2 1 1 1 1 1 1 2 1 2 1 2 1 2 1 2 2 1 1 2 1 1 1 2 1 1 1 1 2 2 2 2 2 2 1 1 1 2 2 1 2 2 2 2 1 1 1 1 2 1 2 2 2 1 1 1 1 1 2 2 1 1 2 1 2 1 2 2 2 1 1 2 2 1 1 1 2 1 2 2 2 2 2 2 2 2 2 2 1 1 1 2 1 2 1 1 1 2 2 1 1 1 2 1 2 1 1 2 1 1 2 1 1 1 1 2 2 2 1 2 1 2 2 1 2 2 2 2 1 2 1 1 2 2 1 1 2 1 2 1 2 1 2 2 2 2 2 1 1 1 1 1 2 2 2 2 2 1 1 1 2 1 2 2 1 2 1 2 2 1 2 2 2 2 2 1 1 1 1 2 1 2 2 2 1 2 1 2 1 2 2 1 2 2 2 2 2 2 2 2 2 1 1 2 1 1 2 2 1 1 2 2 2 1 2 1 1 2 2 2 1 2 1 1 2 1 2 2 1 2 2 1 2 1 2 2 2 1 2 1 2 2 1 1 2 2 2 1 1 2 1 2 2 2 2 2 1 2 2 2 1 2 1 2 1 2 1 1 1 1 2 1 2 2 1 2 1 1 1 1 2 2 1 2 1 2 1 1 2 2 2 2 2 2 1 1 2 2 2 2 1 1 1 2 2 2 1 1 2 2 1 2 1 1 1 2 1 1 1 1 1 2 2 2 1 2 1 2 1 1 1 2 1 1 2 2 1 2 1 1 2 2 1 1 1 2 2 2 2 1 1 2 1 1 1 2 2 1 1 1 2 2 2 2 2 2 2 2 2 1 1 2 2 1 2 2 2 1 2 1 2 1 2 2 1 2 2 1 2 2 2 2 2 2 2 2 2 2 1 2 2 2 2 2 1 1 1 2 2 2 2 1 1 2 2 1 2 2 2 2 2 1 2 2 2 1 2 2 2 2 2 2 1 2 1 1 2 2 1 1 2 2 1 2 2 2 2 2 1 2 2 1 2 1 2 2 1 2 2 2 2 2 1 2 2 2 2 2 1 2 1 1 2 1 2 2 2 1 2 1 1 1 2 1 2 1 2 1 1 1 1 1 2 1 2 1 1 2 1 2 2 2 2 1 2 1 2 2 2 2 1 1 1 1 2 1 2 1 1 2 1 2 1 2 2 2 2 1 2 2 1 2 2 2 2 2 1 1 1 1 1 2 2 2 2 2 2 2 2 1 1 2 1 1 1 1 1 1 2 1 1 1 2 2 1 2 1 2 1 2 1 2 2 1 1 2 2 1 1 2 2 1 2 2 1 2 1 2 2 1 1 2 1 1 2 2 1 1 1 1 2 2 2 2 1 2 1 1 2 2 1 2 1 1 1 1 2 2 1 1 2 2 2 2 2 1 2 2 2 2 1 2 1 2 2 2 1 2 1 2 1 1 2 1 1 1 1 2 1 2 1 1 2 1 1 1 1 2 2 1 2 2 1 2 1 2 2 2 1 2 2 1 2 1 2 1 1 2 2 2 2 2 1 1 1 2 2 2 1 2 2 1 1 2 1 1 1 1 2 2 2 2 1 2 1 2 2 1 1 2 2 1 2 2 1 1 1 1 1 2 2 2 2 1 2 1 1 1 2 2 1 1 1 2 1 1 2 1 1 1 2 2 1 2 1 1 1 1 1 2 1 2 2 2 2 1 1 1 2 1 1 2 1 2 1 2 1 1 1 1 1 1 1 1 2 2 2 1 2 2 2 2 2 1 1 2 2 2 2 2 2 2 2 2 2 1 1 1 2 2 2 2 1 2 2 1 2 2 1 1 2 1 1 2 1 2 2 2 2 1 1 1 2 1 1 1 1 1 2 2 2 1 1 2 1 2 2 1 2 1 2 2 1 1 2 1 2 2 2 1 1 1 1 1 2 2 2 2 2 2 2 2 2 1 2 1 1 2 1 2 1 2 1 1 2 2 2 2 1 2 2 2 2 2 1 2 2 1 1 2 2 1 2 2 1 1 2 2 2 1 2 2 1 2 2 2 2 2 1 1 2 2 2 1 2 2 2 2 2 2 2 1 2 1 2 1 2 1 2 2 1 2 2 2 1 1 1 2 1 2 2 1 1 1 1 2 2 1 2 1 1 2 1 1 1 1 1 1 2 1 2 2 2 1 1 1 2 2 2 1 2 2 2 2 2 2 2 2 2 1 1 2 2 1 2 2 1 2 2 2 2 2 2 2 2 1 1 2 2 2 2 1 2 1 2 2 2 2 2 2 1 2 2 2 2 2 1 1 1 1 1 1 1 1 2 2 2 1 2 2 1 1 1 1 1 1 1 1 1 2 2 1 1 2 1 1 1 1 2 1 2 1 2 2 2 2 1 1 2 2 2 1 1 2 2 1 2 2 2 1 1 2 2 2 1 2 1 2 2 1 1 2 1 1 1 2 1 2 1 2 2 1 2 1 1 1 2 2 2 2 2 2 2 2 1 1 2 1 2 2 2 2 2 2 2 2 2 2 2 2 2 2 1 2 1 2 2 1 2 1 2 2 2 2 1 2 2 2 2 2 1 1 2 2 2 2 2 1 1 2 1 2 2 2 2 2 2 2 2 1 1 1 2 2 1 2 2 2 2 2 2 2 2 2 2 2 2 2 1 2 2 2 2 2 2 2 1 1 2 2 2 1 1 2 1 2 1 1 1 2 1 1 2 2 1 1 2 1 2 2 1 2 2 2 2 2 2 2 2 2 1 1 1 2 2 2 2 2 2 1 2 2 2 1 1 2 2 1 2 2 1 1 1 1 2 1 2 2 1 2 1 1 2 2 1 1 2 2 2 1 1 1 1 1 2 1 1 2 2 2 1 1 1 1 2 2 2 1 2 2 2 2 2 2 2 2 1 1 2 2 1 2 2 2 2 1 2 1 2 2 2 2 2 1 1 2 2 2 2 2 2 1 2 2 1 1 1 1 1 2 1 1 1 1 2 1 1 2 2 2 2 1 1 1 1 2 1 1 1 2 2 1 1 2 1 2 2 1 2 2 1 1 1 2 2 2 1 2 1 1 1 2 2 1 1 1 2 1 2 1 1 1 2 1 2 2 2 1 2 2 1 1 2 2 2 2 1 1 2 2 2 2 2 1 1 1 1 1 2 1 1 2 1 1 2 1 1 2 2 2 2 2 2 2 1 1 2 1 2 2 2 2 2 1 2 1 2 2 1 2 2 2 2 2 2 2 2 2 2 2 1 2 2 1 2 2 2 2 2 1 2 2 1 2 1 2 2 2 2 2 1 2 1 1 1 1 1 1 2 2 1 1 1 1 1 2 2 2 1 2 2 1 1 2 2 2 2 2 1 2 1 2 1 2 1 2 2 2 2 1 2 1 1 2 1 1 2 2 1 2 2 1 2 2 1 1 2 1 1 2 1 1 2 2 2 1 2 2 2 1 2 2 1 1 2 2 2 2 2 1 2 1 2 2 1 1 1 1 2 1 2 1 1 2 2 1 2 1 2 1 2 1 2 1 2 2 2 1 2 2 1 1 2 1 1 2 2 2 2 1 2 1 2 2 2 1 1 1 1 2 2 2 2 1 2 2 2 2 2 2 2 2 2 2 2 2 1 1 1 2 1 2 2 1 1 1 1 2 2 2 1 2 2 2 1 2 1 2 2 2 2 1 2 1 2 2 2 1 2 2 2 2 2 2 2 2 1 2 1 2 1 1 2 2 2 2 2 2 2 2 2 2 2 2 1 1 1 1 2 2 2 2 2 2 1 1 1 2 2 1 1 1 2 1 1 2 2 2 2 2 1 2 2 2 2 2 1 2 2 1 1 1 2 1 2 2 1 1 2 2 1 1 2 2 2 2 1 2 2 2 2 2 1 1 2 2 2 1 2 2 1 2 1 2 2 2 2 1 2 1 2 2 1 1 2 1 2 1 1 1 2 1 1 1 2 1 2 1 1 2 1 2 1 1 1 2 2 2 1 2 1 2 2 1 2 1 2 2 2 1 1 2 1 1 1 1 1 1 1 1 2 1 1 2 2 2 2 2 1 1 1 1 2 2 1 2 2 2 1 2 2 2 2 2 2 2 2 2 2 2 2 2 2 1 2 2 2 2 2 2 2 1 1 2 1 1 1 2 2 1 1 2 2 1 1 1 2 2 2 2 2 2 2 2 2 2 2 2 1 1 1 2 2 2 2 2 2 2 2 1 2 2 1 1 1 2 1 1 2 1 1 2 1 1 2 2 1 2 2 1 1 2 1 2 1 2 2 2 1 1 2 1 2 2 1 1 2 1 1 1 2 1 1 2 1 1 2 1 1 2 1 1 1 2 1 1 1 2 2 2 2 2 1 1 2 2 1 1 1 1 2 1 1 2 1 1 2 1 1 2 2 2 2 1 2 1 2 2 2 2 2 2 2 2 1 1 1 1 1 2 1 2 2 2 2 2 2 2 2 2 2 2 2 2 2 2 2 2 1 2 2 1 2 1 2 2 2 1 2 1 2 2 1 2 1 2 2 2 1 2 1 2 1 1 2 2 1 2 1 1 1 2 2 1 2 1 1 2 1 2 1 1 2 1 2 2 2 1 1 1 1 1 1 1 2 1 2 2 2 1 1 2 2 2 2 2 2 1 2 1 2 1 1 2 1 2 2 2 2 1 2 2 2 2 2 2 2 2 1 2 2 2 1 1 2 2 2 2 1 1 2 2 2 2 2 2 1 2 1 2 2 2 1 1 2 2 2 2 2 2 2 1 1 2 1 2 1 2 2 2 1 2 2 1 2 1 2 2 1 1 2 1 2 1 1 2 1 1 2 1 1 1 2 1 1 1 1 2 2 1 1 2 1 2 1 2 2 1 1 1 2 1 2 2 2 2 1 2 2 2 1 1 1 1 1 1 1 1 1 1 1 2 2 1 1 2 1 1 2 1 1 1 2 2 1 1 1 1 2 1 1 1 1 1 2 1 2 2 2 1 1 2 2 2 2 1 1 1 1 2 2 1 1 1 2 1 1 1 1 1 2 2 2 1 1 2 1 1 1 2 2 1 1 1 1 1 1 2 1 1 1 1 1 1 2 1 2 2 1 2 1 2 2 1 2 2 1 2 2 1 1 1 2 2 2 2 1 1 2 1 1 1 1 2 2 1 2 2 2 2 1 1 1 2 1 2 1 1 2 2 1 1 2 1 1 2 2 1 2 1 2 1 2 2 1 2 2 2 1 1 1 2 2 1 2 1 1 2 2 2 2 2 2 1 2 1 1 2 2 2 2 2 2 2 2 1 2 1 2 2 1 2 2 1 1 2 2 2 1 2 1 2 1 2 2 1 2 1 2 1 1 1 1 2 2 2 2 2 2 1 1 1 1 2 1 1 1 2 1 1 2 2 1 2 1 1 1 1 1 2 1 2 2 2 1 2 1 2 2 1 2 1 2 2 2 2 2 2 2 2 2 2 2 2 1 2 2 2 2 1 2 1 1 2 2 2 2 2 2 2 2 2 2 1 2 2 2 2 2 2 2 1 2 1 2 1 2 2 2 2 2 2 2 2 2 1 1 2 1 1 1 1 2 1 1 1 1 1 1 2 1 1 2 2 1 1 1 1 1 1 1 2 1 1 1 2 1 1 2 2 1 1 2 1 2 1 1 2 2 2 2 1 2 2 2 2 2 1 2 2 1 2 2 2 2 1 2 1 2 2 2 2 1 1 1 2 1 2 2 2 2 2 1 1 2 1 1 2 2 1 2 1 1 1 2 2 1 1 2 2 1 2 2 1 1 2 2 1 1 2 2 1 2 1 2 2 1 2 1 2 1 2 2 1 2 1 2 2 1 1 1 2 1 2 2 2 1 1 1 1 2 2 2 2 2 2 2 1 1 1 2 1 1 2 2 1 1 1 1 2 2 1 2 2 1 1 2 2 1 2 2 2 1 1 2 2 2 2 2 2 2 2 2 2 2 1 1 2 1 1 1 2 2 2 1 2 2 2 1 1 2 1 2 2 1 1 1 2 2 2 2 1 2 2 1 1 2 2 2 2 2 2 2 2 2 1 1 2 2 1 2 2 1 2 1 1 1 2 2 1 2 1 2 2 2 1 1 2 1 1 2 2 2 1 1 2 2 2 2 2 2 1 1 2 2 2 2 2 2 2 1 2 2 2 2 2 2 1 2 2 2 1 2 1 2 2 2 2 2 2 2 2 2 2 2 2 1 2 2 2 2 2 2 2 2 2 2 2 2 2 2 2 1 2 1 2 2 2 2 2 1 1 2 2 2 1 1 1 1 1 1 1 1 1 1 2 1 1 2 2 2 1 1 2 2 1 2 2 2 2 1 2 2 2 1 2 2 2 2 2 2 1 1 2 1 1 1 1 1 1 1 2 2 2 1 1 2 2 2 1 2 1 2 1 2 2 2 1 2 2 2 2 2 2 2 1 2 2 1 1 2 1 1 1 2 2 2 1 2 2 2 2 1 1 1 1 1 1 1 1 2 1 1 2 2 2 1 2 2 2 2 2 1 1 1 1 2 1 1 2 2 1 2 1 1 1 2 1 1 2 1 1 2 2 2 2 1 1 2 1 1 1 2 1 2 2 1 1 1 1 1 1 2 2 1 2 1 2 1 2 2 2 2 1 1 1 2 2 2 2 1 2 2 2 2 1 2 2 1 1 2 2 2 2 2 2 2 2 1 1 2 2 1 2 2 2 2 2 1 2 2 1 2 2 1 2 2 1 2 2 2 1 2 2 2 1 2 2 2 2 2 2 2 2 1 2 2 2 2 1 2 2 2 2 2 1 1 2 2 2 1 2 2 2 2 2 1 1 2 2 2 1 2 2 2 2 1 1 2 2 2 2 2 1 1 1 2 1 1 2 1 1 1 2 1 2 2 2 1 1 1 2 1 2 2 1 2 2 1 1 2 2 2 1 2 2 2 2 1 1 1 2 2 1 1 1 1 1 2 2 2 1 1 2 1 2 2 2 1 1 1 1 1 1 2 1 2 1 2 2 2 2 2 1 2 2 2 2 2 2 1 1 1 2 2 2 1 2 2 1 2 2 1 1 1 1 1 1 2 1 2 2 2 2 2 1 1 2 2 2 1 2 2 2 2 2 1 2 2 2 1 2 2 2 2 1 2 1 1 1 1 2 2 2 1 1 1 1 2 2 1 2 1 1 2 2 2 1 2 2 1 1 1 2 2 2 2 1 2 1 2 2 1 2 2 2 2 2 2 2 2 2 1 2 2 1 2 2 2 1 2 1 1 2 1 2 1 2 2 2 1 2 2 2 2 1 2 2 2 1 2 2 1 2 1 1 1 2 2 2 1 2 2 1 1 2 1 2 1 2 2 2 2 2 2 2 2 1 1 2 2 2 2 2 2 2 2 1 2 1 1 2 2 2 2 2 2 1 2 1 2 1 1 2 1 2 2 1 1 1 2 2 2 2 2 1 2 1 1 1 1 2 1 1 1 2 1 1 2 1 1 2 1 1 1 1 1 1 2 2 2 1 2 1 2 2 2 1 1 1 2 2 1 1 1 1 2 1 1 2 2 2 2 2 1 2 1 1 1 1 1 1 2 1 2 1 1 1 1 1 2 1 2 2 2 2 1 2 2 1 2 2 2 1 1 1 2 2 1 2 1 1 2 1 2 2 2 2 1 1 2 2 2 1 2 2 2 2 2 1 1 2 1 2 2 2 2 2 1 2 1 1 2 1 1 1 1 1 2 1 1 2 1 1 1 1 2 1 2 1 1 1 1 2 1 1 1 1 1 1 1 2 1 2 2 2 2 1 2 1 1 1 1 2 1 2 2 1 2 2 1 1 2 1 2 1 1 2 2 2 2 1 2 2 1 1 1 1 1 1 1 2 1 1 2 2 2 2 2 2 1 1 1 2 1 2 2 1 2 2 2 2 2 1 2 1 1 1 2 1 2 1 2 2 2 2 2 2 1 2 1 1 1 2 2 1 1 2 1 2 2 1 2 2 1 1 2 1 2 2 2 2 2 2 2 2 2 2 2 1 2 2 1 2 1 1 1 2 2 1 2 2 2 2 2 2 1 2 1 1 2 1 2 1 1 1 1 2 1 2 1 2 2 1 1 1 1 2 1 2 2 1 2 2 1 1 1 2 1 2 1 2 1 2 1 1 2 2 1 1 1 1 1 2 1 1 1 2 2 2 2 1 1 1 2 1 2 2 2 2 1 1 1 2 1 2 1 1 2 2 2 1 2 1 1 2 2 2 1 2 1 2 1 1 2 1 2 2 1 2 1 1 1 2 1 2 2 1 1 2 2 2 1 1 1 2 2 1 2 2 2 1 2 2 1 2 2 1 1 1 2 1 1 1 2 1 1 1 1 1 2 1 1 2 1 2 1 2 2 2 2 2 2 1 1 1 1 1 1 1 2 2 2 1 1 1 1 1 2 2 1 1 1 1 1 2 1 2 1 1 2 2 1 1 2 1 1 1 1 1 2 2 1 1 1 2 1 2 2 2 1 2 1 1 2 1 1 1 2 2 1 2 1 2 1 2 1 2 2 2 1 1 1 2 1 1 2 2 1 1 2 2 2 2 2 2 1 2 2 2 2 2 2 1 2 1 1 2 2 2 1 2 1 1 2 2 1 1 1 2 2 1 1 1 2 1 2 1 1 1 2 1 2 2 1 2 1 1 1 2 1 1 2 2 1 1 1 1 2 1 1 1 1 1 2 1 2 1 2 2 2 2 2 2 2 2 2 2 2 2 2 2 1 1 2 2 2 1 2 1 2 2 2 1 2 2 2 2 2 2 1 1 2 2 2 2 2 2 1 1 2 2 2 2 2 2 2 1 2 2 2 2 2 2 2 2 1 1 1 2 1 2 1 1 2 1 1 1 1 2 2 2 2 1 2 1 1 1 1 1 1 1 2 1 1 1 1 1 2 1 1 1 2 1 1 2 2 1 1 2 1 2 2 1 1 2 2 2 2 1 2 2 2 2 1 2 2 2 2 1 2 2 2 1 1 2 2 2 2 2 1 2 2 1 2 2 2 2 2 2 2 2 2 1 1 1 1 2 2 1 2 1 2 2 2 2 1 2 2 1 2 2 1 2 2 2 2 2 2 1 1 2 2 2 2 1 2 1 1 2 2 2 1 1 2 2 2 2 2 1 1 2 2 2 2 2 2 1 2 1 1 1 2 1 2 2 1 1 2 1 2 2 1 2 1 2 2 2 1 1 2 2 1 1 2 2 2 1 2 2 2 2 2 1 2 2 2 2 1 1 1 1 2 2 1 1 2 1 1 1 1 2 2 2 2 2 2 2 1 2 2 1 2 2 2 2 2 1 1 2 2 1 1 2 1 1 2 1 2 2 2 2 2 2 2 1 2 1 2 1 2 2 1 1 2 1 1 2 2 2 2 1 2 2 2 2 1 2 2 2 2 2 2 2 1 2 1 1 1 2 2 1 2 1 1 2 1 1 2 2 2 1 2 1 1 1 2 1 2 2 1 1 1 1 1 2 2 1 1 1 1 2 2 2 1 2 2 1 2 1 1 2 2 2 1 2 1 1 1 2 1 1 1 2 2 1 1 1 2 2 2 1 1 1 2 1 2 1 1 2 2 1 1 1 1 1 1 1 1 1 1 1 2 2 1 1 1 1 1 1 1 2 2 1 1 1 2 1 2 2 1 2 1 2 2 2 1 2 2 2 2 2 2 1 2 1 1 2 1 2 1 2 2 2 2 1 1 1 2 1 1 1 2 2 2 1 2 2 2 2 2 2 2 1 2 2 1 1 2 1 2 1 2 1 2 2 2 2 1 2 1 1 2 2 1 1 2 2 2 1 1 1 2 2 2 2 2 2 2 1 2 2 2 1 2 1 1 2 1 2 1 2 1 2 2 2 2 2 2 2 1 1 1 1 2 2 2 2 1 2 2 2 1 1 2 2 2 1 1 2 1 1 2 1 1 1 2 1 2 1 1 2 2 2 1 1 1 2 1 2 1 1 2 2 2 1 1 1 1 1 1 1 2 1 1 1 2 1 1 1 1 2 1 2 2 2 1 1 2 1 2 1 2 1 1 1 1 2 1 1 1 1 2 1 1 1 1 1 1 2 1 1 1 1 1 1 1 2 1 1 1 1 1 2 2 2 1 2 1 2 1 1 1 2 2 2 2 1 1 1 2 2 2 2 1 2 1 1 1 2 1 1 1 2 2 1 1 2 2 1 1 2 2 2 2 2 1 2 1 1 2 2 2 1 2 1 1 2 2 2 1 1 2 1 2 1 2 1 1 2 2 1 1 2 2 1 2 1 2 2 1 2 2 1 2 2 2 2 2 1 2 2 2 1 1 1 2 2 2 1 2 1 1 2 1 2 2 2 1 2 1 1 2 1 1 2 1 1 1 2 2 2 2 1 1 2 1 2 2 2 1 1 2 2 1 2 1 2 1 2 2 2 1 1 1 1 2 1 2 2 2 1 2 1 2 2 2 1 2 1 2 2 2 1 1 2 1 2 2 1 1 1 1 1 1 2 2 2 2 2 1 1 2 1 2 1 2 1 1 1 2 1 2 1 1 2 2 2 1 2 2 2 2 2 1 2 2 2 1 1 1 1 2 2 1 1 2 1 2 2 1 2 1 1 2 2 1 1 2 1 2 2 1 2 1 2 1 1 2 1 2 2 2 2 2 2 2 2 2 2 2 2 2 1 1 2 1 1 2 1 2 2 2 1 2 2 1 1 2 2 2 2 2 1 1 2 2 1 2 2 2 2 2 2 2 2 2 2 2 2 2 2 2 2 2 2 2 2 2 2 2 2 2 2 2 1 2 1 1 2 2 2 2 2 2 1 2 2 2 1 2 1 2 1 1 1 2 1 1 1 2 2 1 2 1 1 2 2 1 1 2 2 1 2 1 1 1 2 2 1 2 2 2 2 2 2 2 2 2 2 2 2 1 2 2 2 2 2 1 1 2 1 2 1 1 1 1 2 2 1 2 1 1 1 2 2 1 2 2 1 2 1 2 1 1 1 2 1 2 2 2 2 1 2 1 1 2 1 1 1 2 2 2 2 2 2 1 2 2 1 2 1 1 2 1 2 2 2 1 2 2 2 1 1 1 2 2 2 2 1 2 2 1 2 2 2 1 2 2 2 2 2 2 2 2 2 1 2 1 2 1 1 1 1 1 1 2 1 1 2 2 1 1 2 2 1 2 2 1 2 1 2 2 2 2 2 1 2 1 2 1 1 1 1 2 1 1 1 1 1 2 1 2 1 1 2 2 1 2 1 1 2 1 2 1 2 1 2 1 2 1 1 2 1 2 2 2 2 2 2 2 2 2 2 1 2 1 2 2 1 2 2 1 1 2 1 2 1 2 1 2 2 1 1 2 2 2 1 1 1 1 2 2 1 1 1 2 1 1 1 1 1 2 1 1 1 1 2 1 1 1 1 1 2 1 2 1 1 2 1 2 1 1 2 2 1 2 2 2 2 2 2 2 1 1 2 1 2 2 2 2 2 2 2 2 2 2 2 2 1 2 2 2 2 2 2 2 1 2 2 2 2 2 2 2 2 2 1 2 2 2 2 2 2 2 2 2 2 2 1 1 2 1 1 1 1 1 1 1 1 1 1 2 1 2 1 1 1 2 2 1 2 2 1 1 2 1 1 2 1 1 1 1 1 2 1 2 1 1 2 1 1 1 1 2 1 2 2 1 2 1 1 2 1 2 1 2 2 2 1 2 1 1 2 2 1 1 1 1 1 1 2 2 1 1 1 1 2 1 2 2 2 1 1 2 2 1 2 1 2 2 2 1 2 1 1 2 1 2 1 1 2 1 1 2 1 2 2 1 2 1 1 1 2 1 2 1 1 1 2 1 1 2 1 2 1 1 1 2 2 2 2 2 1 2 2 1 1 1 2 2 2 2 2 2 1 2 1 2 2 2 2 1 2 2 2 2 1 2 2 2 2 1 2 2 2 1 2 2 1 2 1 1 2 1 2 2 1 2 2 2 2 2 1 1 2 2 2 2 2 2 2 1 2 2 1 1 2 2 2 1 1 1 1 2 2 2 2 2 2 2 2 2 2 2 2 2 2 2 2 2 2 2 2 2 2 2 2 2 2 1 2 2 1 1 2 2 2 1 2 1 2 2 2 1 1 2 1 2 2 2 1 1 2 2 1 2 1 2 1 1 1 1 2 2 1 2 1 1 1 1 2 2 2 1 1 2 2 1 2 2 2 2 1 2 2 1 1 1 1 1 2 1 1 1 1 2 2 2 2 1 2 1 2 1 1 1 2 2 2 1 2 1 2 2 2 2 2 2 2 1 1 2 2 1 1 1 1 1 1 1 1 1 2 1 2 2 2 1 2 2 1 1 2 2 1 1 2 2 2 2 2 2 2 1 1 2 2 2 2 1 1 1 2 2 1 1 1 1 1 1 2 2 1 2 1 2 2 2 1 2 2 2 1 2 2 2 2 1 1 1 2 1 2 2 1 1 2 2 2 1 1 1 2 2 2 2 2 2 1 1 1 2 1 2 2 2 1 2 1 2 2 1 1 1 2 2 1 1 1 1 2 1 1 2 2 1 2 2 2 2 2 2 2 2 1 2 2 1 1 2 2 2 2 2 1 1 2 2 1 1 2 2 2 2 2 2 2 1 2 2 1 2 2 2 2 2 1 1 2 1 1 2 2 1 1 1 2 2 2 2 2 2 1 1 1 2 1 1 2 2 1 2 1 2 1 1 2 2 2 2 2 2 2 1 2 2 1 2 2 1 2 1 1 1 2 2 2 2 2 2 1 2 1 2 1 2 2 2 2 2 2 2 1 1 1 1 2 2 1 2 2 1 1 1 2 2 2 2 2 1 2 2 2 2 2 2 2 1 2 1 1 2 1 1 2 2 2 2 1 1 2 2 2 2 2 2 2 2 2 1 2 1 2 1 2 1 2 2 1 2 2 2 2 1 2 2 2 1 1 2 2 2 1 2 2 2 2 2 2 2 2 1 2 2 1 2 1 1 2 2 1 1 2 1 2 1 1 2 2 1 2 2 2 2 2 1 1 2 2 2 2 2 2 2 2 2 2 2 2 2 2 2 2 1 2 2 2 2 2 2 2 2 2 2 2 2 1 1 1 2 1 1 1 1 1 1 1 1 2 2 2 1 2 2 2 1 2 1 2 1 1 1 2 2 1 2 1 2 2 1 1 1 2 1 1 1 1 1 1 1 1 1 1 2 1 2 2 2 2 1 1 1 1 1 1 1 1 1 1 2 2 1 1 2 1 1 2 2 1 2 1 1 2 2 2 2 1 1 1 2 2 2 2 1 2 2 1 1 2 2 2 2 1 1 2 2 2 2 2 2 2 2 2 1 2 1 2 1 1 2 2 2 2 2 2 2 1 1 2 2 1 2 1 1 2 1 1 2 1 2 1 1 2 2 1 2 1 1 2 2 1 2 1 2 2 2 1 2 1 1 1 2 2 2 1 2 2 2 2 2 1 1 2 1 1 1 1 2 2 1 2 1 2 1 1 2 2 2 2 1 1 1 2 1 2 1 2 1 2 2 1 1 1 2 2 1 1 1 1 2 2 2 2 1 1 1 2 2 1 2 2 1 2 1 2 2 2 2 2 1 2 2 1 1 1 1 2 2 2 1 1 1 2 2 2 1 1 1 2 2 2 2 2 1 1 2 2 1 1 2 2 1 2 2 2 2 2 2 2 2 2 2 1 2 2 2 1 2 2 1 2 2 2 1 1 1 2 2 2 2 2 1 1 1 2 1 1 2 1 1 2 1 1 1 1 1 1 1 1 2 2 2 2 2 2 2 1 1 2 2 2 2 2 2 2 2 2 2 2 2 2 2 2 2 1 2 1 1 1 1 1 2 2 2 1 1 2 2 1 1 2 2 1 2 2 2 2 2 2 1 2 2 2 2 1 2 1 2 1 1 1 1 2 1 2 2 2 2 1 2 2 2 1 2 2 2 2 1 2 1 1 1 1 1 2 2 2 2 1 2 2 1 1 2 1 2 1 1 1 2 2 1 2 2 2 1 1 2 1 2 1 2 2 2 1 2 2 1 2 2 2 2 1 2 1 2 1 1 1 2 2 2 2 2 2 1 1 2 1 1 1 2 2 1 1 2 2 2 1 2 1 1 1 2 2 2 1 2 2 1 1 1 1 1 1 2 2 2 2 2 1 1 1 1 1 1 2 2 1 1 2 1 1 2 2 1 2 1 1 1 1 2 2 2 2 2 2 1 2 1 2 1 1 1 2 2 2 1 1 1 2 1 1 1 1 1 1 1 2 2 2 2 1 2 1 1 1 1 2 2 1 1 1 1 1 2 2 1 2 2 1 2 1 2 1 2 2 1 2 2 2 1 2 2 2 2 2 1 2 2 2 1 2 1 1 1 1 1 1 1 2 1 2 2 2 1 2 1 2 1 1 2 1 1 1 2 2 2 1 1 2 1 2 1 2 2 1 1 2 1 2 2 1 1 2 2 2 2 2 2 2 2 2 2 1 2 2 1 1 1 2 1 1 2 1 1 1 2 2 2 2 2 1 1 1 2 2 1 2 2 2 1 2 2 2 2 2 2 2 1 2 1 1 1 2 2 1 2 1 2 1 2 1 1 2 1 1 1 1 2 2 2 2 1 1 2 2 1 1 1 2 2 2 1 2 1 2 1 1 1 1 1 2 1 2 1 1 2 1 1 1 2 2 2 2 2 2 2 2 2 2 2 2 1 1 1 1 2 2 1 1 1 1 2 1 2 2 1 2 2 2 2 2 2 2 2 1 1 1 1 2 1 2 1 1 1 2 2 1 1 2 2 2 2 2 2 2 2 2 2 1 2 2 2 2 2 2 2 1 2 1 2 1 1 2 2 1 1 2 2 2 1 1 1 2 2 2 1 2 1 2 1 2 2 2 2 2 2 1 2 2 2 2 1 1 1 2 2 2 2 2 2 2 2 2 2 1 1 1 2 2 2 2 2 1 2 2 2 2 2 1 1 2 1 2 2 2 1 2 1 2 2 2 1 2 1 2 2 1 2 2 2 1 1 2 2 2 2 1 2 2 2 2 1 2 1 1 2 2 2 2 2 2 1 1 2 1 1 2 2 2 1 2 1 1 2 1 1 2 2 2 1 2 2 1 1 2 1 1 2 1 1 2 1 1 2 1 2 2 1 1 1 1 2 2 1 1 2 2 1 1 1 1 1 2 2 1 2 1 2 2 1 2 2 2 1 1 2 2 2 2 2 2 2 2 1 2 2 2 2 1 1 2 2 1 1 1 1 2 2 1 1 2 1 1 2 2 1 1 2 2 1 1 2 1 2 2 2 2 1 1 1 1 2 2 2 2 2 2 2 2 1 2 2 2 1 2 1 1 1 2 2 1 2 1 1 2 2 1 1 1 1 2 1 2 1 1 2 2 2 1 2 2 2 1 1 2 2 2 1 1 1 1 2 1 1 1 1 1 1 1 2 2 1 2 1 2 2 2 2 1 1 1 2 2 1 1 2 1 2 1 2 2 1 2 1 2 1 2 1 1 1 1 1 2 1 1 2 1 1 2 1 2 2 1 1 1 1 2 2 1 2 2 2 2 2 2 2 2 2 2 2 1 1 2 1 1 1 2 2 2 1 1 2 1 2 1 1 2 1 2 1 2 2 1 2 2 1 1 2 2 2 1 2 2 1 1 2 2 2 2 1 2 2 2 2 1 2 1 2 2 2 2 1 1 2 1 2 1 2 1 1 1 2 1 2 1 1 1 1 1 2 2 1 1 1 2 1 1 2 1 2 1 2 2 1 2 2 1 1 1 1 1 1 2 2 1 2 2 2 1 2 2 2 1 2 1 1 2 2 2 1 1 1 2 2 1 1 1 1 2 1 2 2 1 2 2 1 1 1 2 1 1 2 1 2 1 1 2 2 2 1 1 2 1 2 1 2 2 2 2 1 1 1 1 2 2 1 1 1 2 2 2 1 1 1 2 1 1 2 1 1 1 1 2 1 2 1 2 2 1 2 2 2 1 2 2 2 1 1 1 2 1 1 1 1 1 2 1 2 1 1 2 2 2 1 1 1 1 2 2 2 2 1 2 1 2 1 1 2 1 2 2 2 1 1 2 1 2 1 2 1 1 2 2 1 2 2 1 1 1 1 1 2 2 2 1 1 1 1 1 2 2 2 1 2 1 2 1 1 2 1 1 1 2 1 2 1 2 1 1 1 1 1 2 2 1 1 1 1 2 2 1 2 2 2 1 1 2 2 1 2 2 1 2 2 1 2 1 2 1 2 2 1 1 1 1 2 2 1 1 1 2 1 1 2 1 2 1 2 1 2 1 2 2 2 2 2 1 1 2 1 1 1 1 1 2 1 2 1 1 1 1 2 2 2 2 1 2 1 2 2 2 1 2 1 1 1 1 2 2 2 2 1 2 2 2 2 1 1 1 2 2 1 2 1 2 2 1 1 1 2 1 2 2 2 2 2 1 2 2 2 2 2 2 2 2 2 1 2 2 2 2 1 1 2 2 1 1 1 2 1 2 2 2 2 2 2 2 2 2 2 1 2 2 2 1 2 2 2 1 1 2 2 2 2 1 1 1 1 1 1 2 2 2 2 1 2 2 2 1 1 2 1 2 2 2 1 1 1 1 1 2 2 2 2 1 1 2 1 1 1 2 2 1 2 2 2 2 2 1 1 1 1 1 2 1 1 1 1 1 1 2 1 2 1 1 1 2 1 2 2 2 1 2 2 1 2 1 2 1 2 2 2 1 2 2 1 2 2 2 2 1 1 1 1 1 2 1 2 2 2 1 2 1 2 1 1 2 1 2 2 1 1 2 2 1 1 1 1 2 1 1 1 2 2 1 2 1 1 1 2 1 1 1 2 2 1 2 2 2 2 2 2 2 2 1 2 2 2 2 2 2 2 1 2 2 2 2 1 1 2 2 2 2 1 2 1 2 1 2 2 2 2 1 2 2 2 2 2 2 2 2 1 1 1 2 1 2 2 2 2 2 1 2 1 1 2 2 2 2 1 2 1 1 2 2 1 1 1 2 1 1 2 2 2 1 1 1 1 2 1 2 2 1 1 1 1 1 1 2 2 1 1 1 2 2 1 2 2 1 2 1 2 2 2 2 1 2 1 1 1 1 2 2 1 1 2 2 2 2 2 2 2 2 2 2 2 1 2 2 1 1 2 2 1 1 2 2 1 2 1 1 1 1 1 1 1 1 1 1 2 1 1 1 1 1 2 2 1 1 1 1 2 2 1 2 1 1 1 1 1 1 1 1 1 1 1 1 1 1 2 2 1 2 1 1 1 2 1 1 1 1 1 2 1 1 2 2 1 2 2 2 1 1 2 2 2 1 1 2 1 1 2 1 2 2 1 1 1 1 1 1 1 2 1 1 2 1 1 1 2 1 2 1 2 1 1 1 1 1 2 2 1 1 1 2 1 2 1 2 2 1 1 1 1 1 2 1 2 1 2 2 2 1 1 2 2 1 1 2 2 2 1 2 2 2 1 2 2 2 1 2 2 2 2 2 2 1 2 1 1 1 2 2 2 2 2 1 2 2 2 2 1 2 2 2 2 2 2 1 2 2 2 1 2 1 1 2 1 1 2 2 2 1 2 2 2 2 2 2 2 2 1 2 1 2 2 1 1 1 2 2 2 2 2 1 2 1 2 1 2 2 2 2 2 2 2 2 1 2 1 1 2 2 2 2 2 1 2 2 1 2 2 2 1 1 1 2 2 2 2 2 1 2 2 2 2 2 1 1 2 1 1 1 1 1 2 2 1 1 1 1 2 1 2 2 1 1 1 1 2 2 1 1 2 1 1 2 2 2 2 2 2 2 1 2 2 2 2 1 2 1 1 2 2 1 2 1 1 2 1 1 2 1 1 1 1 2 1 2 2 1 1 1 2 2 1 2 1 1 1 1 2 2 1 2 1 2 1 2 1 2 2 2 2 1 2 2 2 2 2 2 2 2 2 2 2 2 1 2 1 2 2 2 1 2 2 2 1 2 1 2 1 2 2 2 2 2 2 1 2 1 2 2 2 2 1 2 2 2 2 1 1 2 1 2 2 2 2 2 1 2 2 2 2 2 2 2 2 2 2 2 2 1 1 1 1 2 1 2 1 2 1 2 1 1 1 1 2 1 1 1 1 2 1 1 1 2 1 1 1 2 2 1 2 1 2 1 2 1 2 1 1 1 2 2 1 2 1 1 1 2 1 1 2 1 1 1 2 1 1 2 2 2 1 1 2 2 1 1 1 2 1 1 2 1 2 1 1 2 2 2 2 1 2 2 2 1 1 1 1 2 1 1 2 1 2 2 2 2 1 1 1 2 1 1 1 2 1 2 2 1 1 1 1 1 2 1 2 2 2 1 2 1 1 1 2 1 2 2 2 1 2 2 2 1 1 1 2 2 1 1 2 1 2 2 1 1 1 1 2 1 1 2 2 2 2 2 1 2 1 2 2 2 1 2 2 1 2 1 1 2 2 2 2 2 1 2 2 2 1 2 2 2 2 2 1 2 2 2 2 2 2 2 1 1 1 1 1 2 1 1 1 1 2 2 1 1 1 1 1 1 1 1 1 2 1 2 2 1 2 2 2 2 1 1 1 1 1 2 1 1 1 2 2 1 2 2 1 1 2 1 2 2 1 2 1 1 2 2 1 1 2 2 1 1 1 2 2 1 1 1 2 2 2 2 2 2 1 2 2 1 1 1 2 1 1 1 2 1 1 1 2 2 1 1 2 1 1 2 1 1 1 1 1 1 1 1 1 1 2 1 2 1 2 1 1 1 2 2 2 2 2 2 1 2 1 1 1 2 2 1 2 1 1 1 1 1 2 2 2 1 2 1 2 2 1 2 1 2 2 2 1 2 1 1 1 2 1 1 2 1 1 2 2 2 1 2 1 1 1 2 2 1 1 1 2 1 1 1 2 1 1 2 2 2 2 2 1 1 2 1 1 2 1 1 2 1 1 1 1 1 1 1 2 1 1 2 1 2 1 1 2 2 2 2 2 1 1 2 2 2 1 1 2 2 2 2 1 2 1 2 1 2 2 2 1 2 2 2 2 2 1 1 1 1 1 1 1 2 2 2 1 2 1 1 1 1 1 2 2 1 1 2 1 2 2 2 1 1 2 2 2 2 1 1 2 1 2 1 1 2 2 1 2 2 2 2 1 2 2 1 2 1 2 1 1 2 2 1 1 1 1 2 2 2 1 1 1 2 1 2 1 1 2 1 2 1 2 1 1 1 1 2 1 2 2 2 2 2 1 1 2 2 1 1 2 1 1 1 2 1 1 1 1 1 2 2 2 2 2 1 2 2 1 2 1 1 2 1 1 1 2 2 2 1 2 1 2 1 1 1 2 1 2 1 1 1 2 1 2 1 2 1 2 2 2 2 2 1 2 2 2 1 1 2 2 1 1 1 1 2 2 2 1 2 2 2 2 2 1 2 1 1 1 2 1 1 1 1 1 1 1 2 1 2 1 2 2 1 2 2 2 2 2 2 1 2 2 1 2 2 2 2 2 2 1 2 2 2 1 2 1 2 1 2 1 1 2 2 1 1 1 1 1 2 2 1 1 2 2 1 2 2 1 2 1 2 2 1 1 1 2 1 2 2 2 2 1 1 1 1 1 2 2 2 2 2 1 1 1 1 1 1 1 1 2 1 1 2 2 1 1 1 1 2 1 2 2 2 2 1 2 2 2 2 2 2 1 1 1 1 2 1 2 2 2 2 2 2 2 2 1 1 2 1 1 2 2 1 1 2 1 1 2 1 2 1 2 1 2 1 2 2 1 2 2 2 2 1 2 1 1 1 1 2 1 2 1 2 2 1 2 1 1 1 1 1 1 1 1 2 1 2 1 1 2 1 2 1 2 2 1 1 1 1 2 1 2 1 2 1 2 1 2 1 1 2 1 1 1 1 1 1 1 1 1 1 2 1 2 2 2 1 1 1 1 1 1 2 1 1 1 1 1 1 1 2 1 2 1 2 1 2 2 1 1 1 1 1 1 1 2 2 2 1 1 2 2 2 2 1 2 1 1 1 2 1 1 2 1 1 2 2 1 1 2 1 1 1 1 1 2 1 2 1 2 1 2 2 2 2 1 1 1 2 2 2 1 2 1 2 1 1 2 2 2 1 1 2 1 1 2 2 2 2 2 2 1 2 2 2 2 2 1 1 1 1 2 2 2 2 1 1 1 2 2 1 1 1 1 1 2 2 1 1 2 1 1 1 1 2 1 1 2 1 2 1 2 2 1 2 1 2 2 2 1 1 2 1 1 1 1 2 2 2 2 2 2 2 2 1 2 2 2 1 1 2 2 2 2 2 1 1 2 1 2 2 1 1 2 2 1 2 2 1 1 1 1 2 2 2 1 2 1 1 2 1 1 1 1 1 2 2 1 2 1 2 1 2 2 1 2 2 2 1 2 2 2 2 2 2 1 1 2 2 1 2 1 1 2 1 1 2 2 2 1 2 2 2 2 2 2 1 2 2 1 1 1 2 1 1 1 1 1 2 2 1 2 1 2 2 2 1 2 2 2 2 2 1 1 2 2 2 1 2 1 2 2 1 2 1 2 2 1 2 2 1 2 2 2 1 2 2 1 2 1 1 2 1 2 2 1 1 1 2 2 2 1 2 2 2 2 2 2 1 2 2 1 1 1 2 1 1 1 1 1 1 1 2 2 1 1 2 2 2 1 1 2 2 1 2 1 2 1 1 1 2 1 1 2 2 2 2 1 2 2 2 2 1 2 1 1 2 2 1 2 2 2 2 2 2 2 2 1 2 2 2 2 2 2 2 2 1 1 2 2 2 2 2 1 2 2 1 2 2 1 2 2 2 1 2 1 1 2 2 2 2 1 2 1 2 2 2 2 2 1 2 2 2 2 2 2 2 1 1 1 1 1 1 1 1 2 2 2 2 2 2 2 2 2 2 1 2 2 2 2 2 1 1 1 2 2 2 1 1 1 1 1 2 2 1 2 1 1 1 2 2 2 1 1 1 2 2 1 2 2 2 2 1 2 2 2 1 2 1 1 2 2 1 1 1 1 1 1 2 2 1 2 2 1 2 2 1 2 1 2 1 1 1 1 1 1 1 2 1 1 2 1 1 2 2 2 2 2 2 1 2 1 2 2 2 2 2 1 2 1 2 2 2 1 2 2 2 2 1 2 2 2 2 2 2 2 1 2 2 2 2 2 2 2 2 2 2 1 2 2 2 2 2 2 2 2 2 2 2 2 2 1 2 2 1 1 1 2 1 2 2 2 1 1 2 2 2 1 2 2 1 1 1 2 1 2 2 2 1 1 1 1 2 1 2 1 2 2 2 2 2 1 2 2 2 2 2 1 1 1 1 1 2 2 2 2 2 2 1 1 1 1 2 2 1 1 2 1 2 2 2 2 2 2 2 1 2 1 2 2 2 1 1 1 2 1 2 1 1 2 1 1 2 1 2 2 1 2 2 1 2 2 2 2 1 2 2 2 2 2 1 1 1 1 2 1 2 1 1 2 1 1 1 1 2 2 1 1 1 1 2 1 2 1 1 1 1 2 1 1 2 2 1 2 2 2 1 1 2 2 2 1 2 2 2 1 1 2 2 1 2 2 1 1 1 2 1 2 1 1 2 1 2 2 2 2 2 2 1 1 1 2 2 2 1 2 2 1 1 2 1 2 2 2 1 1 2 1 2 1 2 1 1 2 2 2 2 1 1 1 1 2 1 1 1 1 1 1 1 1 2 2 2 1 2 1 1 2 2 2 2 1 1 1 1 1 1 1 2 1 1 2 2 1 2 1 2 1 1 2 2 1 1 2 1 2 2 1 2 2 1 1 1 2 1 2 2 1 1 1 2 2 1 2 1 1 2 1 2 2 1 2 2 2 1 1 2 1 1 2 2 1 1 1 2 1 1 1 2 1 1 1 1 2 2 1 1 2 2 1 2 2 1 1 2 2 2 1 1 1 1 2 1 2 2 2 1 2 2 2 1 1 2 2 2 2 2 2 2 2 2 2 2 2 2 2 1 2 2 1 1 2 2 2 2 1 2 2 2 1 1 2 2 2 1 2 2 2 2 2 2
  000003  030004 2 2 1 1 2 1 2 2 1 1 1 1 2 2 1 1 1 1 1 1 1 1 2 2 1 2 2 2 1 2 1 2 1 1 1 1 2 2 2 2 1 1 2 2 2 2 2 2 2 1 2 2 2 2 2 2 2 2 1 1 2 2 2 1 1 1 1 1 2 2 1 1 2 2 2 1 2 2 2 2 2 2 1 2 1 2 1 2 2 1 2 1 2 2 2 2 2 2 2 2 2 1 2 1 2 2 1 2 1 1 1 1 1 1 1 2 2 1 2 1 1 2 1 1 1 2 1 1 1 1 2 1 1 2 1 2 2 1 1 2 2 2 2 2 2 2 2 1 2 2 1 1 1 1 1 2 2 1 1 2 1 1 1 1 2 1 1 2 1 1 1 2 1 1 1 2 2 1 1 2 2 1 2 2 1 2 2 1 1 2 1 1 1 2 2 1 2 2 1 2 2 2 1 2 2 2 2 1 2 2 2 1 2 2 1 2 2 1 1 2 2 1 2 2 1 1 1 2 1 1 1 2 1 2 1 1 1 2 2 1 2 2 2 2 1 1 1 2 2 1 2 2 2 1 1 1 1 1 2 1 2 2 1 2 1 1 2 1 2 1 1 2 2 1 1 1 1 2 1 1 2 2 2 2 2 2 2 1 1 1 2 2 1 2 1 1 1 2 2 1 1 1 1 1 2 2 1 2 1 1 2 2 1 1 1 2 2 2 1 2 1 1 1 2 1 2 1 2 2 2 2 2 2 1 2 1 2 1 2 1 2 2 2 2 2 1 1 1 2 1 2 2 1 2 1 1 1 2 2 2 1 2 2 2 2 2 1 2 2 1 2 2 2 2 2 2 2 2 2 2 2 2 2 2 2 2 2 2 2 2 1 2 2 2 2 2 2 2 2 2 1 1 1 1 1 2 2 2 1 1 2 2 2 1 2 1 1 2 2 2 1 2 1 2 2 1 2 2 1 2 2 1 2 2 2 2 2 1 2 1 2 2 1 1 2 2 2 1 1 2 1 2 2 2 2 2 1 2 2 2 1 2 2 2 2 2 2 2 2 2 1 2 1 2 1 2 2 2 2 2 2 2 2 2 2 2 2 2 2 1 2 2 2 1 1 2 1 1 1 2 1 2 2 1 2 1 2 1 2 2 1 2 2 2 2 2 2 2 1 1 2 2 2 2 2 2 1 2 1 2 1 1 2 2 1 1 2 2 2 2 2 2 1 1 1 1 2 1 1 2 2 2 2 1 2 2 2 1 2 2 2 2 2 2 1 2 2 2 2 1 1 2 2 1 1 2 2 1 2 1 2 1 2 2 2 2 2 2 2 2 2 2 2 2 2 2 2 2 2 2 1 2 2 2 2 1 2 2 2 2 2 1 1 2 1 1 2 2 2 2 2 1 1 1 2 2 2 2 2 2 1 2 2 2 2 2 2 2 1 2 2 2 1 2 1 1 2 1 2 1 1 1 2 2 2 1 1 1 1 1 2 1 2 1 2 2 2 2 2 2 2 2 1 2 1 1 1 1 2 1 1 1 2 1 2 1 2 1 1 1 1 1 2 1 2 1 1 2 1 2 2 2 2 1 2 1 2 2 2 2 1 1 1 1 2 1 2 2 2 2 2 1 2 1 1 1 2 2 2 2 2 2 2 1 2 1 1 2 2 2 2 2 1 2 2 1 2 2 2 2 2 2 2 2 2 2 2 2 2 2 2 1 2 2 2 2 2 1 2 2 2 2 2 1 1 2 2 2 1 2 1 2 2 1 1 1 2 1 2 1 1 2 1 1 1 2 1 1 1 1 2 2 2 2 1 2 1 1 2 2 1 2 1 1 1 1 2 2 1 1 1 2 2 2 2 1 2 2 2 2 2 2 1 1 1 2 2 2 2 1 1 2 1 2 2 2 2 2 2 2 2 2 2 2 2 2 2 2 2 2 1 2 2 1 2 1 2 2 2 1 2 1 2 1 1 1 1 2 2 2 2 1 2 2 2 2 2 2 2 2 2 1 2 2 2 1 2 1 2 2 2 1 2 2 1 2 2 2 1 2 2 1 2 2 2 2 2 1 1 2 2 2 2 2 2 2 1 2 2 2 2 2 2 1 2 2 1 2 2 2 2 1 1 2 2 1 2 2 2 1 1 2 2 1 1 2 2 2 1 2 2 2 2 2 2 1 2 2 2 1 1 1 2 1 2 2 2 2 2 2 1 1 1 2 2 1 1 1 1 2 2 1 1 2 2 1 1 1 2 2 2 2 1 2 2 1 2 2 1 1 2 1 1 2 1 2 1 1 2 1 1 1 2 1 1 2 2 2 2 2 2 1 2 2 2 2 2 1 2 1 1 2 2 2 1 2 1 2 2 2 1 2 2 2 1 1 1 2 1 1 2 1 1 2 2 1 1 1 2 2 2 2 1 1 2 2 1 2 1 2 2 2 1 2 1 1 2 1 1 2 1 1 2 1 2 2 1 2 1 2 2 2 1 2 2 1 2 2 1 1 2 2 2 1 2 2 2 2 1 2 2 2 2 1 2 1 2 1 2 2 1 2 2 2 1 1 2 2 1 2 2 1 1 1 2 2 2 1 2 1 1 2 1 1 1 1 1 1 2 1 2 2 2 1 1 1 2 2 2 1 2 2 2 2 2 2 2 2 2 1 1 2 2 1 2 2 1 2 2 1 2 2 1 2 1 2 1 2 1 2 2 1 2 1 2 1 2 1 1 1 1 1 1 1 1 2 1 1 2 1 1 1 1 2 1 1 1 2 2 1 1 1 1 1 1 1 1 1 2 2 2 1 1 1 1 1 1 1 2 1 1 1 1 2 2 2 1 1 2 1 1 2 2 1 1 2 1 2 2 1 1 2 2 1 1 1 1 2 2 1 1 1 1 2 1 1 1 2 1 2 2 2 2 1 2 2 1 2 2 2 2 2 2 2 1 1 2 2 2 1 1 1 1 1 1 1 2 2 1 1 1 2 2 1 2 2 2 1 2 1 2 1 2 2 2 1 2 2 2 1 1 2 1 2 2 2 2 1 2 1 2 1 2 1 1 2 1 1 2 1 2 1 1 1 2 1 2 2 1 1 1 2 2 2 1 2 1 1 1 1 2 2 2 1 2 2 2 2 1 2 1 1 1 2 2 2 1 1 1 2 1 1 2 2 2 1 2 1 2 2 1 1 1 2 2 2 2 1 2 2 1 2 1 1 1 2 2 2 2 1 2 1 1 1 1 2 2 1 2 2 2 1 2 2 1 2 1 2 2 2 2 2 1 2 1 2 1 2 1 1 2 1 1 1 2 2 2 2 2 1 1 1 1 1 2 2 1 2 1 1 2 2 2 2 2 2 2 1 2 2 1 1 2 1 1 1 2 2 1 2 2 2 2 1 2 1 1 2 2 2 2 2 1 1 2 1 1 2 1 1 1 1 1 1 2 1 1 2 2 2 2 1 1 1 1 2 1 1 1 2 1 1 1 2 1 2 2 1 2 2 1 1 2 2 2 2 1 2 1 1 1 2 2 1 2 1 2 1 2 1 1 1 1 1 2 1 1 1 1 1 1 1 1 1 1 1 1 1 2 2 1 1 1 1 1 1 1 1 2 2 2 2 2 2 1 2 2 2 2 1 1 1 2 1 2 2 1 2 2 2 1 2 2 2 2 1 2 1 2 1 2 1 1 1 1 1 2 1 1 1 2 2 2 2 2 1 1 2 1 2 2 1 2 2 2 1 1 1 1 1 2 1 2 2 2 2 2 1 2 1 2 2 2 2 2 1 1 1 2 2 2 1 2 1 1 2 1 2 2 1 2 2 1 2 2 1 2 2 2 2 2 2 2 2 1 2 1 1 2 2 1 2 1 1 1 1 1 2 2 2 2 1 1 1 1 2 1 1 1 1 1 1 1 2 1 1 2 2 2 2 1 1 2 2 1 1 1 1 2 1 2 1 1 2 2 2 1 1 1 1 1 1 2 1 2 1 2 2 1 1 2 1 2 2 2 2 2 2 2 1 2 1 2 1 1 1 2 1 1 2 2 2 2 2 2 2 1 1 2 1 2 2 2 1 2 1 2 1 1 2 2 2 1 2 1 1 1 1 2 2 1 2 2 2 1 1 1 1 1 1 1 2 1 2 2 2 2 2 2 1 2 1 2 2 1 2 2 2 2 2 1 1 2 2 1 2 2 2 2 2 2 2 2 2 1 1 2 2 2 1 2 1 1 2 2 2 2 2 2 2 1 1 2 1 2 2 1 2 1 2 1 1 1 2 2 2 2 2 2 2 1 1 2 2 2 2 1 1 1 2 1 1 2 2 2 2 1 2 2 2 2 1 1 2 1 1 1 2 2 2 1 2 2 2 1 2 2 1 2 1 2 2 2 1 2 1 2 1 2 2 1 1 2 1 1 1 2 2 2 1 2 2 1 2 2 2 1 2 2 2 1 2 2 1 2 1 1 2 1 2 2 1 2 2 1 1 2 2 2 2 2 1 1 2 2 1 2 2 1 1 2 2 2 1 2 1 1 2 1 1 2 2 1 2 2 1 1 2 2 2 2 1 1 1 2 2 2 2 2 2 2 2 2 2 1 2 2 1 1 2 2 1 1 1 1 2 2 2 1 2 1 2 2 1 1 1 2 2 1 1 2 1 1 1 2 1 1 1 2 1 2 1 1 1 1 2 1 1 1 1 1 2 1 1 2 2 1 2 2 1 2 2 2 2 1 2 2 2 1 1 2 1 1 2 1 1 1 2 1 1 2 2 2 2 2 1 2 2 2 2 2 1 1 2 2 1 1 2 2 1 2 1 1 1 1 2 2 2 1 1 1 2 2 1 2 1 1 2 2 1 1 1 1 1 2 1 2 2 1 1 1 2 2 1 1 1 1 2 1 1 2 1 2 2 1 1 1 1 1 1 1 1 2 1 2 1 1 1 2 2 1 1 2 2 1 1 2 1 2 1 2 2 1 2 1 1 2 1 2 1 1 2 2 2 1 1 1 2 1 2 1 2 2 1 2 1 1 1 1 2 1 1 2 1 2 1 2 2 1 1 1 1 2 1 1 1 2 1 2 1 1 2 2 2 2 2 2 2 2 2 2 1 1 2 1 2 2 2 2 1 2 2 2 2 2 2 2 2 1 2 2 2 1 1 2 2 2 2 1 1 2 1 1 2 2 2 2 2 2 1 2 2 2 2 1 1 2 2 2 2 1 2 2 1 2 1 1 1 2 2 1 2 2 2 2 1 1 2 1 1 1 1 2 2 1 2 1 1 1 1 2 1 2 1 1 1 1 2 2 1 1 2 2 2 1 2 2 1 1 1 1 1 2 1 1 1 2 1 1 1 2 1 1 1 1 1 1 1 2 1 1 2 1 2 1 2 2 2 1 2 2 2 1 2 2 2 2 2 2 2 2 2 1 1 1 2 1 2 1 2 2 2 2 2 1 1 2 2 2 2 2 1 1 1 2 1 1 1 1 1 2 2 2 1 1 2 1 1 1 2 2 1 1 1 1 1 1 2 1 1 1 1 1 1 2 1 2 2 1 2 1 2 2 1 2 2 1 2 2 1 2 1 2 2 2 1 1 1 1 1 1 1 1 2 1 2 1 1 1 1 1 1 2 1 2 1 1 1 2 1 2 2 1 2 1 2 2 1 2 1 2 1 2 2 1 2 2 2 1 2 1 1 1 1 1 1 2 1 1 2 2 1 2 2 1 2 2 2 2 2 2 1 1 1 2 1 2 1 2 2 1 2 2 1 2 1 1 2 1 1 1 2 1 1 2 1 2 1 2 1 1 1 1 2 1 2 2 2 2 1 1 2 1 2 1 1 1 2 2 1 2 2 1 2 1 1 1 1 1 2 1 2 2 2 1 2 1 2 2 1 1 2 1 1 2 1 1 1 1 1 2 1 2 1 2 1 2 2 2 1 1 1 2 1 1 1 2 1 1 1 1 1 1 2 1 1 1 1 2 1 1 2 1 2 2 2 2 2 1 1 1 1 2 1 1 2 2 2 2 1 1 1 2 1 1 2 1 1 1 2 1 2 2 2 2 1 2 2 1 1 1 1 1 1 2 1 2 2 2 2 2 2 2 2 2 2 1 2 2 2 2 1 2 2 2 2 2 2 2 2 2 2 2 2 2 2 2 1 2 2 2 2 2 1 2 2 2 1 2 2 2 2 2 1 2 1 2 2 2 1 2 2 2 2 2 2 2 1 2 1 2 2 2 2 2 2 2 2 2 2 2 2 2 1 2 2 2 2 2 2 1 1 2 1 2 2 2 1 2 2 2 1 2 2 2 2 2 2 1 2 1 2 2 2 2 2 2 1 2 2 1 2 2 2 2 1 1 1 1 1 2 2 2 1 1 1 1 2 2 2 2 2 1 1 2 2 2 2 2 2 2 2 2 2 2 1 1 2 1 1 1 2 2 2 1 2 2 2 1 1 2 1 2 2 1 1 1 2 2 2 2 1 2 2 1 1 2 2 2 2 2 2 2 2 2 1 1 2 2 1 2 2 1 2 1 1 1 2 2 1 2 1 2 2 2 1 1 2 1 1 2 2 2 1 1 2 2 2 2 2 2 1 1 2 2 2 2 2 2 2 1 2 2 2 2 2 2 1 2 2 2 1 2 1 2 2 2 2 2 2 2 2 2 1 2 1 2 1 1 2 2 1 1 1 1 1 1 2 1 2 2 1 2 1 2 1 1 2 2 2 1 1 2 2 2 2 1 1 1 2 1 1 1 1 2 2 1 2 2 1 1 1 2 2 1 2 2 1 1 2 1 2 2 2 1 2 2 2 2 1 1 2 2 1 2 2 1 2 1 1 2 1 2 2 2 2 2 1 1 2 1 2 2 2 1 1 2 2 1 1 2 1 2 2 1 2 1 2 1 1 1 1 1 1 1 1 2 1 1 1 2 2 2 1 1 2 1 1 2 1 2 2 2 1 1 2 1 2 1 1 1 1 1 1 1 1 2 1 2 2 2 1 2 1 1 1 2 1 1 2 1 1 2 2 2 2 1 1 2 1 1 1 2 1 2 2 2 1 1 1 1 1 2 1 1 1 2 2 2 2 2 2 1 1 2 2 1 2 1 1 2 1 2 1 1 1 2 1 2 2 1 2 2 1 1 2 1 1 2 2 2 2 2 2 2 2 1 2 2 1 2 2 2 2 2 2 2 1 2 1 2 2 1 1 1 2 1 1 1 1 2 1 2 1 2 2 1 2 1 2 2 1 2 1 1 1 2 1 1 1 2 2 1 1 1 1 2 2 1 1 1 2 2 2 1 1 2 1 1 2 1 2 2 1 1 2 2 1 1 1 1 1 2 2 2 1 2 1 2 2 2 2 2 2 2 2 1 1 1 1 1 1 1 2 2 2 2 2 1 1 2 1 1 2 1 2 2 1 1 1 1 2 2 2 2 1 2 1 2 2 2 2 2 2 2 1 2 2 2 1 2 1 2 2 1 2 2 2 2 2 1 1 1 2 2 2 1 2 1 1 1 1 1 1 1 1 1 2 2 1 2 2 2 2 2 1 1 2 1 2 1 2 2 2 2 2 1 2 2 1 2 1 1 2 1 1 1 1 1 1 1 2 2 2 1 1 1 2 1 1 2 2 1 2 2 2 1 1 2 1 1 2 1 2 1 2 1 1 2 1 1 2 2 1 1 1 2 2 2 1 1 1 2 1 1 2 1 1 1 1 2 1 1 1 1 2 2 2 2 2 1 2 2 2 1 1 1 1 1 1 1 1 2 2 2 1 1 1 2 2 1 2 2 1 1 1 1 1 2 1 1 2 2 2 1 1 2 2 1 2 2 2 1 1 1 2 2 1 1 1 1 2 2 2 2 2 1 1 2 2 1 1 1 1 1 2 1 2 1 1 2 2 2 2 1 1 1 1 1 1 2 2 1 2 1 1 1 1 2 1 1 1 2 1 1 2 1 1 2 2 2 1 2 1 2 2 2 1 1 1 2 2 1 1 1 1 2 1 1 2 2 2 2 2 1 2 1 1 1 1 1 1 2 1 2 1 1 1 1 1 2 1 2 2 2 2 1 2 2 1 2 2 2 1 1 1 2 2 1 2 1 1 2 1 2 2 2 2 1 1 2 2 2 1 2 2 2 2 2 1 1 2 1 2 2 2 2 2 1 2 1 1 2 1 1 1 1 1 2 1 1 2 1 1 1 1 2 1 2 1 1 1 1 2 1 1 1 1 1 1 1 2 1 2 2 2 2 1 2 1 1 1 1 2 1 2 2 1 2 2 2 2 2 1 2 1 1 2 1 1 2 2 2 1 1 2 1 1 1 1 1 2 1 1 2 2 1 2 2 1 2 2 2 1 2 2 1 2 2 2 2 2 2 1 1 1 1 2 2 1 2 1 2 2 2 1 1 1 1 1 1 1 2 1 2 1 2 2 2 1 1 2 2 2 2 1 2 2 2 2 1 2 2 2 2 2 2 2 2 2 2 2 1 2 2 1 1 2 2 1 1 2 2 2 2 2 2 2 1 2 2 1 2 1 1 2 1 2 2 1 1 2 2 1 2 2 2 1 2 1 2 1 2 2 2 2 1 2 1 2 2 2 2 2 1 1 2 2 2 1 2 2 2 2 1 1 2 2 1 2 1 2 1 1 1 2 2 2 2 2 2 2 2 2 1 2 2 1 1 1 1 1 1 2 2 2 1 1 2 2 2 2 2 2 1 2 2 2 2 1 2 2 2 2 1 2 2 1 1 2 2 2 1 1 1 2 2 1 2 2 2 1 2 2 1 2 2 1 1 1 2 1 1 1 2 1 1 1 1 1 2 1 1 2 1 1 1 2 2 2 2 2 2 1 1 1 1 1 1 1 2 2 1 1 1 1 1 1 2 2 1 1 1 1 1 2 1 2 1 1 2 2 1 1 2 1 1 1 1 2 2 2 1 1 1 1 1 2 2 2 1 2 1 1 2 1 1 1 2 2 1 2 1 1 1 2 1 2 2 2 1 1 1 2 1 1 2 2 1 1 1 1 2 1 2 2 2 2 2 2 2 2 2 1 2 2 1 1 2 1 2 2 1 1 2 2 1 1 2 1 2 2 2 1 2 1 1 1 1 2 2 1 2 2 2 2 2 2 2 1 1 1 2 2 2 2 2 1 1 2 2 2 2 2 2 2 2 2 2 2 1 1 2 1 1 2 2 2 2 1 2 2 2 2 1 1 2 1 1 1 2 2 1 2 1 1 2 2 2 2 1 1 2 2 2 1 1 1 2 2 1 1 1 1 2 1 1 2 1 1 1 1 2 1 2 1 2 1 2 1 2 2 1 2 1 1 1 1 1 2 2 2 2 1 2 1 1 2 1 1 1 1 2 1 2 2 2 2 2 2 2 2 2 1 1 2 2 1 1 2 1 2 2 1 1 1 2 1 1 2 1 1 2 2 1 1 1 1 1 2 2 1 1 2 1 2 1 2 2 2 1 1 2 2 2 1 2 2 2 2 2 1 2 1 1 2 2 2 1 2 2 2 2 1 2 1 2 2 2 2 2 2 2 2 2 2 1 2 2 1 1 2 2 2 2 2 2 2 2 2 2 1 1 1 2 2 2 2 2 2 1 2 2 2 2 2 2 1 2 1 1 1 2 1 1 2 2 1 2 1 2 2 2 2 2 2 1 2 2 2 2 2 2 2 2 2 2 2 1 2 2 1 1 2 2 2 2 2 1 2 1 1 2 2 1 2 2 2 1 1 1 1 2 2 2 2 2 2 1 2 2 1 2 2 2 2 2 1 1 2 2 1 1 2 1 1 2 2 2 2 2 1 2 1 1 1 2 1 1 2 2 2 1 2 1 2 2 1 1 1 1 2 1 1 1 1 2 1 2 1 2 1 1 1 1 2 1 2 2 1 1 2 2 1 1 2 2 1 1 2 2 2 1 1 2 1 1 1 2 1 2 1 1 1 2 2 1 1 1 1 1 2 1 2 1 2 2 1 2 1 1 2 1 1 2 2 2 1 2 2 2 1 2 1 2 2 2 2 2 2 1 2 1 2 1 1 2 2 1 2 2 2 1 1 1 1 2 2 2 2 1 1 2 2 1 1 1 1 1 1 2 1 2 1 1 2 2 1 2 2 1 2 2 1 2 2 2 2 2 1 1 2 2 2 1 1 1 2 1 1 2 1 2 2 2 2 2 2 2 1 2 1 1 1 2 1 1 1 1 2 1 2 1 2 2 1 1 1 1 1 2 1 1 1 1 2 1 1 1 2 2 1 1 2 1 1 2 2 2 1 1 1 2 2 2 2 2 2 2 1 2 2 2 1 2 1 1 2 2 2 1 2 1 2 2 2 2 2 2 1 2 2 2 2 2 2 2 2 1 2 2 2 1 2 2 2 2 1 1 2 1 1 2 1 1 1 2 2 2 2 2 2 2 2 1 1 1 2 2 2 1 1 2 1 2 1 1 1 1 2 1 2 2 2 2 1 2 1 1 2 1 2 1 2 1 2 1 1 2 1 2 1 2 1 1 1 2 2 1 1 1 1 2 1 2 2 1 2 2 2 2 1 1 2 1 1 1 2 1 1 2 1 1 2 2 2 1 2 1 2 1 1 1 2 2 2 2 1 1 2 2 2 2 2 2 2 1 1 1 2 1 1 1 2 1 2 2 1 2 2 2 2 2 2 2 2 1 2 1 2 2 2 2 2 2 1 1 1 2 2 2 2 1 2 2 2 2 2 2 2 2 1 1 2 1 2 2 1 2 1 1 2 2 1 1 2 2 1 2 1 2 2 2 1 1 2 2 2 2 2 2 2 1 2 1 2 1 2 2 2 2 2 2 2 1 2 2 2 2 2 1 2 1 1 2 2 2 1 1 2 2 1 2 1 2 2 1 2 2 2 2 1 1 1 1 2 1 2 2 1 1 2 1 2 1 1 1 2 2 2 1 1 2 1 2 2 1 1 2 1 1 1 1 1 1 2 2 2 2 2 1 1 2 1 2 2 2 1 1 1 2 1 2 1 1 1 2 2 1 2 2 2 2 2 1 2 2 2 1 1 1 1 2 2 1 1 2 1 2 2 1 2 1 1 2 2 1 1 2 1 2 2 1 2 1 2 1 1 2 1 2 2 2 2 2 2 2 2 2 2 2 2 2 2 2 2 2 2 2 2 2 1 2 2 2 2 2 2 2 2 1 2 2 1 1 1 2 2 1 2 2 2 1 2 2 2 2 1 2 1 1 1 2 1 1 2 1 2 2 2 2 2 1 1 2 1 1 1 1 2 2 2 2 2 1 1 1 1 2 1 2 1 2 1 1 2 2 2 2 2 2 2 2 2 1 2 1 2 2 2 2 2 1 2 1 1 1 2 2 1 2 2 2 2 1 1 2 2 2 2 2 2 2 2 1 1 2 2 2 2 1 2 1 1 2 1 2 2 1 1 1 2 2 1 2 1 2 2 2 1 2 1 2 1 2 1 2 2 2 1 1 2 2 1 2 2 2 2 2 2 1 1 2 1 1 1 1 1 2 2 1 1 1 1 2 2 1 2 2 2 1 2 2 2 2 2 2 2 2 2 1 1 2 2 1 1 1 2 1 1 2 2 2 2 2 2 1 2 1 2 1 1 2 2 2 2 2 2 2 2 1 2 2 1 2 2 2 1 2 1 2 2 2 2 1 2 2 2 2 1 2 2 2 2 2 2 2 2 1 2 1 1 1 2 1 2 2 2 1 2 2 2 1 2 1 2 2 1 1 2 1 1 2 2 2 2 2 2 2 2 2 1 1 2 1 1 1 2 1 1 1 1 1 1 1 1 2 1 1 1 1 2 1 1 2 1 2 1 2 2 2 2 1 2 2 2 2 1 1 2 1 1 2 1 1 1 1 1 1 1 1 2 1 2 1 2 1 1 2 1 2 1 1 2 2 1 2 2 2 2 2 2 2 1 1 2 1 2 2 2 2 2 2 1 1 1 1 1 1 2 2 2 1 1 2 1 1 2 1 1 1 1 1 1 1 1 2 1 2 2 2 2 2 2 2 1 2 1 1 2 1 2 2 1 1 1 1 2 1 1 1 1 2 2 2 2 2 2 1 2 1 2 2 1 1 2 2 2 2 2 2 2 2 1 2 2 2 2 2 1 2 2 1 2 1 2 2 1 1 2 2 1 1 2 2 1 1 2 2 2 2 1 1 1 1 1 2 2 2 2 2 1 2 1 2 2 2 1 2 1 1 2 1 1 2 2 2 1 1 1 1 2 1 2 1 2 2 2 2 2 2 2 1 1 2 2 1 1 1 2 1 1 1 2 1 1 1 1 1 2 1 1 2 1 2 1 1 1 2 2 1 2 1 2 2 2 1 2 2 2 2 2 2 1 1 1 2 2 2 2 1 2 2 1 2 1 2 2 2 1 2 2 2 2 1 1 2 1 1 2 1 2 2 2 2 1 1 1 1 1 2 1 2 2 1 1 1 1 1 2 2 2 1 2 2 1 1 2 2 2 1 1 1 1 2 2 1 2 2 2 2 2 2 2 2 1 2 2 2 1 1 1 1 1 1 2 1 1 2 2 1 2 2 2 2 2 1 1 2 2 2 2 1 2 2 2 2 1 2 2 1 1 1 2 2 1 2 1 1 1 1 1 1 1 2 2 2 1 1 1 1 1 1 1 2 2 1 2 1 1 1 1 1 1 1 2 1 2 2 2 2 1 1 2 1 2 2 1 2 2 2 2 2 2 2 2 2 2 2 2 2 2 1 2 2 2 2 1 2 1 2 1 2 2 1 1 1 1 1 1 1 1 1 2 2 2 2 1 2 2 1 2 2 2 2 2 2 1 1 2 1 2 1 1 2 2 2 1 1 2 1 1 1 2 2 2 1 2 2 2 2 2 1 2 2 2 2 2 1 2 2 2 2 1 2 1 1 1 2 1 1 2 1 1 1 1 2 1 2 2 1 1 1 2 2 2 2 2 2 1 1 1 2 1 2 2 2 1 2 1 2 2 1 1 1 2 2 1 1 1 1 2 1 1 1 1 2 2 2 2 1 1 2 2 2 2 2 1 1 2 2 1 2 1 1 2 2 2 2 2 2 2 2 2 1 2 2 2 1 2 2 1 2 2 2 2 2 1 2 2 1 1 2 2 2 2 1 2 2 1 1 2 2 2 1 2 2 2 2 2 2 2 2 2 2 2 2 2 2 2 1 1 2 2 1 1 2 2 2 2 2 1 2 1 1 2 2 1 2 1 1 2 2 2 2 2 1 1 1 2 2 1 1 2 2 1 2 2 1 2 1 1 1 2 1 1 1 1 1 2 1 1 1 1 2 2 2 2 2 2 2 1 2 1 2 2 2 1 2 1 2 1 2 2 2 2 2 2 2 1 1 2 1 2 2 1 1 1 2 1 1 2 1 1 2 2 1 1 2 1 1 2 1 1 1 2 1 1 1 1 2 2 2 2 2 2 1 2 2 2 2 2 1 2 2 2 2 2 2 1 1 2 2 2 2 1 1 1 2 2 2 2 1 2 2 2 2 1 2 1 1 2 2 1 2 2 2 2 2 1 2 2 2 1 2 1 2 1 1 1 2 1 2 1 1 2 2 1 1 1 2 2 2 2 2 1 2 2 2 2 1 1 1 1 2 1 2 1 2 2 1 1 1 1 1 1 2 2 2 2 2 2 2 2 2 2 2 2 2 2 1 2 2 1 2 2 1 2 2 2 2 2 2 2 2 1 2 2 1 2 1 2 2 2 1 2 2 2 1 1 1 2 2 1 2 2 2 2 2 2 2 1 1 2 2 2 2 1 2 1 1 1 1 1 1 1 1 2 2 2 1 2 1 2 1 2 2 2 2 2 2 2 2 2 2 2 2 2 2 2 2 2 2 1 2 1 2 1 1 2 2 2 1 2 1 2 2 2 2 2 1 2 2 2 2 1 2 1 2 1 2 2 2 2 2 2 1 2 2 2 2 2 2 2 2 2 2 2 1 2 2 2 2 2 2 2 1 2 2 1 2 2 2 2 1 2 2 1 1 2 1 2 2 1 1 1 1 2 2 2 2 1 1 2 1 2 1 2 1 2 2 1 2 2 1 2 2 2 2 2 1 2 2 1 2 2 2 2 1 1 1 1 1 2 2 2 1 1 2 1 1 2 1 2 1 2 2 2 1 2 1 2 1 1 1 1 2 2 2 2 1 2 2 2 1 1 1 1 1 2 2 2 1 1 1 2 1 1 2 1 2 1 2 2 1 1 1 1 1 1 2 2 2 2 2 2 2 1 1 1 2 2 2 2 2 2 2 2 2 2 2 2 2 2 2 1 2 1 1 1 1 1 2 2 2 1 1 2 2 1 2 2 2 1 2 2 2 2 2 2 1 2 2 2 2 1 2 1 2 1 1 1 1 2 1 2 2 2 2 1 2 2 2 1 2 2 2 2 1 2 1 2 1 1 1 2 2 2 1 2 2 1 1 1 1 1 1 2 1 1 2 2 1 2 2 2 2 2 2 1 1 1 2 1 2 2 1 1 1 1 1 2 1 1 1 1 1 1 1 2 2 1 2 1 1 2 1 1 1 1 2 1 2 2 2 2 2 2 1 2 1 2 1 1 2 2 1 2 1 2 2 2 1 2 2 2 2 2 1 2 2 2 2 2 2 2 2 1 2 2 2 2 2 1 1 1 2 1 2 2 2 2 1 1 2 2 1 2 1 2 1 2 1 1 1 2 2 1 1 1 1 2 1 1 1 1 1 1 2 2 2 1 2 1 2 1 2 1 1 2 2 2 2 2 2 2 1 2 1 2 2 2 1 1 2 2 1 2 1 1 2 1 2 2 1 2 1 2 1 2 2 2 1 1 1 1 1 1 1 2 1 2 1 1 2 2 1 2 1 1 1 2 1 2 2 1 1 1 2 1 2 1 1 1 1 2 2 1 2 1 2 1 1 2 2 2 1 1 2 1 1 2 1 1 1 2 1 1 2 2 2 1 1 1 2 1 1 1 2 1 2 2 2 1 1 1 2 2 1 2 2 2 1 2 2 2 2 1 1 2 2 2 1 1 1 2 2 1 2 1 2 1 2 1 1 1 1 1 1 1 1 2 2 2 1 1 2 2 1 1 1 2 2 2 1 2 1 2 1 1 1 1 1 2 1 2 1 1 1 1 1 1 1 2 1 2 2 1 2 1 2 2 1 1 2 2 1 1 2 2 1 1 1 1 2 2 2 2 1 2 1 2 1 1 2 2 2 1 1 1 1 2 1 1 1 1 1 1 2 2 1 1 1 2 1 1 2 1 1 2 2 2 2 1 2 1 1 2 1 1 2 1 1 2 1 1 1 2 2 1 1 2 2 2 2 1 2 2 1 2 1 2 1 2 2 2 2 2 2 1 2 2 2 2 2 1 1 2 2 1 2 2 1 1 1 2 1 1 2 1 1 2 2 2 2 2 2 2 2 2 2 1 2 2 2 2 1 2 2 2 1 1 1 2 2 2 1 2 1 1 2 2 2 1 1 2 1 2 2 2 2 2 2 1 2 1 2 2 1 2 1 2 2 2 2 1 2 2 1 2 1 1 2 2 2 2 1 2 1 1 2 2 2 1 2 1 1 2 1 1 2 1 1 2 1 1 1 1 2 2 1 1 1 1 2 2 1 1 1 1 2 2 2 2 2 2 1 2 1 2 1 2 2 2 2 2 1 2 1 1 1 2 2 1 2 2 2 1 2 1 1 2 2 2 2 1 2 2 1 2 1 2 2 2 2 2 1 1 2 2 1 1 1 2 2 2 2 2 2 2 1 1 1 2 1 2 1 2 1 1 2 1 2 2 2 2 1 2 1 1 1 2 1 1 2 1 1 2 2 1 1 1 1 2 1 2 2 1 1 1 2 1 1 1 1 2 2 1 1 1 1 2 2 2 2 1 2 2 2 1 2 2 1 1 2 2 2 1 2 2 2 2 2 2 1 1 2 2 2 1 2 1 2 2 1 2 1 2 1 2 1 1 1 1 1 2 1 1 2 1 1 2 2 2 2 2 2 2 1 2 2 1 2 2 2 1 1 1 2 1 1 2 1 1 2 1 2 1 2 2 1 1 1 1 1 2 1 1 2 1 1 2 1 1 1 1 2 1 2 2 2 1 1 1 2 2 1 1 2 2 2 1 2 2 1 1 1 1 2 1 2 2 2 2 2 1 2 2 2 1 2 1 2 1 2 1 2 2 2 1 2 1 2 2 1 1 1 2 1 1 2 1 2 1 2 2 1 2 2 2 1 1 1 1 1 2 2 1 2 2 2 1 2 2 2 1 2 2 1 2 2 2 1 1 1 2 2 1 1 1 1 2 1 2 2 1 2 2 1 1 1 2 1 1 2 1 2 1 2 2 2 2 1 2 2 1 2 1 2 1 1 1 2 2 2 2 1 1 2 2 1 1 1 1 2 2 2 1 2 1 2 2 2 2 2 1 2 2 1 2 2 1 2 2 2 2 2 1 2 2 2 2 2 1 1 2 1 2 2 1 2 1 1 2 2 2 1 1 1 2 2 2 2 1 2 2 2 1 2 2 1 2 1 2 1 2 2 2 2 2 2 2 2 2 2 2 1 2 2 2 1 2 1 1 2 2 2 1 1 2 1 1 2 2 1 2 1 2 2 2 1 2 1 2 2 1 2 2 2 2 2 2 2 2 2 2 2 1 1 2 2 1 2 1 2 2 2 1 1 2 2 2 2 1 1 1 2 2 2 2 2 2 2 1 1 2 1 2 2 1 2 2 2 1 2 2 1 2 1 2 2 2 1 2 2 2 2 2 2 1 2 2 1 2 2 1 1 2 1 2 1 2 1 1 2 2 2 2 1 2 1 2 2 2 1 2 1 1 1 1 2 1 2 2 1 2 1 2 2 2 2 2 2 2 2 1 2 2 1 2 1 2 1 2 1 2 1 2 2 2 2 2 2 2 2 2 2 2 2 1 2 2 2 2 1 1 2 2 1 1 1 1 2 1 1 2 1 1 1 2 2 2 2 1 2 1 1 2 2 2 2 2 1 2 2 2 2 1 2 2 1 2 1 2 2 1 2 1 2 2 2 1 1 2 2 1 2 1 2 1 1 2 1 1 1 2 2 1 1 2 1 1 1 1 2 1 2 1 2 2 1 1 1 1 1 2 2 1 1 2 1 1 1 1 1 2 2 1 1 2 1 1 1 1 2 1 1 1 1 2 1 2 1 1 2 1 1 2 1 2 2 2 2 1 1 1 1 1 2 1 2 1 2 2 1 1 1 1 2 1 1 2 2 1 1 1 2 2 2 2 1 1 2 2 2 1 2 1 1 1 2 1 1 2 2 2 1 1 2 2 2 1 1 1 1 2 2 2 2 1 1 1 1 2 1 2 2 2 2 1 2 2 1 2 1 2 2 2 1 2 1 2 2 2 2 1 2 2 2 2 2 2 2 1 2 1 1 2 2 2 2 2 2 2 2 2 2 1 1 2 2 2 1 1 1 2 2 1 2 1 1 2 2 1 2 2 2 1 1 1 1 2 1 2 2 1 1 1 1 1 1 2 2 1 1 1 2 2 1 2 2 1 2 1 2 2 2 2 1 2 1 1 1 1 2 1 1 1 2 2 2 2 2 2 2 2 2 2 2 1 2 2 1 2 2 2 1 1 2 2 1 2 1 1 1 1 1 1 1 1 1 1 2 1 1 1 1 1 2 2 1 1 1 1 2 2 1 2 1 1 1 1 1 1 1 1 1 1 1 1 1 1 2 2 2 2 1 2 2 2 1 1 1 1 1 2 1 1 1 2 1 2 1 1 2 1 2 2 2 2 1 2 1 1 2 1 1 2 1 1 1 1 1 2 1 2 1 2 2 2 2 1 2 1 2 1 2 1 1 1 1 1 2 2 1 1 1 2 1 1 1 2 2 1 1 1 1 2 2 1 1 2 2 2 2 2 2 1 2 2 2 1 2 2 1 2 2 2 2 2 2 2 1 1 2 1 1 2 2 1 2 1 1 1 2 2 2 2 1 2 2 2 1 2 2 2 1 1 1 1 2 1 2 2 2 1 2 1 1 2 1 1 2 2 2 1 2 2 2 2 2 2 2 2 1 2 1 2 2 1 1 1 2 2 2 2 2 1 2 1 2 1 2 2 2 2 2 2 2 2 1 2 1 1 2 2 2 2 2 1 2 2 1 2 2 2 1 1 1 2 2 2 2 2 2 2 2 1 2 1 2 1 2 1 1 1 1 2 2 2 1 2 1 1 2 2 2 2 2 2 2 2 2 2 1 1 2 1 1 1 1 2 2 1 2 2 2 2 2 2 2 1 1 1 2 2 2 1 1 1 1 2 1 1 2 1 1 1 1 2 2 2 2 1 1 1 2 2 1 2 1 1 1 1 2 2 2 1 1 1 2 1 1 2 1 1 2 1 2 1 1 2 2 2 1 2 1 1 1 2 1 2 2 2 2 1 2 2 1 1 2 2 2 1 1 1 1 1 1 1 2 2 1 1 1 1 2 1 2 1 1 1 2 1 1 2 1 2 2 1 2 2 2 2 2 2 2 1 2 1 2 2 2 2 2 1 1 2 1 2 1 2 1 1 1 2 2 1 2 1 2 1 1 1 1 1 1 1 1 2 1 1 1 2 2 1 2 1 2 1 1 1 1 1 2 1 2 2 2 1 1 1 2 2 2 2 2 1 1 1 2 2 2 2 2 1 2 2 1 1 1 2 2 2 1 1 2 1 2 1 1 2 2 2 2 1 2 2 2 2 1 1 2 2 1 2 1 1 2 2 2 2 1 1 1 1 1 1 1 2 1 2 2 1 1 1 1 1 2 1 1 2 2 2 2 1 1 1 1 1 2 2 2 2 2 1 2 1 1 1 2 1 1 1 2 1 2 2 1 1 1 1 2 1 1 1 1 1 2 2 1 1 1 2 2 2 1 2 2 1 2 1 2 2 2 1 1 1 2 2 1 1 1 2 2 2 2 2 2 2 2 2 1 1 2 2 1 1 1 1 1 2 1 1 1 2 2 2 1 1 1 1 1 1 1 1 1 2 1 2 2 1 1 1 1 2 2 2 1 1 1 2 1 1 1 2 2 2 2 1 2 2 2 1 2 2 1 2 1 1 2 2 1 1 2 1 1 2 1 2 2 2 2 1 2 2 2 2 2 2 1 2 1 1 2 1 2 1 1 1 2 2 1 1 1 2 2 1 1 2 1 2 1 1 1 1 2 1 1 1 2 1 2 1 2 1 2 2 1 2 1 1 1 2 1 2 1 2 2 2 1 1 2 2 2 2 1 1 2 2 2 2 2 2 2 1 2 1 2 1 1 2 1 1 2 1 1 2 1 1 1 2 2 1 1 1 1 1 1 2 2 2 2 2 1 2 1 1 2 1 2 1 2 1 1 2 1 2 2 1 2 1 2 1 2 1 2 2 1 2 2 2 2 2 2 2 1 2 2 2 2 1 2 2 2 2 1 2 1 2 2 2 1 2 2 2 2 1 1 2 2 2 1 2 1 2 1 1 1 1 1 1 1 1 2 2 2 2 2 2 2 2 1 2 1 1 1 1 1 2 2 1 1 2 2 1 2 1 1 1 2 2 1 1 1 1 2 1 1 2 1 2 2 1 2 1 2 1 2 1 2 1 1 2 1 2 2 2 1 2 2 2 2 2 2 2 2 1 2 2 1 1 2 1 1 1 2 2 2 2 1 1 1 1 2 2 1 2 1 2 2 2 1 1 2 2 1 1 2 1 1 1 2 1 1 1 1 1 2 2 2 2 2 1 2 2 1 2 1 1 2 1 1 1 2 2 2 1 2 1 2 1 1 1 2 1 2 2 1 1 2 1 1 1 2 1 2 2 2 2 2 1 2 1 2 2 2 2 2 2 2 2 2 1 1 2 1 2 2 2 2 2 1 2 1 1 1 2 1 1 1 1 1 1 1 1 2 1 1 1 1 1 1 2 2 1 2 1 2 2 1 1 1 1 2 2 2 2 2 2 2 2 1 2 2 1 1 2 2 2 2 1 2 1 1 2 1 2 1 2 2 2 2 1 2 1 2 2 1 2 1 1 1 1 2 2 1 2 2 2 1 1 2 2 1 1 1 2 2 2 1 1 2 2 1 1 1 1 2 1 1 2 2 1 2 1 1 2 1 1 1 1 2 1 1 1 2 1 1 2 1 1 2 1 2 2 2 1 2 2 2 2 2 2 1 1 1 1 1 1 2 1 1 2 1 1 2 1 2 1 2 1 2 2 2 2 1 2 1 1 1 2 2 2 1 1 1 1 2 1 2 1 1 2 1 2 2 1 2 2 2 2 2 2 2 1 1 2 1 2 2 1 1 1 2 2 1 2 2 1 2 1 2 1 2 1 2 2 1 2 1 1 1 1 2 2 1 1 1 2 2 2 2 2 1 2 1 1 1 1 1 1 2 1 1 1 1 2 1 2 2 2 2 1 2 2 2 2 2 2 2 1 1 1 2 2 1 2 2 1 1 1 1 2 2 2 2 2 1 1 1 2 1 1 2 2 1 1 2 1 1 1 2 1 2 1 1 1 1 2 1 1 2 2 1 2 1 1 1 1 2 1 1 1 2 1 1 1 2 1 2 2 2 2 1 2 1 1 1 1 1 2 1 1 2 1 2 1 2 1 2 2 2 1 2 2 2 2 2 1 2 2 2 2 1 2 2 2 2 1 2 1 2 2 2 2 2 1 2 2 2 1 2 1 1 2 2 1 1 1 2 1 2 1 1 2 1 2 2 2 2 1 2 1 2 2 2 1 2 2 2 2 2 1 1 1 2 2 1 2 1 1 2 2 1 2 1 2 1 1 2 2 2 2 1 2 1 2 2 1 1 1 1 1 2 2 2 2 1 1 1 2 2 2 1 2 2 2 2 2 2 2 2 2 1 1 2 2 1 1 2 1 1 2 2 2 2 2 1 2 2 2 2 2 2 1 2 2 1 1 2 1 2 2 1 1 1 2 2 1 2 1 2 2 2 1 2 2 2 2 2 2 1 2 1 2 1 2 1 2 2 2 2 2 2 2 1 2 2 1 2 2 2 1 2 1 1 2 2 1 1 2 2 2 1 1 1 2 1 2 1 2 2 1 2 2 2 1 1 1 1 1 1 2 1 1 2 2 1 2 2 2 2 1 1 1 2 2 2 2 2 2 2 1 2 1 2 2 2 2 2 2 1 2 1 2 2 2 2 2 2 2 2 2 1 2 1 1 1 1 1 2 1 1 2 2 2 1 1 2 1 1 1 2 1 2 2 2 2 2 2 2 2 2 2 2 2 2 2 2 2 2 2 2 2 2 2 2 1 1 2 2 2 1 2 2 2 1 2 2 1 1 1 2 1 2 2 1 1 2 1 2 2 2 1 2 1 2 1 1 2 1 2 2 2 1 1 2 2 2 2 1 1 2 2 2 2 1 2 2 2 1 2 2 1 1 2 2 1 2 2 2 1 2 1 2 2 2 1 1 2 1 1 1 2 1 1 1 1 1 2 2 1 1 1 2 1 2 2 1 1 2 1 1 2 1 1 1 2 1 1 1 1 2 1 1 2 1 1 2 1 1 2 2 2 1 2 2 1 1 1 1 1 1 1 1 1 1 1 1 1 1 2 2 2 1 1 2 1 1 1 1 2 2 2 2 2 2 1 1 1 2 2 1 2 2 1 2 1 2 1 1 2 2 1 2 1 2 1 2 2 1 1 1 2 2 1 2 2 2 2 1 1 2 2 2 2 2 2 1 1 1 2 1 2 2 2 1 1 1 1 2 1 2 1 2 2 2 2 2 1 2 2 2 2 2 1 1 1 1 1 2 2 1 1 1 1 2 2 1 1 2 2 1 1 2 2 1 2 1 2 2 2 2 1 2 1 1 2 2 1 2 1 1 1 2 1 1 2 1 1 2 1 2 1 2 2 1 2 1 1 1 2 2 1 2 1 2 1 1 1 1 1 2 1 1 1 1 2 1 1 1 2 2 2 1 1 1 1 2 1 2 1 1 1 1 1 1 1 2 1 2 2 2 2 1 1 2 2 2 1 1 1 2 1 2 2 1 2 1 2 2 2 1 2 2 2 2 2 2 2 2 2 2 2 1 1 2 2 2 2 2 2 2 2 1 2 2 2 2 2 1 1 1 2 2 1 1 2 1 1 2 1 2 1 2 1 1 1 2 2 1 1 1 1 1 1 1 1 2 2 2 1 2 1 1 1 2 2 2 2 1 1 1 1 1 1 2 1 1 2 2 1 2 1 2 1 1 2 2 1 1 2 1 2 2 2 2 2 1 1 2 2 2 2 2 1 1 2 2 1 2 1 2 2 2 1 2 2 2 2 2 2 2 2 1 2 2 2 1 2 2 2 2 2 2 2 1 2 2 2 2 2 1 1 2 1 1 2 2 2 2 1 2 2 1 1 1 2 1 2 1 2 1 1 1 1 1 1 1 1 2 1 2 2 2 1 1 1 2 2 1 1 1 1 2 2 2 2 2 1 1 1 1 1 1 2 2 2 1 1 2 1 2 1 2 1 2 1 1
  000003  030005 2 2 1 1 2 1 2 2 2 2 2 1 1 2 1 1 2 2 2 2 2 2 2 2 2 1 2 2 2 1 2 2 2 2 1 2 1 2 2 1 1 1 2 2 1 2 2 1 2 1 2 1 2 1 2 2 2 2 1 2 2 2 1 2 1 1 2 1 1 1 1 1 2 2 2 1 2 1 1 2 2 2 2 1 1 1 1 2 1 1 1 1 2 1 1 1 2 2 1 2 2 1 2 2 2 1 2 2 2 1 2 2 2 1 2 2 2 1 1 2 1 2 1 1 2 2 1 2 1 1 2 1 2 2 1 2 2 1 1 1 2 2 1 2 2 2 2 1 2 2 1 1 1 1 1 2 2 1 1 2 1 1 1 1 2 1 1 2 1 1 1 2 1 2 1 1 2 1 1 1 1 1 2 2 1 2 1 1 1 1 1 1 1 2 2 1 2 2 1 2 2 1 1 1 1 1 1 2 1 2 1 2 1 2 1 2 2 1 1 2 1 1 1 2 1 1 1 1 2 2 2 2 2 2 1 1 1 2 2 1 2 2 2 2 1 1 1 1 2 1 2 2 2 1 1 1 1 1 2 2 1 1 2 1 2 1 2 2 2 1 1 2 2 1 1 1 2 1 2 2 2 2 2 2 2 2 2 2 1 1 1 2 1 2 1 1 1 2 2 1 1 1 2 1 2 1 1 2 1 1 2 1 1 1 1 2 2 2 1 2 1 2 2 1 2 2 2 2 1 2 1 1 2 2 1 1 2 1 2 1 2 1 2 2 2 2 2 1 1 1 1 1 2 2 2 2 2 1 1 1 2 1 2 2 1 2 1 2 2 1 2 2 2 2 2 1 1 1 1 2 1 2 2 2 1 2 1 2 1 2 2 1 2 2 2 2 2 2 2 2 2 1 1 2 1 1 2 2 1 1 2 2 2 1 2 1 1 2 2 2 1 2 1 1 2 1 2 2 1 2 2 1 2 1 2 2 2 1 2 1 2 2 1 1 2 2 2 1 1 2 1 2 2 2 2 2 1 2 2 2 1 2 1 2 1 2 1 1 1 1 2 1 2 2 1 2 1 1 1 1 2 2 1 2 1 2 1 1 2 2 2 2 2 2 1 1 2 2 2 2 1 1 1 2 2 2 1 1 2 2 1 2 1 1 1 2 1 1 1 1 1 2 2 2 1 2 1 2 1 1 1 2 1 1 2 2 1 2 1 1 2 2 1 1 1 2 2 2 2 1 1 2 1 1 1 2 2 1 1 1 2 2 2 2 2 2 2 2 2 1 1 2 2 1 2 2 2 1 2 1 2 1 2 2 1 2 2 1 2 2 2 2 2 2 2 2 2 2 1 2 2 2 2 2 1 1 1 2 2 2 2 1 1 2 2 1 2 2 2 2 2 1 2 2 2 1 2 2 2 2 2 2 1 2 1 1 2 2 1 1 2 2 1 2 2 2 2 2 1 2 2 1 2 1 2 2 1 2 2 2 2 2 1 2 2 2 2 2 1 2 1 1 2 1 2 2 2 1 2 1 1 1 2 1 2 1 2 1 1 1 1 1 2 1 2 1 1 2 1 2 2 2 2 1 2 1 2 2 2 2 1 1 1 1 2 1 2 1 1 2 1 2 1 2 2 2 2 1 2 2 1 2 2 2 2 2 1 1 1 1 1 2 2 2 2 2 2 2 2 1 1 2 1 1 1 1 1 1 2 1 1 1 2 2 1 2 1 2 1 2 1 2 2 1 1 2 2 1 1 2 2 1 2 2 1 2 1 2 2 1 1 2 1 1 2 2 1 1 1 1 2 2 2 2 1 2 1 1 2 2 1 2 1 1 1 1 2 2 1 1 2 2 2 2 2 1 2 2 2 2 1 2 1 2 2 2 1 2 1 2 1 1 2 1 1 1 1 2 1 2 1 1 2 1 1 1 1 2 2 1 2 2 1 2 1 2 2 2 1 2 2 1 2 1 2 1 1 2 2 2 2 2 1 1 1 2 2 2 1 2 2 1 1 2 1 1 1 1 2 2 2 2 1 2 1 2 2 1 1 2 2 1 2 2 1 1 1 1 1 2 2 2 2 1 2 1 1 1 2 2 1 1 1 2 1 1 2 1 1 1 2 2 1 2 1 1 1 1 1 2 1 2 2 2 2 1 1 1 2 1 1 2 1 2 1 2 1 1 1 1 1 1 1 1 2 2 2 1 2 2 2 2 2 1 1 2 2 2 2 2 2 2 2 2 2 1 1 1 2 2 2 2 1 2 2 1 2 2 1 1 2 1 1 2 1 2 2 2 2 1 1 1 2 1 1 1 1 1 2 2 2 1 1 2 1 2 2 1 2 1 2 2 1 1 2 1 2 2 2 1 1 1 1 1 2 2 2 2 2 2 2 2 2 1 2 1 1 2 1 2 1 2 1 1 2 2 2 2 1 2 2 2 2 2 1 2 2 1 1 2 2 1 2 2 1 1 2 2 2 1 2 2 1 2 2 2 2 2 1 1 2 2 2 1 2 2 2 2 2 2 2 1 2 1 2 1 2 1 2 2 1 2 2 2 1 1 1 2 1 2 2 1 1 1 1 2 2 1 2 1 1 2 1 1 1 1 1 1 2 1 2 2 2 1 1 1 2 2 2 1 2 2 2 2 2 2 2 2 2 1 1 2 2 1 2 2 1 2 2 2 2 2 2 2 2 1 1 2 2 2 2 1 2 1 2 2 2 2 2 2 1 2 2 2 2 2 1 1 1 1 1 1 1 1 2 2 2 1 2 2 1 1 1 1 1 1 1 1 1 2 2 1 1 2 1 1 1 1 2 1 2 1 2 2 2 2 1 1 2 2 2 1 1 2 2 1 2 2 2 1 1 2 2 2 1 2 1 2 2 1 1 2 1 1 1 2 1 2 1 2 2 1 2 1 1 1 2 2 2 2 2 2 2 2 1 1 2 1 2 2 2 2 2 2 2 2 2 2 2 2 2 2 1 2 1 2 2 1 2 1 2 2 2 2 1 2 2 2 2 2 1 1 2 2 2 2 2 1 1 2 1 2 2 2 2 2 2 2 2 1 1 1 2 2 1 2 2 2 2 2 2 2 2 2 2 2 2 2 1 2 2 2 2 2 2 2 1 1 2 2 2 1 1 2 1 2 1 1 1 2 1 1 2 2 1 1 2 1 2 2 1 2 2 2 2 2 2 2 2 2 1 1 1 2 2 2 2 2 2 1 2 2 2 1 1 2 2 1 2 2 1 1 1 1 2 1 2 2 1 2 1 1 2 2 1 1 2 2 2 1 1 1 1 1 2 1 1 2 2 2 1 1 1 1 2 2 2 1 2 2 2 2 2 2 2 2 1 1 2 2 1 2 2 2 2 1 2 1 2 2 2 2 2 1 1 2 2 2 2 2 2 1 2 2 1 1 1 1 1 2 1 1 1 1 2 1 1 2 2 2 2 1 1 1 1 2 1 1 1 2 2 1 1 2 1 2 2 1 2 2 1 1 1 2 2 2 1 2 1 1 1 2 2 1 1 1 2 1 2 1 1 1 2 1 2 2 2 1 2 2 1 1 2 2 2 2 1 1 2 2 2 2 2 1 1 1 1 1 2 1 1 2 1 1 2 1 1 2 2 2 2 2 2 2 1 1 2 1 2 2 2 2 2 1 2 1 2 2 1 2 2 2 2 2 2 2 2 2 2 2 1 2 2 1 2 2 2 2 2 1 2 2 1 2 1 2 2 2 2 2 1 2 1 1 1 1 1 1 2 2 1 1 1 1 1 2 2 2 1 2 2 1 1 2 2 2 2 2 1 2 1 2 1 2 1 2 2 2 2 1 2 1 1 2 1 1 2 2 1 2 2 1 2 2 1 1 2 1 1 2 1 1 2 2 2 1 2 2 2 1 2 2 1 1 2 2 2 2 2 1 2 1 2 2 1 1 1 1 2 1 2 1 1 2 2 1 2 1 2 1 2 1 2 1 2 2 2 1 2 2 1 1 2 1 1 2 2 2 2 1 2 1 2 2 2 1 1 1 1 2 2 2 2 1 2 2 2 2 2 2 2 2 2 2 2 2 1 1 1 2 1 2 2 1 1 1 1 2 2 2 1 2 2 2 1 2 1 2 2 2 2 1 2 1 2 2 2 1 2 2 2 2 2 2 2 2 1 2 1 2 1 1 2 2 2 2 2 2 2 2 2 2 2 2 1 1 1 1 2 2 2 2 2 2 1 1 1 2 2 1 1 1 2 1 1 2 2 2 2 2 1 2 2 2 2 2 1 2 2 1 1 1 2 1 2 2 1 1 2 2 1 1 2 2 2 2 1 2 2 2 2 2 1 1 2 2 2 1 2 2 1 2 1 2 2 2 2 1 2 1 2 2 1 1 2 1 2 1 1 1 2 1 1 1 2 1 2 1 1 2 1 2 1 1 1 2 2 2 1 2 1 2 2 1 2 1 2 2 2 1 1 2 1 1 1 1 1 1 1 1 2 1 1 2 2 2 2 2 1 1 2 2 1 1 2 1 2 1 1 1 1 1 1 2 1 1 1 1 2 1 2 1 1 1 1 2 2 2 2 1 2 2 2 2 1 1 2 1 1 2 2 1 1 1 1 2 2 2 1 2 1 2 2 1 1 1 2 2 1 1 2 1 1 1 2 1 1 1 2 1 2 1 1 1 1 1 1 1 2 1 1 2 1 1 2 2 1 2 2 1 1 2 1 2 1 2 2 2 1 1 2 1 2 2 1 1 2 1 1 1 2 1 1 2 1 1 2 1 1 2 1 1 1 2 1 1 1 2 2 2 2 2 1 1 2 2 1 1 1 1 2 1 1 2 1 1 2 1 1 2 2 2 2 1 2 1 2 2 2 2 2 2 2 2 1 1 1 1 1 2 1 2 2 2 2 2 2 2 2 2 2 2 2 2 2 2 2 2 1 2 2 1 2 1 2 2 2 1 2 1 2 2 1 2 1 2 2 2 1 2 1 2 1 1 2 2 1 2 1 1 1 2 2 1 2 1 1 2 1 2 1 1 2 1 2 2 2 1 1 1 1 1 1 1 2 1 2 2 2 1 1 2 2 2 2 2 2 1 2 1 2 1 1 2 1 2 2 2 2 1 2 2 2 2 2 2 2 2 1 2 2 2 1 1 2 2 2 2 1 1 2 2 2 2 2 2 1 2 1 2 2 2 1 1 2 2 2 2 2 2 2 1 1 2 1 2 1 2 2 2 1 2 2 1 2 1 2 2 1 1 2 1 2 1 1 2 1 1 2 1 1 1 2 1 1 1 1 2 2 1 1 2 1 2 1 2 2 1 1 1 2 1 2 2 2 2 1 2 2 2 1 1 1 1 1 1 1 1 1 1 1 2 2 1 1 2 1 1 2 1 1 1 2 2 1 1 1 1 2 1 1 1 1 1 2 1 2 2 2 1 1 2 2 2 2 1 1 1 1 2 2 1 1 1 2 1 1 1 1 1 2 2 2 1 1 2 1 1 1 2 2 1 1 1 1 1 1 2 1 1 1 1 1 1 2 1 2 2 1 2 1 2 2 1 2 2 1 2 2 1 1 1 2 2 2 2 1 1 2 1 1 1 1 2 2 1 2 2 2 2 1 1 1 2 1 2 1 1 2 2 1 1 2 1 1 2 2 1 2 1 2 1 2 2 1 2 2 2 1 1 1 2 2 1 2 1 1 2 2 2 2 2 2 1 2 1 1 2 2 2 2 2 2 2 2 1 2 1 2 2 1 2 2 1 1 2 2 2 1 2 1 2 1 2 2 1 2 1 2 1 1 1 1 2 2 2 2 2 2 1 1 1 1 2 1 1 1 2 1 1 2 2 1 2 1 1 1 1 1 2 1 2 2 2 1 2 1 2 2 1 1 2 1 1 2 1 1 1 1 1 2 1 2 1 2 1 2 2 2 1 1 1 2 1 1 1 2 1 1 1 1 1 1 2 1 1 1 1 2 1 1 2 1 2 2 2 2 2 1 1 1 1 2 1 1 2 2 2 2 1 1 1 2 1 1 2 1 1 1 2 1 2 2 2 2 1 2 2 1 1 1 1 1 1 2 1 2 2 2 2 2 2 2 2 2 2 1 2 2 2 2 1 2 2 2 2 2 2 2 2 2 2 2 2 2 2 2 1 2 2 2 2 2 1 2 2 2 1 2 2 2 2 2 1 2 1 2 2 2 1 2 2 2 2 2 2 2 1 2 1 2 2 2 2 2 2 2 2 2 2 2 2 2 1 2 2 2 2 2 2 1 1 2 1 2 2 2 1 2 2 2 1 2 2 2 2 2 2 1 2 1 2 2 2 2 2 2 1 2 2 1 2 2 2 2 1 1 1 1 1 2 2 2 1 1 1 1 2 2 2 2 2 1 1 2 2 2 2 2 2 2 2 2 2 2 1 1 2 1 1 1 2 2 2 1 2 2 2 1 1 2 1 2 2 1 1 1 2 2 2 2 1 2 2 1 1 2 2 2 2 2 2 2 2 2 1 1 2 2 1 2 2 1 2 1 1 1 2 2 1 2 1 2 2 2 1 1 2 1 1 2 2 2 1 1 2 2 2 2 2 2 1 1 2 2 2 2 2 2 2 1 2 2 2 2 2 2 1 2 2 2 1 2 1 2 2 2 2 2 2 2 2 2 2 2 2 1 2 2 2 2 2 2 2 2 2 2 2 2 2 2 2 1 2 1 2 2 2 2 2 1 1 2 2 2 1 1 1 1 1 1 1 1 1 1 2 1 1 2 2 2 1 1 2 2 1 2 2 2 2 1 2 2 2 1 2 2 2 2 2 2 1 1 2 1 1 1 1 1 1 1 2 2 2 2 2 1 1 1 2 1 2 2 2 2 1 2 2 1 1 1 1 2 1 1 2 1 2 1 1 2 1 2 1 2 2 2 2 2 1 2 1 2 1 2 1 1 2 2 2 2 2 2 2 2 2 1 2 2 2 2 2 2 2 2 2 2 1 2 2 2 2 2 2 2 1 2 2 1 1 2 2 2 2 2 1 2 1 1 1 1 1 1 1 2 2 2 1 1 1 1 1 2 2 1 2 2 2 1 2 2 2 2 2 2 2 1 1 1 2 2 1 1 1 2 2 2 1 2 2 1 1 1 2 1 2 1 1 2 2 2 2 2 2 2 2 1 2 2 1 2 2 2 2 2 2 2 1 2 1 1 2 2 2 2 1 2 2 2 2 2 1 1 1 2 2 1 1 1 2 2 1 2 2 2 1 2 2 2 2 1 2 2 2 2 2 1 2 2 2 2 2 2 2 1 1 2 1 1 2 1 2 2 1 1 2 2 1 1 2 1 2 2 2 2 1 2 1 2 2 2 1 2 1 2 2 2 2 2 2 2 2 2 2 2 2 2 1 1 2 2 2 1 2 1 1 2 1 2 2 2 1 1 2 1 2 2 2 2 2 1 2 2 2 2 1 2 2 2 2 2 1 2 2 1 2 1 1 1 2 2 2 1 2 2 1 2 2 2 2 2 2 1 2 2 2 2 2 2 2 2 1 1 2 2 2 2 1 2 2 2 2 2 2 2 1 2 2 1 2 2 2 2 1 2 2 2 1 2 1 1 2 2 2 1 1 1 1 1 1 2 2 1 2 1 2 2 1 2 1 2 2 1 2 1 2 1 2 2 1 1 2 2 1 1 1 2 1 2 1 1 1 2 1 1 2 1 2 2 1 1 2 1 2 2 1 2 2 2 1 2 1 1 1 1 1 1 1 1 1 1 1 2 2 2 1 1 1 2 2 1 2 2 1 1 1 1 1 2 1 1 2 2 2 1 1 2 2 1 2 2 2 1 1 1 2 2 1 1 1 1 2 2 2 2 2 1 1 1 1 2 1 2 1 2 2 1 2 1 1 1 2 2 2 2 1 2 1 1 1 1 2 1 1 1 2 1 1 2 2 2 2 1 1 1 1 1 1 2 2 1 1 2 1 1 1 2 1 1 1 1 1 1 1 2 1 1 1 2 1 2 2 1 2 1 1 1 1 1 2 1 2 2 2 1 2 1 1 1 2 1 2 2 2 1 1 1 1 1 1 2 2 2 2 1 1 2 2 2 2 1 1 2 1 2 2 2 2 1 1 2 2 2 2 2 2 2 2 2 1 1 2 1 2 2 1 1 2 1 2 1 2 2 2 1 1 1 2 2 1 1 2 1 2 1 1 2 1 2 2 2 2 2 1 2 1 2 2 1 2 1 2 1 1 1 2 1 2 2 2 1 1 1 2 1 2 2 1 2 2 2 2 2 1 2 1 1 1 1 2 2 1 2 2 1 1 1 1 1 1 1 2 1 1 2 2 2 2 2 2 1 1 1 2 1 2 2 1 2 2 2 2 2 1 2 1 1 1 2 1 2 1 2 2 1 1 1 1 1 1 1 1 2 1 2 2 2 1 2 1 1 2 1 2 1 2 2 2 1 1 2 1 1 1 2 2 2 1 2 1 2 2 1 2 1 1 1 2 2 1 1 2 2 2 2 2 1 2 1 1 2 1 2 1 2 1 1 2 1 2 1 2 2 1 1 1 1 2 1 2 2 1 2 2 1 1 1 1 2 1 2 1 2 1 1 1 2 2 2 1 1 1 1 2 1 1 1 2 2 1 2 1 1 1 2 2 2 2 2 2 1 1 1 1 1 1 1 2 2 2 2 2 2 1 1 2 2 2 2 1 1 2 1 2 1 2 2 2 1 2 2 2 2 1 1 2 2 1 1 1 1 2 2 1 2 2 1 2 1 1 2 1 2 1 1 1 1 1 1 1 2 2 1 1 2 1 1 1 1 1 2 1 1 2 2 2 1 2 1 1 2 1 1 2 2 2 1 2 1 2 1 1 2 2 2 2 2 2 1 2 2 2 2 2 2 1 2 2 1 1 1 2 2 2 2 2 2 2 2 2 2 1 1 2 2 2 2 2 1 2 2 2 2 2 2 1 1 2 2 2 2 2 1 2 1 2 1 2 2 2 1 1 1 2 1 1 2 2 1 1 1 1 1 1 2 2 1 2 2 2 2 2 2 2 2 2 1 1 2 1 1 1 1 1 2 2 1 1 2 2 2 2 2 1 2 1 2 2 1 1 2 1 2 2 2 1 2 1 2 2 1 1 2 2 1 1 1 1 2 2 1 1 1 1 1 1 2 2 1 2 1 1 2 2 1 2 2 2 2 2 1 1 2 2 1 2 1 1 1 1 1 1 1 2 2 2 1 1 1 2 2 2 2 2 1 1 1 1 2 2 2 1 1 1 1 2 2 2 2 2 1 2 2 2 2 1 2 1 2 2 2 2 2 2 1 2 2 2 1 2 1 1 2 2 2 1 1 2 2 2 2 2 2 1 1 1 2 1 2 1 1 1 1 2 2 1 1 1 1 2 1 2 2 1 1 2 2 2 2 1 2 2 2 2 1 2 2 2 2 1 2 2 2 1 1 2 2 2 2 2 1 2 2 1 2 2 2 2 2 2 2 2 2 1 1 1 1 2 1 2 2 2 2 1 2 2 2 1 1 2 1 1 2 2 2 1 1 2 2 2 2 1 1 1 1 2 1 2 2 1 1 2 1 2 1 1 1 1 2 2 1 2 1 1 2 2 2 2 1 2 1 1 2 1 2 2 2 2 2 1 2 2 1 2 2 2 1 1 2 1 1 1 1 2 1 1 1 2 1 2 2 2 2 2 2 2 2 2 1 2 1 2 2 2 1 1 2 1 2 2 1 1 1 1 1 1 1 1 2 1 1 1 1 1 2 1 2 2 1 2 1 1 1 2 1 1 1 2 2 2 2 2 2 1 1 1 2 1 2 2 1 2 1 2 1 2 2 1 1 1 1 2 1 1 1 1 2 1 2 2 2 1 1 1 1 2 1 2 2 1 1 2 2 1 1 2 2 1 1 2 2 2 1 1 1 1 1 1 2 2 2 1 2 1 2 2 1 1 1 1 1 2 1 2 1 2 2 1 2 1 1 2 1 1 2 2 1 1 2 2 1 1 2 2 2 1 2 2 1 2 1 2 1 2 2 2 2 2 2 1 2 1 1 2 1 1 1 1 1 2 1 1 2 2 1 1 1 1 1 1 1 1 2 1 2 2 2 2 2 2 2 1 2 1 1 2 2 2 1 2 1 2 2 2 1 1 1 1 1 2 2 2 1 2 2 2 2 2 2 2 2 2 2 2 2 1 2 2 2 2 1 2 2 1 2 2 1 1 2 1 2 1 2 1 2 2 2 2 1 2 1 1 2 2 1 1 2 2 2 1 1 1 2 2 2 2 2 2 2 1 2 2 2 1 2 1 1 2 1 2 1 2 1 2 1 1 1 1 1 2 1 1 1 1 2 2 2 2 1 2 2 2 1 2 2 2 2 1 1 2 1 1 2 2 1 1 2 1 2 1 1 2 2 2 1 1 1 2 1 2 1 1 2 2 2 1 1 1 2 1 1 1 2 1 1 1 2 1 1 1 1 2 1 2 2 2 1 1 2 1 2 1 2 1 1 1 1 2 1 1 1 1 2 2 1 1 1 2 2 2 2 2 2 1 1 1 1 2 1 1 1 1 1 2 2 2 1 2 1 2 1 1 1 2 2 2 2 1 1 1 2 2 2 2 1 2 1 1 1 2 1 1 1 2 2 1 1 2 2 1 1 2 2 2 2 2 1 2 1 1 2 2 2 1 2 1 1 2 2 2 1 1 2 1 2 1 2 1 1 2 2 1 1 2 2 1 2 1 2 2 1 2 2 1 2 2 2 2 2 1 2 2 2 1 1 1 2 2 2 1 2 1 1 2 1 2 2 2 1 2 1 1 2 1 1 2 1 1 1 2 2 2 2 1 1 2 1 2 2 2 1 1 2 2 1 2 1 2 1 2 2 2 1 1 1 1 2 1 2 2 2 1 2 1 2 2 2 1 2 1 2 2 2 1 1 2 1 2 2 1 1 1 1 1 1 2 2 2 2 2 1 1 2 1 2 1 2 1 1 1 2 1 2 1 1 2 2 2 1 2 2 2 2 2 1 2 2 2 1 1 1 1 2 2 1 1 2 1 2 2 1 2 1 1 2 2 1 1 2 1 2 2 1 2 1 2 1 1 2 1 2 2 2 2 2 2 2 2 2 2 2 2 2 1 1 2 1 1 2 1 2 2 2 1 2 2 1 1 2 2 2 2 2 1 1 2 2 1 2 2 2 2 2 2 2 2 2 2 2 2 2 2 2 2 2 2 2 2 2 2 2 2 2 2 2 1 2 1 1 2 2 2 2 2 2 1 2 2 2 1 2 1 2 1 1 1 2 1 1 1 2 2 1 2 1 1 2 2 1 1 2 2 1 2 1 1 1 2 2 1 2 2 2 2 2 2 2 2 2 2 2 2 1 2 2 2 2 2 1 1 2 1 2 1 1 1 1 2 2 1 2 1 1 1 2 2 1 2 2 1 2 1 2 1 1 1 2 1 2 2 2 2 1 2 1 1 2 1 1 1 2 2 2 2 2 2 1 2 2 1 2 1 1 2 1 2 2 2 1 2 2 2 1 1 1 2 2 2 2 1 2 2 1 2 2 2 1 2 2 2 2 2 2 2 2 2 1 2 1 2 1 1 1 1 1 1 2 1 1 2 2 1 1 2 2 1 2 2 1 2 1 2 2 2 2 2 1 2 1 2 1 1 1 1 2 1 1 1 1 1 2 1 2 1 1 2 2 1 2 1 1 2 1 2 1 2 1 2 1 2 1 1 2 1 2 2 2 2 2 2 2 2 2 2 1 2 1 2 2 1 2 2 1 1 2 1 2 1 2 1 2 2 1 1 2 2 2 1 1 1 1 2 2 1 1 1 2 1 1 1 1 1 2 1 1 1 1 2 1 1 1 1 1 2 1 2 1 1 2 1 2 1 1 2 2 1 2 2 2 2 2 2 2 1 1 2 1 2 2 2 2 2 2 2 2 2 2 2 2 1 2 2 2 2 2 2 2 1 2 2 2 2 2 2 2 2 2 1 2 2 2 2 2 2 2 2 2 2 2 1 1 2 1 1 1 1 1 1 1 1 1 1 2 1 2 1 1 1 2 2 1 2 2 1 1 2 1 1 2 1 1 1 1 1 2 1 2 1 1 2 1 1 1 1 2 1 2 2 1 2 1 1 2 1 2 1 2 2 2 1 2 1 1 2 2 1 1 1 1 1 1 2 2 1 1 1 1 2 1 2 2 2 1 1 2 2 1 2 1 2 2 2 1 2 1 1 2 1 2 1 1 2 1 1 2 1 2 2 1 2 1 1 1 2 1 2 1 1 1 2 1 1 2 1 2 1 1 1 2 2 2 2 2 1 2 2 1 1 1 2 2 2 2 2 2 1 2 1 2 2 2 2 1 2 2 2 2 1 2 2 2 2 1 2 2 2 1 2 2 1 2 1 1 2 1 2 2 1 2 2 2 2 2 1 1 2 2 2 2 2 2 2 1 2 2 1 1 2 2 2 1 1 1 1 2 2 2 2 2 2 2 2 2 2 2 2 2 2 2 2 2 2 2 2 2 2 2 2 2 2 1 2 2 1 1 2 2 2 1 2 1 2 2 2 1 1 2 1 2 2 2 1 1 2 2 1 2 1 2 1 1 1 1 2 2 1 2 1 1 1 1 2 2 2 1 1 2 2 1 2 2 2 2 1 2 2 1 1 1 1 1 2 1 1 1 1 2 2 2 2 1 2 1 2 1 1 1 2 2 2 1 2 1 2 2 2 2 2 2 2 1 1 2 2 1 1 1 1 1 1 1 1 1 2 1 2 2 2 1 2 2 1 1 2 2 1 1 2 2 2 2 2 2 2 1 1 2 2 2 2 1 1 1 2 2 1 1 1 1 1 1 2 2 1 2 1 2 2 2 1 2 2 2 1 2 2 2 2 1 1 1 2 1 2 2 1 1 2 2 2 1 1 1 2 2 2 2 2 2 1 1 1 2 1 2 2 2 1 2 1 2 2 1 1 1 2 2 1 1 1 1 2 1 1 2 2 1 2 2 2 2 2 2 2 2 1 2 2 1 1 2 2 2 2 2 1 1 2 2 1 1 2 2 2 2 2 2 2 1 2 2 1 2 2 2 2 2 1 1 2 1 1 2 2 1 1 1 2 2 2 2 2 2 1 1 1 2 1 1 2 2 1 2 1 2 1 1 2 2 2 2 2 2 2 1 2 2 1 2 2 1 2 1 1 1 2 2 2 2 2 2 1 2 1 2 1 2 2 2 2 2 2 2 1 1 1 1 2 2 1 2 2 1 1 1 2 2 2 2 2 1 2 2 2 2 2 2 2 1 2 1 1 2 1 1 2 2 2 2 1 1 2 2 2 2 2 2 2 2 2 1 2 1 2 1 2 1 2 2 1 2 2 2 2 1 2 2 2 1 1 2 2 2 1 2 2 2 2 2 2 2 2 1 2 2 1 2 1 1 2 2 1 1 2 1 2 1 1 2 2 1 2 2 2 2 2 1 1 2 2 2 2 2 2 2 2 2 2 2 2 2 2 2 2 1 2 2 2 2 2 2 2 2 2 2 2 2 1 1 1 2 1 1 1 1 1 1 1 1 2 2 2 1 2 2 2 1 2 1 2 1 1 1 2 2 1 2 1 2 2 1 1 1 2 1 1 1 1 1 1 1 1 1 1 2 1 2 2 2 2 1 1 1 1 1 1 1 1 1 1 2 2 1 1 2 1 1 2 2 1 2 1 1 2 2 2 2 1 1 1 2 2 2 2 1 2 2 1 1 2 2 2 2 1 1 2 2 2 2 2 2 2 2 2 1 2 1 2 1 1 2 2 2 2 2 2 2 1 1 2 2 1 2 1 1 2 1 1 2 1 2 1 1 2 2 1 2 1 1 2 2 1 2 1 2 2 2 1 2 1 1 1 2 2 2 1 2 2 2 2 2 1 1 2 1 1 1 1 2 2 1 2 1 2 1 1 2 2 2 2 1 1 1 2 1 2 1 2 1 2 2 1 1 1 2 2 1 1 1 1 2 2 2 2 1 1 1 2 2 1 2 2 1 2 1 2 2 2 2 2 1 2 2 1 1 1 1 2 2 2 1 1 1 2 2 2 1 1 1 2 2 2 2 2 1 1 2 2 1 1 2 2 1 2 2 2 2 2 2 2 2 2 2 1 2 2 2 1 2 2 1 2 2 2 1 1 1 2 2 2 2 2 1 1 1 2 1 1 2 1 1 2 1 1 1 1 1 1 1 1 2 2 2 2 2 2 2 1 1 2 2 2 2 2 2 2 2 2 2 2 2 2 2 2 2 1 2 1 1 1 1 1 2 2 2 1 1 2 2 1 1 2 2 1 2 2 2 2 2 2 1 2 2 2 2 1 2 1 2 1 1 1 1 2 1 2 2 2 2 1 2 2 2 1 2 2 2 2 1 2 1 1 1 1 1 2 2 2 2 1 2 2 1 1 2 1 2 1 1 1 2 2 1 2 2 2 1 1 2 1 2 1 2 2 2 1 2 2 1 2 2 2 2 1 2 1 2 1 1 1 2 2 2 2 2 2 1 1 2 1 1 1 2 2 1 1 2 2 2 1 2 1 1 1 2 2 2 1 2 2 1 1 1 1 1 1 2 2 2 2 2 1 1 1 1 1 1 2 2 1 1 2 1 1 2 2 1 2 1 1 1 1 2 2 2 2 2 2 1 2 1 2 1 1 1 2 2 2 1 1 1 2 1 1 1 1 1 1 1 2 2 2 2 1 2 1 1 1 1 2 2 1 1 1 1 1 2 2 1 2 2 1 2 1 2 1 2 2 1 2 2 2 1 2 2 2 2 2 1 2 2 2 1 2 1 1 1 1 1 1 1 2 1 2 2 2 1 2 1 2 1 1 2 1 1 1 2 2 2 1 1 2 1 2 1 2 2 1 1 2 1 2 2 1 1 2 2 2 2 2 2 2 2 2 2 1 2 2 1 1 1 2 1 1 2 1 1 1 2 2 2 2 2 1 1 1 2 2 1 2 2 2 1 2 2 2 2 2 2 2 1 2 1 1 1 2 2 1 2 1 2 1 2 1 1 2 1 1 1 1 2 2 2 2 1 1 2 2 1 1 1 2 2 2 1 2 1 2 1 1 1 1 1 2 1 2 1 1 2 1 1 1 2 2 2 2 2 2 2 2 2 2 2 2 1 1 1 1 2 2 1 1 1 1 2 1 2 2 1 2 2 2 2 2 2 2 2 1 1 1 1 2 1 2 1 1 1 2 2 1 1 2 2 2 2 2 2 2 2 2 2 1 2 2 2 2 2 2 2 1 2 1 2 1 1 2 2 1 1 2 2 2 1 1 1 2 2 2 1 2 1 2 1 2 2 2 2 2 2 1 2 2 2 2 1 1 1 2 2 2 2 2 2 2 2 2 2 1 1 1 2 2 2 2 2 1 2 2 2 2 2 1 1 2 1 2 2 2 1 2 1 2 2 2 1 2 1 2 2 1 2 2 2 1 1 2 2 2 2 1 2 2 2 2 1 2 1 1 2 2 2 2 2 2 1 1 2 1 1 2 2 2 1 2 1 1 2 1 1 2 2 2 1 2 2 1 1 2 1 1 2 1 1 2 1 1 2 1 2 2 1 1 1 1 2 2 1 1 2 2 1 1 1 1 1 2 2 1 2 1 2 2 1 2 2 2 1 1 2 2 2 2 2 2 2 2 1 2 2 2 2 1 1 2 2 1 1 1 1 2 2 1 1 2 1 1 2 2 1 1 2 2 1 1 2 1 2 2 2 2 1 1 1 1 2 2 2 2 2 2 2 2 1 2 2 2 1 2 1 1 1 2 2 1 2 1 1 2 2 1 1 1 1 2 1 2 1 1 2 2 2 1 2 2 2 1 1 2 1 2 1 1 1 1 1 1 1 1 2 1 2 1 2 2 1 2 1 2 2 2 2 1 1 1 2 2 1 1 2 1 2 1 2 2 1 2 1 2 1 2 1 1 1 1 1 2 1 1 2 1 1 2 1 2 2 2 2 2 1 2 2 1 2 2 2 2 2 2 2 2 2 2 2 2 1 2 1 2 1 2 2 2 1 1 1 1 2 2 1 2 1 2 1 2 2 1 2 2 1 1 2 2 2 1 1 2 1 1 2 2 2 2 2 2 1 1 1 1 1 2 2 1 2 2 2 2 1 2 2 2 2 1 2 2 2 1 2 1 1 1 1 1 2 2 2 1 2 2 1 1 2 1 1 1 2 2 2 2 1 1 1 1 2 1 2 2 2 2 2 2 1 2 2 2 1 2 2 2 2 2 1 2 2 2 2 1 2 2 2 1 1 1 2 2 1 2 2 1 2 2 2 1 2 2 1 2 2 2 2 1 1 2 1 2 2 1 1 2 2 2 2 2 1 1 1 2 1 1 2 2 1 2 2 2 2 1 1 2 1 1 2 1 1 1 1 2 1 2 1 2 2 1 2 2 2 2 2 1 2 2 2 2 2 1 1 2 1 2 2 1 2 2 2 2 1 2 2 1 1 2 2 1 1 2 2 1 2 2 1 1 2 2 1 2 2 2 1 2 2 2 1 2 2 1 2 2 1 1 1 1 2 1 2 1 1 2 1 2 1 2 1 1 2 2 1 1 1 1 2 1 1 2 1 1 1 2 1 2 1 1 1 2 1 1 1 2 2 1 1 1 1 2 2 1 2 1 2 2 2 1 2 2 1 1 1 1 2 2 2 2 2 2 2 1 1 2 1 2 2 1 2 2 2 1 2 2 1 2 1 2 2 2 1 2 2 2 2 2 2 1 2 2 1 2 2 1 1 2 1 2 2 2 1 1 2 2 2 2 1 2 1 2 2 1 1 2 1 1 1 1 2 2 1 2 1 2 2 2 2 1 2 1 2 2 1 2 1 2 2 1 1 1 2 1 2 2 2 1 2 1 1 1 1 1 1 2 2 2 2 2 2 2 2 1 1 2 1 2 2 1 2 1 2 1 1 2 2 1 2 2 2 2 2 1 2 1 1 2 2 2 2 2 1 1 2 2 2 1 1 2 1 1 1 1 2 2 2 1 2 2 1 2 2 2 1 2 2 1 2 1 1 2 1 1 1 2 2 1 1 2 2 1 1 2 2 1 2 2 2 2 1 1 1 2 2 2 1 2 1 2 1 1 1 2 2 1 2 2 2 1 1 1 1 1 2 1 1 1 1 2 1 2 1 1 1 2 2 2 2 2 2 1 2 1 1 1 1 1 2 2 2 1 1 2 1 2 2 2 2 2 1 2 1 2 2 2 2 2 2 1 2 2 2 2 2 2 2 2 2 2 2 2 2 2 1 1 2 2 2 1 1 2 2 2 2 2 1 1 2 2 2 1 2 2 2 1 2 2 2 2 1 1 2 2 2 2 1 2 2 2 1 1 1 1 1 2 2 1 2 2 2 2 1 2 2 2 2 1 2 1 2 1 1 1 2 1 2 1 2 2 2 2 1 1 1 2 2 1 2 1 1 2 1 1 2 1 2 1 1 1 1 1 1 2 2 1 2 2 2 2 2 2 2 1 1 2 1 2 1 2 2 1 2 2 2 1 1 2 2 2 2 1 1 2 2 1 1 1 1 2 2 1 1 1 2 1 1 2 2 2 1 1 1 1 2 2 2 2 2 2 1 2 2 1 1 1 1 1 1 1 1 1 2 1 1 1 1 1 1 2 1 1 1 1 2 2 1 2 1 1 1 1 1 1 1 2 1 2 1 1 1 1 2 2 2 2 1 2 2 2 1 1 1 1 1 2 2 1 2 2 1 2 1 2 1 1 2 1 2 1 1 2 1 1 2 1 2 2 1 1 1 1 2 2 1 2 1 2 2 2 1 1 2 1 2 1 2 1 1 1 1 1 2 2 1 1 1 2 1 1 2 2 2 1 1 1 1 1 2 1 2 1 1 2 2 1 1 2 2 1 2 2 2 2 1 2 2 2 1 2 2 2 1 2 2 2 2 2 2 1 2 1 1 1 2 2 2 2 2 1 2 2 2 2 1 2 2 2 2 2 1 1 2 2 2 1 1 2 1 2 2 2 1 1 1 2 2 2 1 1 1 1 1 1 2 2 2 1 1 2 2 2 1 1 1 1 1 2 2 1 1 1 2 1 2 1 2 1 2 1 2 1 1 1 2 2 2 2 2 1 2 2 1 2 2 2 1 1 1 2 2 2 2 2 2 2 2 2 2 1 2 1 2 1 1 1 1 1 1 2 2 1 2 1 1 1 2 2 2 2 1 2 2 2 2 2 1 1 1 2 2 1 1 2 1 1 2 2 1 1 2 1 1 1 2 2 1 1 2 1 1 2 1 1 2 1 1 1 1 2 1 2 2 1 1 1 2 2 1 2 1 1 1 1 2 1 1 2 1 1 2 1 1 2 1 1 2 1 2 1 1 1 1 1 1 2 1 1 1 2 1 2 2 2 2 1 2 2 2 1 2 2 2 1 1 1 1 1 1 1 2 2 1 1 1 1 2 1 2 1 1 1 2 2 2 1 2 1 1 2 1 1 2 2 2 2 1 2 2 2 1 1 1 1 1 2 2 2 2 2 1 2 1 2 1 1 1 1 1 1 1 1 1 1 1 1 1 1 1 2 1 1 1 2 2 1 2 1 2 1 2 1 1 1 2 1 2 2 2 1 1 1 1 2 1 1 2 2 1 1 2 2 2 2 2 2 1 1 2 1 1 1 1 2 1 2 2 2 1 1 1 2 1 2 1 1 2 2 2 1 1 1 1 2 2 1 2 2 2 1 2 2 2 2 1 1 1 1 1 2 1 2 2 1 1 1 1 2 2 1 2 2 2 1 2 1 2 1 1 2 2 1 2 1 2 1 2 1 1 1 2 2 1 1 2 1 2 2 1 1 1 1 2 1 1 1 1 1 2 2 1 1 1 1 1 1 2 1 2 2 1 2 1 2 2 2 2 2 1 2 2 2 1 2 2 2 2 2 1 2 2 1 2 2 2 2 1 2 2 1 2 1 1 1 1 1 2 2 1 1 1 1 1 1 1 2 2 2 1 2 2 1 2 2 2 2 1 2 1 1 1 2 1 1 1 1 2 2 2 2 1 2 2 1 2 2 2 2 1 1 2 1 2 2 2 1 2 2 2 2 2 2 2 1 2 1 2 2 1 2 2 2 1 1 2 1 2 1 2 2 2 2 2 2 1 2 2 1 2 2 2 2 1 1 2 2 2 2 2 2 2 2 2 2 2 1 2 2 1 2 1 1 1 2 1 2 2 2 2 2 2 1 2 1 2 1 2 1 2 1 2 1 1 2 1 2 2 2 1 2 1 2 2 2 1 2 1 1 1 2 1 1 1 1 1 2 2 2 1 2 1 1 1 2 2 1 1 1 2 1 1 1 2 1 1 2 2 2 2 2 1 1 2 1 2 2 2 1 2 2 2 2 2 2 2 2 1 2 2 1 1 2 1 1 2 1 2 1 2 1 2 2 2 2 1 1 2 2 1 2 2 2 1 2 1 2 1 1 1 1 1 1 1 1 2 2 2 2 2 2 2 2 1 2 1 1 1 1 1 2 2 1 1 2 2 1 2 1 1 1 2 2 1 1 1 1 2 1 1 2 1 2 2 1 2 1 2 1 2 1 2 1 1 2 1 2 2 2 1 2 2 2 2 2 2 2 2 1 2 2 1 1 2 1 1 1 2 2 2 2 1 1 1 1 2 2 1 2 1 2 2 2 1 1 2 2 1 1 2 1 1 1 2 1 1 1 1 1 2 2 2 2 2 1 2 2 1 2 1 1 2 1 1 1 2 2 2 1 2 1 2 1 1 1 2 1 2 2 1 1 2 1 1 1 2 1 2 2 2 2 2 1 2 1 2 2 2 2 2 2 2 2 2 1 1 2 1 2 2 2 2 2 1 2 1 1 1 2 1 1 1 1 1 1 1 1 2 1 1 1 1 1 1 2 2 1 2 1 2 2 1 1 1 1 2 2 2 2 2 2 2 2 1 2 2 1 1 2 2 2 2 1 2 1 1 2 1 2 1 2 2 2 2 1 2 1 2 2 1 2 1 1 1 1 2 2 1 2 2 2 1 1 2 2 1 1 1 2 2 2 1 1 2 2 1 1 1 1 2 1 1 2 2 1 2 1 1 2 1 1 1 1 2 1 1 1 2 1 1 2 1 1 2 1 2 2 2 1 2 2 2 2 2 2 1 1 1 1 1 1 2 1 1 2 1 1 2 1 2 1 2 1 2 2 2 2 1 2 1 1 1 2 2 2 1 1 1 1 2 1 2 1 1 2 1 2 2 1 2 2 2 2 2 2 2 1 1 2 1 2 2 1 1 1 2 2 1 2 2 1 2 1 2 1 2 1 2 2 1 2 1 1 1 1 2 2 1 1 1 2 2 2 2 2 1 2 1 1 1 1 1 1 2 1 1 1 1 2 1 2 2 2 2 1 1 1 2 2 2 2 2 2 2 2 2 2 2 1 2 2 2 2 2 2 2 1 1 2 2 1 1 1 2 1 2 1 2 2 2 1 1 1 2 1 2 2 1 2 1 1 1 1 2 2 1 2 1 1 1 1 2 1 2 1 2 2 1 1 2 1 2 2 2 2 1 2 1 1 1 1 1 2 2 2 2 2 2 1 1 1 2 2 2 1 2 2 1 2 2 1 2 2 2 2 1 2 2 2 2 1 2 1 2 2 2 2 2 1 2 2 2 1 2 1 1 2 2 1 1 1 2 1 2 1 1 2 1 2 2 2 2 1 2 1 2 2 2 2 2 2 1 2 2 1 2 2 2 2 2 2 2 2 2 2 1 2 1 1 1 1 2 2 2 2 1 2 1 1 2 1 1 2 2 2 2 2 1 2 1 1 2 2 2 2 2 2 2 2 2 2 2 2 2 2 2 2 2 2 2 2 2 1 2 2 2 1 2 2 2 1 2 1 2 2 2 1 2 2 1 1 2 1 2 2 1 1 1 2 2 1 2 1 2 2 2 2 2 2 2 2 2 2 2 1 1 2 2 1 2 1 2 1 2 2 2 2 1 2 2 1 2 2 1 1 2 1 1 2 2 1 1 2 2 1 1 1 1 1 2 1 1 2 1 2 2 2 2 1 2 2 2 2 2 2 2 1 2 2 2 2 2 2 2 2 1 1 1 2 1 1 1 1 1 2 1 1 1 1 2 2 1 2 2 2 1 2 2 2 2 2 2 2 2 2 2 2 2 1 2 2 2 2 2 2 1 2 2 2 1 2 2 2 2 2 2 2 2 2 2 2 2 2 1 2 2 1 2 2 1 1 1 2 2 1 2 2 2 2 1 2 2 2 2 2 2 2 2 2 2 2 1 1 1 1 2 1 2 2 2 2 2 2 2 1 2 1 2 1 2 2 2 2 2 1 1 2 2 2 2 2 2 1 2 2 2 2 2 2 2 2 2 2 2 1 2 1 1 1 2 2 2 1 1 2 2 2 1 2 2 2 2 1 2 2 2 1 2 1 1 2 2 1 1 1 1 2 1 2 2 2 1 1 2 2 2 1 1 1 1 2 2 1 1 2 2 2 1 2 2 2 1 1 1 2 2 2 2 1 1 2 1 2 2 2 2 1 1 2 2 1 1 1 2 2 2 1 2 2 2 2 2 2 2 2 2 2 2 2 2 2 2 2 2 2 1 1 2 2 2 1 2 2 2 2 2 1 2 2 2 2 1 2 2 2 1 1 1 1 2 1 2 1 1 2 2 2 1 2 2 2 1 1 2 1 2 2 2 1 1 1 2 2 1 2 1 1 1 2 2 1 2 2 1 1 1 2 2 2 1 2 2 1 2 2 2 2 2 1 1 1 1 1 2 1 1 2 2 1 2 1 2 2 2 2 1 2 1 1 2 2 1 1 1 1 2 2 1 1 2 1 2 2 1 2 1 2 1 1 2 1 1 1 2 2 1 1 1 2 2 2 1 1 1 2 1 1 1 2 2 1 1 1 1 2 2 1 2 1 1 2 1 2 1 1 1 1 1 1 1 2 1 1 2 2 2 1 1 2 2 2 1 2 2 2 1 1 2 2 1 2 2 1 1 2 1 2 1 1 2 1 2 2 1 2 1 2 1 2 1 2 2 1 2 1 1 2 2 2 2 2 1 2 2 1 2 2 1 2 2 2 2 2 2 2 1 2 2 2 1 1 1 1 2 1 2 2 2 2 2 2 2 2 2 2 2 1 1 2 2 2 2 2 1 2 2 1 2 1 2 2 2 1 2 2 1 1 2 2 2 1 1 2 2 1 2 2 2 2 2 1 1 2 2 1 2 2 1 1 1 2 2 1 2 1 1 2 1 2 2 1 2 2 2 2 2 1 2 1 2 1 2 2 2 1 2 2 2 1 2 2 2 2 2 1 2 2 1 1 2 2 2 2 1 2 1 2 1 1 2 1 2 1 2 1 2 1 1 1 1 1 1 2 2 1 1 2 2 2 2 2 2 2 2 2 2 1 2 2 1 1 2 2 2 2 1 2 2 2 1 2 2 2 2 1 2 2 2 2 2 2
  000003  030005 2 2 2 1 2 1 2 1 2 2 2 1 1 2 1 1 1 2 2 2 1 2 1 1 2 1 2 2 2 2 2 2 2 2 2 1 2 1 2 1 2 2 1 1 1 1 2 1 2 1 1 1 2 1 2 1 1 1 1 2 1 2 2 2 1 1 2 1 1 2 2 2 1 2 2 2 2 1 2 2 1 1 2 1 2 2 2 1 2 2 1 1 1 2 2 1 1 1 2 2 2 2 1 2 2 2 2 2 1 1 2 2 1 2 1 2 2 1 2 1 1 2 1 1 1 2 1 1 1 2 2 1 2 2 2 2 2 1 1 1 2 2 1 2 2 2 2 1 2 2 1 1 1 1 1 2 1 2 1 2 1 1 1 1 2 1 1 2 2 2 2 2 1 1 1 2 2 1 2 2 2 2 2 1 2 2 2 2 1 1 1 2 2 2 2 1 2 2 1 2 2 2 2 1 1 1 1 2 1 2 1 2 1 1 2 1 1 2 2 2 2 1 2 2 2 1 1 1 1 2 1 2 2 2 1 1 1 1 2 1 2 2 2 2 1 1 1 1 2 1 2 1 1 1 1 2 1 2 2 1 2 2 1 2 1 1 2 1 1 2 1 2 2 1 1 1 2 1 2 2 2 1 1 2 2 1 2 2 2 2 2 1 2 2 2 2 1 2 2 1 1 1 1 2 2 1 1 2 1 1 2 1 1 2 2 2 2 1 2 1 1 2 1 2 1 2 1 2 2 2 2 2 2 1 1 1 2 1 2 2 2 1 2 2 2 1 1 1 2 1 2 2 1 2 2 1 1 2 2 2 1 2 2 2 1 2 1 1 2 1 2 2 1 1 2 1 1 1 1 2 1 2 2 2 2 2 1 1 1 1 1 1 2 2 2 2 2 2 2 2 2 2 1 1 1 1 2 2 1 2 2 2 2 1 2 1 1 2 2 2 1 2 1 1 2 1 2 2 2 2 2 1 2 1 2 2 2 1 2 1 2 2 1 1 2 2 2 1 1 2 1 1 2 2 1 2 2 2 2 2 2 2 1 2 2 2 2 2 2 2 1 2 1 2 2 2 2 1 2 1 2 1 2 1 1 1 1 2 2 1 1 1 2 1 1 2 1 1 2 1 1 2 2 2 1 2 2 2 2 2 1 2 2 2 1 2 1 1 1 2 1 2 2 2 1 2 1 2 1 1 2 2 1 1 2 1 2 1 2 2 2 1 1 2 1 2 2 1 2 2 2 2 2 1 2 2 1 2 2 2 1 1 2 1 2 1 1 1 2 1 1 1 1 1 2 2 2 1 2 1 2 1 2 2 1 2 2 2 2 2 2 2 2 2 2 2 2 2 1 2 2 2 2 2 2 1 1 2 2 1 1 1 1 1 2 2 1 1 1 2 1 1 2 2 1 1 1 1 1 1 1 1 1 2 2 1 2 2 1 1 2 2 1 2 1 2 2 1 2 1 1 1 2 1 2 1 1 1 2 2 2 2 2 1 2 2 2 2 2 2 2 2 1 2 1 2 2 2 2 1 2 2 2 1 2 2 2 1 1 2 1 2 1 2 2 2 2 2 2 2 2 2 2 1 2 1 2 2 2 1 2 2 1 2 2 2 2 2 2 2 1 2 1 2 2 2 1 1 2 2 1 2 2 2 2 2 2 1 1 1 1 1 2 2 2 2 2 2 1 1 1 2 1 1 1 1 1 1 2 1 1 1 2 2 1 2 1 2 1 2 1 2 2 1 1 2 2 1 1 2 2 1 2 2 1 2 1 2 2 1 1 2 1 1 1 2 1 1 1 1 2 2 2 1 1 1 1 2 2 2 1 2 1 1 1 1 1 2 2 1 1 2 2 1 2 1 2 1 1 2 1 2 1 1 2 2 2 2 2 2 2 2 2 2 1 1 1 2 1 2 1 1 1 2 2 2 2 2 2 2 1 2 2 2 2 1 2 2 2 1 2 2 1 1 2 1 1 2 1 2 2 2 1 1 1 1 2 2 1 2 1 1 1 2 1 2 2 2 1 2 2 2 1 2 1 2 2 1 1 2 2 1 2 2 1 1 1 1 1 2 2 2 2 1 2 1 1 1 1 2 1 1 1 2 1 1 2 1 1 1 2 2 1 2 1 1 1 1 1 1 1 2 1 1 1 2 2 2 1 2 2 2 1 2 2 2 1 1 1 1 1 1 1 1 2 1 2 1 2 2 2 2 1 1 2 1 2 1 1 1 1 1 2 2 2 2 1 1 1 1 2 2 1 2 2 1 2 2 1 2 1 2 2 2 2 2 2 1 2 1 1 1 2 1 1 2 2 2 1 2 2 1 2 2 2 2 2 1 2 1 1 2 2 2 1 2 1 2 2 2 1 2 2 2 1 1 1 2 2 2 2 2 2 1 2 2 1 2 1 2 2 1 2 2 1 1 2 2 2 1 1 2 2 2 1 1 2 1 1 2 1 2 2 2 2 2 2 1 1 2 2 2 1 2 2 2 2 1 1 1 2 2 1 1 2 2 1 2 1 2 1 1 2 1 2 1 1 2 1 2 1 1 2 2 1 1 1 2 1 2 2 2 1 1 2 2 2 2 2 2 1 2 2 1 1 2 2 2 1 2 2 2 2 1 1 1 2 2 2 1 2 2 2 2 2 2 2 1 1 1 1 2 1 2 1 2 1 1 2 2 2 2 1 2 1 1 2 1 2 1 2 1 1 2 1 1 2 1 1 1 1 2 2 2 1 1 2 2 2 1 2 2 2 2 2 2 2 2 1 1 2 2 2 2 2 1 2 1 2 1 2 2 2 1 2 2 2 2 1 1 2 2 2 2 2 2 1 1 2 1 1 2 2 1 1 2 2 1 2 2 2 2 2 1 1 1 2 2 1 2 1 2 2 1 2 2 2 2 1 2 2 2 1 2 2 2 2 2 2 2 2 2 2 2 2 2 2 1 1 2 2 2 2 2 2 2 1 1 2 1 2 1 2 1 2 2 1 1 2 1 2 2 1 2 2 2 1 1 2 2 2 1 1 2 2 2 2 1 2 1 2 1 2 1 1 2 1 1 2 1 1 1 2 2 1 1 2 1 2 2 1 2 2 2 2 2 2 2 2 2 1 2 2 1 2 2 2 2 1 2 1 1 1 2 2 2 1 2 1 2 1 1 2 2 2 1 2 1 2 2 1 1 1 2 2 2 2 1 2 2 1 1 2 2 2 1 1 2 1 2 1 2 2 2 2 2 2 2 1 2 2 1 2 1 2 1 2 2 1 2 1 1 2 2 1 1 2 2 2 1 1 2 2 2 2 2 2 2 1 2 2 1 2 2 2 1 2 2 1 1 2 2 2 2 2 2 1 1 2 2 1 1 1 1 2 2 1 1 2 1 1 1 2 1 2 1 1 2 2 2 2 2 1 1 2 1 1 1 2 1 1 1 1 1 2 1 1 2 2 2 2 1 1 1 1 2 1 1 1 2 2 1 1 2 1 2 2 1 2 2 1 1 1 2 2 2 1 2 1 1 1 2 2 1 1 1 2 1 2 1 1 1 2 1 2 2 2 1 2 2 1 1 2 2 2 2 1 1 2 2 2 2 2 1 1 1 1 1 2 1 1 2 1 1 2 1 1 2 2 2 2 2 2 2 1 1 2 1 2 2 2 2 2 1 2 1 2 2 2 1 2 1 1 2 2 1 2 1 1 2 2 2 2 2 2 1 1 2 2 2 1 2 2 2 2 2 2 2 2 2 1 2 1 1 1 2 1 1 2 2 2 1 1 1 1 1 2 1 2 2 2 1 2 1 1 2 2 2 1 2 1 2 1 2 1 2 1 1 2 1 2 2 1 2 2 1 2 2 1 2 2 2 1 2 1 1 2 1 1 2 1 1 1 2 2 2 1 2 2 1 2 2 1 2 1 1 2 2 1 2 2 2 2 2 2 2 2 1 2 1 2 2 2 2 2 2 1 1 1 1 2 2 2 1 2 2 2 1 2 2 1 1 2 2 2 1 1 1 1 2 2 2 2 2 1 2 2 1 2 2 2 1 1 2 2 1 1 1 2 1 2 2 2 1 2 2 2 1 1 2 2 2 1 2 1 1 1 1 2 1 1 1 2 2 1 1 1 1 1 2 2 2 2 2 2 1 2 2 2 2 2 1 1 1 2 1 2 2 2 1 1 2 2 2 1 2 2 1 2 1 2 2 1 2 1 1 2 1 2 1 1 2 1 1 2 2 2 2 2 2 2 1 2 1 1 2 2 2 1 2 1 2 2 2 1 2 2 2 2 2 1 1 2 1 2 2 1 1 1 2 1 1 1 2 1 1 2 2 1 1 2 2 1 1 2 2 2 1 2 2 1 2 1 2 2 1 2 1 2 1 2 1 1 1 2 1 2 1 1 1 1 1 1 1 2 2 2 2 2 1 1 2 1 2 2 1 2 1 1 2 2 1 1 2 1 2 2 1 2 2 2 2 2 2 2 2 2 2 2 2 2 2 2 1 1 2 2 2 1 1 2 2 2 1 2 1 1 2 1 1 2 2 2 2 2 2 1 1 2 2 2 2 2 1 2 2 1 2 2 2 2 2 1 2 1 1 1 2 2 1 1 2 2 1 1 2 1 1 2 1 2 2 1 1 1 2 2 1 1 2 2 2 1 1 2 1 1 1 2 1 2 1 1 2 1 2 1 1 2 1 1 2 1 1 2 2 1 2 1 1 2 2 2 2 1 2 2 2 1 1 2 1 2 2 1 1 2 1 1 1 2 1 1 2 1 1 2 1 1 2 1 1 1 2 1 1 1 2 2 2 2 2 1 1 2 2 1 1 1 1 2 1 1 2 1 1 2 2 1 2 2 1 2 1 1 1 2 2 1 1 1 2 2 1 1 1 1 1 1 1 2 1 1 2 1 1 1 1 1 1 1 2 2 1 2 1 1 1 1 2 1 1 2 2 2 1 2 1 1 1 2 2 1 1 1 2 1 2 1 2 2 1 2 1 2 2 2 1 2 2 2 1 1 1 1 2 1 2 2 2 2 1 2 1 1 2 2 1 1 1 1 2 1 1 2 2 1 2 2 1 2 1 2 1 2 1 1 1 2 1 1 2 2 1 2 1 1 1 1 2 1 1 1 1 1 2 1 2 1 1 1 2 1 1 1 1 1 1 2 2 2 2 2 2 1 2 1 2 2 2 2 2 1 1 2 2 2 2 1 2 2 1 2 2 1 1 1 1 2 2 1 2 2 1 1 1 1 2 1 1 1 1 2 2 2 2 1 2 1 1 2 2 2 1 1 2 1 2 2 2 1 2 2 2 1 2 2 2 2 2 2 2 2 2 2 1 2 1 1 1 2 2 2 1 1 2 1 2 2 1 1 2 1 2 1 2 1 1 2 2 1 1 2 1 1 2 1 1 2 1 1 1 1 1 2 1 2 1 2 1 1 2 2 2 1 1 2 2 1 1 2 1 2 2 1 2 2 2 2 2 1 2 2 2 1 1 2 2 2 2 2 1 1 2 2 1 1 2 1 1 1 1 1 1 2 1 2 2 1 2 2 1 2 1 2 2 1 1 1 1 2 1 2 2 2 1 1 1 1 1 1 1 1 2 1 2 1 1 1 1 1 1 2 1 2 1 1 1 2 1 2 2 1 2 1 2 1 2 2 1 2 2 1 1 2 1 1 1 2 2 2 1 1 1 1 1 2 1 1 2 2 1 2 2 1 2 2 2 2 2 2 1 1 1 2 1 2 1 2 2 1 2 2 1 2 1 1 1 1 1 1 2 1 2 1 2 1 1 1 2 2 2 1 1 1 2 2 2 1 2 1 2 1 2 1 1 1 2 1 2 1 1 1 2 2 2 2 2 2 1 2 1 1 1 2 1 2 1 1 2 1 2 1 1 2 1 1 1 1 1 2 1 2 1 2 2 2 2 2 1 2 1 1 2 2 2 2 2 2 2 2 2 2 1 2 2 2 2 2 2 2 1 2 1 2 1 2 2 2 2 2 2 2 2 2 1 1 2 1 1 2 1 2 2 2 2 2 2 2 1 2 2 1 2 2 2 1 2 1 1 1 2 1 1 2 2 2 1 2 2 2 1 2 1 2 1 1 2 2 1 2 2 2 1 2 2 2 2 2 2 2 2 2 2 2 2 2 2 2 2 2 2 2 2 2 1 2 2 2 2 2 1 2 1 2 1 2 2 2 1 2 2 2 2 1 2 1 1 2 1 2 1 1 2 2 2 2 2 2 2 2 2 2 1 1 2 2 1 2 1 1 2 1 1 2 2 2 1 2 1 1 2 1 2 2 1 1 1 1 1 1 1 1 2 2 2 1 2 1 2 2 1 1 1 2 1 1 1 1 2 2 2 2 2 1 2 1 2 2 2 2 2 1 2 2 1 1 1 1 2 1 2 1 2 1 1 1 2 1 1 1 1 1 1 2 2 2 1 2 2 1 2 2 1 2 2 2 1 2 2 2 2 2 2 2 2 1 2 1 2 1 1 1 2 1 2 2 2 2 2 2 2 2 1 2 2 1 1 2 1 2 1 2 2 1 1 1 2 2 1 1 1 2 1 2 2 2 1 1 1 1 1 1 2 2 2 2 1 2 1 2 1 2 2 2 1 1 1 1 2 2 1 2 1 1 1 1 1 2 1 1 1 2 1 1 1 2 1 1 2 2 1 1 1 1 1 1 2 1 2 2 1 2 1 2 1 1 1 1 1 1 2 1 2 1 1 1 2 1 1 2 2 2 2 1 2 1 1 2 2 2 1 1 2 2 2 2 2 2 1 2 1 1 1 1 2 2 1 1 1 2 1 1 2 1 1 1 1 1 1 1 2 2 2 1 1 2 2 2 1 2 1 2 1 2 2 1 1 2 2 2 2 2 2 2 1 2 2 1 1 2 1 1 1 2 2 2 2 2 1 2 1 2 1 2 1 1 2 2 2 2 2 2 2 2 2 1 2 2 2 2 2 2 2 2 2 2 1 2 2 2 2 2 2 2 1 2 2 1 1 2 2 2 2 2 1 2 1 1 1 1 1 1 1 2 2 2 1 1 1 2 1 2 2 1 2 2 2 1 2 2 2 2 2 1 1 2 2 2 1 1 1 1 1 2 2 2 1 2 2 1 1 1 2 1 2 1 1 2 2 2 2 2 2 2 2 1 1 2 1 1 2 1 1 2 1 1 1 1 2 2 2 1 1 2 2 1 1 1 1 1 2 2 1 2 1 2 1 2 1 2 2 1 1 1 1 2 1 1 1 2 2 1 1 1 1 2 2 1 1 1 2 2 2 1 1 1 1 2 2 1 1 2 2 1 1 1 2 1 2 1 1 1 1 1 2 1 1 2 2 1 2 2 1 1 1 2 1 1 1 2 2 2 1 2 2 2 2 1 1 1 2 2 1 1 1 2 1 2 2 2 1 1 2 1 2 2 2 1 1 1 2 1 1 2 1 2 1 2 2 2 2 2 2 2 2 1 2 1 2 2 2 2 2 1 2 2 1 2 2 2 2 2 1 1 2 1 1 2 1 1 2 1 1 1 1 1 1 2 1 1 2 1 2 1 2 2 1 2 2 2 2 2 2 1 1 1 1 1 1 1 2 2 2 1 1 1 1 1 1 2 2 1 2 1 1 1 1 2 1 1 2 1 2 1 2 2 1 2 1 1 2 2 2 1 1 2 1 2 2 2 2 1 2 2 1 2 2 2 1 2 1 1 1 1 2 1 2 1 1 2 2 2 2 2 1 2 1 2 1 2 2 1 2 1 1 1 2 2 2 1 2 2 1 1 2 1 1 1 1 2 2 2 1 2 2 1 2 1 2 1 1 1 1 2 1 2 1 1 2 1 1 2 2 2 2 1 1 1 1 2 1 2 1 2 2 1 2 1 1 1 2 2 2 2 1 2 1 1 1 1 2 1 1 1 2 1 1 2 1 1 1 2 1 2 2 1 1 2 2 2 1 2 1 2 2 2 1 1 1 2 2 1 1 2 1 2 1 1 2 2 1 1 2 1 1 1 1 1 1 1 2 2 1 2 1 1 1 1 1 2 1 2 2 2 2 1 2 2 1 2 2 2 1 1 1 2 2 1 2 1 1 2 2 1 1 2 2 1 1 1 2 2 2 2 2 2 2 1 2 1 2 1 1 2 1 1 1 1 2 2 2 1 2 2 2 1 2 1 2 2 2 1 1 1 2 2 2 2 2 2 1 2 2 2 1 1 2 1 1 1 1 1 2 2 2 2 1 2 1 1 1 1 2 1 2 2 1 2 2 2 2 2 2 2 1 1 2 1 1 2 2 2 2 2 2 2 1 1 1 1 2 1 1 2 2 2 2 2 2 1 2 2 1 2 2 1 2 2 2 2 2 2 1 1 2 1 2 2 1 2 1 2 2 2 2 2 2 2 2 2 1 2 2 2 2 2 2 1 2 2 2 2 1 1 1 2 1 2 2 2 2 2 2 2 1 1 2 2 1 2 2 1 1 2 1 2 1 2 1 2 2 1 2 1 2 2 2 2 2 2 2 1 2 2 2 1 2 2 2 2 2 2 1 2 2 2 1 2 2 2 1 1 1 2 2 1 2 1 2 2 2 2 2 1 1 2 2 2 2 2 2 2 1 2 2 2 2 1 2 1 2 1 1 1 2 2 2 1 2 2 2 2 2 1 2 1 1 1 1 1 1 2 2 2 1 2 2 1 2 1 2 1 1 2 1 2 2 1 2 1 1 1 2 1 2 2 1 1 2 2 2 1 1 1 2 2 1 2 2 2 1 2 1 1 1 2 1 2 1 2 1 1 2 2 2 1 1 1 1 2 1 1 2 1 2 2 2 1 2 2 1 1 2 1 2 2 2 1 2 1 1 2 2 2 2 2 2 1 2 2 2 2 2 2 2 2 2 1 1 2 2 1 1 2 1 1 1 1 1 2 2 1 1 1 2 1 2 2 2 1 2 1 1 2 1 1 1 2 2 1 2 1 2 1 2 1 2 2 2 1 1 1 2 1 1 2 2 1 1 2 2 2 2 1 1 2 2 1 2 2 2 2 2 2 1 2 2 2 2 2 1 2 2 1 1 2 2 2 1 2 2 2 2 2 2 2 2 2 2 2 2 2 1 2 1 2 1 2 1 2 1 2 2 2 2 2 1 1 2 2 2 2 2 2 2 2 2 2 2 1 1 2 1 1 2 2 2 2 1 1 2 2 2 1 1 2 1 1 1 2 2 1 2 1 1 2 2 2 2 1 1 2 2 2 1 1 1 2 2 1 2 1 1 2 1 1 2 1 2 1 1 2 1 2 1 2 1 2 1 2 1 1 2 1 1 1 1 1 2 2 2 2 1 2 1 2 1 1 1 1 2 2 1 1 2 1 2 2 1 1 1 1 1 2 1 1 1 1 1 1 2 2 1 1 1 1 1 1 2 1 1 2 2 1 1 1 1 1 1 1 2 2 1 1 1 1 1 1 1 2 2 1 2 1 2 1 1 1 1 1 2 1 1 1 2 1 1 1 1 2 2 1 2 1 2 2 2 1 2 1 1 1 1 1 1 1 2 1 2 2 1 1 1 1 2 1 2 2 2 2 2 2 1 2 2 2 2 2 2 2 1 2 2 2 2 2 2 2 2 1 1 1 1 2 1 1 1 2 1 2 2 1 2 1 2 2 2 1 1 2 2 1 1 2 2 2 1 2 2 2 2 2 1 2 2 2 2 2 1 2 2 2 2 2 2 1 2 2 2 2 2 2 2 2 2 2 2 1 2 2 2 2 2 2 1 1 2 2 2 2 1 1 2 1 1 2 2 1 2 2 2 1 2 1 2 2 1 1 2 1 2 1 2 1 2 2 1 1 1 1 2 1 1 1 1 2 1 2 1 2 1 1 1 1 2 1 2 2 2 2 1 2 1 1 1 2 1 2 2 2 1 2 1 1 1 2 1 2 2 1 2 1 1 2 1 2 2 2 2 1 2 2 2 2 1 1 2 1 2 2 2 2 2 2 1 2 2 2 1 1 2 2 2 1 1 2 2 1 2 1 2 2 2 2 2 2 2 2 1 1 2 2 1 1 2 2 2 2 2 2 2 2 2 2 1 1 2 2 2 2 2 1 2 2 2 2 2 2 2 1 1 2 1 1 1 2 1 1 2 2 2 2 2 1 1 1 1 2 2 1 1 1 1 1 2 2 2 1 2 1 1 1 1 2 2 1 2 2 1 2 2 1 2 2 2 1 1 1 1 2 1 1 1 1 2 1 1 1 1 2 1 2 1 1 2 1 1 1 1 2 1 1 2 2 1 1 2 2 1 1 2 2 1 2 1 1 2 1 2 1 2 1 2 2 2 2 2 2 1 2 2 2 2 2 2 1 2 2 1 2 2 2 2 1 2 1 2 1 2 1 1 2 1 1 1 2 1 2 1 1 2 2 2 1 1 1 2 1 2 1 1 2 2 2 1 1 2 1 1 2 2 2 1 1 1 2 2 2 2 2 2 2 2 2 1 2 2 1 2 2 2 2 2 2 2 2 2 2 2 2 1 1 2 2 1 2 2 2 1 2 2 2 2 2 2 2 2 2 2 2 2 2 2 2 2 1 2 2 2 1 2 1 2 2 2 2 1 2 1 2 2 1 2 1 2 1 1 1 2 1 1 1 2 1 2 2 1 2 2 2 2 2 2 2 2 1 2 1 2 2 1 2 2 2 1 1 1 1 2 2 2 1 2 2 2 2 2 2 2 2 1 1 2 1 2 2 1 2 1 1 2 2 1 1 2 2 1 2 1 2 2 2 1 1 2 2 2 2 2 2 2 1 2 1 2 1 2 2 2 2 2 2 2 1 2 2 2 2 2 1 2 1 1 2 2 2 1 1 2 1 2 2 1 1 2 1 1 2 2 1 2 1 1 1 2 2 2 2 2 1 2 2 2 1 2 1 2 2 1 2 2 2 1 1 2 1 2 1 1 1 1 1 1 2 2 2 2 2 2 1 1 1 2 1 2 2 1 1 1 2 2 2 1 2 2 2 2 1 2 2 2 2 2 1 2 2 2 2 1 2 2 2 2 1 2 2 2 2 2 1 2 1 1 2 2 2 2 1 1 2 1 1 2 2 1 2 1 1 1 1 1 1 2 1 2 2 2 1 1 2 1 1 1 1 2 1 1 1 1 2 2 2 1 2 2 1 1 2 1 1 2 2 2 2 2 1 2 2 1 1 1 2 1 2 1 2 1 1 1 2 1 2 1 1 1 2 1 2 2 2 2 1 1 2 2 2 2 1 2 2 2 1 1 2 1 1 1 2 1 2 1 2 1 2 1 1 1 2 1 1 1 1 2 1 2 1 1 2 1 2 2 2 2 2 2 2 1 2 2 1 2 1 1 1 1 1 1 2 1 2 1 2 2 1 1 2 2 1 1 2 1 2 2 1 1 1 2 2 1 2 1 1 1 2 1 2 1 2 1 2 1 2 1 1 1 2 1 2 2 1 2 1 2 1 1 2 2 2 2 1 1 1 2 2 2 2 2 2 2 1 1 1 1 2 2 2 1 2 1 2 2 1 1 1 1 2 2 2 2 1 1 2 2 1 2 1 1 1 1 2 2 1 2 1 1 2 2 1 2 2 2 1 1 1 1 2 1 1 1 2 1 1 2 2 1 1 2 1 2 1 2 2 2 2 2 1 2 1 2 1 1 1 1 2 1 1 2 1 1 2 1 2 1 1 2 2 2 2 1 2 2 2 1 2 1 2 1 1 2 1 1 2 1 1 2 1 1 1 1 1 2 1 2 1 1 1 2 1 1 1 2 1 1 2 2 2 2 1 1 1 1 2 1 1 1 1 1 2 1 2 2 2 1 2 2 2 1 1 2 1 1 2 1 1 1 1 1 1 2 1 2 1 2 1 2 1 1 2 1 2 1 1 2 2 1 2 2 1 2 2 2 2 2 2 1 2 2 2 2 1 2 2 1 1 1 1 1 1 2 2 2 1 1 2 1 1 2 2 1 1 1 1 1 1 1 2 1 2 2 2 2 2 2 2 1 2 1 1 2 1 2 1 1 1 1 1 1 2 1 1 1 2 1 2 2 2 2 1 2 2 2 1 2 1 1 1 1 2 1 1 1 1 1 2 1 2 2 1 2 2 1 1 2 2 1 2 1 2 2 2 2 2 1 2 1 1 1 2 2 2 1 1 2 2 1 2 2 2 2 2 1 2 1 2 2 2 1 2 1 1 2 1 1 2 2 2 1 2 1 1 2 2 1 2 1 2 1 2 2 1 2 2 1 2 1 2 1 1 2 2 2 1 2 1 1 2 1 1 2 1 1 1 2 2 1 1 1 2 1 2 2 2 1 1 2 1 1 1 2 2 2 2 2 2 1 2 1 2 2 2 2 1 2 2 2 2 1 2 2 2 2 1 2 2 2 1 2 2 1 2 1 1 2 1 2 2 1 2 2 2 2 2 1 1 1 2 2 2 2 2 2 1 2 2 1 1 2 2 2 1 1 1 1 2 2 2 2 2 2 2 2 2 2 2 2 2 2 2 2 2 2 2 2 2 2 2 2 2 2 1 2 2 1 1 2 2 2 1 2 1 2 2 2 1 1 2 1 2 2 2 2 1 2 1 2 2 2 2 2 2 2 2 2 2 1 2 1 2 2 2 2 2 2 1 1 2 2 2 2 2 1 2 1 1 2 1 1 1 1 1 2 1 1 2 2 2 2 1 1 2 1 2 1 2 2 2 2 2 2 2 1 1 2 2 2 2 2 2 1 2 1 2 2 1 1 1 1 1 1 1 1 1 2 2 2 2 1 2 2 1 2 2 2 2 2 2 1 1 2 1 1 1 2 1 2 2 2 1 2 1 1 2 2 1 1 1 2 1 1 1 1 1 2 2 1 2 2 2 1 2 2 2 1 2 1 1 1 1 1 2 1 1 2 1 1 2 1 2 2 2 2 1 2 1 2 2 1 2 2 1 1 2 1 1 2 1 1 1 1 2 2 2 2 2 1 2 1 2 1 2 2 1 1 2 2 1 2 2 2 1 2 1 1 1 1 1 2 1 1 1 2 1 1 2 1 1 1 2 1 1 2 2 2 1 1 1 1 2 2 2 2 2 1 1 1 1 2 2 2 2 2 1 1 1 1 1 2 2 2 2 2 2 1 1 1 2 1 1 2 2 1 1 1 2 1 1 2 2 2 2 2 2 2 1 2 2 2 2 2 1 2 1 1 1 2 1 2 1 2 1 2 2 2 2 2 1 1 1 2 2 1 1 2 2 2 2 1 1 2 1 1 1 2 1 1 1 1 1 2 1 1 1 1 2 1 2 2 2 2 2 1 2 1 2 2 2 1 2 1 2 1 2 2 2 2 2 2 2 1 1 2 1 2 2 1 1 1 2 1 1 2 1 1 2 2 1 1 2 2 1 2 1 1 1 2 1 1 1 1 2 2 2 2 2 2 1 2 2 2 2 2 1 2 2 2 2 2 2 1 1 2 2 2 2 1 1 2 2 2 2 2 1 2 2 2 2 1 1 1 1 2 2 1 2 2 2 2 2 1 2 2 2 1 1 1 2 1 2 1 1 2 2 1 2 2 1 1 2 2 2 2 1 2 1 1 1 2 1 1 1 2 1 2 2 1 2 1 2 2 1 1 1 2 1 1 1 1 1 1 1 1 2 1 2 1 1 1 2 2 1 1 1 1 1 1 1 1 1 1 2 2 1 1 2 1 1 2 1 2 1 2 2 1 1 1 2 2 1 1 1 2 2 1 2 2 2 2 2 2 2 1 1 2 2 2 2 1 2 1 1 1 1 1 1 1 1 2 2 2 1 2 1 2 1 2 2 2 2 2 2 2 2 2 2 2 2 2 2 2 2 2 2 1 2 1 2 1 1 2 2 2 1 2 1 2 2 2 2 2 1 2 2 2 2 1 2 1 2 1 2 2 2 2 2 2 1 2 2 1 2 2 2 1 2 1 2 2 2 2 1 2 1 2 1 2 1 2 1 2 1 1 2 1 2 2 1 1 1 1 2 2 2 1 1 1 1 2 2 2 2 1 1 2 1 2 1 2 1 2 2 1 2 2 1 2 2 2 2 2 1 2 2 1 2 2 2 2 1 1 2 1 2 2 2 2 2 2 1 1 2 2 1 2 2 2 2 2 1 2 2 2 2 1 2 2 2 1 2 1 1 2 1 2 1 1 1 2 2 2 2 2 1 2 1 2 2 1 2 2 2 1 2 2 1 1 1 2 1 1 2 2 2 2 2 2 2 2 1 1 2 2 2 2 2 2 2 2 2 2 2 2 2 1 2 1 2 2 2 2 2 1 1 2 2 1 2 1 2 1 1 2 2 1 2 2 2 2 2 2 1 2 2 2 2 2 2 1 2 1 1 1 1 2 1 2 2 2 2 1 2 2 2 1 2 2 2 2 2 2 1 1 1 1 1 1 2 2 2 1 2 1 1 1 1 1 1 2 1 2 2 2 1 2 2 2 2 2 2 1 1 1 2 2 1 2 1 1 1 1 1 2 1 1 1 1 2 1 1 1 2 1 2 1 1 2 1 1 1 1 2 2 1 2 2 2 1 2 2 2 2 2 2 1 2 2 2 1 2 2 1 1 1 1 1 1 2 2 2 2 2 1 1 1 1 1 1 2 2 1 1 2 1 1 2 2 1 2 1 2 2 2 1 2 2 1 1 2 1 2 1 2 1 1 1 2 2 1 1 1 1 2 1 1 1 1 1 1 2 2 2 1 2 1 2 1 1 1 1 2 2 1 1 1 1 1 2 2 2 1 2 1 1 1 2 1 2 2 1 2 1 1 1 2 2 2 1 2 1 2 1 1 1 1 1 1 1 1 1 1 2 2 1 1 1 1 1 2 2 2 1 1 1 1 2 1 2 2 2 1 2 1 1 2 1 2 2 1 1 1 1 1 1 2 2 2 1 1 2 1 2 2 2 2 2 1 2 2 1 1 1 2 1 1 2 1 1 1 2 1 2 2 2 1 1 1 2 2 1 2 2 2 1 2 2 2 2 1 1 2 2 2 1 1 2 2 2 1 2 1 2 1 2 1 1 1 1 2 1 1 1 2 2 2 1 1 2 2 1 1 1 2 2 2 1 2 1 2 2 1 1 1 1 2 1 2 2 1 1 2 1 1 1 2 2 2 1 2 2 2 2 1 2 2 1 2 2 2 1 2 2 2 1 1 2 2 1 2 1 2 2 2 1 1 2 2 2 1 1 1 2 2 1 1 1 1 1 1 2 2 1 2 1 2 2 1 2 1 1 2 2 2 2 1 2 1 1 1 1 1 2 1 1 2 1 1 1 1 1 2 2 2 1 1 1 2 1 2 2 1 2 1 2 1 1 1 1 1 1 1 2 1 1 1 2 2 1 2 2 2 1 2 2 2 2 2 2 1 1 1 2 2 2 2 2 2 1 1 2 2 2 2 2 1 2 1 2 2 2 2 2 2 2 2 2 1 1 2 2 2 2 1 2 1 1 2 2 2 1 1 2 2 2 1 1 2 2 2 2 1 2 2 1 1 1 2 1 1 1 1 2 2 2 1 1 2 2 2 1 2 2 1 2 2 2 2 2 1 2 2 2 2 2 2 2 2 2 2 2 2 2 1 1 1 2 2 2 2 1 1 2 2 2 2 2 2 1 2 1 2 1 2 2 2 2 2 1 2 1 1 2 2 2 1 2 2 2 2 2 1 1 2 2 2 2 1 2 2 1 2 2 2 2 2 2 1 2 1 2 2 2 2 2 2 1 2 1 2 1 2 1 2 2 2 2 1 2 1 2 2 1 2 1 2 2 1 1 2 2 2 2 2 1 1 2 2 1 1 2 2 2 2 2 1 2 2 1 1 2 2 2 2 2 1 2 2 2 1 2 2 2 2 2 2 2 2 1 2 2 2 2 2 1 1 2 2 2 1 2 2 2 1 1 1 2 2 1 1 2 1 2 2 1 2 2 2 1 1 1 2 2 2 2 2 2 2 2 2 2 2 1 2 2 2 1 2 2 2 1 2 1 2 2 2 1 1 2 1 2 1 1 2 1 1 2 1 2 1 1 2 1 1 1 1 1 2 1 2 2 2 2 2 2 1 1 1 2 1 2 2 2 1 1 1 2 1 1 2 1 1 1 1 2 2 2 1 2 2 1 2 1 1 2 2 2 2 1 2 2 2 2 1 1 1 1 1 2 2 2 1 1 2 2 2 1 1 1 1 1 1 2 1 1 1 2 2 2 2 1 1 1 1 2 1 2 2 2 2 2 2 1 2 2 2 1 2 2 2 2 2 1 2 2 2 2 1 2 2 2 1 1 1 2 2 1 2 2 1 2 2 2 1 2 2 1 2 2 2 2 1 1 2 1 2 2 1 1 2 2 2 2 2 1 1 1 2 1 1 2 2 1 2 2 2 2 1 1 2 1 1 2 1 1 1 1 2 1 2 1 2 2 1 2 2 2 2 2 1 2 2 2 2 2 1 1 2 2 2 2 1 2 1 1 2 2 2 1 1 1 1 1 2 2 2 1 2 1 2 1 2 2 1 2 2 2 1 1 2 1 2 1 2 2 1 2 2 1 2 2 2 2 2 2 2 2 2 2 1 1 1 1 1 1 1 2 2 2 1 2 1 1 2 1 1 1 2 1 2 1 1 1 2 1 1 1 2 2 1 1 1 1 2 2 1 2 1 2 2 2 1 2 2 1 1 1 1 1 1 2 2 2 2 2 2 2 2 1 2 1 2 2 2 1 2 2 2 2 1 2 2 2 1 2 1 2 2 2 2 2 1 1 2 2 2 2 2 2 1 1 2 2 1 1 1 1 2 2 2 1 2 1 2 2 2 1 2 1 1 1 1 2 1 1 2 1 2 1 2 2 2 2 2 2 2 2 1 2 2 1 2 1 2 1 2 1 2 1 2 2 2 2 2 2 2 2 2 2 2 2 1 2 2 2 2 1 1 2 2 1 1 1 2 1 2 1 2 1 2 2 1 1 2 1 2 2 1 1 2 2 2 1 1 1 2 2 2 2 2 1 2 2 1 1 2 2 1 2 1 2 2 2 1 1 2 2 1 2 2 2 2 2 2 1 1 1 2 2 1 1 2 2 1 1 2 2 1 2 1 2 2 1 1 1 2 2 2 1 1 1 2 2 2 1 2 2 1 2 2 2 1 1 1 1 1 2 1 1 1 1 2 1 2 1 1 1 2 2 2 2 2 2 1 2 1 1 1 1 1 2 2 2 1 1 2 2 2 2 2 2 2 2 2 2 2 2 2 2 2 1 1 1 2 2 1 1 2 2 2 2 2 1 1 1 1 2 1 2 1 2 2 2 1 1 2 1 2 2 2 2 2 2 2 2 2 2 1 2 2 2 2 1 1 2 2 2 2 1 2 2 2 1 1 1 1 1 2 2 1 2 2 2 2 1 2 2 2 2 1 2 1 2 1 1 1 2 1 2 1 2 1 1 2 1 2 2 1 2 2 2 2 1 1 2 2 1 2 2 1 1 1 1 1 1 2 2 1 1 1 1 1 1 2 2 1 1 1 1 2 1 2 1 1 2 1 2 2 2 2 1 2 1 1 1 2 2 1 2 2 1 2 1 2 2 1 2 1 1 2 2 2 2 2 2 2 1 1 2 1 2 1 1 2 1 1 1 1 1 1 1 1 2 1 2 1 1 1 1 1 1 2 1 1 1 1 2 2 1 2 1 1 1 1 1 1 1 1 1 2 1 1 1 1 2 2 2 2 2 2 1 1 2 1 1 2 2 2 1 2 2 1 2 1 2 2 2 2 2 2 1 1 1 2 2 2 2 2 2 2 1 1 1 1 1 1 1 2 2 1 2 1 1 1 2 1 2 2 2 1 1 1 2 2 2 1 1 2 2 2 1 1 2 1 2 2 1 1 1 1 2 1 1 1 1 2 1 2 2 1 1 2 2 1 1 2 1 2 2 1 2 2 2 2 1 2 2 2 2 2 2 2 1 1 1 1 2 2 2 1 2 1 1 1 1 1 2 2 2 1 1 1 2 1 2 2 2 1 1 2 1 2 1 1 2 2 2 1 1 2 2 2 2 2 2 2 1 2 1 2 2 1 1 1 2 2 2 2 2 2 2 1 2 2 2 2 2 2 1 2 2 2 2 1 1 1 2 1 2 2 2 1 2 2 1 2 2 1 1 2 2 2 2 2 1 2 2 1 2 2 1 1 2 1 2 1 1 1 1 1 1 1 1 1 1 1 1 1 2 1 1 2 1 2 2 2 1 2 2 2 2 2 2 2 1 2 1 1 2 2 1 2 2 1 2 1 1 2 1 1 2 1 2 2 1 1 2 1 1 1 1 2 1 2 2 1 1 1 1 2 1 2 1 1 2 1 2 2 2 2 1 1 2 1 2 2 1 2 2 1 2 1 1 1 1 1 1 2 1 1 1 2 1 2 2 2 2 2 1 2 2 2 2 2 1 1 1 2 1 2 2 2 1 2 2 1 1 2 1 2 2 2 2 1 2 2 2 1 2 1 1 2 1 1 2 1 1 2 2 1 2 2 2 1 1 1 1 2 2 2 2 2 1 2 1 2 2 2 2 1 2 2 2 1 1 1 1 2 1 1 1 2 1 1 1 2 2 1 2 1 2 1 2 1 2 2 1 1 2 2 2 2 2 2 2 2 2 2 2 2 2 2 1 2 2 2 2 1 2 2 1 1 1 2 2 2 1 1 2 1 2 1 1 2 2 2 2 1 2 2 2 2 1 1 2 2 1 2 1 1 2 2 2 2 1 1 1 1 1 1 1 2 1 2 2 1 1 1 1 1 2 1 1 2 2 2 2 1 1 1 1 1 2 2 2 2 2 1 2 1 1 1 2 1 1 1 2 1 2 2 1 1 1 1 2 1 1 1 1 1 2 2 1 1 1 2 2 2 1 2 2 1 2 1 2 2 2 1 1 1 2 2 1 1 1 2 2 2 2 2 2 2 2 2 1 1 2 2 1 1 1 1 1 2 1 1 1 2 2 2 1 1 1 1 1 1 1 1 1 2 1 2 2 1 1 1 1 2 2 2 1 1 1 2 1 1 1 2 2 2 2 1 2 2 2 1 2 2 1 2 1 1 2 2 1 1 2 1 1 2 1 2 2 2 2 1 2 1 2 2 2 2 1 2 1 2 2 1 2 1 1 1 2 2 1 1 1 2 1 1 2 1 2 2 2 2 1 1 2 2 1 2 2 2 2 1 1 1 2 1 2 2 1 1 1 2 1 2 2 2 2 2 1 2 2 2 2 2 1 1 1 1 1 1 1 2 1 2 2 2 2 2 1 2 2 2 2 2 2 1 1 2 2 1 2 1 1 2 2 2 1 1 2 1 2 2 2 2 2 1 1 1 2 2 1 2 2 2 2 2 2 2 2 2 2 2 1 2 1 1 2 1 1 1 2 1 2 2 1 2 2 2 2 1 2 2 2 2 1 2 1 2 2 2 1 2 2 2 2 1 1 2 2 2 1 2 1 2 1 1 1 1 1 1 1 1 2 2 2 2 2 2 2 2 1 2 1 1 1 1 1 2 2 1 1 2 2 1 2 1 1 1 2 2 1 1 1 1 2 1 1 2 1 2 2 1 2 1 2 1 2 1 2 1 1 2 1 2 2 2 1 2 2 2 2 2 2 2 2 1 2 2 1 1 2 1 1 1 2 2 2 2 1 1 1 1 2 2 1 2 1 2 2 2 1 1 2 2 1 1 2 1 1 1 2 1 1 1 1 1 2 2 2 2 2 1 2 2 1 2 1 1 2 1 1 1 2 2 2 1 2 1 2 1 1 1 2 1 2 2 1 1 2 1 1 1 2 1 2 2 2 2 2 1 2 1 2 2 2 2 2 2 2 2 2 1 1 2 1 2 2 2 2 2 1 2 1 1 1 2 1 1 1 1 1 1 1 1 2 1 1 1 1 1 1 2 2 1 2 1 2 2 1 1 1 1 2 2 2 2 2 2 2 2 1 2 2 1 1 2 2 2 2 1 2 1 1 2 1 2 1 2 2 2 2 1 2 1 2 2 1 2 1 1 1 1 2 2 1 2 2 2 1 1 2 2 1 1 1 2 2 2 1 1 2 2 1 1 1 1 2 1 1 2 2 1 2 1 1 2 1 2 2 2 2 1 2 2 2 2 2 2 1 1 1 1 2 1 2 2 2 2 2 2 2 2 1 1 2 1 1 2 2 1 1 2 1 1 2 1 2 1 2 1 2 1 2 2 1 2 2 2 2 1 2 1 1 1 1 2 2 2 1 2 2 1 2 1 1 1 1 1 1 1 1 2 1 2 1 1 1 2 2 1 1 1 2 2 2 1 2 1 2 1 2 1 2 1 2 1 1 2 1 2 1 1 1 1 1 2 1 1 2 2 2 2 1 2 2 1 2 1 2 2 2 2 1 2 2 2 2 2 1 2 2 1 1 2 2 1 1 2 1 2 2 2 2 2 1 2 2 2 2 1 1 2 1 2 2 2 1 1 2 1 1 1 2 2 1 1 2 1 1 2 1 1 2 1 1 1 1 2 2 1 2 1 1 2 2 1 2 2 1 2 1 2 1 2 2 2 2 1 1 1 1 1 2 2 2 2 2 2 1 2 2 2 2 2 1 1 1 1 2 2 2 2 1 1 1 2 2 1 1 1 1 1 2 1 1 1 2 1 1 1 1 2 1 1 2 1 2 1 2 1 1 2 1 2 2 2 2 2 2 1 2 2 2 2 1 1 1 1 2 2 2 2 1 1 2 1 1 2 2 2 2 1 2 1 2 2 1 2 1 1 2 2 1 2 1 1 1 1 1 2 2 2 1 2 1 1 2 2 1 1 1 1 2 2 2 2 1 1 1 2 2 2 2 2 2 1 2 2 2 2 1 2 1 2 2 1 2 2 2 1 2 2 2 2 2 2 2 2 1 2 2 1 2 1 2 2 1 1 2 2 2 1 2 2 2 1 2 1 1 1 1 2 1 2 2 2 2 2 2 1 2 1 1 1 2 1 1 2 2 2 1 2 2 1 2 1 1 2 2 1 1 1 2 1 1 2 2 1 1 2 2 2 1 1 2 2 1 2 1 2 2 1 2 2 2 1 1 1 1 1 2 2 1 1 2 1 1 2 2 1 2 1 1 1 2 2 1 2 2 2 2 1 2 2 2 2 1 2 2 2 2 1 2 2 1 1 1 2 1 2 2 2 1 2 1 1 2 2 1 1 1 2 2 2 2 2 1 1 1 1 1 2 2 1 1 2 2 1 2 2 1 2 2 1 2 1 2 2 1 2 2 1 2 2 2 2 1 1 2 1 2 2 2 1 1 1 2 2 1 1 1 1 1 2 2 1 1 2 1 2 2 2 1 2 1 2 1 1 2 1 2 2 2 1 1 2 2 2 2 1 1 2 2 2 2 1 2 2 2 1 2 2 1 1 2 2 2 2 2 2 1 2 1 2 2 2 1 1 2 1 1 1 2 1 1 2 1 1 2 2 1 1 1 2 1 2 2 1 1 2 1 1 2 1 1 1 2 1 1 1 1 2 1 1 2 1 1 2 1 1 2 2 2 1 2 2 1 1 1 1 1 1 1 1 1 1 1 1 1 1 2 2 2 1 1 2 1 1 1 1 2 2 2 2 2 2 1 2 1 2 2 1 2 2 1 2 1 2 1 2 1 1 1 2 2 1 1 1 2 1 1 1 1 1 1 1 1 1 2 2 2 2 2 2 1 2 1 1 1 1 2 1 2 2 2 1 1 1 2 2 2 2 1 1 1 2 2 1 2 2 1 1 1 2 1 2 1 2 2 1 1 2 2 2 2 1 1 1 1 2 2 1 1 1 1 2 1 2 2 2 2 1 2 2 1 2 1 1 1 2 2 2 1 2 1 1 2 2 2 1 2 1 2 1 2 2 2 2 2 2 1 1 2 2 2 2 2 1 2 1 1 2 1 1 2 2 2 2 2 2 1 2 2 2 1 1 1 1 1 2 1 1 1 1 1 1 1 2 1 1 1 1 2 2 2 1 1 1 2 1 1 2 2 2 2 1 1 1 2 2 1 2 1 2 1 1 2 1 2 2 1 2 1 1 1 2 2 2 2 2 2 2 2 1 2 2 2 2 2 1 2 1 2 2 1 2 2 2 1 2 2 2 2 2 1 1 1 1 2 1 1 1 1 1 1 1 1 2 2 2 1 2 1 1 2 2 1 2 2 1 1 2 2 1 2 1 2 2 2 1 2 2 2 1 2 2 2 1 1 2 2 1 2 2 1 2 2 1 1 2 2 1 2 2 2 1 2 2 2 2 2 1 2 1 1 2 2 2 2 2 2 1 1 2 1 1 1 2 1 1 1 2 1 1 1 2 1 1 1 1 2 2 1 1 2 2 1 2 2 2 2 2 1 2 2 2 2 2 2 1 2 2 1 1 1 1 1 1 2 1 1 2 2 1 1 1 1 2 2 1 1 1 1 2 1 2 2 2 1 1 1 1 1 1 2 2 2 1 1 2 1 2 1 2 1 2 1 1
  000003  030006 2 2 1 1 2 1 2 1 2 2 2 1 1 2 1 2 1 2 2 2 1 1 1 1 2 1 2 2 2 1 2 2 2 2 1 1 1 2 2 1 1 2 1 2 2 2 2 2 1 2 2 2 1 2 2 2 2 2 1 2 2 2 2 1 1 1 1 1 1 2 1 1 2 2 2 1 2 1 1 1 1 1 2 2 2 2 2 1 2 2 1 1 1 2 2 1 2 1 2 2 1 1 2 2 2 2 2 2 1 1 2 2 1 1 1 2 2 1 1 1 1 2 2 2 1 2 1 2 2 2 2 2 2 2 1 2 2 1 1 1 2 2 1 2 2 2 2 1 2 2 1 1 2 1 1 2 1 2 1 2 1 1 1 2 2 2 1 2 2 2 2 2 1 1 1 2 2 2 2 2 2 2 2 1 2 2 2 2 2 2 2 2 2 1 2 2 2 1 2 2 2 2 1 2 2 2 2 1 2 1 2 1 2 2 1 2 2 1 1 2 1 1 2 1 1 2 2 2 2 2 2 1 2 1 2 2 2 2 2 2 2 1 2 2 1 2 1 1 2 2 2 2 2 1 2 1 1 2 2 1 2 2 1 2 2 1 2 1 1 2 2 2 1 2 1 2 1 2 2 1 2 2 2 1 2 1 2 1 2 2 1 2 1 2 2 1 2 1 2 2 2 2 2 2 1 2 2 2 2 1 1 1 1 1 1 2 1 2 1 2 1 2 2 1 2 1 2 2 2 1 1 1 2 2 1 1 2 1 2 1 2 2 2 2 1 2 2 1 1 1 1 2 2 2 2 2 2 2 2 1 2 1 1 1 1 1 1 2 2 1 1 1 1 2 1 1 2 2 1 1 1 2 1 1 2 2 2 1 1 1 1 1 2 2 1 2 1 2 1 1 2 1 1 2 2 2 2 2 2 1 1 2 2 1 2 2 2 1 2 2 2 2 2 2 1 2 2 2 1 2 2 1 2 2 2 2 2 2 2 2 1 1 2 2 2 2 1 1 2 2 1 1 2 2 1 2 2 2 2 1 1 2 2 2 2 1 2 2 1 2 2 2 1 2 1 1 2 1 2 1 1 2 1 2 1 1 1 2 2 1 2 2 1 2 2 2 1 1 1 2 1 2 2 2 1 2 1 1 2 2 2 2 1 1 1 2 1 1 1 1 1 2 2 1 1 2 1 1 1 1 1 2 1 2 2 1 2 1 2 2 2 1 1 2 1 2 2 1 2 2 2 2 2 1 2 2 1 2 2 2 1 1 1 1 2 1 1 1 2 1 1 1 2 1 2 2 1 1 2 1 2 1 1 1 1 2 2 2 1 1 1 1 2 1 1 1 1 1 2 1 2 1 1 1 1 1 1 2 2 1 1 2 1 1 2 2 1 1 1 2 1 1 2 2 1 1 1 1 1 1 1 1 1 2 1 1 2 1 1 1 2 2 1 2 1 1 1 1 2 1 2 1 1 1 2 1 1 1 2 1 1 1 1 2 1 2 1 1 1 2 1 2 2 1 2 2 2 1 2 1 2 1 2 1 2 1 1 2 2 1 1 1 1 2 1 2 2 2 2 1 1 1 1 2 1 2 1 1 1 1 2 2 1 2 2 2 2 2 2 2 1 2 1 2 2 2 1 1 2 2 1 2 2 2 2 2 2 1 1 1 1 1 2 2 2 2 2 2 1 1 1 2 1 1 1 1 1 1 2 1 1 1 2 2 1 2 1 2 1 2 1 2 2 1 1 2 2 1 1 2 2 1 2 2 1 2 1 2 2 1 1 2 1 1 1 2 1 1 1 1 2 2 2 1 1 1 1 2 2 2 1 2 1 1 1 1 2 2 1 1 2 2 2 2 2 1 2 2 2 2 1 2 1 2 2 2 1 2 1 2 1 1 2 1 1 1 2 2 1 2 1 1 2 1 1 1 1 1 1 2 1 2 2 2 2 2 1 1 2 1 1 1 2 2 2 2 1 2 2 2 1 2 1 1 1 2 2 1 2 2 1 2 2 2 2 1 1 1 2 2 1 1 2 1 1 2 1 1 2 2 2 1 2 2 2 1 1 2 1 2 1 1 1 1 2 1 1 1 2 2 1 1 1 2 1 1 2 1 1 1 2 2 1 2 1 1 1 1 1 1 2 2 2 1 1 2 2 2 1 2 2 2 2 2 2 1 2 2 2 2 1 1 2 1 2 2 1 2 2 2 1 1 1 2 2 2 1 1 2 2 2 1 1 2 2 1 1 1 2 2 2 2 1 2 2 1 2 2 1 1 2 1 2 1 1 2 1 1 2 2 2 1 2 1 2 1 2 1 2 2 2 1 1 2 1 2 1 2 1 2 2 2 1 1 2 1 2 2 2 1 1 1 1 1 2 2 2 2 2 2 2 2 2 1 2 1 1 2 1 2 1 2 1 1 2 2 2 2 1 2 2 1 1 2 1 1 2 1 1 2 1 1 2 1 2 2 1 2 1 2 2 2 1 2 2 1 2 2 1 1 2 2 2 1 2 2 2 2 1 2 2 1 2 1 1 1 2 1 2 2 1 2 2 2 1 1 2 2 1 2 2 1 1 1 2 2 2 1 2 1 1 2 1 1 1 1 1 1 2 1 2 1 2 1 1 1 2 2 2 1 2 2 2 2 2 2 2 1 1 2 1 2 1 2 1 2 1 1 2 1 1 2 1 2 1 1 2 2 1 2 2 1 2 1 2 1 2 1 1 1 1 1 1 1 1 2 1 1 2 1 1 1 1 2 1 1 1 2 2 1 1 1 1 1 1 1 1 1 2 2 2 1 1 1 1 1 1 1 2 1 1 1 1 2 2 2 1 1 2 1 1 2 2 1 1 2 2 2 2 1 1 2 2 1 1 1 1 2 2 1 1 1 1 1 1 1 1 2 1 2 2 2 2 1 2 2 1 2 2 2 2 2 2 2 1 1 2 2 2 1 1 1 1 1 1 1 2 2 1 1 1 2 2 1 2 2 2 1 2 1 2 2 1 2 2 2 1 1 2 1 2 1 1 2 2 2 2 1 2 1 2 1 2 1 1 2 1 1 2 1 2 1 1 1 2 1 2 2 1 1 1 2 2 2 1 2 1 1 1 1 2 2 2 1 2 2 2 2 1 2 1 1 1 2 2 2 1 1 1 2 2 1 2 2 2 1 2 1 2 2 1 1 1 2 2 2 2 1 2 2 1 2 1 1 1 2 2 2 2 1 2 1 1 1 1 2 2 1 1 2 2 1 2 2 1 2 1 2 2 2 2 2 1 2 1 2 1 2 1 1 2 1 1 1 2 2 2 2 2 1 1 2 1 1 2 2 1 2 1 1 2 2 2 2 2 2 1 1 2 2 1 2 2 2 2 1 2 1 2 2 2 2 2 1 1 2 2 2 2 2 2 1 2 2 1 1 1 1 1 2 1 1 1 1 2 1 1 2 2 2 2 1 1 1 1 2 1 1 1 2 2 1 1 2 1 2 2 1 2 2 1 1 1 2 2 2 1 2 1 1 1 2 2 1 1 1 2 1 2 1 1 1 2 1 2 2 2 1 2 2 1 1 2 2 2 2 1 1 2 2 2 2 2 1 1 1 1 1 2 1 1 2 1 1 2 1 1 2 2 2 2 2 2 2 1 1 2 1 2 2 2 2 2 1 2 1 2 2 1 2 2 2 2 2 2 2 2 2 2 2 1 2 2 1 2 2 2 2 2 1 2 2 1 2 1 2 2 2 2 2 1 2 1 1 1 1 1 1 2 2 1 1 1 1 1 2 2 2 1 2 2 1 1 2 2 2 2 2 1 2 1 2 1 2 1 2 2 2 2 1 2 1 1 2 1 1 2 2 1 2 2 1 2 2 1 1 2 1 1 2 1 1 2 2 2 1 2 2 2 1 2 2 1 1 2 2 2 2 2 1 2 1 2 2 1 1 1 1 2 1 2 1 1 2 2 1 2 1 2 1 2 1 2 1 2 2 2 1 2 2 1 1 2 1 1 2 2 2 2 1 2 1 2 2 2 1 1 1 1 2 2 2 2 1 2 2 2 2 2 2 2 2 2 2 2 2 1 1 1 2 1 2 2 1 1 1 1 2 2 2 1 2 2 2 1 2 1 2 2 2 2 1 2 1 2 2 2 1 2 2 2 2 2 2 2 2 1 2 1 2 1 1 2 2 2 2 2 2 2 2 2 2 2 2 1 1 1 1 2 2 2 2 2 2 1 1 1 2 2 1 1 1 2 1 1 2 2 2 2 2 1 2 2 2 2 2 1 2 2 1 1 1 2 1 2 2 1 1 2 2 1 1 2 2 2 2 1 2 2 2 2 2 1 1 2 2 2 1 2 2 1 2 1 2 2 2 2 1 2 1 2 2 1 1 2 1 2 1 1 1 2 1 1 1 2 1 2 1 1 2 1 2 1 1 1 2 2 2 1 2 1 2 2 1 2 1 2 2 2 1 1 2 1 1 1 1 1 1 1 1 2 1 1 2 2 2 2 2 1 1 2 2 1 1 2 1 2 1 1 1 1 1 1 2 1 1 1 1 2 1 2 1 1 1 1 2 2 2 2 1 2 2 2 2 1 1 2 1 1 2 2 1 1 1 1 2 2 2 1 2 1 2 2 1 1 1 2 2 1 1 2 1 1 1 2 1 1 1 2 1 2 1 1 1 1 1 1 1 2 1 1 2 1 1 2 2 1 2 2 1 1 2 1 2 1 2 2 2 1 1 2 1 2 2 1 1 2 1 1 1 2 1 1 2 1 1 2 1 1 2 1 1 1 2 1 1 1 2 2 2 2 2 1 1 2 2 1 1 1 1 2 1 1 2 1 1 2 1 1 2 2 2 2 1 2 1 2 2 2 2 2 2 2 2 1 1 1 1 1 2 1 2 2 2 2 2 2 2 2 2 2 2 2 2 2 2 2 2 1 2 2 1 2 1 2 2 2 1 2 1 2 2 1 2 1 2 2 2 1 2 1 2 1 1 2 2 1 2 1 1 1 2 2 1 2 1 1 2 1 2 1 1 2 1 2 2 2 1 1 1 1 1 1 1 2 1 2 2 2 1 1 2 2 2 2 2 2 1 2 1 2 1 1 2 1 2 2 2 2 1 2 2 2 2 2 2 2 2 1 2 2 2 1 1 2 2 2 2 1 1 2 2 2 2 2 2 1 2 1 2 2 2 1 1 2 2 2 2 2 2 2 1 1 2 1 2 1 2 2 2 1 2 2 1 2 1 2 2 1 1 2 1 2 1 1 2 1 1 2 1 1 1 2 1 1 1 1 2 2 1 1 2 1 2 1 2 2 1 1 1 2 1 2 2 2 2 1 2 2 2 1 1 1 1 1 1 1 1 1 1 1 2 2 1 1 2 1 1 2 1 1 1 2 2 1 1 1 1 2 1 1 1 1 1 2 1 2 2 2 1 1 2 2 2 2 1 1 1 1 2 2 1 1 1 2 1 1 1 1 1 2 2 2 1 1 2 1 1 1 2 2 1 1 1 1 1 1 2 1 1 1 1 1 1 2 1 2 2 1 2 1 2 2 1 2 2 1 2 2 1 1 1 2 2 2 2 1 1 2 1 1 1 1 2 2 1 2 2 2 2 1 1 1 2 1 2 1 1 2 2 1 1 2 1 1 2 2 1 2 1 2 1 2 2 1 2 2 2 1 1 1 2 2 1 2 1 1 2 2 2 2 2 2 1 2 1 1 2 2 2 2 2 2 2 2 1 2 1 2 2 1 2 2 1 1 2 2 2 1 2 1 2 1 2 2 1 2 1 2 1 1 1 1 2 2 2 2 2 2 1 1 1 1 2 1 1 1 2 1 1 2 2 1 2 1 1 1 1 1 2 1 2 2 2 1 2 1 2 2 1 2 1 2 2 2 2 2 2 2 2 2 2 2 2 1 2 2 2 2 1 2 1 1 2 2 2 2 2 2 2 2 2 2 1 2 2 2 2 2 2 2 1 2 1 2 1 2 2 2 2 2 2 2 2 2 1 1 2 1 1 1 1 2 1 1 1 1 1 1 2 1 1 2 2 1 1 1 1 1 1 1 2 1 1 1 2 1 1 2 2 1 1 2 1 2 1 1 2 2 2 2 1 2 2 2 2 2 1 2 2 1 2 2 2 2 1 2 1 2 2 2 2 1 1 1 2 1 2 2 2 2 2 1 1 2 1 1 2 2 1 2 1 1 1 2 2 1 1 2 2 1 2 2 1 1 2 2 1 1 2 2 1 2 1 2 2 1 2 1 2 1 2 2 1 2 1 2 2 1 1 1 2 1 2 2 2 1 1 1 1 2 2 2 2 2 2 2 1 1 1 2 1 1 2 2 1 1 1 1 2 2 1 2 2 1 1 2 2 1 2 2 2 1 1 2 2 2 2 2 2 2 2 2 2 2 1 1 2 1 1 1 2 2 2 1 2 2 2 1 1 2 1 2 2 1 1 1 2 2 2 2 1 2 2 1 1 2 2 2 2 2 2 2 2 2 1 1 2 2 1 2 2 1 2 1 1 1 2 2 1 2 1 2 2 2 1 1 2 1 1 2 2 2 1 1 2 2 2 2 2 2 1 1 2 2 2 2 2 2 2 1 2 2 2 2 2 2 1 2 2 2 1 2 1 2 2 2 2 2 2 2 2 2 2 2 2 1 2 2 2 2 2 2 2 2 2 2 2 2 2 2 2 1 2 1 2 2 2 2 2 1 1 2 2 2 1 1 1 1 1 1 1 1 1 1 2 1 1 2 2 2 1 1 2 2 1 2 2 2 2 1 2 2 2 1 2 2 2 2 2 2 1 1 2 1 1 1 1 1 1 1 2 2 2 1 1 2 2 2 1 2 1 2 1 2 2 2 1 2 2 2 2 2 2 2 1 2 2 1 1 2 1 1 1 2 2 2 1 2 2 2 2 1 1 1 1 1 1 1 1 2 1 1 2 2 2 1 2 2 2 2 2 1 1 1 1 2 1 1 2 2 1 2 1 1 1 2 1 1 2 1 1 2 2 2 2 1 1 2 1 1 1 2 1 2 2 1 1 1 1 1 1 2 2 1 2 1 2 1 2 2 2 2 1 1 1 2 2 2 2 1 2 2 2 2 1 2 2 1 1 2 2 2 2 2 2 2 2 1 1 2 2 1 2 2 2 2 2 1 2 2 1 2 2 1 2 2 1 2 2 2 1 2 2 2 1 2 2 2 2 2 2 2 2 1 2 2 2 2 1 2 2 2 2 2 1 1 2 2 2 1 2 2 2 2 2 1 1 2 2 2 1 2 2 2 2 1 1 2 2 2 2 2 1 1 1 2 1 1 2 1 1 1 2 1 2 2 2 1 1 1 2 1 2 2 1 2 2 1 1 2 2 2 1 2 2 2 2 1 1 1 2 2 1 1 1 1 1 2 2 2 1 1 2 1 2 2 2 1 1 1 1 1 1 2 1 2 1 2 2 2 2 2 1 2 2 2 2 2 2 1 1 1 2 2 2 1 2 2 1 2 2 1 1 1 1 1 1 2 1 2 2 2 2 2 1 1 2 2 2 1 2 2 2 2 2 1 2 2 2 1 2 2 2 2 1 2 1 1 1 1 2 2 2 1 1 1 1 2 2 1 2 1 1 2 2 2 1 2 2 1 1 1 2 2 2 2 1 2 1 2 2 1 2 2 2 2 2 2 2 2 2 1 2 2 1 2 2 2 1 2 1 1 2 1 2 1 2 2 2 1 2 2 2 2 1 2 2 2 1 2 2 1 2 1 1 1 2 2 2 1 2 2 1 1 2 1 2 1 2 2 2 2 2 2 2 2 1 1 2 2 2 2 2 2 2 2 1 2 1 1 2 2 2 2 2 2 1 2 1 2 1 1 2 1 2 2 1 1 1 2 2 2 2 2 1 2 1 1 1 1 2 1 1 1 2 1 1 2 1 1 2 1 1 1 1 1 1 2 2 2 1 2 1 2 2 2 1 1 1 2 2 1 1 1 1 2 1 1 2 2 2 2 2 1 2 1 1 1 1 1 1 2 1 2 1 1 1 1 1 2 1 2 2 2 2 1 2 2 1 2 2 2 1 1 1 2 2 1 2 1 1 2 1 2 2 2 2 1 1 2 2 2 1 2 2 2 2 2 1 1 2 1 2 2 2 2 2 1 2 1 1 2 1 1 1 1 1 2 1 1 2 1 1 1 1 2 1 2 1 1 1 1 2 1 1 1 1 1 1 1 2 1 2 2 2 2 1 2 1 1 1 1 2 1 2 2 1 2 2 1 1 2 1 2 1 1 2 2 2 2 1 2 2 1 1 1 1 1 1 1 2 1 1 2 2 2 2 2 2 1 1 1 2 1 2 2 1 2 2 2 2 2 1 2 1 1 1 2 1 2 1 2 2 2 2 2 2 1 2 1 1 1 2 2 1 1 2 1 2 2 1 2 2 1 1 2 1 2 2 2 2 2 2 2 2 2 2 2 1 2 2 1 2 1 1 1 2 2 1 2 2 2 2 2 2 1 2 1 1 2 1 2 1 1 1 1 2 1 2 1 2 2 1 1 1 1 2 1 2 2 1 2 2 1 1 1 2 1 2 1 2 1 2 1 1 2 2 1 1 1 1 1 2 1 1 1 2 2 2 2 1 1 1 2 1 2 2 2 2 1 1 1 2 1 2 1 1 2 2 2 1 2 1 1 2 2 2 1 2 1 2 1 1 2 1 2 2 1 2 1 1 1 2 1 2 2 1 1 2 2 2 1 1 1 2 2 1 2 2 2 1 2 2 1 2 2 1 1 1 2 1 1 1 2 1 1 1 1 1 2 1 1 2 1 2 1 2 2 2 2 2 2 1 1 1 1 1 1 1 2 2 2 1 1 1 1 1 2 2 1 1 1 1 1 2 1 2 1 1 2 2 1 1 2 1 1 1 1 1 2 2 1 1 1 2 1 2 2 2 1 2 1 1 2 1 1 1 2 2 1 2 1 2 1 2 1 2 2 2 1 1 1 2 1 1 2 2 1 1 2 2 2 2 2 2 1 2 2 2 2 2 2 1 2 1 1 2 2 2 1 2 1 1 2 2 1 1 1 2 2 1 1 1 2 1 2 1 1 1 2 1 2 2 1 2 1 1 1 2 1 1 2 2 1 1 1 1 2 1 1 1 1 1 2 1 2 1 2 2 2 2 2 2 2 2 2 2 2 2 2 2 1 1 2 2 2 1 2 1 2 2 2 1 2 2 2 2 2 2 1 1 2 2 2 2 2 2 1 1 2 2 2 2 2 2 2 1 2 2 2 2 2 2 2 2 1 1 1 2 1 2 1 1 2 1 1 1 1 2 2 2 2 1 2 1 1 1 1 1 1 1 2 1 1 1 1 1 2 1 1 1 2 1 1 2 2 1 1 2 1 2 2 1 1 2 2 2 2 1 2 2 2 2 1 2 2 2 2 1 2 2 2 1 1 2 2 2 2 2 1 2 2 1 2 2 2 2 2 2 2 2 2 1 1 1 1 2 2 1 2 1 2 2 2 2 1 2 2 1 2 2 1 2 2 2 2 2 2 1 1 2 2 2 2 1 2 1 1 2 2 2 1 1 2 2 2 2 2 1 1 2 2 2 2 2 2 1 2 1 1 1 2 1 2 2 1 1 2 1 2 2 1 2 1 2 2 2 1 1 2 2 1 1 2 2 2 1 2 2 2 2 2 1 2 2 2 2 1 1 1 1 2 2 1 1 2 1 1 1 1 2 2 2 2 2 2 2 1 2 2 1 2 2 2 2 2 1 1 2 2 1 1 2 1 1 2 1 2 2 2 2 2 2 2 1 2 1 2 1 2 2 1 1 2 1 1 2 2 2 2 1 2 2 2 2 1 2 2 2 2 2 2 2 1 2 1 1 1 2 2 1 2 1 1 2 1 1 2 2 2 1 2 1 1 1 2 1 2 2 1 1 1 1 1 2 2 1 1 1 1 2 2 2 1 2 2 1 2 1 1 2 2 2 1 2 1 1 1 2 1 1 1 2 2 1 1 1 2 2 2 1 1 1 2 1 2 1 1 2 2 1 1 1 1 1 1 1 1 1 1 1 2 2 1 1 1 1 1 1 1 2 2 1 1 1 2 1 2 2 1 2 1 2 2 2 1 2 2 2 2 2 2 1 2 1 1 2 1 2 1 2 2 2 2 1 1 1 2 1 1 1 2 2 2 1 2 2 2 2 2 2 2 1 2 2 1 1 2 1 2 1 2 1 2 2 2 2 1 2 1 1 2 2 1 1 2 2 2 1 1 1 2 2 2 2 2 2 2 1 2 2 2 1 2 1 1 2 1 2 1 2 1 2 2 2 2 2 2 2 1 1 1 1 2 2 2 2 1 2 2 2 1 1 2 2 2 1 1 2 1 1 2 1 1 1 2 1 2 1 1 2 2 2 1 1 1 2 1 2 1 1 2 2 2 1 1 1 1 1 1 1 2 1 1 1 2 1 1 1 1 2 1 2 2 2 1 1 2 1 2 1 2 1 1 1 1 2 1 1 1 1 2 1 1 1 1 1 1 2 1 1 1 1 1 1 1 2 1 1 1 1 1 2 2 2 1 2 1 2 1 1 1 2 2 2 1 1 1 1 1 2 1 2 2 1 2 2 2 1 2 2 2 1 2 2 1 2 2 1 2 1 1 1 1 1 1 2 2 2 2 1 2 2 1 1 1 2 2 2 1 1 2 1 2 1 2 1 1 2 2 1 1 2 2 1 2 1 2 2 1 2 2 1 2 2 2 2 2 1 2 2 2 1 1 1 2 2 2 1 2 1 1 2 1 2 2 2 1 2 1 1 2 1 1 2 1 1 1 2 2 2 2 1 1 2 1 2 2 2 1 1 2 2 1 2 1 2 1 2 2 2 1 1 1 1 2 1 2 2 2 1 2 1 2 2 2 1 2 1 2 2 2 1 1 2 1 2 2 1 1 1 1 1 1 2 2 2 2 2 1 1 2 1 2 1 2 1 1 1 2 1 2 1 1 2 2 2 1 2 2 2 2 2 1 2 2 2 1 1 1 1 2 2 1 1 2 1 2 2 1 2 1 1 2 2 1 1 2 1 2 2 1 2 1 2 1 1 2 1 2 2 2 2 2 2 2 2 2 2 2 2 2 1 1 2 1 1 2 1 2 2 2 1 2 2 1 1 2 2 2 2 2 1 1 2 2 1 2 2 2 2 2 2 2 2 2 2 2 2 2 2 2 2 2 2 2 2 2 2 2 2 2 2 2 1 2 1 1 2 2 2 2 2 2 1 2 2 2 1 2 1 2 1 1 1 2 1 1 1 2 2 1 2 1 1 2 2 1 1 2 2 1 2 1 1 1 2 2 1 2 2 2 2 2 2 2 2 2 2 2 2 1 2 2 2 2 2 1 1 2 1 2 1 1 1 1 2 2 1 2 1 1 1 2 2 1 2 2 1 2 1 2 1 1 1 2 1 2 2 2 2 1 2 1 1 2 1 1 1 2 2 2 2 2 2 1 2 2 1 2 1 1 2 1 2 2 2 1 2 2 2 1 1 1 2 2 2 2 1 2 2 1 2 2 2 1 2 2 2 2 2 2 2 2 2 1 2 1 2 1 1 1 1 1 1 2 1 1 2 2 1 1 2 2 1 2 2 1 2 1 2 2 2 2 2 1 2 1 2 1 1 1 1 2 1 1 1 1 1 2 1 2 1 1 2 2 1 2 1 1 2 1 2 1 2 1 2 1 2 1 1 2 1 2 2 2 2 2 2 2 2 2 2 1 2 1 2 2 1 2 2 1 1 2 1 2 1 2 1 2 2 1 1 2 2 2 1 1 1 1 2 2 1 1 1 2 1 1 1 1 1 2 1 1 1 1 2 1 1 1 1 1 2 1 2 1 1 2 1 2 1 1 2 2 1 2 2 2 2 2 2 2 1 1 2 1 2 2 2 2 2 2 2 2 2 2 2 2 1 2 2 2 2 2 2 2 1 2 2 2 2 2 2 2 2 2 1 2 2 2 2 2 2 2 2 2 2 2 1 1 2 1 1 1 1 1 1 1 1 1 1 2 1 2 1 1 1 2 2 1 2 2 1 1 2 1 1 2 1 1 1 1 1 2 1 2 1 1 2 1 1 1 1 2 1 2 2 1 2 1 1 2 1 2 1 2 2 2 1 2 1 1 2 2 1 1 1 1 1 1 2 2 1 1 1 1 2 1 2 2 2 1 1 2 2 1 2 1 2 2 2 1 2 1 1 2 1 2 1 1 2 1 1 2 1 2 2 1 2 1 1 1 2 1 2 1 1 1 2 1 1 2 1 2 1 1 1 2 2 2 2 2 1 2 2 1 1 1 2 2 2 2 2 2 1 2 1 2 2 2 2 1 2 2 2 2 1 2 2 2 2 1 2 2 2 1 2 2 1 2 1 1 2 1 2 2 1 2 2 2 2 2 1 1 2 2 2 2 2 2 2 1 2 2 1 1 2 2 2 1 1 1 1 2 2 2 2 2 2 2 2 2 2 2 2 2 2 2 2 2 2 2 2 2 2 2 2 2 2 1 2 2 1 1 2 2 2 1 2 1 2 2 2 1 1 2 1 2 2 2 1 1 2 2 1 2 1 2 1 1 1 1 2 2 1 2 1 1 1 1 2 2 2 1 1 2 2 1 2 2 2 2 1 2 2 1 1 1 1 1 2 1 1 1 1 2 2 2 2 1 2 1 2 1 1 1 2 2 2 1 2 1 2 2 2 2 2 2 2 1 1 2 2 1 1 1 1 1 1 1 1 1 2 1 2 2 2 1 2 2 1 1 2 2 1 1 2 2 2 2 2 2 2 1 1 2 2 2 2 1 1 1 2 2 1 1 1 1 1 1 2 2 1 2 1 2 2 2 1 2 2 2 1 2 2 2 2 1 1 1 2 1 2 2 1 1 2 2 2 1 1 1 2 2 2 2 2 2 1 1 1 2 1 2 2 2 1 2 1 2 2 1 1 1 2 2 1 1 1 1 2 1 1 2 2 1 2 2 2 2 2 2 2 2 1 2 2 1 1 2 2 2 2 2 1 1 2 2 1 1 2 2 2 2 2 2 2 1 2 2 1 2 2 2 2 2 1 1 2 1 1 2 2 1 1 1 2 2 2 2 2 2 1 1 1 2 1 1 2 2 1 2 1 2 1 1 2 2 2 2 2 2 2 1 2 2 1 2 2 1 2 1 1 1 2 2 2 2 2 2 1 2 1 2 1 2 2 2 2 2 2 2 1 1 1 1 2 2 1 2 2 1 1 1 2 2 2 2 2 1 2 2 2 2 2 2 2 1 2 1 1 2 1 1 2 2 2 2 1 1 2 2 2 2 2 2 2 2 2 1 2 1 2 1 2 1 2 2 1 2 2 2 2 1 2 2 2 1 1 2 2 2 1 2 2 2 2 2 2 2 2 1 2 2 1 2 1 1 2 2 1 1 2 1 2 1 1 2 2 1 2 2 2 2 2 1 1 2 2 2 2 2 2 2 2 2 2 2 2 2 2 2 1 2 1 2 2 1 1 2 1 1 2 2 1 1 2 2 2 1 2 2 1 2 2 2 1 2 2 2 2 2 2 2 2 2 1 1 2 1 1 1 1 2 1 2 1 2 2 1 2 2 2 2 1 2 2 2 2 2 1 2 2 2 2 2 2 2 2 1 2 2 1 2 2 1 2 2 2 2 2 2 2 2 1 2 2 1 2 1 2 2 2 1 2 2 2 2 2 1 2 2 2 2 2 1 1 1 1 2 2 1 2 1 2 2 2 2 1 2 2 2 2 1 2 1 2 1 1 2 2 2 2 2 1 2 1 1 2 2 1 2 1 1 2 1 1 2 1 2 1 1 1 2 2 2 1 1 2 2 1 2 1 2 2 2 2 2 1 1 1 2 2 2 1 2 2 2 2 2 1 1 2 1 1 1 1 2 2 2 2 2 2 2 2 2 2 1 2 2 2 2 2 2 2 1 2 2 1 2 1 1 1 2 2 1 1 1 1 2 2 2 2 1 1 1 2 2 1 2 2 1 2 1 2 2 2 2 2 1 2 2 1 1 1 1 2 2 2 1 1 1 2 2 2 2 1 1 1 2 1 2 2 2 1 2 2 1 1 2 1 1 2 2 2 2 2 1 2 2 2 2 2 2 2 2 1 2 1 1 2 1 2 2 1 1 2 2 2 2 2 1 1 1 2 1 1 1 1 2 1 2 2 2 1 2 2 1 1 2 1 1 1 1 2 2 2 2 2 1 1 1 1 1 2 2 2 2 2 2 2 2 1 2 1 2 2 2 1 2 1 1 2 2 1 2 1 2 1 1 2 2 1 2 2 2 2 2 2 1 2 2 2 2 1 2 1 2 1 1 1 1 2 1 2 2 2 2 1 2 2 2 1 2 2 2 2 1 2 2 2 2 1 1 1 2 2 2 1 2 1 2 1 1 1 1 2 1 2 2 2 1 2 2 2 2 2 2 1 1 1 2 2 1 2 1 1 1 1 1 2 1 1 1 2 1 1 1 1 2 1 2 1 1 2 1 1 2 1 2 1 2 2 2 1 2 2 2 1 2 1 1 1 2 1 1 1 2 2 1 1 1 1 1 1 2 2 2 2 2 1 1 1 1 1 1 2 2 1 1 2 1 1 2 2 1 2 1 2 2 2 1 1 1 2 2 2 1 2 1 2 1 1 1 2 2 2 1 1 1 2 1 1 1 1 1 1 1 2 2 2 2 1 2 1 1 1 1 2 2 1 1 1 1 1 2 1 2 1 2 1 1 1 2 1 2 2 1 1 2 1 1 2 2 2 1 2 1 2 1 1 1 1 1 1 1 1 2 1 2 2 1 1 1 2 1 2 2 2 1 2 1 2 2 1 2 2 2 1 1 2 1 2 1 1 2 1 1 2 1 1 2 1 1 2 2 2 1 2 2 1 2 2 2 2 2 1 2 2 2 1 2 2 1 1 1 1 1 2 2 1 2 2 2 2 2 2 1 2 2 2 1 2 2 2 2 1 1 2 2 2 1 1 1 2 2 1 2 1 2 1 2 1 1 1 1 1 1 1 1 2 2 2 1 2 2 2 1 1 1 2 2 2 1 2 1 2 2 1 1 1 1 2 1 2 2 1 1 1 1 1 1 2 2 2 1 2 2 1 1 2 1 1 2 2 1 1 2 2 2 1 1 1 2 2 2 2 1 2 1 2 1 1 2 2 2 2 1 1 1 1 1 1 1 1 1 1 2 2 1 2 1 2 1 2 2 1 2 2 2 2 2 2 2 2 2 2 1 1 2 1 2 1 2 2 2 2 2 2 2 2 1 1 1 2 2 2 2 2 1 2 1 2 2 2 2 2 2 1 2 2 2 2 1 1 1 2 2 2 1 2 2 2 2 2 2 1 1 1 2 2 2 2 2 2 1 1 2 2 2 2 2 1 2 1 2 2 1 2 1 2 1 2 1 2 1 2 2 1 2 2 2 1 1 2 2 2 2 1 2 2 2 2 1 2 1 1 2 1 2 2 2 2 1 1 2 1 1 2 2 2 1 2 1 1 2 1 1 2 2 2 1 2 2 1 1 2 1 2 2 1 1 2 1 1 1 1 2 2 1 1 1 1 2 2 1 1 1 1 2 2 2 2 2 2 1 2 1 2 1 2 2 2 2 2 1 2 1 1 1 2 2 1 2 1 1 2 1 2 2 1 1 2 2 1 2 2 1 2 2 2 2 2 2 1 2 1 2 2 1 2 2 2 1 2 1 2 1 2 1 2 2 2 2 2 2 1 2 2 1 2 1 2 2 1 1 2 1 1 1 2 1 1 1 1 2 1 2 2 2 2 2 2 2 2 2 1 2 2 2 2 1 1 1 2 2 1 1 2 1 1 1 1 1 1 1 1 2 1 2 1 2 2 1 2 1 2 2 2 2 1 1 1 2 2 1 1 2 1 2 1 2 2 1 2 1 2 1 2 1 1 1 1 1 2 1 1 2 1 1 2 1 2 2 2 2 2 1 2 2 1 2 2 2 2 2 2 2 2 2 2 2 2 1 2 1 2 1 2 2 2 1 1 1 1 2 2 1 2 1 2 1 2 2 1 2 2 1 1 2 2 2 1 1 2 1 1 2 2 2 2 2 2 1 1 1 1 1 2 2 1 2 2 2 2 1 2 2 2 2 1 2 2 2 1 2 1 1 1 1 1 2 2 2 1 2 2 1 1 2 1 1 1 2 2 2 2 1 1 1 1 2 1 2 2 2 2 2 2 1 2 2 2 1 2 2 2 2 2 1 2 2 2 2 1 2 2 2 1 1 1 2 2 1 2 2 1 2 2 2 1 2 2 1 2 2 2 2 1 1 2 1 2 2 1 1 2 2 2 2 2 1 1 1 2 1 1 2 2 1 2 2 2 2 1 1 2 1 1 2 1 1 1 1 2 1 2 1 2 2 1 2 2 2 2 2 1 2 2 2 2 2 1 1 2 1 2 2 1 2 2 2 2 1 2 2 1 1 2 2 1 1 2 2 1 2 2 1 1 2 2 1 2 2 2 1 2 2 2 1 2 2 1 2 2 1 1 1 1 2 1 2 1 1 2 1 2 1 2 1 1 2 2 1 1 1 1 2 1 1 2 1 1 1 2 1 2 1 1 1 2 1 1 1 2 2 1 1 1 1 2 2 1 2 1 2 2 2 1 2 2 1 1 1 1 2 2 2 2 2 2 2 1 1 2 1 2 2 1 2 2 2 1 2 2 1 2 1 2 2 2 1 2 2 2 2 2 2 1 2 2 1 2 2 1 1 2 1 2 2 2 1 1 2 2 2 2 1 2 1 2 2 1 1 2 1 1 1 1 2 2 1 2 1 2 2 2 2 1 2 1 2 2 1 2 1 2 2 1 1 1 2 1 2 2 2 1 2 1 1 1 1 1 1 2 2 2 2 2 2 2 2 1 1 2 1 2 2 1 2 1 2 1 1 2 2 1 2 2 2 2 2 1 2 1 1 2 2 2 2 2 1 1 2 2 2 1 1 2 1 1 1 1 2 2 2 1 2 2 1 2 2 2 1 2 2 1 2 1 1 2 1 1 1 2 2 1 1 2 2 1 1 2 2 1 2 2 2 2 1 1 1 2 2 2 1 2 1 2 1 1 1 2 2 1 2 2 2 1 1 1 1 1 2 1 1 1 1 2 1 2 1 1 1 2 2 2 2 2 2 1 2 1 1 1 1 1 2 2 2 1 1 2 1 2 2 2 2 2 1 2 1 2 2 2 2 2 2 1 2 2 2 2 2 2 2 2 2 2 2 2 2 2 1 1 2 2 2 1 1 2 2 2 2 2 1 1 2 2 2 1 2 2 2 1 2 2 2 2 1 1 2 2 2 2 1 2 2 2 1 1 1 1 1 2 2 1 2 2 2 2 1 2 2 2 2 1 2 1 2 1 1 1 2 1 2 1 2 2 2 2 1 1 1 2 2 1 2 1 1 2 1 1 2 1 2 1 1 1 1 1 1 2 2 1 2 2 2 2 2 2 2 1 1 2 1 2 1 2 2 1 2 2 2 1 1 2 2 2 2 1 1 2 2 1 1 1 1 2 2 1 1 1 2 1 1 2 2 2 1 1 1 1 2 2 2 2 2 2 1 2 2 1 1 1 1 1 1 1 1 1 2 1 1 1 1 1 1 2 1 1 1 1 2 2 1 2 1 1 1 1 1 1 1 2 1 2 1 1 1 1 2 2 2 2 1 2 2 2 1 1 1 1 1 2 2 1 2 2 1 2 1 2 1 1 2 1 2 1 1 2 1 1 2 1 2 2 1 1 1 1 2 2 1 2 1 2 2 2 1 1 2 1 2 1 2 1 1 1 1 1 2 2 1 1 1 2 1 1 2 2 2 1 1 1 1 1 2 1 2 1 1 2 2 1 1 2 2 1 2 2 2 2 1 2 2 2 1 2 2 2 1 2 2 2 2 2 2 1 2 1 1 1 2 2 2 2 2 1 2 2 2 2 1 2 2 2 2 2 1 1 2 2 2 1 1 2 1 2 2 2 1 1 1 2 2 2 1 1 1 1 1 1 2 2 2 1 1 2 2 2 1 1 1 1 1 2 2 1 1 1 2 1 2 1 2 1 2 1 2 1 1 1 2 2 2 2 2 1 2 2 1 2 2 2 1 1 1 2 2 2 2 2 2 2 2 2 2 1 2 1 2 1 1 1 1 1 1 2 2 1 2 1 1 1 2 2 2 2 1 2 2 2 2 2 1 1 1 2 2 1 1 2 1 1 2 2 1 1 2 1 1 1 2 2 1 1 2 1 1 2 1 1 2 1 1 1 1 2 1 2 2 1 1 1 2 2 1 2 1 1 1 1 2 1 1 2 1 1 2 1 1 2 1 1 2 1 2 1 1 1 1 1 1 2 1 1 1 2 1 2 2 2 2 1 2 2 2 1 2 2 2 1 1 1 1 1 1 1 2 2 1 1 1 1 2 1 2 1 1 1 2 2 2 1 2 1 1 2 1 1 2 2 2 2 1 2 2 2 1 1 1 1 1 2 2 2 2 2 1 2 1 2 1 1 1 1 1 1 1 1 1 1 1 1 1 1 1 2 1 1 1 2 2 1 2 1 2 1 2 1 1 1 2 1 2 2 2 1 1 1 1 2 1 1 2 2 1 1 2 2 2 2 2 2 1 1 2 1 1 1 1 2 1 2 2 2 1 1 1 2 1 2 1 1 2 2 2 1 1 1 1 2 2 1 2 2 2 1 2 2 2 2 1 1 1 1 1 2 1 2 2 1 1 1 1 2 2 1 2 2 2 1 2 1 2 1 1 2 2 1 2 1 2 1 2 1 1 1 2 2 1 1 2 1 2 2 1 1 1 1 2 1 1 1 1 1 2 2 1 1 1 1 1 1 2 1 2 2 1 2 1 2 2 2 2 2 1 2 2 2 1 2 2 2 2 2 1 2 2 1 2 2 2 2 1 2 2 1 2 1 1 1 1 1 2 2 1 1 1 1 1 1 1 2 2 2 1 2 2 1 2 2 2 2 1 2 1 1 1 2 1 1 1 1 2 2 2 2 1 2 2 1 2 2 2 2 1 1 2 1 2 2 2 1 2 2 2 2 2 2 2 1 2 1 2 2 1 2 2 2 1 1 2 1 2 1 2 2 2 2 2 2 1 2 2 1 2 2 2 2 1 1 2 2 2 2 2 2 2 2 2 2 2 1 2 2 1 2 1 1 1 2 1 2 2 2 2 2 2 1 2 1 2 1 2 1 2 1 2 1 1 2 1 2 2 2 1 2 1 2 2 2 1 2 1 1 1 2 1 1 1 1 1 2 2 2 1 2 1 1 1 2 2 1 1 1 2 1 1 1 2 1 1 2 2 2 2 2 1 1 2 1 2 2 2 1 2 2 2 2 2 2 2 2 1 2 2 1 1 2 1 1 2 1 2 1 2 1 2 2 2 2 1 1 2 2 1 2 2 2 1 2 1 2 1 1 1 1 1 1 1 1 2 2 2 2 2 2 2 2 1 2 1 1 1 1 1 2 2 1 1 2 2 1 2 1 1 1 2 2 1 1 1 1 2 1 1 2 1 2 2 1 2 1 2 1 2 1 2 1 1 2 1 2 2 2 1 2 2 2 2 2 2 2 2 1 2 2 1 1 2 1 1 1 2 2 2 2 1 1 1 1 2 2 1 2 1 2 2 2 1 1 2 2 1 1 2 1 1 1 2 1 1 1 1 1 2 2 2 2 2 1 2 2 1 2 1 1 2 1 1 1 2 2 2 1 2 1 2 1 1 1 2 1 2 2 1 1 2 1 1 1 2 1 2 2 2 2 2 1 2 1 2 2 2 2 2 2 2 2 2 1 1 2 1 2 2 2 2 2 1 2 1 1 1 2 1 1 1 1 1 1 1 1 2 1 1 1 1 1 1 2 2 1 2 1 2 2 1 1 1 1 2 2 2 2 2 2 2 2 1 2 2 1 1 2 2 2 2 1 2 1 1 2 1 2 1 2 2 2 2 1 2 1 2 2 1 2 1 1 1 1 2 2 1 2 2 2 1 1 2 2 1 1 1 2 2 2 1 1 2 2 1 1 1 1 2 1 1 2 2 1 2 1 1 2 1 1 1 1 2 1 1 1 2 1 1 2 1 1 2 1 2 2 2 1 2 2 2 2 2 2 1 1 1 1 1 1 2 1 1 2 1 1 2 1 2 1 2 1 2 2 2 2 1 2 1 1 1 2 2 2 1 1 1 1 2 1 2 1 1 2 1 2 2 1 2 2 2 2 2 2 2 1 1 2 1 2 2 1 1 1 2 2 1 2 2 1 2 1 2 1 2 1 2 2 1 2 1 1 1 1 2 2 1 1 1 2 2 2 2 2 1 2 1 1 1 1 1 1 2 1 1 1 1 2 1 2 2 2 2 1 1 1 2 2 2 2 2 2 2 2 2 2 2 1 2 2 2 2 2 2 2 1 1 2 2 1 1 1 2 1 2 1 2 2 2 1 1 1 2 1 2 2 1 2 1 1 1 1 2 2 1 2 1 1 1 1 2 1 2 1 2 2 1 1 2 1 2 2 2 2 1 2 1 1 1 1 1 2 2 2 2 2 2 1 1 1 2 2 2 1 2 2 1 2 2 1 2 2 2 2 1 2 2 2 2 1 2 1 2 2 2 2 2 1 2 2 2 1 2 1 1 2 2 1 1 1 2 1 2 1 1 2 1 2 2 2 2 1 2 1 2 2 2 2 2 2 1 2 2 1 2 2 2 2 2 2 2 2 2 2 1 2 1 1 1 1 2 2 2 2 1 2 1 1 2 1 1 2 2 2 2 2 1 2 1 1 2 2 2 2 2 2 2 2 2 2 2 2 2 2 2 2 2 2 2 2 2 1 2 2 2 1 2 2 2 1 2 1 2 2 2 1 2 2 1 1 2 1 2 2 1 1 1 2 2 1 2 1 2 2 2 2 2 2 2 2 2 2 2 1 1 2 2 1 2 1 2 1 2 2 2 2 1 2 2 1 2 2 1 1 2 1 1 2 2 1 1 2 2 1 1 1 1 1 2 1 1 2 1 2 2 2 2 1 2 2 2 2 2 2 2 1 2 2 2 2 2 2 2 2 1 1 1 2 1 1 1 1 1 2 1 1 1 1 2 2 1 2 2 2 1 2 2 2 2 2 2 2 2 2 2 2 2 1 2 2 2 2 2 2 1 2 2 2 1 2 2 2 2 2 2 2 2 2 2 2 2 2 1 2 2 1 2 2 1 1 1 2 2 1 2 2 2 2 1 2 2 2 2 2 2 2 2 2 2 2 1 1 1 1 2 1 2 2 2 2 2 2 2 1 2 1 2 1 2 2 2 2 2 1 1 2 2 2 2 2 2 1 2 2 2 2 2 2 2 2 2 2 2 1 2 1 1 1 2 2 2 1 1 2 2 2 1 2 2 2 2 1 2 2 2 1 2 1 1 2 2 1 1 1 1 2 1 2 2 2 1 1 2 2 2 1 1 1 1 2 2 1 1 2 2 2 1 2 2 2 1 1 1 2 2 2 2 1 1 2 1 2 2 2 2 1 1 2 2 1 1 1 2 2 2 1 2 2 2 2 2 2 2 2 2 2 2 2 2 2 2 2 2 2 1 1 2 2 2 1 2 2 2 2 2 1 2 2 2 2 1 2 2 2 1 1 1 1 2 1 2 1 1 2 2 2 1 2 2 2 1 1 2 1 2 2 2 1 1 1 2 2 1 2 1 1 1 2 2 1 2 2 1 1 1 2 2 2 1 2 2 1 2 2 2 2 2 1 1 1 1 1 2 1 1 2 2 1 2 1 2 2 2 2 1 2 1 1 2 2 1 1 1 1 2 2 1 1 2 1 2 2 1 2 1 2 1 1 2 1 1 1 2 2 1 1 1 2 2 2 1 1 1 2 1 1 1 2 2 1 1 1 1 2 2 1 2 1 1 2 1 2 1 1 1 1 1 1 1 2 1 1 2 2 2 1 1 2 2 2 1 2 2 2 1 1 2 2 1 2 2 1 1 2 1 2 1 1 2 1 2 2 1 2 1 2 1 2 1 2 2 1 2 1 1 2 2 2 2 2 1 2 2 1 2 2 1 2 2 2 2 2 2 2 1 2 2 2 1 1 1 1 2 1 2 2 2 2 2 2 2 2 2 2 2 1 1 2 2 2 2 2 1 2 2 1 2 1 2 2 2 1 2 2 1 1 2 2 2 1 1 2 2 1 2 2 2 2 2 1 1 2 2 1 2 2 1 1 1 2 2 1 2 1 1 2 1 2 2 1 2 2 2 2 2 1 2 1 2 1 2 2 2 1 2 2 2 1 2 2 2 2 2 1 2 2 1 1 2 2 2 2 1 2 1 2 1 1 2 1 2 1 2 1 2 1 1 1 1 1 1 2 2 1 1 2 2 2 2 2 2 2 2 2 2 1 2 2 1 1 2 2 2 2 1 2 2 2 1 2 2 2 2 1 2 2 2 2 2 2
  000003  030006 2 2 2 1 2 1 2 1 2 2 2 1 1 2 1 1 1 2 2 2 1 2 1 1 2 1 2 2 2 2 2 2 2 2 2 1 2 1 2 1 2 2 1 1 1 1 2 1 2 1 1 1 2 1 2 1 1 1 1 2 1 2 2 2 1 1 2 1 1 2 2 2 1 2 2 2 2 1 2 2 1 1 2 1 2 2 2 1 2 2 1 1 1 2 2 1 1 1 2 2 2 2 1 2 2 2 2 2 1 1 2 2 1 2 1 2 2 1 2 1 1 2 1 1 1 2 1 1 1 2 2 1 2 2 2 2 2 1 1 1 2 2 1 2 2 2 2 1 2 2 1 1 1 1 1 2 1 2 1 2 1 1 1 1 2 1 1 2 2 2 2 2 1 1 1 2 2 1 2 2 2 2 2 1 2 2 2 2 1 1 1 2 2 2 2 1 2 2 1 2 2 2 2 1 1 1 1 2 1 2 1 2 1 1 2 1 1 2 2 2 2 1 2 2 2 1 1 1 1 2 1 2 2 2 1 1 1 1 2 1 2 2 2 2 1 1 1 1 2 1 2 1 1 1 1 2 1 2 2 1 2 2 1 2 1 1 2 1 1 2 1 2 2 1 1 1 2 1 2 2 2 1 1 2 2 1 2 2 2 2 2 1 2 2 2 2 1 2 2 1 1 1 1 2 2 1 1 2 1 1 2 1 1 2 2 2 2 1 2 1 1 2 1 2 1 2 1 2 2 2 2 2 2 1 1 1 2 1 2 2 2 1 2 2 2 1 1 1 2 1 2 2 1 2 2 1 1 2 2 2 1 2 2 2 1 2 1 1 2 1 2 2 1 1 2 1 1 1 1 2 1 2 2 2 2 2 1 1 1 1 1 1 2 2 2 2 2 2 2 2 2 2 1 1 1 1 2 2 1 2 2 2 2 1 2 1 1 2 2 2 1 2 1 1 2 1 2 2 2 2 2 1 2 1 2 2 2 1 2 1 2 2 1 1 2 2 2 1 1 2 1 1 2 2 1 2 2 2 2 2 2 2 1 2 2 2 2 2 2 2 1 2 1 2 2 2 2 1 2 1 2 1 2 1 1 1 1 2 2 1 1 1 2 1 1 2 1 1 2 1 1 2 2 2 1 2 2 2 2 2 1 2 2 2 1 2 1 1 1 2 1 2 2 2 1 2 1 2 1 1 2 2 1 1 2 1 2 1 2 2 2 1 1 2 1 2 2 1 2 2 2 2 2 1 2 2 1 2 2 2 1 1 2 1 2 1 1 1 2 1 1 1 1 1 2 2 2 1 2 1 2 1 2 2 1 2 2 2 2 2 2 2 2 2 2 2 2 2 1 2 2 2 2 2 2 1 1 2 2 1 1 1 1 1 2 2 1 1 1 2 1 1 2 2 1 1 1 1 1 1 1 1 1 2 2 1 2 2 1 1 2 2 1 2 1 2 2 1 2 1 1 1 2 1 2 1 1 1 2 2 2 2 2 1 2 2 2 2 2 2 2 2 1 2 1 2 2 2 2 1 2 2 2 1 2 2 2 1 1 2 1 2 1 2 2 2 2 2 2 2 2 2 2 1 2 1 2 2 2 1 2 2 1 2 2 2 2 2 2 2 1 2 1 2 2 2 1 1 2 2 1 2 2 2 2 2 2 1 1 1 1 1 2 2 2 2 2 2 1 1 1 2 1 1 1 1 1 1 2 1 1 1 2 2 1 2 1 2 1 2 1 2 2 1 1 2 2 1 1 2 2 1 2 2 1 2 1 2 2 1 1 2 1 1 1 2 1 1 1 1 2 2 2 1 1 1 1 2 2 2 1 2 1 1 1 1 1 2 2 1 1 2 2 1 2 1 2 1 1 2 1 2 1 1 2 2 2 2 2 2 2 2 2 2 1 1 1 2 1 2 1 1 1 2 2 2 2 2 2 2 1 2 2 2 2 1 2 2 2 1 2 2 1 1 2 1 1 2 1 2 2 2 1 1 1 1 2 2 1 2 1 1 1 2 1 2 2 2 1 2 2 2 1 2 1 2 2 1 1 2 2 1 2 2 1 1 1 1 1 2 2 2 2 1 2 1 1 1 1 2 1 1 1 2 1 1 2 1 1 1 2 2 1 2 1 1 1 1 1 1 1 2 1 1 1 2 2 2 1 2 2 2 1 2 2 2 1 1 1 1 1 1 1 1 2 1 2 1 2 2 2 2 1 1 2 1 2 1 1 1 1 1 2 2 2 2 1 1 1 1 2 2 1 2 2 1 2 2 1 2 1 2 2 2 2 2 2 1 2 1 1 1 2 1 1 2 2 2 1 2 2 1 2 2 2 2 2 1 2 1 1 2 2 2 1 2 1 2 2 2 1 2 2 2 1 1 1 2 2 2 2 2 2 1 2 2 1 2 1 2 2 1 2 2 1 1 2 2 2 1 1 2 2 2 1 1 2 1 1 2 1 2 2 2 2 2 2 1 1 2 2 2 1 2 2 2 2 1 1 1 2 2 1 1 2 2 1 2 1 2 1 1 2 1 2 1 1 2 1 2 1 1 2 2 1 1 1 2 1 2 2 2 1 1 2 2 2 2 2 2 1 2 2 1 1 2 2 2 1 2 2 2 2 1 1 1 2 2 2 1 2 2 2 2 2 2 2 1 1 1 1 2 1 2 1 2 1 1 2 2 2 2 1 2 1 1 2 1 2 1 2 1 1 2 1 1 2 1 1 1 1 2 2 2 1 1 2 2 2 1 2 2 2 2 2 2 2 2 1 1 2 2 2 2 2 1 2 1 2 1 2 2 2 1 2 2 2 2 1 1 2 2 2 2 2 2 1 1 2 1 1 2 2 1 1 2 2 1 2 2 2 2 2 1 1 1 2 2 1 2 1 2 2 1 2 2 2 2 1 2 2 2 1 2 2 2 2 2 2 2 2 2 2 2 2 2 2 1 1 2 2 2 2 2 2 2 1 1 2 1 2 1 2 1 2 2 1 1 2 1 2 2 1 2 2 2 1 1 2 2 2 1 1 2 2 2 2 1 2 1 2 1 2 1 1 2 1 1 2 1 1 1 2 2 1 1 2 1 2 2 1 2 2 2 2 2 2 2 2 2 1 2 2 1 2 2 2 2 1 2 1 1 1 2 2 2 1 2 1 2 1 1 2 2 2 1 2 1 2 2 1 1 1 2 2 2 2 1 2 2 1 1 2 2 2 1 1 2 1 2 1 2 2 2 2 2 2 2 1 2 2 1 2 1 2 1 2 2 1 2 1 1 2 2 1 1 2 2 2 1 1 2 2 2 2 2 2 2 1 2 2 1 2 2 2 1 2 2 1 1 2 2 2 2 2 2 1 1 2 2 1 1 1 1 2 2 1 1 2 1 1 1 2 1 2 1 1 2 2 2 2 2 1 1 2 1 1 1 2 1 1 1 1 1 2 1 1 2 2 2 2 1 1 1 1 2 1 1 1 2 2 1 1 2 1 2 2 1 2 2 1 1 1 2 2 2 1 2 1 1 1 2 2 1 1 1 2 1 2 1 1 1 2 1 2 2 2 1 2 2 1 1 2 2 2 2 1 1 2 2 2 2 2 1 1 1 1 1 2 1 1 2 1 1 2 1 1 2 2 2 2 2 2 2 1 1 2 1 2 2 2 2 2 1 2 1 2 2 1 2 2 2 2 2 2 2 2 2 2 2 1 2 2 1 2 2 2 2 2 1 2 2 1 2 1 2 2 2 2 2 1 2 1 1 1 1 1 1 2 2 1 1 1 1 1 2 2 2 1 2 2 1 1 2 2 2 2 2 1 2 1 2 1 2 1 2 2 2 1 1 2 1 1 2 1 1 2 2 1 2 2 1 2 2 1 1 2 1 1 2 1 1 2 2 2 1 2 2 2 1 2 2 1 1 2 2 2 2 2 1 2 2 1 2 1 2 1 1 1 1 2 1 1 2 2 1 2 2 2 2 2 1 2 1 2 1 1 2 2 2 1 1 2 2 2 1 1 1 1 2 2 2 2 2 1 2 2 1 1 2 2 2 2 1 2 2 2 2 2 2 2 1 2 2 1 2 1 2 1 2 1 2 2 2 2 2 2 2 2 2 2 2 1 1 2 2 1 2 1 2 1 2 1 2 2 2 1 2 1 2 2 1 1 1 2 1 2 2 2 1 2 1 2 2 2 2 2 2 1 2 2 2 2 2 1 1 1 1 1 2 2 2 2 2 1 1 1 2 1 2 1 1 2 1 2 1 2 2 1 2 1 2 2 2 1 2 2 2 2 2 1 1 2 1 2 2 2 2 2 1 2 2 1 2 1 1 2 2 1 1 2 2 1 1 2 2 2 1 2 2 1 2 1 2 2 1 2 1 2 1 2 1 1 1 2 1 2 1 1 2 1 1 2 1 1 1 2 2 2 1 2 2 2 2 2 2 1 2 2 2 1 2 2 1 2 1 1 2 1 2 2 1 2 2 1 1 2 2 2 2 2 1 1 2 2 2 2 2 1 1 2 2 2 1 2 1 1 2 1 1 2 2 2 2 2 2 1 1 2 2 2 2 2 1 2 2 1 2 2 2 2 2 1 2 1 1 1 2 2 1 1 2 2 1 1 2 1 1 2 1 2 2 1 1 1 2 2 1 1 2 2 2 1 1 2 1 1 1 2 1 2 1 1 2 1 2 1 1 2 1 1 2 1 1 2 2 1 2 1 1 2 2 2 2 1 2 2 2 1 1 2 1 2 2 1 1 2 1 1 1 2 1 1 2 1 1 2 1 1 2 1 1 1 2 1 1 1 2 2 2 2 2 1 1 2 2 1 1 1 1 2 1 1 2 1 1 2 2 1 2 2 1 2 1 1 1 2 2 1 1 1 2 2 1 1 1 1 1 1 1 2 1 1 2 1 1 1 1 1 1 1 2 2 1 2 1 1 1 1 2 1 1 2 2 2 1 2 1 1 1 2 2 1 1 1 2 1 2 1 2 2 1 2 1 2 2 2 1 2 2 2 1 1 1 1 2 1 2 2 2 2 1 2 1 1 2 2 1 1 1 1 2 1 1 2 2 1 2 2 1 2 1 2 1 2 1 1 1 2 1 1 2 2 1 2 1 1 1 1 2 1 1 1 1 1 2 1 2 1 1 1 2 1 1 1 1 1 1 2 2 2 2 2 2 1 2 1 2 2 2 2 2 1 1 2 2 2 2 1 2 2 1 2 2 1 1 1 1 2 2 1 2 2 1 1 1 1 2 1 1 1 1 2 2 2 2 1 2 1 1 2 2 2 1 1 2 1 2 2 2 1 2 2 2 1 2 2 2 2 2 2 2 2 2 2 1 2 1 1 1 2 2 2 1 1 2 1 2 2 1 1 2 1 2 1 2 1 1 2 2 1 1 2 1 1 2 1 1 2 1 1 1 1 1 2 1 2 1 2 1 1 2 2 2 1 1 2 2 1 1 2 1 2 2 1 2 2 2 2 2 1 2 2 2 1 1 2 2 2 2 2 1 1 2 2 1 1 2 1 1 1 1 1 1 2 1 2 2 1 2 2 1 2 1 2 2 1 1 1 1 2 1 2 2 2 1 1 1 1 1 1 1 1 2 1 2 1 1 1 1 1 1 2 1 2 1 1 1 2 1 2 2 1 2 1 2 1 2 2 1 2 2 1 1 2 1 1 1 2 2 2 1 1 1 1 1 2 1 1 2 2 1 2 2 1 2 2 2 2 2 2 1 1 1 2 1 2 1 2 2 1 2 2 1 2 1 1 1 1 1 1 2 1 2 1 2 1 1 1 2 2 2 1 1 1 2 2 2 1 2 1 2 1 2 1 1 1 2 1 2 1 1 1 2 2 2 2 2 2 1 2 1 1 1 2 1 2 1 1 2 1 2 1 1 2 1 1 1 1 1 2 1 2 1 2 2 2 2 2 1 2 1 1 2 2 2 2 2 2 2 2 2 2 1 2 2 2 2 2 2 2 1 2 1 2 1 2 2 2 2 2 2 2 2 2 1 1 2 1 1 2 1 2 2 2 2 2 2 2 1 2 2 1 2 2 2 1 2 1 1 1 2 1 1 2 2 2 1 2 2 1 1 2 1 2 1 1 1 2 2 2 1 1 2 1 1 1 2 1 1 2 1 2 2 1 2 1 2 1 1 1 2 1 1 1 2 1 2 2 1 2 2 1 2 2 2 2 2 1 1 2 1 2 1 2 2 2 2 2 2 1 1 2 1 1 1 1 2 2 2 2 2 1 2 2 1 1 2 2 1 2 1 2 1 2 2 1 1 1 1 1 2 1 1 2 1 1 2 1 1 1 2 2 2 2 2 2 1 2 2 1 2 2 2 2 1 1 1 1 1 2 2 2 1 1 1 1 2 2 2 2 2 1 1 2 2 2 2 2 2 2 2 2 2 2 1 1 2 1 1 1 2 2 2 1 2 2 2 1 1 2 1 2 2 1 1 1 2 2 2 2 1 2 2 1 1 2 2 2 2 2 2 2 2 2 1 1 2 2 1 2 2 1 2 1 1 1 2 2 2 2 2 2 1 1 1 1 2 2 1 2 1 2 1 1 2 2 2 1 2 2 1 2 2 2 2 2 1 2 1 2 1 2 2 2 2 2 1 2 2 2 1 2 1 2 2 2 2 2 2 2 2 2 2 2 2 1 2 2 1 2 2 2 2 2 1 2 1 2 2 2 2 1 2 1 2 2 2 2 2 1 1 2 2 2 1 1 1 1 1 1 1 1 1 1 2 1 2 2 1 2 1 2 2 1 2 2 1 1 2 1 2 2 2 1 2 2 2 1 1 2 2 2 2 1 1 1 1 1 2 2 2 2 1 2 2 1 1 2 2 1 2 1 1 2 2 1 2 1 1 1 1 2 1 1 2 2 2 1 1 2 1 1 1 2 2 2 2 2 1 1 1 2 1 2 1 1 1 2 2 2 2 2 2 2 2 1 2 2 2 2 2 2 2 2 2 2 1 2 2 2 2 2 2 2 1 2 2 1 1 2 2 2 2 2 1 2 1 1 1 1 1 2 1 2 2 2 1 1 1 1 1 2 2 1 2 2 2 1 2 2 2 2 2 1 1 2 2 2 1 1 2 2 2 1 1 1 1 2 2 1 2 2 1 2 1 2 2 1 1 1 1 1 1 2 2 2 1 1 2 1 2 1 1 2 2 1 1 1 2 2 2 1 1 1 2 1 1 2 1 1 2 1 1 2 1 1 1 2 1 2 2 2 1 2 1 2 2 2 1 2 2 1 2 1 1 2 2 1 1 1 2 2 2 1 1 1 1 1 2 1 2 2 1 1 2 1 2 2 2 1 1 1 2 1 2 2 2 1 1 2 2 2 1 2 2 2 2 2 2 2 2 1 2 2 2 2 2 1 2 2 1 1 2 1 1 2 1 1 1 2 1 2 1 1 2 2 2 2 1 1 2 2 2 2 1 2 2 2 2 2 2 2 2 1 2 2 2 1 2 1 2 1 2 1 2 2 2 2 2 1 2 2 2 2 1 2 2 2 2 2 2 1 1 1 1 1 1 2 1 1 2 1 2 1 2 2 1 2 2 2 2 2 2 1 1 1 1 1 1 1 2 2 2 1 1 1 1 1 1 2 2 1 2 1 1 1 1 2 1 1 2 1 2 1 2 2 1 2 1 1 2 2 2 1 1 2 1 2 2 2 2 1 2 2 1 2 2 2 1 2 1 1 1 1 2 1 2 1 1 2 2 2 2 2 1 2 1 2 1 2 2 1 2 1 1 1 2 2 2 1 2 2 1 1 2 1 1 1 1 2 2 2 1 2 2 1 2 1 2 1 1 1 1 2 1 2 1 1 2 1 1 2 2 2 2 1 1 1 1 2 1 2 1 2 2 1 2 1 1 1 2 2 2 2 1 2 1 1 1 1 2 1 1 1 2 1 1 2 1 1 1 2 1 2 2 1 1 2 2 2 1 2 1 2 2 2 1 1 1 2 2 1 1 2 1 2 1 1 2 2 1 1 2 1 1 1 1 1 1 1 2 2 1 2 1 1 1 1 1 2 1 2 2 2 2 1 2 2 1 2 2 2 1 1 1 2 2 1 2 1 1 2 2 1 1 2 2 1 1 1 2 2 2 2 2 2 2 1 2 1 2 1 1 2 1 1 1 1 2 2 2 1 2 2 2 1 2 1 2 2 2 1 1 1 2 2 2 2 2 2 1 2 2 2 1 1 2 1 1 1 1 1 2 2 2 2 1 2 1 1 1 1 2 1 2 2 1 2 2 2 2 2 2 2 1 1 2 1 1 2 2 2 2 2 2 2 1 1 1 1 2 1 1 2 2 2 2 2 2 1 2 2 1 2 2 1 2 2 2 2 2 2 1 1 2 1 2 2 1 2 1 2 2 2 2 2 2 2 2 2 1 2 2 2 2 2 2 1 2 2 2 2 1 1 1 2 1 2 2 2 2 2 2 2 1 1 2 2 1 2 2 1 1 2 1 2 1 2 1 2 2 1 2 1 2 2 2 2 2 2 2 1 2 2 2 1 2 2 2 2 2 2 1 2 2 2 1 2 2 2 1 1 1 2 2 1 2 1 2 2 2 2 2 1 1 2 2 2 2 2 2 2 1 2 2 2 2 1 2 1 2 1 1 1 2 2 2 1 2 2 2 2 2 1 2 1 1 1 1 1 1 2 2 2 1 2 2 1 2 1 2 1 1 2 1 2 2 1 2 1 1 1 2 1 2 2 1 1 2 2 2 1 1 1 2 2 1 2 2 2 1 2 1 1 1 2 1 2 1 2 1 1 2 2 2 1 1 1 1 2 1 1 2 1 2 2 2 1 2 2 1 1 2 1 2 2 2 1 2 1 1 2 2 2 2 2 2 1 2 2 2 2 2 2 2 2 2 1 1 2 2 1 1 2 1 1 1 1 1 2 2 1 1 1 2 1 2 2 2 1 2 1 1 2 1 1 1 2 2 1 2 1 2 1 2 1 2 2 2 1 1 1 2 1 1 2 2 1 1 2 2 2 2 2 2 1 2 2 2 2 2 2 1 2 1 1 2 2 2 1 2 1 1 2 2 1 1 1 2 2 1 1 1 2 1 2 2 1 1 2 1 2 2 1 2 1 1 1 2 1 1 2 2 1 1 1 1 2 1 1 1 1 1 2 1 2 2 2 2 1 1 2 1 1 2 2 2 2 1 1 1 2 2 1 2 1 1 1 1 1 1 1 2 2 2 1 1 1 1 2 1 2 2 2 1 1 1 2 2 1 1 1 1 2 1 1 2 1 1 1 1 2 1 2 1 2 1 2 2 2 2 2 2 1 2 1 1 1 2 2 2 2 1 1 1 1 1 1 1 1 1 2 1 1 1 1 2 2 1 1 2 1 1 2 1 1 1 2 2 1 2 2 1 1 1 2 2 2 2 2 2 2 2 2 2 2 2 2 1 2 2 2 2 1 2 1 2 2 2 2 2 2 1 2 1 2 2 2 2 2 2 2 1 1 2 1 1 2 1 2 2 2 2 1 2 2 1 1 2 1 1 1 1 1 1 1 2 2 1 1 2 2 2 2 1 2 1 1 2 2 2 1 1 2 2 2 2 2 1 1 2 2 2 2 2 2 1 2 1 1 1 2 1 2 2 1 1 2 1 2 1 1 2 1 2 2 2 1 1 1 1 1 2 1 1 2 2 1 2 2 2 2 2 2 2 2 2 1 2 1 2 2 2 1 1 2 1 2 2 1 1 1 1 1 1 1 1 2 1 1 1 1 1 2 1 2 2 1 2 1 1 1 2 1 1 1 2 2 2 2 2 2 1 1 2 2 1 1 2 1 2 1 2 1 2 2 1 1 1 1 2 1 1 1 1 2 1 2 1 2 1 1 1 1 2 1 2 2 2 2 1 2 1 1 1 2 1 2 2 2 1 2 1 1 1 2 1 2 2 1 2 1 1 2 1 2 2 2 2 1 2 2 2 2 1 1 2 1 2 2 2 2 2 2 1 2 2 2 1 1 2 2 2 1 1 2 2 1 2 1 2 2 2 2 2 2 2 2 1 1 2 2 1 1 2 2 2 2 2 2 2 2 2 2 1 1 2 2 2 2 2 1 2 2 2 2 2 2 2 1 1 2 1 1 1 2 1 1 2 2 2 2 2 1 1 1 1 2 2 1 1 1 1 1 2 2 2 1 2 1 1 1 1 2 2 1 2 2 1 2 2 1 2 2 2 1 1 1 1 2 1 1 1 1 2 1 1 1 1 2 1 2 1 1 2 1 1 1 1 2 1 1 2 2 1 1 2 2 1 1 2 2 1 2 1 1 2 1 2 1 2 1 2 2 2 2 2 2 1 2 2 2 2 2 2 1 2 2 1 2 2 2 2 1 2 1 2 1 2 1 1 2 1 1 1 2 1 2 1 1 2 2 2 1 1 1 2 1 2 1 1 2 2 2 1 1 2 1 1 2 2 2 1 1 1 2 2 2 2 2 2 2 2 2 1 2 2 1 2 2 2 2 2 2 2 2 2 2 2 2 1 1 2 2 1 2 2 2 1 2 2 2 2 2 2 2 2 2 2 2 2 2 2 2 2 1 2 2 2 1 2 1 2 2 2 2 1 2 1 2 2 1 2 1 2 1 1 1 2 1 1 1 2 1 2 2 1 2 2 2 2 2 2 2 2 1 2 1 2 2 1 2 2 2 1 1 1 1 2 2 2 1 2 2 2 2 2 2 2 2 1 1 2 1 2 2 1 2 1 1 2 2 1 1 2 2 1 2 1 2 2 2 1 1 2 2 2 2 2 2 2 1 2 1 2 1 2 2 2 2 2 2 2 1 2 2 2 2 2 1 2 1 1 2 2 2 1 1 2 1 2 2 1 1 2 1 1 2 2 1 2 1 1 1 2 2 2 2 2 1 2 2 2 1 2 1 2 2 1 2 2 2 1 1 2 1 2 1 1 1 1 1 1 2 2 2 2 2 2 1 1 1 2 1 2 2 1 1 1 2 2 2 1 2 2 2 2 1 2 2 2 2 2 1 2 2 2 2 1 2 2 2 2 1 2 2 2 2 2 1 2 1 1 2 2 2 2 1 1 2 1 1 2 2 1 2 1 1 1 1 1 1 2 1 2 2 2 1 1 2 1 1 1 1 2 1 1 1 1 2 2 2 1 2 2 1 1 2 1 1 2 2 2 2 2 1 2 2 1 1 1 2 1 2 1 2 1 1 1 2 1 2 1 1 1 2 1 2 2 2 2 1 1 2 2 2 2 1 2 2 2 1 1 2 1 1 1 2 1 2 1 2 1 2 1 1 1 2 1 1 1 1 2 1 2 1 1 2 1 2 2 2 2 2 2 2 1 2 2 1 2 1 1 1 1 1 1 2 1 2 1 2 2 1 1 2 2 1 1 2 1 2 2 1 1 1 2 2 1 2 1 1 1 2 1 2 1 2 1 2 1 2 1 1 1 2 1 2 2 1 2 1 2 1 1 2 2 2 2 1 1 1 2 2 2 2 2 2 2 1 1 1 1 2 2 2 1 2 1 2 2 1 1 1 1 2 2 2 2 1 1 2 2 1 2 1 1 1 1 2 2 1 2 1 1 2 2 1 2 2 2 1 1 1 1 2 1 1 1 2 1 1 2 2 1 1 2 1 2 1 2 2 2 2 2 1 2 1 2 1 1 1 1 2 1 1 2 1 1 2 1 2 1 1 2 2 2 1 1 2 2 1 2 2 2 1 1 2 2 1 2 1 2 2 2 2 2 2 2 2 1 2 2 2 2 2 2 2 2 2 2 1 2 1 1 2 2 1 1 1 1 2 1 1 1 1 1 1 1 2 2 2 1 2 2 2 1 2 2 1 1 2 1 2 1 2 2 1 2 2 2 2 2 2 2 2 2 1 2 2 2 2 2 2 1 2 2 1 2 2 2 2 2 2 1 2 2 2 2 1 2 1 2 2 2 1 2 2 1 2 2 1 2 2 2 2 2 2 2 1 1 2 2 2 2 2 2 2 1 2 2 1 2 2 1 2 1 1 1 1 2 1 1 1 1 1 1 1 1 1 1 2 1 2 2 2 2 1 2 2 1 1 1 1 1 2 2 1 1 1 1 1 1 2 1 2 1 1 1 1 1 2 1 2 1 2 1 2 2 2 1 2 1 2 2 2 2 2 1 2 1 1 2 1 1 1 2 2 1 1 2 2 1 1 1 1 2 2 2 2 2 2 2 1 2 2 2 2 1 2 1 1 2 1 1 2 2 2 2 2 1 1 2 2 1 2 1 1 2 1 1 1 2 1 1 1 1 2 2 1 1 2 1 2 1 1 1 2 2 1 2 1 2 2 2 1 2 1 2 2 2 2 1 1 1 2 2 2 2 1 2 2 1 2 1 2 2 2 1 2 2 2 2 1 1 2 1 1 2 1 2 2 2 2 1 1 1 1 1 1 1 2 2 1 1 1 1 1 2 2 2 1 2 2 1 1 2 2 2 1 1 1 1 2 1 1 2 2 2 2 2 1 2 2 1 2 2 2 1 2 2 2 2 2 1 2 2 2 2 1 2 2 1 1 2 2 2 1 2 1 2 2 2 2 1 1 1 2 2 2 1 1 2 2 1 2 1 2 1 1 1 1 2 2 1 2 1 1 1 1 1 1 1 2 2 2 1 2 1 1 1 2 1 2 1 2 1 2 2 2 2 2 2 2 2 1 2 1 1 2 1 2 2 1 2 1 1 1 2 2 1 1 2 2 2 2 2 2 2 2 2 1 1 1 2 2 2 2 2 1 2 2 2 1 2 2 2 1 2 2 2 1 2 2 1 2 2 2 2 2 1 2 2 2 2 2 2 2 1 2 2 1 1 1 1 1 2 2 1 1 1 1 1 2 1 2 2 2 2 2 2 1 1 2 1 1 1 2 2 2 2 2 2 2 1 2 1 2 1 2 2 2 2 1 2 2 1 2 2 1 1 2 1 1 2 1 1 1 1 2 2 2 2 2 1 2 1 2 1 1 2 1 1 2 2 1 2 2 2 1 2 1 1 1 1 1 2 2 1 1 2 1 1 2 2 1 1 2 1 1 2 2 1 2 2 1 2 2 1 1 2 1 1 2 2 2 2 2 2 2 2 1 1 1 2 1 1 2 2 2 1 1 2 2 2 1 1 2 1 1 2 1 2 1 2 2 1 1 1 1 2 1 1 2 1 2 2 2 2 1 2 2 2 1 1 1 1 2 1 2 2 1 2 2 2 1 2 2 2 2 2 2 1 1 1 2 2 2 1 1 1 1 2 1 1 2 2 1 2 1 2 1 2 2 2 1 1 2 1 2 1 2 1 2 2 2 1 2 2 2 1 2 2 2 2 2 2 1 1 2 1 1 2 1 2 2 2 2 1 2 2 1 1 2 1 2 2 1 1 2 2 1 2 2 2 2 2 2 2 2 1 2 1 1 2 2 2 2 2 2 2 1 2 2 2 2 2 2 1 1 2 2 2 2 1 1 1 1 2 2 2 1 2 2 2 2 1 1 1 1 2 2 1 2 2 2 2 2 1 2 2 2 1 1 1 2 1 2 1 1 2 2 1 2 2 1 1 2 2 2 2 1 2 1 1 1 2 1 1 1 2 1 2 2 1 2 1 2 2 1 1 1 2 1 1 1 1 1 1 1 1 2 1 2 1 1 1 2 2 1 1 1 1 1 1 1 1 1 1 2 2 1 1 2 1 1 2 1 2 1 2 2 1 1 1 2 2 1 1 1 2 2 1 2 2 2 2 2 2 2 1 1 2 2 2 2 1 2 1 1 1 1 1 1 1 1 2 2 2 1 2 1 2 1 2 2 2 2 2 2 2 2 2 2 2 2 2 2 2 2 2 2 1 2 1 2 1 1 2 2 2 1 2 1 2 2 2 2 2 1 2 2 2 2 1 2 1 2 1 2 2 2 2 2 2 1 2 2 1 2 2 2 1 2 1 2 2 2 2 1 2 1 2 1 2 1 2 1 2 1 1 2 1 2 2 1 1 1 1 2 2 2 1 1 1 1 2 2 2 2 1 1 2 1 2 1 2 1 2 2 1 2 2 1 2 2 2 2 2 1 2 2 1 2 2 2 2 1 1 2 1 2 2 2 2 2 2 1 1 2 2 1 2 2 2 2 2 1 2 2 2 2 1 2 2 2 1 2 1 1 2 1 2 1 1 1 2 2 2 2 2 1 2 1 2 2 1 2 2 2 1 2 2 1 1 1 2 1 1 2 2 2 2 2 2 2 2 1 1 2 2 2 2 2 2 2 2 2 2 2 2 2 1 2 1 2 2 2 2 2 1 1 2 2 1 2 1 2 1 1 2 2 1 2 2 2 2 2 2 1 2 2 2 2 2 2 1 2 1 1 1 1 2 1 2 2 2 2 1 2 2 2 1 2 2 2 2 2 2 1 1 1 1 1 1 2 2 2 1 2 1 1 1 1 1 1 2 1 2 2 2 1 2 2 2 2 2 2 1 1 1 2 2 1 2 1 1 1 1 1 2 1 1 1 1 2 1 1 1 2 1 2 1 1 2 1 1 1 1 2 2 1 2 2 2 1 2 2 2 2 2 2 1 2 2 2 1 2 2 1 1 1 1 1 1 2 2 2 2 2 1 1 1 1 1 1 2 2 1 1 2 1 1 2 2 1 2 1 2 2 2 1 2 2 1 1 2 1 2 1 2 1 1 1 2 2 1 1 1 1 2 1 1 1 1 1 1 2 2 2 1 2 1 2 1 1 1 1 2 2 1 1 1 1 1 2 2 2 1 2 1 1 1 2 1 2 2 1 2 1 1 1 2 2 2 1 2 1 2 1 1 1 1 1 1 1 1 1 1 2 2 1 1 1 1 1 2 2 2 1 1 1 1 2 1 2 2 2 1 2 1 1 2 1 2 2 1 1 1 1 1 1 2 2 2 1 1 2 1 2 2 2 2 2 1 2 2 1 1 1 2 1 1 2 1 1 1 2 1 2 2 2 1 1 1 2 2 1 2 2 2 1 2 2 2 2 1 1 2 2 2 1 1 2 2 2 1 2 1 2 1 2 1 1 1 1 2 1 1 1 2 2 2 1 1 2 2 1 1 1 2 2 2 1 2 1 2 2 1 1 1 1 2 1 2 2 1 1 2 1 1 1 2 2 2 1 2 2 2 2 1 2 2 1 2 2 2 1 2 2 2 1 1 2 2 1 2 1 2 2 2 1 1 2 2 2 1 1 1 2 2 1 1 1 1 1 1 2 2 1 2 1 2 2 1 2 1 1 2 2 2 2 1 2 1 1 1 1 1 2 1 1 2 1 1 1 1 1 2 2 2 1 1 1 2 1 2 2 1 2 1 2 1 1 1 1 1 1 1 2 1 1 1 2 2 1 2 2 2 1 2 2 2 2 2 2 1 1 1 2 2 2 2 2 2 1 1 2 2 2 2 2 1 2 1 2 2 2 2 2 2 2 2 2 1 1 2 2 2 2 1 2 1 1 2 2 2 1 1 2 2 2 1 1 2 2 2 2 1 2 2 1 1 1 2 1 1 1 1 2 2 2 1 1 2 2 2 1 2 2 1 2 2 2 2 2 1 2 2 2 2 2 2 2 2 2 2 2 2 2 1 1 1 2 2 2 2 1 1 2 2 2 2 2 2 1 2 1 2 1 2 2 2 2 2 1 2 1 1 2 2 2 1 2 2 2 2 2 1 1 2 2 2 2 1 2 2 1 2 2 2 2 2 2 1 2 1 2 2 2 2 2 2 1 2 1 2 1 2 1 2 2 2 2 1 2 1 2 2 1 2 1 2 2 1 1 2 2 2 2 2 1 1 2 2 1 1 2 2 2 2 2 1 2 2 1 1 2 2 2 2 2 1 2 2 2 1 2 2 2 2 2 2 2 2 1 2 2 2 2 2 1 1 2 2 2 1 2 2 2 1 1 1 2 2 1 1 2 1 2 2 1 2 2 2 1 1 1 2 2 2 2 2 2 2 2 2 2 2 1 2 2 2 1 2 2 2 1 2 1 2 2 2 1 1 2 1 2 1 1 2 1 1 2 1 2 1 1 2 1 1 1 1 1 2 1 2 2 2 2 2 2 1 1 1 2 1 2 2 2 1 1 1 2 1 1 2 1 1 1 1 2 2 2 1 2 2 1 2 1 1 2 2 2 2 1 2 2 2 2 1 1 1 1 1 2 2 2 1 1 2 2 2 1 1 1 1 1 1 2 1 1 1 2 2 2 2 1 1 1 1 2 1 2 2 2 2 2 2 1 2 2 2 1 2 2 2 2 2 1 2 2 2 2 1 2 2 2 1 1 1 2 2 1 2 2 1 2 2 2 1 2 2 1 2 2 2 2 1 1 2 1 2 2 1 1 2 2 2 2 2 1 1 1 2 1 1 2 2 1 2 2 2 2 1 1 2 1 1 2 1 1 1 1 2 1 2 1 2 2 1 2 2 2 2 2 1 2 2 2 2 2 1 1 2 2 2 2 1 2 1 1 2 2 2 1 1 1 1 1 2 2 2 1 2 1 2 1 2 2 1 2 2 2 1 1 2 1 2 1 2 2 1 2 2 1 2 2 2 2 2 2 2 2 2 2 1 1 1 1 1 1 1 2 2 2 1 2 1 1 2 1 1 1 2 1 2 1 1 1 2 2 2 1 2 2 2 1 2 1 1 2 2 2 2 2 2 1 2 2 2 2 1 1 1 2 2 2 2 2 2 2 1 1 2 1 2 2 1 2 2 2 1 2 2 1 2 1 2 2 2 1 2 2 2 2 2 2 1 2 2 1 2 2 1 1 2 1 2 1 2 1 1 2 2 2 2 1 2 1 2 2 2 1 2 1 1 1 1 2 1 2 2 1 2 1 2 2 2 2 2 2 2 2 1 2 2 1 2 1 2 1 2 1 2 1 2 2 2 2 2 2 2 2 2 2 2 2 1 2 2 2 2 1 1 2 2 1 1 1 2 1 2 1 2 1 2 2 1 1 2 1 2 2 1 1 2 2 2 1 1 1 2 2 2 2 2 1 2 2 1 1 2 2 1 2 1 2 2 2 1 1 2 2 1 2 2 2 2 2 2 1 1 1 2 2 1 1 2 2 1 1 2 2 1 2 1 2 2 1 1 1 2 2 2 1 1 1 2 2 2 1 2 2 1 2 2 2 1 1 1 1 1 2 1 1 1 1 2 1 2 1 1 1 2 2 2 2 2 2 1 2 1 1 1 1 1 2 2 2 1 1 2 2 2 2 2 2 2 2 2 2 2 2 2 2 2 1 1 1 2 2 1 1 2 2 2 2 2 1 1 1 1 2 1 2 1 2 2 2 1 1 2 1 2 2 2 2 2 2 2 2 2 2 1 2 2 2 2 1 1 2 2 2 2 1 2 2 2 1 1 1 1 1 2 2 1 2 2 2 2 1 2 2 2 2 1 2 1 2 1 1 1 2 1 2 1 2 1 1 2 1 2 2 1 2 2 2 2 1 1 2 2 1 2 2 1 1 1 1 1 1 2 2 1 1 1 1 1 1 2 2 1 1 1 1 2 1 2 1 1 2 1 2 2 2 2 1 2 1 1 1 2 2 1 2 2 1 2 1 2 2 1 2 1 1 2 2 2 2 2 2 2 1 1 2 1 2 1 1 2 1 1 1 1 1 1 1 1 2 1 2 1 1 1 1 1 1 2 1 1 1 1 2 2 1 2 1 1 1 1 1 1 1 1 1 2 1 1 1 1 2 2 2 2 2 2 1 1 2 1 1 2 2 2 1 2 2 1 2 1 2 2 2 1 2 2 2 1 1 2 1 1 2 2 2 2 2 2 2 2 2 2 1 2 1 1 2 2 2 1 2 1 2 1 2 1 1 1 1 1 2 2 1 2 1 2 1 1 1 2 2 1 1 1 1 1 2 1 2 1 2 2 2 2 1 2 2 1 1 2 2 2 1 1 1 2 1 1 2 2 1 1 1 1 1 2 1 1 2 1 1 1 2 2 2 1 2 1 1 1 1 1 2 2 2 1 1 1 1 1 2 2 2 1 1 2 1 2 2 2 2 2 2 2 2 2 2 2 1 2 2 2 1 2 1 2 1 1 1 1 2 2 2 2 2 2 2 1 2 1 1 2 2 2 2 1 1 1 2 1 2 1 2 1 2 2 2 1 2 2 1 2 2 1 1 1 2 2 2 2 1 2 2 1 2 2 1 1 2 1 2 2 1 1 1 1 1 1 1 1 1 1 1 1 2 1 1 2 1 2 2 1 1 2 2 2 2 2 2 2 1 2 1 2 1 2 2 2 2 1 1 1 2 2 2 1 1 1 2 2 1 1 2 1 1 1 1 2 1 2 2 1 1 1 1 2 1 2 1 1 1 2 2 1 1 2 2 1 1 1 1 2 1 1 2 1 2 1 1 1 1 1 1 2 1 1 1 2 1 2 2 2 2 2 1 2 1 1 2 1 2 1 1 1 1 1 1 1 2 1 1 1 1 1 2 1 2 1 1 1 2 2 2 1 2 1 1 2 1 1 2 1 1 2 2 1 1 2 2 1 1 1 1 1 1 1 2 2 1 2 1 2 1 2 2 1 2 2 2 1 1 1 1 2 1 1 1 2 1 1 1 2 2 1 2 1 2 1 2 1 2 2 1 1 2 2 2 2 2 2 2 2 2 2 2 2 2 2 1 2 2 2 2 1 2 2 1 1 1 2 2 2 1 1 2 1 2 1 1 2 2 2 2 1 2 2 2 2 1 1 2 2 1 2 1 1 2 2 2 2 1 1 1 1 1 1 1 2 1 2 2 1 1 1 1 1 2 1 1 2 2 2 2 1 1 1 1 1 2 2 2 2 2 1 2 1 1 1 2 1 1 1 2 1 2 2 1 1 1 1 2 1 1 1 1 1 2 2 1 1 1 2 2 2 1 2 2 1 2 1 2 2 2 1 1 1 2 2 1 1 1 2 2 2 2 2 2 2 2 2 1 1 2 2 1 1 1 1 1 2 1 1 1 2 2 2 1 1 1 1 1 1 1 1 1 2 1 2 2 1 1 1 1 2 2 2 1 1 1 2 1 1 1 2 2 2 2 1 2 2 2 1 2 2 1 2 1 1 2 2 1 1 2 1 1 2 1 2 2 2 2 1 2 1 2 2 2 2 1 2 1 2 2 1 2 1 1 1 2 2 1 1 1 2 1 1 2 1 2 2 2 2 1 1 2 2 1 2 2 2 2 1 1 1 2 1 2 2 1 1 1 2 1 2 2 2 2 2 1 2 2 2 2 2 1 1 1 1 1 1 1 2 1 2 2 2 2 2 1 2 2 2 2 2 2 1 1 2 2 1 2 1 1 2 2 2 1 1 2 1 2 2 2 2 2 1 1 1 2 2 1 2 2 2 2 2 2 2 2 2 2 2 1 2 1 1 2 1 1 1 2 1 2 2 1 2 2 2 2 1 2 2 2 2 1 2 1 2 2 2 1 2 2 2 2 1 1 2 2 2 1 2 1 2 1 1 1 1 1 1 1 1 2 2 2 2 2 2 2 2 1 2 1 1 1 1 1 2 2 1 1 2 2 1 2 1 1 1 2 2 1 1 1 1 2 1 1 2 1 2 2 1 2 1 2 1 2 1 2 1 1 2 1 2 2 2 1 2 2 2 2 2 2 2 2 1 2 2 1 1 2 1 1 1 2 2 2 2 1 1 1 1 2 2 1 2 1 2 2 2 1 1 2 2 1 1 2 1 1 1 2 1 1 1 1 1 2 2 2 2 2 1 2 2 1 2 1 1 2 1 1 1 2 2 2 1 2 1 2 1 1 1 2 1 2 2 1 1 2 1 1 1 2 1 2 2 2 2 2 1 2 1 2 2 2 2 2 2 2 2 2 1 1 2 1 2 2 2 2 2 1 2 1 1 1 2 1 1 1 1 1 1 1 1 2 1 1 1 1 1 1 2 2 1 2 1 2 2 1 1 1 1 2 2 2 2 2 2 2 2 1 2 2 1 1 2 2 2 2 1 2 1 1 2 1 2 1 2 2 2 2 1 2 1 2 2 1 2 1 1 1 1 2 2 1 2 2 2 1 1 2 2 1 1 1 2 2 2 1 1 2 2 1 1 1 1 2 1 1 2 2 1 2 1 1 2 1 2 2 2 2 1 2 2 2 2 2 2 1 1 1 1 2 1 2 2 2 2 2 2 2 2 1 1 2 1 1 2 2 1 1 2 1 1 2 1 2 1 2 1 2 1 2 2 1 2 2 2 2 1 2 1 1 1 1 2 2 2 1 2 2 1 2 1 1 1 1 1 1 1 1 2 1 2 1 1 1 2 2 1 1 1 2 2 2 1 2 1 2 1 2 1 2 1 2 1 1 2 1 2 1 1 1 1 1 2 1 1 2 2 2 2 1 2 2 1 2 1 2 2 2 2 1 2 2 2 2 2 1 2 2 1 1 2 2 1 1 2 1 2 2 2 2 2 1 2 2 2 2 1 1 2 1 2 2 2 1 1 2 1 1 1 2 2 1 1 2 1 1 2 1 1 2 1 1 1 1 2 2 1 2 1 1 2 2 1 2 2 1 2 1 2 1 2 2 2 2 1 1 1 1 1 2 2 2 2 2 2 1 2 2 2 2 2 1 1 1 1 2 2 2 2 1 1 1 2 2 1 1 1 1 1 2 1 1 1 2 1 1 1 1 2 1 1 2 1 2 1 2 1 1 2 1 2 2 2 2 2 2 1 2 2 2 2 1 1 1 1 2 2 2 2 1 1 2 1 1 2 2 2 2 1 2 1 2 2 1 2 1 1 2 2 1 2 1 1 1 1 1 2 2 2 1 2 1 1 2 2 1 1 1 1 2 2 2 2 1 1 1 2 2 2 2 2 2 1 2 2 2 2 1 2 1 2 2 1 2 2 2 1 2 2 2 2 2 2 2 2 1 2 2 1 2 1 2 2 1 1 2 2 2 1 2 2 2 1 2 1 1 1 1 2 1 2 2 2 2 2 2 1 2 1 1 1 2 1 1 2 2 2 1 2 2 1 2 1 1 2 2 1 1 1 2 1 1 2 2 1 1 2 2 2 1 1 2 2 1 2 1 2 2 1 2 2 2 1 1 1 1 1 2 2 1 1 2 1 1 2 2 1 2 1 1 1 2 2 1 2 2 2 2 1 2 2 2 2 1 2 2 2 2 1 2 2 1 1 1 2 1 2 2 2 1 2 1 1 2 2 1 1 1 2 2 2 2 2 1 1 1 1 1 2 2 1 1 2 2 1 2 2 1 2 2 1 2 1 2 2 1 2 2 1 2 2 2 2 1 1 2 1 2 2 2 1 1 1 2 2 1 1 1 1 1 2 2 1 1 2 1 2 2 2 1 2 1 2 1 1 2 1 2 2 2 1 1 2 2 2 2 1 1 2 2 2 2 1 2 2 2 1 2 2 1 1 2 2 2 2 2 2 1 2 1 2 2 2 1 1 2 1 1 1 2 1 1 2 1 1 2 2 1 1 1 2 1 2 2 1 1 2 1 1 2 1 1 1 2 1 1 1 1 2 1 1 2 1 1 2 1 1 2 2 2 1 2 2 1 1 1 1 1 1 1 1 1 1 1 1 1 1 2 2 2 1 1 2 1 1 1 1 2 2 2 2 2 2 1 2 1 2 2 1 2 2 1 2 1 2 1 2 1 1 1 2 2 1 1 1 2 1 1 1 1 1 1 1 1 1 2 2 2 2 2 2 1 2 1 1 1 1 2 1 2 2 2 1 1 1 2 2 2 2 1 1 1 2 2 1 2 2 1 1 1 2 1 2 1 2 2 1 1 2 2 2 2 1 1 1 1 2 2 1 1 2 1 2 2 2 2 2 1 2 1 2 2 2 1 1 1 2 2 2 1 2 1 1 2 2 2 1 2 1 2 1 2 2 2 2 2 2 1 1 2 2 2 2 2 1 2 1 1 2 1 1 1 2 2 2 2 2 2 2 1 2 2 2 2 2 2 2 2 1 1 1 2 1 1 2 2 1 2 2 2 1 1 2 2 2 1 2 2 2 1 1 2 2 1 2 2 1 1 1 2 1 2 1 1 2 1 2 2 2 2 2 2 1 1 1 2 2 2 1 2 2 1 1 2 1 2 2 2 1 1 2 1 2 1 2 1 1 2 2 2 2 1 1 1 1 2 1 1 1 1 1 1 1 1 2 2 2 1 2 1 1 2 2 2 2 1 1 1 1 1 1 1 2 1 1 2 2 1 2 1 2 1 1 2 2 1 1 2 1 2 2 1 2 2 1 1 1 2 1 2 2 1 1 1 2 2 1 2 1 1 2 1 2 2 1 2 2 2 1 1 2 1 1 2 2 1 1 1 2 1 1 1 2 1 1 1 1 2 2 1 1 2 2 1 2 2 1 1 2 2 2 1 1 1 1 2 1 2 2 2 1 2 2 2 1 1 2 2 2 2 2 2 2 2 2 2 2 2 2 2 1 2 2 1 1 2 2 2 2 1 2 2 2 1 1 2 2 2 1 2 2 2 2 2 2
  000003  030007 2 2 1 1 2 1 2 2 2 2 2 1 1 2 1 1 2 2 2 2 2 2 2 2 2 1 2 2 2 1 2 2 2 2 1 2 1 2 2 1 1 1 2 2 1 2 2 1 2 1 2 1 2 1 2 2 2 2 1 2 2 2 1 2 1 1 2 1 1 1 1 1 2 2 2 1 2 1 1 2 2 2 2 1 1 1 1 2 1 1 1 1 2 1 1 1 2 2 1 2 2 1 2 2 2 1 2 2 2 1 2 2 2 1 2 2 2 1 1 2 1 2 1 1 2 2 1 2 1 1 2 1 2 2 1 2 2 1 1 1 2 2 1 2 2 2 2 1 2 2 1 1 1 1 1 2 2 1 1 2 1 1 1 1 2 1 1 2 1 1 1 2 1 2 1 1 2 1 1 1 1 1 2 2 1 2 1 1 1 1 1 1 1 2 2 1 2 2 1 2 2 1 1 1 1 1 1 2 1 2 1 2 1 2 1 2 2 1 1 2 1 1 1 2 1 1 1 1 2 2 2 2 2 2 1 1 1 2 2 1 2 2 2 2 1 1 1 1 2 1 2 2 2 1 1 1 1 1 2 2 1 1 2 1 2 1 2 2 2 1 1 2 2 1 1 1 2 1 2 2 2 2 2 2 2 2 2 2 1 1 1 2 1 2 1 1 1 2 2 1 1 1 2 1 2 1 1 2 1 1 2 1 1 1 1 2 2 2 1 2 1 2 2 1 2 2 2 2 1 2 1 1 2 2 1 1 2 1 2 1 2 1 2 2 2 2 2 1 1 1 1 1 2 2 2 2 2 1 1 1 2 1 2 2 1 2 1 2 2 1 2 2 2 2 2 1 1 1 1 2 1 2 2 2 1 2 1 2 1 2 2 1 2 2 2 2 2 2 2 2 2 1 1 2 1 1 2 2 1 1 2 2 2 1 2 1 1 2 2 2 1 2 1 1 2 1 2 2 1 2 2 1 2 1 2 2 2 1 2 1 2 2 1 1 2 2 2 1 1 2 1 2 2 2 2 2 1 2 2 2 1 2 1 2 1 2 1 1 1 1 2 1 2 2 1 2 1 1 1 1 2 2 1 2 1 2 1 1 2 2 2 2 2 2 1 1 2 2 2 2 1 1 1 2 2 2 1 1 2 2 1 2 1 1 1 2 1 1 1 1 1 2 2 2 1 2 1 2 1 1 1 2 1 1 2 2 1 2 1 1 2 2 1 1 1 2 2 2 2 1 1 2 1 1 1 2 2 1 1 1 2 2 2 2 2 2 2 2 2 1 1 2 2 1 2 2 2 1 2 1 2 1 2 2 1 2 2 1 2 2 2 2 2 2 2 2 2 2 1 2 2 2 2 2 1 1 1 2 2 2 2 1 1 2 2 1 2 2 2 2 2 1 2 2 2 1 2 2 2 2 2 2 1 2 1 1 2 2 1 1 2 2 1 2 2 2 2 2 1 2 2 1 2 1 2 2 1 2 2 2 2 2 1 2 2 2 2 2 1 2 1 1 2 1 2 2 2 1 2 1 1 1 2 1 2 1 2 1 1 1 1 1 2 1 2 1 1 2 1 2 2 2 2 1 2 1 2 2 2 2 1 1 1 1 2 1 2 1 1 2 1 2 1 2 2 2 2 1 2 2 1 2 2 2 2 2 1 1 1 1 1 2 2 2 2 2 2 2 2 1 1 2 1 1 1 1 1 1 2 1 1 1 2 2 1 2 1 2 1 2 1 2 2 1 1 2 2 1 1 2 2 1 2 2 1 2 1 2 2 1 1 2 1 1 2 2 1 1 1 1 2 2 2 2 1 2 1 1 2 2 1 2 1 1 1 1 2 2 1 1 2 2 2 2 2 1 2 2 2 2 1 2 1 2 2 2 1 2 1 2 1 1 2 1 1 1 1 2 1 2 1 1 2 1 1 1 1 2 2 1 2 2 1 2 1 2 2 2 1 2 2 1 2 1 2 1 1 2 2 2 2 2 1 1 1 2 2 2 1 2 2 1 1 2 1 1 1 1 2 2 2 2 1 2 1 2 2 1 1 2 2 1 2 2 1 1 1 1 1 2 2 2 2 1 2 1 1 1 2 2 1 1 1 2 1 1 2 1 1 1 2 2 1 2 1 1 1 1 1 2 1 2 2 2 2 1 1 1 2 1 1 2 1 2 1 2 1 1 1 1 1 1 1 1 2 2 2 1 2 2 2 2 2 1 1 2 2 2 2 2 2 2 2 2 2 1 1 1 2 2 2 2 1 2 2 1 2 2 1 1 2 1 1 2 1 2 2 2 2 1 1 1 2 1 1 1 1 1 2 2 2 1 1 2 1 2 2 1 2 1 2 2 1 1 2 1 2 2 2 1 1 1 1 1 2 2 2 2 2 2 2 2 2 1 2 1 1 2 1 2 1 2 1 1 2 2 2 2 1 2 2 2 2 2 1 2 2 1 1 2 2 1 2 2 1 1 2 2 2 1 2 2 1 2 2 2 2 2 1 1 2 2 2 1 2 2 2 2 2 2 2 1 2 1 2 1 2 1 2 2 1 2 2 2 1 1 1 2 1 2 2 1 1 1 1 2 2 1 2 1 1 2 1 1 1 1 1 1 2 1 2 2 2 1 1 1 2 2 2 1 2 2 2 2 2 2 2 2 2 1 1 2 2 1 2 2 1 2 2 2 2 2 2 2 2 1 1 2 2 2 2 1 2 1 2 2 2 2 2 2 1 2 2 2 2 2 1 1 1 1 1 1 1 1 2 2 2 1 2 2 1 1 1 1 1 1 1 1 1 2 2 1 1 2 1 1 1 1 2 1 2 1 2 2 2 2 1 1 2 2 2 1 1 2 2 1 2 2 2 1 1 2 2 2 1 2 1 2 2 1 1 2 1 1 1 2 1 2 1 2 2 1 2 1 1 1 2 2 2 2 2 2 2 2 1 1 2 1 2 2 2 2 2 2 2 2 2 2 2 2 2 2 1 2 1 2 2 1 2 1 2 2 2 2 1 2 2 2 2 2 1 1 2 2 2 2 2 1 1 2 1 2 2 2 2 2 2 2 2 1 1 1 2 2 1 2 2 2 1 1 1 2 2 2 1 2 1 1 1 1 2 2 2 1 2 2 2 2 1 2 1 1 1 2 2 2 1 1 1 2 2 1 2 2 2 1 2 1 2 2 1 1 1 2 2 2 2 1 2 2 1 2 1 1 1 2 2 2 2 1 2 1 1 1 1 2 2 1 1 2 2 1 2 2 1 2 1 2 2 2 2 2 1 2 1 2 1 2 1 1 2 1 1 1 2 2 2 2 2 1 1 2 1 1 2 2 1 2 1 1 2 2 2 2 2 2 2 1 2 2 1 1 1 1 2 2 1 1 2 1 1 1 2 1 2 1 1 2 2 2 2 2 1 1 2 1 1 1 1 1 1 1 1 1 2 1 1 2 2 2 2 1 1 1 1 2 1 1 1 2 1 1 1 2 2 1 2 2 1 1 1 2 1 2 2 2 1 2 1 1 1 2 1 1 1 1 1 1 2 2 2 1 1 2 2 2 1 1 1 2 1 1 2 2 2 2 2 2 2 1 2 2 2 2 2 2 2 2 1 2 2 2 2 2 2 2 1 2 2 2 2 2 2 2 2 1 2 1 2 2 1 2 2 2 2 1 2 1 2 1 2 1 1 1 1 1 2 1 1 1 2 2 1 2 2 1 1 2 2 2 1 2 2 2 2 2 2 2 2 2 1 2 1 1 1 2 1 1 2 2 2 1 1 1 1 1 2 1 2 2 2 1 2 1 1 2 2 2 1 2 1 2 1 2 1 2 1 1 2 1 2 2 1 2 2 1 2 2 1 2 2 2 1 2 1 1 2 1 1 2 1 1 1 1 1 2 1 1 1 1 1 1 1 1 1 1 2 1 2 2 1 1 2 2 2 1 1 2 2 1 2 1 2 2 2 1 1 1 1 1 1 1 2 2 2 1 2 2 1 1 2 1 2 2 2 2 2 2 2 1 2 1 2 2 1 1 2 1 1 2 2 2 2 2 2 1 1 2 2 1 2 1 2 2 1 2 1 2 1 2 1 2 2 2 2 2 2 2 2 2 2 2 1 1 1 2 1 2 1 2 2 2 1 2 2 2 1 2 1 2 1 1 1 1 2 1 2 2 2 2 1 1 2 2 2 2 2 2 2 2 2 2 2 2 1 1 1 1 2 2 2 2 2 2 1 1 1 2 2 1 1 1 2 1 1 2 2 2 2 2 1 2 2 2 2 2 1 2 2 1 1 1 2 1 2 2 1 1 2 2 1 1 2 2 2 2 1 2 2 2 2 2 1 1 2 2 2 1 2 2 1 2 1 2 2 2 2 1 2 1 2 2 1 1 2 1 2 1 1 1 2 1 1 1 2 1 2 1 1 2 1 2 1 1 1 2 2 2 1 2 1 2 2 1 2 1 2 2 2 1 1 2 1 1 1 1 1 1 1 1 2 1 1 2 2 2 2 2 1 1 1 1 2 2 1 2 2 2 1 2 2 2 2 2 2 2 2 2 2 2 2 2 2 1 2 2 2 2 2 2 2 1 1 2 1 1 1 2 2 1 1 2 2 1 1 1 2 2 2 2 2 2 2 2 2 2 2 2 1 1 1 2 2 2 2 2 2 2 2 1 2 2 1 1 1 2 1 1 1 1 1 2 1 1 2 2 1 2 2 1 2 2 1 2 1 2 2 2 1 1 2 1 1 2 1 1 2 1 2 1 2 2 1 2 2 1 1 1 2 2 2 2 1 1 1 2 1 2 2 2 2 2 1 1 2 2 2 2 1 1 2 2 2 1 2 1 1 2 2 1 1 1 2 1 2 1 2 2 1 1 1 2 2 2 2 1 1 1 2 2 1 1 1 1 2 1 1 1 1 1 1 1 2 1 2 2 2 2 1 1 1 1 2 1 2 1 2 1 1 1 2 2 1 1 1 2 1 2 1 2 2 1 2 1 2 2 2 1 1 1 1 2 2 1 2 1 1 2 1 2 1 1 2 1 1 2 2 1 2 1 1 2 1 1 1 2 1 1 2 1 1 2 2 2 2 1 1 2 2 2 2 2 2 2 2 1 2 1 2 2 2 1 2 1 1 2 1 2 1 1 1 2 2 1 1 1 1 1 2 2 2 2 2 2 1 1 1 2 1 2 1 1 1 1 2 2 2 2 2 2 1 2 2 1 1 1 2 2 1 2 2 2 2 2 2 2 2 1 2 2 2 2 1 2 2 2 2 2 2 2 2 2 2 2 2 2 2 1 1 2 2 1 2 2 1 2 2 1 1 1 1 1 2 1 1 2 2 1 1 1 2 2 2 1 1 2 1 2 2 1 1 2 1 2 2 2 1 2 2 2 1 2 1 2 2 2 2 2 2 2 2 2 1 1 1 2 1 2 2 2 1 2 1 2 1 1 2 2 1 1 2 1 2 2 1 2 2 2 2 2 1 2 2 2 1 1 2 2 2 2 2 1 1 1 2 1 1 2 1 1 1 1 1 1 2 1 2 2 1 2 2 1 2 1 2 2 1 1 1 1 2 1 1 2 2 2 1 2 2 2 2 2 2 2 2 1 2 2 2 2 1 1 1 2 1 2 2 1 2 2 1 1 2 1 1 2 2 1 2 1 2 1 2 2 1 2 2 2 1 2 1 1 1 1 1 1 2 1 1 2 2 1 2 2 1 2 2 2 2 2 2 1 1 1 2 1 2 1 2 2 1 2 2 1 2 1 1 2 1 1 1 2 1 1 2 1 2 1 2 1 1 1 1 2 1 2 2 2 2 1 1 2 1 2 1 1 1 2 2 1 2 2 1 2 1 1 1 1 1 2 1 2 2 2 1 2 1 2 2 1 1 2 1 1 2 1 1 1 1 1 2 1 2 1 2 1 2 2 2 1 1 1 2 1 1 1 2 1 1 1 1 1 1 2 1 1 1 1 2 1 1 2 1 2 2 2 2 2 1 1 1 1 2 1 1 2 2 2 2 1 1 1 2 1 1 2 1 1 1 2 1 2 2 2 2 1 2 2 1 1 1 1 1 1 2 1 2 2 2 2 2 2 2 2 2 2 1 2 2 2 2 1 2 2 2 2 2 2 2 2 2 2 2 2 2 2 2 1 2 2 2 2 2 1 2 2 2 1 2 2 2 2 2 1 2 1 2 2 2 1 2 2 2 2 2 2 2 1 2 1 2 2 2 2 2 2 2 2 2 2 2 2 2 1 2 2 2 2 2 2 1 1 2 1 2 2 2 1 2 2 2 1 2 2 2 2 2 2 1 2 1 2 2 2 2 2 2 1 2 2 1 2 2 2 2 1 1 1 1 1 2 2 2 1 1 1 1 2 2 2 2 2 1 1 2 2 2 2 2 2 2 2 2 2 2 1 1 2 1 1 1 2 2 2 1 2 2 2 1 1 2 1 2 2 1 1 1 2 2 2 2 1 2 2 1 1 2 2 2 2 2 2 2 2 2 1 1 2 2 1 2 2 1 2 1 1 1 2 2 1 2 1 2 2 2 1 1 2 1 1 2 2 2 1 1 2 2 2 2 2 2 1 1 2 2 2 2 2 2 2 1 2 2 2 2 2 2 1 2 2 2 1 2 1 2 2 2 2 2 2 2 2 2 2 2 2 1 2 2 2 2 2 2 2 2 2 2 2 2 2 2 2 1 2 1 2 2 2 2 2 1 1 2 2 2 1 1 1 1 1 1 1 1 1 1 2 1 1 2 2 2 1 1 2 2 1 2 2 2 2 1 2 2 2 1 2 2 2 2 2 2 1 1 2 1 1 1 1 1 1 1 2 2 2 2 2 1 1 1 2 1 2 2 2 2 1 2 2 1 1 1 1 2 1 1 2 1 2 1 1 2 1 2 1 2 2 2 2 2 1 2 1 2 1 2 1 1 2 2 2 2 2 2 2 2 2 1 2 2 2 2 2 2 2 2 2 2 1 2 2 2 2 2 2 2 1 2 2 1 1 2 2 2 2 2 1 2 1 1 1 1 1 1 1 2 2 2 1 1 1 1 1 2 2 1 2 2 2 1 2 2 2 2 2 2 2 1 1 1 2 2 1 1 1 2 2 2 1 2 2 1 1 1 2 1 2 1 1 2 2 2 2 2 2 2 2 1 2 2 1 2 2 2 2 2 2 2 1 2 1 1 2 2 2 2 1 2 2 2 2 2 1 1 1 2 2 1 1 1 2 2 1 2 2 2 1 2 2 2 2 1 2 2 2 2 2 1 2 2 2 2 2 2 2 1 1 2 1 1 2 1 2 2 1 1 2 2 1 1 2 1 2 2 2 2 1 2 1 2 2 2 1 2 1 2 2 2 2 2 2 2 2 2 2 2 2 2 1 1 2 2 2 1 2 1 1 2 1 2 2 2 1 1 2 1 2 2 2 2 2 1 2 2 2 2 1 2 2 2 2 2 1 2 2 1 2 1 1 1 2 2 2 1 2 2 1 2 2 2 2 2 2 1 2 2 2 2 2 2 2 2 1 1 2 2 2 2 1 2 2 2 2 2 2 2 1 2 2 1 2 2 2 2 1 2 2 2 1 2 1 1 2 2 2 1 1 1 1 1 1 2 2 1 2 1 2 2 1 2 1 2 2 1 2 1 2 1 2 2 1 1 2 2 1 1 1 2 1 2 1 1 1 2 1 1 2 1 2 2 1 1 2 1 2 2 1 2 2 2 1 2 1 1 1 1 1 1 1 1 1 1 1 2 2 2 1 1 1 2 2 1 2 2 1 1 1 1 1 2 1 1 2 2 2 1 1 2 2 1 2 2 2 1 1 1 2 2 1 1 1 1 2 2 2 2 2 1 1 1 1 2 1 2 1 2 2 1 2 1 1 1 2 2 2 2 1 2 1 1 1 1 2 1 1 1 2 1 1 2 2 2 2 1 1 1 1 1 1 2 2 1 1 2 1 1 1 2 1 1 1 1 1 1 1 2 1 1 1 2 1 2 2 1 2 1 1 1 1 1 2 1 2 2 2 1 2 1 1 1 2 1 2 2 2 1 1 1 1 1 1 2 2 2 2 1 1 2 2 2 2 1 1 2 1 2 2 2 2 1 1 2 2 2 2 2 2 2 2 2 1 1 2 1 2 2 1 1 2 1 2 1 2 2 2 1 1 1 2 2 1 1 2 1 2 1 1 2 1 2 2 2 2 2 1 2 1 2 2 1 2 1 2 1 1 1 2 1 2 2 2 1 1 1 2 1 2 2 1 2 2 2 2 2 1 2 1 1 1 1 2 2 1 2 2 1 1 1 1 1 1 1 2 1 1 2 2 2 2 2 2 1 1 1 2 1 2 2 1 2 2 2 2 2 1 2 1 1 1 2 1 2 1 2 2 1 1 1 1 1 1 1 1 2 1 2 2 2 1 2 1 1 2 1 2 1 2 2 2 1 1 2 1 1 1 2 2 2 1 2 1 2 2 1 2 1 1 1 2 2 1 1 2 2 2 2 2 1 2 1 1 2 1 2 1 2 1 1 2 1 2 1 2 2 1 1 1 1 2 1 2 2 1 2 2 1 1 1 1 2 1 2 1 2 1 1 1 2 2 2 1 1 1 1 2 1 1 1 2 2 1 2 1 1 1 2 2 2 2 2 2 1 1 1 1 1 1 1 2 2 2 2 2 2 1 1 2 2 2 2 1 1 2 1 2 1 2 2 2 1 2 2 2 2 1 1 2 2 1 1 1 1 2 2 1 2 2 1 2 1 1 2 1 2 1 1 1 1 1 1 1 2 2 1 1 2 1 1 1 1 1 2 1 1 2 2 2 1 2 1 1 2 1 1 2 2 2 1 2 1 2 1 1 2 2 2 2 2 2 1 2 2 2 2 2 2 1 2 2 1 1 1 2 2 2 2 2 2 2 2 2 2 1 1 2 2 2 2 2 1 2 2 2 2 2 2 1 1 2 2 2 2 2 1 2 1 2 1 2 2 2 1 1 1 2 1 1 2 2 1 1 1 1 1 1 2 2 1 2 2 2 2 2 2 2 2 2 1 1 2 1 1 1 1 1 2 2 1 1 2 2 2 2 2 1 2 1 2 2 1 1 2 1 2 2 2 1 2 1 2 2 1 1 2 2 1 1 1 1 2 2 1 1 1 1 1 1 2 2 1 2 1 1 2 2 1 2 2 2 2 2 1 1 2 2 1 2 1 1 1 1 1 1 1 2 2 2 1 1 1 2 2 2 2 2 1 1 1 1 2 2 2 1 1 1 1 2 2 2 2 2 1 2 2 2 2 1 2 1 2 2 2 2 2 2 1 2 2 2 1 2 1 1 2 2 2 1 1 2 2 2 2 2 2 1 1 1 2 1 2 1 1 1 1 2 2 1 1 1 1 2 1 2 2 1 1 2 2 2 2 1 2 2 2 2 1 2 2 2 2 1 2 2 2 1 1 2 2 2 2 2 1 2 2 1 2 2 2 2 2 2 2 2 2 1 1 1 1 2 1 2 2 2 2 1 2 2 2 1 1 2 1 1 2 2 2 1 1 2 2 2 2 1 1 1 1 2 1 2 2 1 1 2 1 2 1 1 1 1 2 2 1 2 1 1 2 2 2 2 1 2 1 1 2 1 2 2 2 2 2 1 2 2 1 2 2 2 1 1 2 1 1 1 1 2 1 1 1 2 1 2 2 2 2 2 2 2 2 2 1 2 1 2 2 2 1 1 2 1 2 2 1 1 1 1 1 1 1 1 2 1 1 1 1 1 2 1 2 2 1 2 1 1 1 2 1 1 1 2 2 2 2 2 2 1 1 1 2 1 2 2 1 2 1 2 1 2 2 1 1 1 1 2 1 1 1 1 2 1 2 2 2 1 1 1 1 2 1 2 2 1 1 2 2 1 1 2 2 1 1 2 2 2 1 1 1 1 1 1 2 2 2 1 2 1 2 2 1 1 1 1 1 2 1 2 1 2 2 1 2 1 1 2 1 1 2 2 1 1 2 2 1 1 2 2 2 1 2 2 1 2 1 2 1 2 2 2 2 2 2 1 2 1 1 2 1 1 1 1 1 2 1 1 2 2 1 1 1 1 1 1 1 1 2 1 2 2 2 2 2 2 2 1 2 1 1 2 2 2 1 2 1 2 2 2 1 1 1 1 1 2 2 2 1 2 2 2 2 2 2 2 2 2 2 2 2 1 2 2 2 2 1 2 2 1 2 2 1 1 2 1 2 1 2 1 2 2 2 2 1 2 1 1 2 2 1 1 2 2 2 1 1 1 2 2 2 2 2 2 2 1 2 2 2 1 2 1 1 2 1 2 1 2 1 2 1 1 1 1 1 2 1 1 1 1 2 2 2 2 1 2 2 2 1 2 2 2 2 1 1 2 1 1 2 2 1 1 2 1 2 1 1 2 2 2 1 1 1 2 1 2 1 1 2 2 2 1 1 1 2 1 1 1 2 1 1 1 2 1 1 1 1 2 1 2 2 2 1 1 2 1 2 1 2 1 1 1 1 2 1 1 1 1 2 2 1 1 1 2 2 2 2 2 2 1 1 1 1 2 1 1 1 1 1 2 2 2 1 2 1 2 1 1 1 2 2 2 2 1 1 1 2 2 2 2 1 2 1 1 1 2 1 1 1 2 2 1 1 2 2 1 1 2 2 2 2 2 1 2 1 1 2 2 2 1 2 1 1 2 2 2 1 1 2 1 2 1 2 1 1 2 2 1 1 2 2 1 2 1 2 2 1 2 2 1 2 2 2 2 2 1 2 2 2 1 1 1 2 2 2 1 2 1 1 2 1 2 2 2 1 2 1 1 2 1 1 2 1 1 1 2 2 2 2 1 1 2 1 2 2 2 1 1 2 2 1 2 1 2 1 2 2 2 1 1 1 1 2 1 2 2 2 1 2 1 2 2 2 1 2 1 2 2 2 1 1 2 1 2 2 1 1 1 1 1 1 2 2 2 2 2 1 1 2 1 2 1 2 1 1 1 2 1 2 1 1 2 2 2 1 2 2 2 2 2 1 2 2 2 1 1 1 1 2 2 1 1 2 1 2 2 1 2 1 1 2 2 1 1 2 1 2 2 1 2 1 2 1 1 2 1 2 2 2 2 2 2 2 2 2 2 2 2 2 1 1 2 1 1 2 1 2 2 2 1 2 2 1 1 2 2 2 2 2 1 1 2 2 1 2 2 2 2 2 2 2 2 2 2 2 2 2 2 2 2 2 2 2 2 2 2 2 2 2 2 2 1 2 1 1 2 2 2 2 2 2 1 2 2 2 1 2 1 2 1 1 1 2 1 1 1 2 2 1 2 1 1 2 2 1 1 2 2 1 2 1 1 1 2 2 1 2 2 2 2 2 2 2 2 2 2 2 2 1 2 2 2 2 2 1 1 2 1 2 1 1 1 1 2 2 1 2 1 1 1 2 2 1 2 2 1 2 1 2 1 1 1 2 1 2 2 2 2 1 2 1 1 2 1 1 1 2 2 2 2 2 2 1 2 2 1 2 1 1 2 1 2 2 2 1 2 2 2 1 1 1 2 2 2 2 1 2 2 1 2 2 2 1 2 2 2 2 2 2 2 2 2 1 2 1 2 1 1 1 1 1 1 2 1 1 2 2 1 1 2 2 1 2 2 1 2 1 2 2 2 2 2 1 2 1 2 1 1 1 1 2 1 1 1 1 1 2 1 2 1 1 2 2 1 2 1 1 2 1 2 1 2 1 2 1 2 1 1 2 1 2 2 2 2 2 2 2 2 2 2 1 2 1 2 2 1 2 2 1 1 2 1 2 1 2 1 2 2 1 1 2 2 2 1 1 1 1 2 2 1 1 1 2 1 1 1 1 1 2 1 1 1 1 2 1 1 1 1 1 2 1 2 1 1 2 1 2 1 1 2 2 1 2 2 2 2 2 2 2 1 1 2 1 2 2 2 2 2 2 2 2 2 2 2 2 1 2 2 2 2 2 2 2 1 2 2 2 2 2 2 2 2 2 1 2 2 2 2 2 2 2 2 2 2 2 1 1 2 1 1 1 1 1 1 1 1 1 1 2 1 2 1 1 1 2 2 1 2 2 1 1 2 1 1 2 1 1 1 1 1 2 1 2 1 1 2 1 1 1 1 2 1 2 2 1 2 1 1 2 1 2 1 2 2 2 1 2 1 1 2 2 1 1 1 1 1 1 2 2 1 1 1 1 2 1 2 2 2 1 1 2 2 1 2 1 2 2 2 1 2 1 1 2 1 2 1 1 2 1 1 2 1 2 2 1 2 1 1 1 2 1 2 1 1 1 2 1 1 2 1 2 1 1 1 2 2 2 2 2 1 2 2 1 1 1 2 2 2 2 2 2 1 2 1 2 2 2 2 1 2 2 2 2 1 2 2 2 2 1 2 2 2 1 2 2 1 2 1 1 2 1 2 2 1 2 2 2 2 2 1 1 2 2 2 2 2 2 2 1 2 2 1 1 2 2 2 1 1 1 1 2 2 2 2 2 2 2 2 2 2 2 2 2 2 2 2 2 2 2 2 2 2 2 2 2 2 1 2 2 1 1 2 2 2 1 2 1 2 2 2 1 1 2 1 2 2 2 1 1 2 2 1 2 1 2 1 1 1 1 2 2 1 2 1 1 1 1 2 2 2 1 1 2 2 1 2 2 2 2 1 2 2 1 1 1 1 1 2 1 1 1 1 2 2 2 2 1 2 1 2 1 1 1 2 2 2 1 2 1 2 2 2 2 2 2 2 1 1 2 2 1 1 1 1 1 1 1 1 1 2 1 2 2 2 1 2 2 1 1 2 2 1 1 2 2 2 2 2 2 2 1 1 2 2 2 2 1 1 1 2 2 1 1 1 1 1 1 2 2 1 2 1 2 2 2 1 2 2 2 1 2 2 2 2 1 1 1 2 1 2 2 1 1 2 2 2 1 1 1 2 2 2 2 2 2 1 1 1 2 1 2 2 2 1 2 1 2 2 1 1 1 2 2 1 1 1 1 2 1 1 2 2 1 2 2 2 2 2 2 2 2 1 2 2 1 1 2 2 2 2 2 1 1 2 2 1 1 2 2 2 2 2 2 2 1 2 2 1 2 2 2 2 2 1 1 2 1 1 2 2 1 1 1 2 2 2 2 2 2 1 1 1 2 1 1 2 2 1 2 1 2 1 1 2 2 2 2 2 2 2 1 2 2 1 2 2 1 2 1 1 1 2 2 2 2 2 2 1 2 1 2 1 2 2 2 2 2 2 2 1 1 1 1 2 2 1 2 2 1 1 1 2 2 2 2 2 1 2 2 2 2 2 2 2 1 2 1 1 2 1 1 2 2 2 2 1 1 2 2 2 2 2 2 2 2 2 1 2 1 2 1 2 1 2 2 1 2 2 2 2 1 2 2 2 1 1 2 2 2 1 2 2 2 2 2 2 2 2 1 2 2 1 2 1 1 2 2 1 1 2 1 2 1 1 2 2 1 2 2 2 2 2 1 1 2 2 2 2 2 2 2 2 2 2 2 2 2 2 2 2 1 2 2 2 2 2 2 2 2 2 2 2 2 1 1 1 2 1 1 1 1 1 1 1 1 2 2 2 1 2 2 2 1 2 1 2 1 1 1 2 2 1 2 1 2 2 1 1 1 2 1 1 1 1 1 1 1 1 1 1 2 1 2 2 2 2 1 1 1 1 1 1 1 1 1 1 2 2 1 1 2 1 1 2 2 1 2 1 1 2 2 2 2 1 1 1 2 2 2 2 1 2 2 1 1 2 2 2 2 1 1 2 2 2 2 2 2 2 2 2 1 2 1 2 1 1 2 2 2 2 2 2 2 1 1 2 2 1 2 1 1 2 1 1 2 1 2 1 1 2 2 1 2 1 1 2 2 1 2 1 2 2 2 1 2 1 1 1 2 2 2 1 2 2 2 2 2 1 1 2 1 1 1 1 2 2 1 2 1 2 1 1 2 2 2 2 1 1 1 2 1 2 1 2 1 2 2 1 1 1 2 2 1 1 1 1 2 2 2 2 1 1 1 2 2 1 2 2 1 2 1 2 2 2 2 2 1 2 2 1 1 1 1 2 2 2 1 1 1 2 2 2 1 1 1 2 2 2 2 2 1 1 2 2 1 1 2 2 1 2 2 2 2 2 2 2 2 2 2 1 2 2 2 1 2 2 1 2 2 2 1 1 1 2 2 2 2 2 1 1 1 2 1 1 2 1 1 2 1 1 1 1 1 1 1 1 2 2 2 2 2 2 2 1 1 2 2 2 2 2 2 2 2 2 2 2 2 2 2 2 2 1 2 1 1 1 1 1 2 2 2 1 1 2 2 1 1 2 2 1 2 2 2 2 2 2 1 2 2 2 2 1 2 1 2 1 1 1 1 2 1 2 2 2 2 1 2 2 2 1 2 2 2 2 1 2 1 1 1 1 1 2 2 2 2 1 2 2 1 1 2 1 2 1 1 1 2 2 1 2 2 2 1 1 2 1 2 1 2 2 2 1 2 2 1 2 2 2 2 1 2 1 2 1 1 1 2 2 2 2 2 2 1 1 2 1 1 1 2 2 1 1 2 2 2 1 2 1 1 1 2 2 2 1 2 2 1 1 1 1 1 1 2 2 2 2 2 1 1 1 1 1 1 2 2 1 1 2 1 1 2 2 1 2 1 1 1 1 2 2 2 2 2 2 1 2 1 2 1 1 1 2 2 2 1 1 1 2 1 1 1 1 1 1 1 2 2 2 2 1 2 1 1 1 1 2 2 1 1 1 1 1 2 2 1 2 2 1 2 1 2 1 2 2 1 2 2 2 1 2 2 2 2 2 1 2 2 2 1 2 1 1 1 1 1 1 1 2 1 2 2 2 1 2 1 2 1 1 2 1 1 1 2 2 2 1 1 2 1 2 1 2 2 1 1 2 1 2 2 1 1 2 2 2 2 2 2 2 2 2 2 1 2 2 1 1 1 2 1 1 2 1 1 1 2 2 2 2 2 1 1 1 2 2 1 2 2 2 1 2 2 2 2 2 2 2 1 2 1 1 1 2 2 1 2 1 2 1 2 1 1 2 1 1 1 1 2 2 2 2 1 1 2 2 1 1 1 2 2 2 1 2 1 2 1 1 1 1 1 2 1 2 1 1 2 1 1 1 2 2 2 2 2 2 2 2 2 2 2 2 1 1 1 1 2 2 1 1 1 1 2 1 2 2 1 2 2 2 2 2 2 2 2 1 1 1 1 2 1 2 1 1 1 2 2 1 1 2 2 2 2 2 2 2 2 2 2 1 2 2 2 2 2 2 2 1 2 1 2 1 1 2 2 1 1 2 2 2 1 1 1 2 2 2 1 2 1 2 1 2 2 2 2 2 2 1 2 2 2 2 1 1 1 2 2 2 2 2 2 2 2 2 2 1 1 1 2 2 2 2 2 1 2 2 2 2 2 1 1 2 1 2 2 2 1 2 1 2 2 2 1 2 1 2 2 1 2 2 2 1 1 2 2 2 2 1 2 2 2 2 1 2 1 1 2 1 2 2 2 2 1 1 2 1 1 2 2 2 1 2 1 1 2 1 1 2 2 2 1 2 2 1 1 2 1 2 2 1 1 2 1 1 1 1 2 2 1 1 1 1 2 2 1 1 1 1 2 2 2 2 2 2 1 2 1 2 1 2 2 2 2 2 1 2 1 1 1 2 2 1 2 1 1 2 1 2 2 1 1 2 2 1 2 2 1 2 2 2 2 2 2 1 2 1 2 2 1 2 2 2 1 2 1 2 1 2 1 2 2 2 2 2 2 1 2 2 1 2 1 2 2 1 1 2 1 1 1 2 1 1 1 1 2 1 2 2 2 2 2 2 2 2 2 1 2 2 2 2 1 1 1 2 2 1 1 2 1 1 1 1 1 1 1 1 2 1 2 1 2 2 1 2 1 2 2 2 2 1 1 1 2 2 1 1 2 1 2 1 2 2 1 2 1 2 1 2 1 1 1 1 1 2 1 1 2 1 1 2 1 2 2 2 2 2 1 2 2 1 2 2 2 2 2 2 2 2 2 2 2 2 1 2 1 2 1 2 2 2 1 1 1 1 2 2 1 2 1 2 1 2 2 1 2 2 1 1 2 2 2 1 1 2 1 1 2 2 2 2 2 2 1 1 1 1 1 2 2 1 2 2 2 2 1 2 2 2 2 1 2 2 2 1 2 1 1 1 1 1 2 2 2 1 2 2 1 1 2 1 1 1 2 2 2 2 1 1 1 1 2 1 2 2 2 2 2 2 1 2 2 2 1 2 2 2 2 2 1 2 2 2 2 1 2 2 2 1 1 1 2 2 1 2 2 1 2 2 2 1 2 2 1 2 2 2 2 1 1 2 1 2 2 1 1 2 2 2 2 2 1 1 1 2 1 1 2 2 1 2 2 2 2 1 1 2 1 1 2 1 1 1 1 2 1 2 1 2 2 1 2 2 2 2 2 1 2 2 2 2 2 1 1 2 1 2 2 1 2 2 2 2 1 2 2 1 1 2 2 1 1 2 2 1 2 2 1 1 2 2 1 2 2 2 1 2 2 2 1 2 2 1 2 2 1 1 1 1 2 1 2 1 1 2 1 2 1 2 1 1 2 2 1 1 1 1 2 1 1 2 1 1 1 2 1 2 1 1 1 2 1 1 1 2 2 1 1 1 1 2 2 1 2 1 2 2 2 1 2 2 1 1 1 1 2 2 2 2 2 2 2 1 1 2 1 2 2 1 2 2 2 1 2 2 1 2 1 2 2 2 1 2 2 2 2 2 2 1 2 2 1 2 2 1 1 2 1 2 2 2 1 1 2 2 2 2 1 2 1 2 2 1 1 2 1 1 1 1 2 2 1 2 1 2 2 2 2 1 2 1 2 2 1 2 1 2 2 1 1 1 2 1 2 2 2 1 2 1 1 1 1 1 1 2 2 2 2 2 2 2 2 1 1 2 1 2 2 1 2 1 2 1 1 2 2 1 2 2 2 2 2 1 2 1 1 2 2 2 2 2 1 1 2 2 2 1 1 2 1 1 1 1 2 2 2 1 2 2 1 2 2 2 1 2 2 1 2 1 1 2 1 1 1 2 2 1 1 2 2 1 1 2 2 1 2 2 2 2 1 1 1 2 2 2 1 2 1 2 1 1 1 2 2 1 2 2 2 1 1 1 1 1 2 1 1 1 1 2 1 2 1 1 1 2 2 2 2 2 2 1 2 1 1 1 1 1 2 2 2 1 1 2 1 2 2 2 2 2 1 2 1 2 2 2 2 2 2 1 2 2 2 2 2 2 2 2 2 2 2 2 2 2 1 1 2 2 2 1 1 2 2 2 2 2 1 1 2 2 2 1 2 2 2 1 2 2 2 2 1 1 2 2 2 2 1 2 2 2 1 1 1 1 1 2 2 1 2 2 2 2 1 2 2 2 2 1 2 1 2 1 1 1 2 1 2 1 2 2 2 2 1 1 1 2 2 1 2 1 1 2 1 1 2 1 2 1 1 1 1 1 1 2 2 1 2 2 2 2 2 2 2 1 1 2 1 2 1 2 2 1 2 2 2 1 1 2 2 2 2 1 1 2 2 1 1 1 1 2 2 1 1 1 2 1 1 2 2 2 1 1 1 1 2 2 2 2 2 2 1 2 2 1 1 1 1 1 1 1 1 1 2 1 1 1 1 1 1 2 1 1 1 1 2 2 1 2 1 1 1 1 1 1 1 2 1 2 1 1 1 1 2 2 2 2 1 2 2 2 1 1 1 1 1 2 2 1 2 2 1 2 1 2 1 1 2 1 2 1 1 2 1 1 2 1 2 2 1 1 1 1 2 2 1 2 1 2 2 2 1 1 2 1 2 1 2 1 1 1 1 1 2 2 1 1 1 2 1 1 2 2 2 1 1 1 1 1 2 1 2 1 1 2 2 1 1 2 2 1 2 2 2 2 1 2 2 2 1 2 2 2 1 2 2 2 2 2 2 1 2 1 1 1 2 2 2 2 2 1 2 2 2 2 1 2 2 2 2 2 1 1 2 2 2 1 1 2 1 2 2 2 1 1 1 2 2 2 1 1 1 1 1 1 2 2 2 1 1 2 2 2 1 1 1 1 1 2 2 1 1 1 2 1 2 1 2 1 2 1 2 1 1 1 2 2 2 2 2 1 2 2 1 2 2 2 1 1 1 2 2 2 2 2 2 2 2 2 2 1 2 1 2 1 1 1 1 1 1 2 2 1 2 1 1 1 2 2 2 2 1 2 2 2 2 2 1 1 1 2 2 1 1 2 1 1 2 2 1 1 2 1 1 1 2 2 1 1 2 1 1 2 1 1 2 1 1 1 1 2 1 2 2 1 1 1 2 2 1 2 1 1 1 1 2 1 1 2 1 1 2 1 1 2 1 1 2 1 2 1 1 1 1 1 1 2 1 1 1 2 1 2 2 2 2 1 2 2 2 1 2 2 2 1 1 1 1 1 1 1 2 2 1 1 1 1 2 1 2 1 1 1 2 2 2 1 2 1 1 2 1 1 2 2 2 2 1 2 2 2 1 1 1 1 1 2 1 1 1 2 1 2 1 2 1 2 1 1 1 1 2 1 1 1 1 2 1 1 1 2 1 1 1 2 2 1 2 1 2 1 2 1 2 1 1 1 2 2 1 2 1 1 1 2 1 1 2 1 1 1 2 1 1 2 2 2 1 1 2 2 1 1 1 2 1 1 2 1 2 1 1 2 2 2 2 1 2 2 2 1 1 1 1 2 1 1 2 1 2 2 2 2 1 1 1 2 1 1 1 2 1 2 2 1 1 1 1 1 2 1 2 2 2 1 2 1 1 1 2 1 2 2 2 1 2 2 2 1 1 1 2 2 1 1 2 1 2 2 1 1 1 1 2 1 1 2 2 2 2 2 1 2 1 2 2 2 1 2 2 1 2 1 1 2 2 2 2 2 1 2 2 2 1 2 2 2 2 2 1 2 2 2 2 2 2 2 1 1 1 1 1 2 1 1 1 1 2 2 1 1 1 1 1 1 1 1 1 2 1 2 2 1 2 2 2 2 1 1 1 1 1 2 1 1 1 2 2 1 2 2 1 1 2 1 2 2 1 2 1 1 2 2 1 1 2 2 1 1 1 2 2 1 1 1 2 2 2 2 2 2 1 2 2 1 1 1 2 1 1 1 2 1 1 1 2 2 1 1 2 1 1 2 1 1 1 1 1 1 1 1 1 1 2 1 2 1 2 1 1 1 2 2 2 2 2 2 1 2 1 1 1 2 2 1 2 1 1 1 1 1 2 2 2 1 2 1 2 2 1 2 1 2 2 2 1 2 1 1 1 2 1 1 2 1 1 2 2 2 1 2 1 1 1 2 2 1 1 1 2 1 1 1 2 1 1 2 2 2 2 2 1 1 2 1 1 2 1 1 2 1 1 1 1 1 1 1 2 1 1 2 1 2 1 1 2 2 2 2 2 1 1 2 2 2 1 1 2 2 2 2 1 2 1 2 1 2 2 2 1 2 2 2 2 2 1 1 1 1 1 1 1 2 2 2 1 2 1 1 1 1 1 2 2 1 1 2 1 2 2 2 1 1 2 2 2 2 1 1 2 1 2 1 1 2 2 1 2 2 2 2 1 2 2 1 2 1 2 1 1 2 2 1 1 1 1 2 2 2 1 1 1 2 1 2 1 1 2 1 2 1 2 1 1 1 1 2 1 2 2 2 2 2 1 1 2 2 1 1 2 1 1 1 2 1 1 1 1 1 2 2 2 2 2 1 2 2 1 2 1 1 2 1 1 1 2 2 2 1 2 1 2 1 1 1 2 1 2 1 1 1 2 1 2 1 2 1 2 2 2 2 2 1 2 2 2 1 1 2 2 1 1 1 1 2 2 2 1 2 2 2 2 2 1 2 1 1 1 2 1 1 1 1 1 1 1 2 1 2 1 2 2 1 2 2 2 2 2 2 1 2 2 1 2 2 2 2 2 2 1 2 2 2 1 2 1 2 1 2 1 1 2 2 1 1 1 1 1 2 2 1 1 2 2 1 2 2 1 2 1 2 2 1 1 1 2 1 2 2 2 2 1 1 1 1 1 2 2 2 2 2 1 1 1 1 1 1 1 1 2 1 1 2 2 1 1 1 1 2 1 2 2 2 2 1 2 2 2 2 2 2 1 1 1 1 2 1 2 2 2 2 2 2 2 2 1 1 2 1 1 2 2 1 1 2 1 1 2 1 2 1 2 1 2 1 2 2 1 2 2 2 2 1 2 1 1 1 1 2 1 2 1 2 2 1 2 1 1 1 1 1 1 1 1 2 1 2 1 1 2 1 2 1 2 2 1 1 1 1 2 1 2 1 2 1 2 1 2 1 1 2 1 1 1 1 1 1 1 1 1 1 2 1 2 2 2 1 1 1 1 1 1 2 1 1 1 1 1 1 1 2 1 2 1 2 1 2 2 1 1 1 1 1 1 1 2 2 2 1 1 2 2 2 2 1 2 1 1 1 2 1 1 2 1 1 2 2 1 1 2 1 1 1 1 1 2 1 2 1 2 1 2 2 2 2 1 1 1 2 2 2 1 2 1 2 1 1 2 2 2 1 1 2 1 1 2 2 2 2 2 2 1 2 2 2 2 2 1 1 1 1 2 2 2 2 1 1 1 2 2 1 1 1 1 1 2 2 1 1 2 1 1 1 1 2 1 1 2 1 2 1 2 2 1 2 1 2 2 2 1 1 2 1 1 1 1 2 2 2 2 2 2 2 2 1 2 2 2 1 1 2 2 2 2 2 1 1 2 1 2 2 1 1 2 2 1 2 2 1 1 1 1 2 2 2 1 2 1 1 2 1 1 1 1 1 2 2 1 2 1 2 1 2 2 1 2 2 2 1 2 2 2 2 2 2 1 1 2 2 1 2 1 1 2 1 1 2 2 2 1 2 2 2 2 2 2 1 2 2 1 1 1 2 1 1 1 1 1 2 2 1 2 1 2 2 2 1 2 2 2 2 2 1 1 2 2 2 1 2 1 2 2 1 2 1 2 2 1 2 2 1 2 2 2 1 2 2 1 2 1 1 2 1 2 2 1 1 1 2 2 2 1 2 2 2 2 2 2 1 2 2 1 1 1 2 1 1 1 1 1 1 1 2 2 1 1 2 2 2 1 1 2 2 1 2 1 2 1 1 1 2 1 1 2 2 2 2 1 2 2 2 2 1 2 1 1 2 2 1 2 2 2 2 2 2 2 2 1 2 2 2 2 2 2 2 2 1 1 2 2 2 2 2 1 2 2 1 2 2 1 2 2 2 1 2 1 1 2 2 2 2 1 2 1 2 2 2 2 2 1 2 2 2 2 2 2 2 1 1 1 1 1 1 1 1 2 2 2 2 2 2 2 2 2 2 1 2 2 2 2 2 1 1 1 2 2 2 1 1 1 1 1 2 2 1 2 1 1 1 2 2 2 1 1 1 2 2 1 2 2 2 2 1 2 2 2 1 2 1 1 2 2 1 1 1 1 1 1 2 2 1 2 2 1 2 2 1 2 1 2 1 1 1 1 1 1 1 2 1 1 2 1 1 2 2 2 2 2 2 1 2 1 2 2 2 2 2 1 2 1 2 2 2 1 2 2 2 2 1 2 2 2 2 2 2 2 1 2 2 2 2 2 2 2 2 2 2 1 2 2 2 2 2 2 2 2 2 2 2 2 2 1 2 2 1 1 1 2 1 2 2 2 1 1 2 2 2 1 2 2 1 1 1 2 1 2 2 2 1 1 1 1 2 1 2 1 2 2 2 2 2 1 2 2 2 2 2 1 1 1 1 1 2 2 2 2 2 2 1 1 1 1 2 2 1 1 2 1 2 2 2 2 2 2 2 1 2 1 2 2 2 1 1 1 2 1 2 1 1 2 1 1 2 1 2 2 1 2 2 1 2 2 2 2 1 2 2 2 2 2 1 1 1 1 2 1 2 1 1 2 1 1 1 1 2 2 1 1 1 1 2 1 2 1 1 1 1 2 1 1 2 2 1 2 2 2 1 1 2 2 2 1 2 2 2 1 1 2 2 1 2 2 1 1 1 2 1 2 1 1 2 1 2 2 2 2 2 2 1 1 1 2 2 2 1 2 2 1 1 2 1 2 2 2 1 1 2 1 2 1 2 1 1 2 2 2 2 1 1 1 1 2 1 1 1 1 1 1 1 1 2 2 2 1 2 1 1 2 2 2 2 1 1 1 1 1 1 1 2 1 1 2 2 1 2 1 2 1 1 2 2 1 1 2 1 2 2 1 2 2 1 1 1 2 1 2 2 1 1 1 2 2 1 2 1 1 2 1 2 2 1 2 2 2 1 1 2 1 1 2 2 1 1 1 2 1 1 1 2 1 1 1 1 2 2 1 1 2 2 1 2 2 1 1 2 2 2 1 1 1 1 2 1 2 2 2 1 2 2 2 1 1 2 2 2 2 2 2 2 2 2 2 2 2 2 2 1 2 2 1 1 2 2 2 2 1 2 2 2 1 1 2 2 2 1 2 2 2 2 2 2
  000003  030007 2 2 1 2 2 1 2 2 2 2 2 1 1 2 1 1 2 2 2 2 2 2 2 2 2 1 2 2 2 1 2 2 2 2 1 2 1 2 2 1 2 1 2 2 1 2 2 1 2 1 2 1 2 1 2 2 2 2 1 2 2 2 2 2 2 1 2 1 1 2 1 1 2 2 2 2 2 2 1 2 2 2 2 1 1 1 1 2 1 1 2 1 2 1 2 2 2 2 2 2 2 1 2 1 2 2 1 2 1 1 1 1 1 1 1 1 1 2 1 1 2 1 2 2 1 2 1 1 2 1 1 2 2 1 2 2 2 2 1 2 1 1 2 1 1 2 1 2 1 1 2 2 2 2 1 1 2 1 2 2 1 1 1 1 1 1 2 2 1 1 1 1 2 1 1 1 2 1 1 1 1 1 1 2 1 2 1 2 1 2 2 1 1 2 2 1 2 2 1 2 1 1 1 2 2 1 2 2 1 2 1 2 1 1 2 1 1 2 2 2 2 1 1 2 2 2 1 1 1 2 1 2 2 2 1 1 2 1 2 1 2 2 2 2 1 2 1 1 2 1 2 2 2 1 1 1 1 1 2 2 1 1 2 1 2 1 2 2 2 1 1 2 2 1 1 1 2 1 2 1 2 1 2 2 2 2 1 2 2 2 2 2 1 2 2 1 2 1 2 2 2 2 2 2 1 2 2 2 1 1 2 1 2 1 1 2 2 2 1 2 1 2 2 1 2 2 2 2 2 2 2 2 2 2 1 2 1 2 2 1 2 2 1 1 2 1 1 2 1 2 1 1 2 2 2 2 2 1 1 1 2 1 1 1 1 1 1 2 2 1 1 1 1 2 1 1 2 2 1 1 1 2 1 1 2 2 2 1 1 1 1 1 2 2 1 2 1 2 1 1 2 1 1 2 2 2 2 2 2 1 1 2 2 1 2 2 2 1 2 2 1 1 2 2 2 2 1 2 1 2 2 2 2 1 2 2 2 1 2 1 2 2 2 2 2 2 1 1 2 1 1 1 2 2 1 2 2 2 2 1 1 2 2 2 2 1 2 2 1 2 2 2 2 2 1 2 1 1 1 1 2 2 1 2 1 2 1 1 2 2 2 2 2 2 1 1 2 1 2 2 1 2 1 2 1 2 1 1 2 2 1 2 1 1 1 2 1 1 1 1 1 2 2 2 1 2 1 2 1 1 1 2 1 1 2 1 2 1 2 2 2 1 1 2 1 2 2 1 2 2 2 2 2 1 2 1 2 1 1 1 2 2 2 2 1 2 2 2 1 2 2 2 2 1 2 1 2 2 1 2 2 2 2 2 1 2 1 1 2 2 2 1 2 1 1 1 1 1 2 1 2 1 1 1 2 1 1 2 2 1 1 1 1 1 2 2 1 1 1 2 1 1 2 2 1 1 1 1 1 1 1 2 1 2 2 1 2 2 1 1 2 2 1 2 1 2 2 1 2 1 1 1 2 1 2 1 1 1 2 2 2 2 2 1 2 2 2 2 2 2 2 2 1 2 1 1 1 1 2 1 2 2 1 2 1 2 2 2 2 1 1 1 1 2 2 2 2 1 2 1 2 1 1 2 2 2 1 2 1 2 2 2 2 2 1 2 2 2 2 2 2 1 2 1 1 1 2 2 2 2 2 2 2 1 2 1 1 2 2 2 2 2 2 1 2 2 2 2 2 2 2 1 2 2 1 1 1 2 1 2 2 1 2 2 2 2 2 2 2 2 1 1 2 1 1 2 1 2 1 1 1 2 2 2 1 2 2 1 2 1 1 2 1 2 2 2 1 2 2 2 2 2 2 2 1 2 1 2 1 2 1 1 1 1 2 2 2 2 2 1 1 2 2 2 2 1 2 2 2 2 2 2 2 2 2 2 2 2 2 1 1 2 2 2 1 2 2 2 1 1 2 2 2 2 2 2 2 2 2 2 2 2 1 2 1 1 2 2 2 1 2 2 1 1 2 1 1 2 1 2 2 2 1 1 1 1 2 2 1 2 1 1 1 2 1 2 2 2 1 2 2 2 1 2 1 2 2 1 1 2 2 1 2 2 1 2 1 1 1 2 2 2 2 1 2 1 1 1 1 2 1 1 1 2 1 2 2 1 1 1 2 2 1 2 1 1 1 1 1 1 1 2 1 1 1 1 1 1 2 1 2 2 1 2 1 2 1 1 1 1 1 1 2 2 1 2 2 1 2 2 2 1 1 1 2 1 1 1 1 1 2 1 1 2 2 1 1 1 2 2 2 2 1 2 2 1 2 2 1 1 2 1 1 2 1 2 2 2 2 1 1 1 2 1 1 1 1 1 2 2 2 1 1 2 1 2 2 1 2 1 2 2 1 1 2 1 2 2 2 1 1 1 1 1 2 2 2 2 2 2 2 2 2 1 2 1 1 2 1 2 1 2 1 1 2 2 2 2 1 2 2 2 2 2 1 2 2 1 1 2 2 1 2 2 1 1 2 2 2 1 2 2 1 2 2 2 2 2 1 1 2 2 2 1 2 2 2 2 2 2 2 1 2 1 2 1 2 1 2 2 1 2 2 2 1 1 1 2 1 2 2 1 1 1 1 2 2 1 2 1 1 2 1 1 1 1 1 1 2 1 2 2 2 1 1 1 2 2 2 1 2 2 2 2 2 2 2 2 2 1 1 2 2 1 2 2 1 2 2 2 2 2 2 2 2 1 1 2 2 2 2 1 2 1 2 2 2 2 2 2 1 2 2 2 2 2 1 1 1 1 1 1 1 2 1 1 1 2 2 1 1 2 1 1 1 1 1 1 2 2 2 1 1 1 1 1 1 1 2 1 1 1 1 2 2 2 1 1 2 1 1 2 2 1 1 2 2 2 2 1 1 2 2 1 1 1 1 2 2 1 1 1 1 1 1 1 1 2 1 2 2 2 2 1 2 2 1 2 2 2 2 2 2 2 1 1 2 2 2 1 1 1 1 1 1 1 2 2 1 1 1 2 2 1 2 2 2 1 2 1 2 1 2 2 2 1 2 2 2 1 1 2 2 1 1 2 2 1 2 1 2 1 2 1 2 2 2 1 2 1 2 1 1 2 2 1 2 2 2 2 1 2 2 2 1 2 2 2 1 1 2 2 2 2 2 2 2 1 2 2 2 1 2 1 2 1 2 2 2 2 2 2 2 1 2 2 1 2 2 1 2 2 2 2 2 2 2 1 2 2 2 1 2 2 2 1 1 2 1 2 2 2 2 2 2 1 2 2 2 2 1 1 2 2 2 2 1 2 2 2 1 1 2 2 1 1 2 2 2 2 1 2 2 2 2 2 2 2 2 2 2 2 2 2 2 1 2 2 1 1 2 2 2 2 2 2 1 1 2 1 1 1 1 1 2 2 2 2 2 1 1 2 1 2 2 2 2 2 1 2 2 2 1 2 2 2 1 2 1 1 1 1 1 1 2 1 1 2 2 2 2 1 1 1 1 2 1 1 1 2 1 1 1 2 1 2 2 1 2 2 1 1 2 2 2 2 1 2 1 1 1 2 2 1 2 1 2 1 2 1 1 1 1 1 2 1 1 1 1 1 1 1 1 1 1 1 1 1 2 2 1 1 1 1 1 1 1 1 2 1 1 1 2 2 1 2 2 2 2 1 1 2 2 1 2 2 2 2 1 2 2 1 1 2 2 1 1 1 2 1 2 2 1 1 1 1 1 1 1 2 2 1 2 2 1 1 1 1 2 2 1 2 2 2 2 2 2 2 2 2 1 2 2 1 2 1 1 1 2 1 2 2 2 2 2 1 1 1 2 2 2 1 2 1 1 2 2 2 2 1 2 2 1 1 2 1 2 2 2 2 2 2 2 2 1 2 1 1 1 2 2 2 1 2 1 1 1 1 1 2 1 2 1 2 1 2 2 1 1 1 1 1 1 1 1 1 2 2 2 2 2 2 2 1 1 2 2 1 2 1 2 2 2 2 2 2 1 1 1 1 2 2 2 1 2 1 2 2 1 2 1 2 2 2 2 1 1 1 1 2 2 2 2 2 1 2 2 1 2 2 2 1 1 2 2 1 1 1 2 1 2 2 2 1 2 2 2 1 1 2 2 2 1 2 1 1 1 1 2 1 1 1 2 2 1 1 1 1 1 1 2 2 1 2 2 2 2 2 2 2 2 1 2 2 1 1 2 2 2 2 2 1 2 2 1 2 2 2 2 2 2 2 2 2 1 1 1 1 1 2 2 2 2 2 1 1 1 2 2 2 1 2 2 1 2 1 2 2 1 2 1 1 1 1 2 1 2 1 1 2 2 1 1 1 1 2 1 1 1 2 1 1 2 2 2 2 2 2 2 2 1 1 1 2 2 1 1 1 2 1 1 2 2 2 1 2 2 1 2 1 2 2 2 1 2 1 2 1 1 2 1 1 2 1 1 1 2 2 2 1 2 2 2 2 2 2 1 2 2 2 1 2 2 1 2 1 1 2 2 2 2 1 2 2 1 1 2 2 2 2 2 1 1 2 2 1 2 2 1 1 1 2 2 2 2 2 1 2 2 2 2 2 1 2 1 1 1 1 1 2 2 2 1 1 2 2 1 1 1 2 2 2 2 2 2 2 2 2 2 1 1 2 2 1 1 1 2 2 2 2 2 2 1 1 2 1 1 2 1 1 2 1 1 1 1 1 1 1 1 1 2 1 1 1 2 2 1 2 1 2 2 2 1 1 2 2 1 1 2 1 2 2 1 2 2 2 2 2 2 1 1 2 2 1 2 2 2 2 1 1 2 2 1 2 1 1 1 2 1 1 1 1 1 2 2 1 1 2 1 1 1 1 1 1 2 2 2 2 1 1 2 2 2 1 2 1 1 2 2 1 1 1 1 1 2 1 2 2 1 1 1 2 2 1 2 1 1 1 1 1 2 1 1 2 1 1 2 1 1 1 1 1 2 1 2 1 1 1 1 2 1 1 2 2 1 1 2 1 2 2 2 2 1 2 1 1 2 1 2 1 1 2 2 2 1 1 1 2 1 1 1 2 2 1 2 1 1 2 1 2 1 1 2 1 2 2 2 1 1 2 1 1 1 1 2 2 2 2 2 1 1 2 2 2 2 2 2 1 2 1 2 1 1 2 1 2 2 2 2 1 2 2 2 1 2 2 2 2 2 2 1 1 1 1 1 1 2 1 2 2 2 1 1 1 2 2 2 2 2 2 2 2 2 2 1 1 2 2 2 2 1 2 2 1 2 2 1 1 2 2 2 2 2 1 1 1 1 2 1 1 1 2 2 2 1 2 2 1 1 1 2 1 2 1 1 1 1 2 2 1 1 2 2 1 1 2 1 2 2 2 1 1 2 1 2 2 1 2 2 2 1 2 1 2 1 1 1 1 1 1 1 2 1 1 1 2 1 1 2 1 1 1 2 1 1 2 1 1 1 1 1 1 1 1 1 2 2 2 2 2 1 2 1 1 1 1 2 2 2 2 2 1 1 1 2 1 1 1 1 1 2 2 2 1 2 2 2 1 2 2 2 1 1 1 2 1 1 2 1 1 2 1 1 1 2 1 1 2 1 2 1 2 2 1 2 1 1 1 2 1 2 1 2 2 1 1 2 2 2 1 2 1 1 2 2 2 2 2 2 2 2 2 2 2 2 2 2 2 1 2 2 2 2 2 1 1 2 2 2 1 2 2 2 2 2 2 2 1 2 2 2 1 1 2 2 1 2 2 2 2 1 2 2 1 2 2 2 1 1 2 1 2 1 1 2 1 2 1 2 2 1 2 2 1 1 2 2 2 1 2 2 1 2 2 2 2 1 1 2 2 2 2 2 2 2 1 1 1 2 2 2 2 1 2 2 2 2 1 1 2 1 1 1 2 2 2 2 2 2 1 2 1 1 1 2 1 2 1 1 2 1 2 1 2 2 1 1 1 1 1 2 1 2 1 2 1 2 2 2 1 1 1 2 1 1 1 2 1 1 1 1 1 1 2 1 1 1 1 2 1 1 2 1 2 2 2 2 2 1 1 1 1 2 1 1 2 2 1 2 2 1 1 2 1 1 1 1 1 1 2 1 2 2 2 2 1 2 2 2 2 2 2 2 2 2 1 2 2 2 2 2 2 1 1 2 2 2 2 2 2 1 2 2 1 2 2 2 2 2 2 2 2 2 2 2 2 2 2 2 2 2 1 2 2 2 1 2 2 2 2 2 1 2 1 2 1 2 2 2 1 2 2 2 2 1 2 2 2 2 2 1 1 2 1 1 2 2 2 2 2 2 2 2 2 1 1 1 2 2 2 1 2 2 2 2 1 2 1 1 2 1 2 2 2 2 1 1 1 1 1 1 2 2 2 1 2 2 2 2 1 1 2 2 2 2 1 2 2 2 1 1 2 2 2 1 2 1 2 2 2 2 2 1 2 2 1 1 2 2 2 1 2 2 1 2 2 2 1 2 1 2 2 2 2 1 2 2 2 1 1 2 1 2 2 2 1 1 1 1 2 2 1 2 1 1 1 2 2 2 1 1 1 1 1 2 1 2 2 1 2 2 1 2 1 1 2 2 2 2 1 2 2 1 2 1 2 1 2 2 2 2 1 2 2 2 2 1 2 2 2 2 1 1 2 2 2 1 2 2 2 2 2 1 1 1 2 2 1 2 2 2 1 2 1 1 1 1 1 2 2 1 2 2 2 2 2 2 1 1 2 2 2 2 2 2 1 2 2 1 2 2 1 2 1 2 2 2 2 2 2 2 1 2 2 2 1 1 1 1 2 1 1 1 1 1 2 1 2 2 2 2 1 1 2 2 2 2 2 2 1 2 1 2 1 2 1 1 1 1 1 2 1 1 2 2 2 1 2 2 1 2 2 1 2 2 2 1 1 1 2 1 1 2 1 2 1 2 2 1 1 1 1 2 1 1 2 1 2 1 1 1 1 1 1 1 1 2 1 1 1 2 2 2 1 1 1 1 1 1 1 2 1 1 1 1 2 1 2 1 1 1 1 1 1 1 1 2 1 2 2 2 1 2 1 1 1 2 1 1 1 2 2 2 2 2 1 2 1 1 1 1 1 1 1 2 2 2 1 1 1 2 1 2 2 1 2 2 2 1 2 2 2 2 2 1 1 2 2 2 1 1 1 1 1 2 2 2 1 2 2 1 1 1 2 1 2 1 1 2 2 2 2 2 2 2 2 1 2 2 1 2 2 2 2 2 2 1 2 1 2 2 2 1 1 1 2 1 1 2 1 1 2 1 1 2 1 1 1 2 1 2 1 2 2 2 2 2 2 2 2 2 2 2 2 2 2 2 2 2 2 2 2 2 2 2 2 1 1 2 2 1 1 2 1 1 1 1 2 1 2 1 1 1 1 1 2 1 1 2 2 1 2 2 1 1 1 2 1 1 1 1 1 1 2 2 2 2 2 1 1 2 1 1 2 1 2 2 1 1 1 1 1 2 2 2 1 2 1 2 2 2 2 2 2 2 1 2 2 2 1 2 1 2 2 1 1 2 2 2 2 1 1 1 2 2 2 2 2 1 1 1 1 1 1 1 1 1 2 2 1 2 2 2 2 2 1 1 2 1 2 1 2 2 2 2 2 1 2 2 2 1 2 2 2 2 2 2 2 1 1 2 2 2 2 1 1 1 1 2 1 2 2 2 2 1 2 2 2 2 1 1 1 1 1 2 2 2 2 1 1 1 2 2 2 1 1 2 1 2 1 1 1 2 1 1 2 1 1 2 1 2 2 1 2 2 1 2 2 2 2 1 2 2 2 2 1 2 1 2 1 2 2 1 2 1 1 1 2 2 2 2 2 2 1 1 2 1 1 1 2 2 2 2 2 2 2 2 1 1 2 2 2 2 2 2 2 2 1 2 1 1 2 2 2 2 2 2 1 2 1 2 1 1 2 1 2 2 1 1 1 2 2 2 2 2 1 2 1 1 1 1 2 1 1 1 2 1 1 2 1 1 2 2 1 1 2 1 1 2 1 2 2 1 1 2 2 2 1 1 2 2 2 2 1 2 1 2 2 1 2 2 2 1 2 1 1 1 1 1 2 1 2 2 1 1 2 1 1 1 1 2 1 2 2 2 2 2 2 2 2 2 2 2 1 2 2 2 2 1 2 2 1 2 1 2 2 2 2 1 1 2 2 2 1 2 2 2 2 2 1 1 2 1 2 2 1 1 2 1 2 1 1 2 1 2 1 1 1 2 2 1 2 2 1 2 1 2 1 2 1 1 1 2 1 2 1 1 2 1 1 1 1 1 2 2 2 2 1 2 1 1 1 1 1 1 2 1 1 2 1 2 2 1 1 2 1 1 2 2 2 2 1 2 2 1 1 2 2 2 1 2 1 2 2 2 2 2 1 2 2 2 1 1 2 2 2 1 2 2 2 2 1 1 2 2 1 1 2 1 1 2 1 2 2 2 2 2 2 2 2 2 2 2 2 2 2 2 1 2 1 1 2 2 2 2 2 2 2 2 2 2 2 2 2 2 2 2 2 2 1 2 2 2 2 2 1 1 2 2 2 1 2 2 1 2 2 2 2 2 2 2 2 1 2 2 2 1 2 2 1 1 2 2 2 1 2 1 2 1 2 2 1 2 2 1 2 1 2 2 2 1 2 1 2 1 1 2 2 1 2 1 2 1 2 1 1 1 2 1 2 2 1 1 1 2 1 1 2 2 2 2 1 2 2 2 2 2 1 1 1 2 2 2 1 1 2 2 2 2 1 1 2 1 1 1 1 2 1 1 2 1 2 1 2 1 2 2 1 1 2 2 2 2 1 1 2 1 1 2 1 2 2 2 1 1 1 2 1 2 1 2 1 1 2 2 2 1 1 1 1 2 1 1 2 1 1 2 2 1 2 2 2 2 2 1 1 2 2 1 2 1 1 2 2 2 2 2 2 2 1 2 2 1 1 2 2 1 1 1 1 1 2 2 2 1 1 2 2 2 2 1 1 1 2 2 2 2 2 1 2 2 1 1 2 2 1 1 1 2 2 2 1 2 2 2 1 2 1 2 2 2 1 1 2 2 1 2 2 1 1 1 1 1 2 2 2 1 2 2 2 2 2 2 1 2 2 1 1 2 1 1 1 2 2 1 1 2 2 2 2 2 2 2 1 1 1 2 2 2 2 2 2 1 2 2 1 2 1 2 1 1 1 2 2 2 2 2 1 2 2 1 2 2 1 2 1 1 2 2 2 1 1 1 2 2 2 1 2 1 2 2 2 2 2 2 2 2 1 1 2 2 2 1 2 2 1 1 1 1 1 2 2 1 1 1 1 1 1 2 2 2 1 2 1 2 2 2 2 2 1 1 2 2 2 2 1 2 1 2 2 2 2 2 2 1 2 2 2 1 2 2 1 1 2 2 1 1 1 1 1 1 1 2 1 1 2 1 2 2 1 1 1 1 1 2 1 1 1 1 1 1 2 2 1 1 1 1 2 1 2 1 1 2 2 1 1 1 1 1 1 1 2 2 1 1 1 1 2 1 1 2 2 1 2 1 2 1 1 1 1 1 2 1 1 1 2 1 1 1 1 2 2 1 2 1 2 2 2 1 2 1 1 1 1 1 1 1 2 1 2 2 1 1 1 1 2 1 2 2 2 2 2 2 1 2 2 2 2 2 2 2 1 2 2 2 2 2 2 2 2 1 1 1 1 2 1 2 2 2 1 2 2 2 2 2 1 2 2 2 2 2 2 2 2 2 2 2 2 1 1 1 1 2 2 1 1 1 2 1 2 2 2 2 1 2 2 2 2 2 2 1 2 2 2 2 2 2 2 2 1 2 1 2 2 2 2 2 1 1 2 2 1 1 2 1 1 2 2 2 2 2 1 2 1 1 1 2 1 1 2 2 2 2 2 2 2 2 2 2 2 2 1 2 2 2 2 2 2 2 1 2 1 2 1 1 2 1 1 1 2 2 2 2 2 2 2 2 2 2 2 1 2 1 2 1 1 1 1 2 1 2 1 1 1 1 2 1 1 1 2 1 1 2 1 1 2 2 1 2 1 1 2 2 1 1 2 1 1 1 2 1 1 1 2 2 2 1 1 2 2 2 2 1 2 1 1 2 2 1 2 2 2 1 1 1 1 2 1 2 2 1 1 2 2 1 1 1 1 1 1 2 1 2 1 1 2 2 1 2 2 1 2 2 1 2 2 2 2 2 1 1 2 2 2 1 1 1 2 1 1 2 1 2 2 2 2 2 2 2 1 2 1 2 1 2 1 1 1 1 2 2 1 2 2 2 2 1 1 2 1 1 1 2 2 2 1 2 2 2 2 2 1 2 2 2 2 2 2 2 1 1 1 2 2 2 2 2 2 2 2 2 2 2 2 1 2 2 1 2 2 1 2 1 2 1 1 2 2 2 1 2 2 2 2 2 2 1 2 2 1 1 2 2 2 1 2 2 2 1 2 1 2 1 2 2 2 2 2 2 1 1 1 2 2 2 2 1 1 1 1 1 1 2 2 2 1 1 1 1 1 1 2 2 2 2 2 1 2 2 1 1 2 1 2 1 2 2 2 1 2 1 2 2 2 2 2 2 2 2 2 1 2 1 2 2 1 2 2 2 2 2 2 2 2 2 2 2 1 2 2 2 1 1 1 1 2 2 2 2 2 2 2 2 1 1 1 2 2 2 2 2 1 2 2 2 1 2 2 2 1 2 2 2 1 2 1 1 1 2 2 2 2 2 2 2 2 1 2 1 2 2 1 2 2 2 1 1 1 1 2 2 2 1 2 2 2 2 2 2 2 2 1 1 2 1 2 2 1 2 1 1 2 2 1 2 2 2 1 2 1 2 2 2 1 1 2 2 2 2 1 2 2 1 2 1 2 2 1 1 1 2 1 2 1 1 2 1 2 1 1 1 2 1 1 2 2 2 2 2 2 1 1 2 2 1 2 1 2 1 1 2 1 1 1 1 1 1 2 1 1 1 2 1 2 1 1 1 2 2 2 1 1 2 1 2 2 1 1 2 1 2 2 1 2 1 2 2 2 2 2 1 1 2 1 2 2 2 1 1 1 2 1 2 1 1 2 2 1 1 2 2 2 2 2 1 2 1 1 1 1 1 1 2 2 1 2 2 1 1 1 2 1 2 2 2 1 2 2 1 1 1 1 1 2 2 1 2 1 2 1 1 2 1 2 1 1 2 1 2 1 2 1 1 1 1 2 2 2 2 2 1 2 1 2 2 1 2 2 1 2 2 1 2 1 2 2 1 1 2 2 2 1 2 2 2 1 1 2 1 1 2 2 1 1 2 1 2 2 2 2 2 2 1 1 2 2 2 2 1 2 2 2 2 1 2 1 1 1 2 1 2 1 1 2 2 1 2 2 2 1 1 2 2 2 1 2 1 1 2 2 2 2 1 2 1 2 1 2 2 1 2 2 2 2 1 2 2 1 2 1 2 1 2 2 1 1 2 2 1 1 2 1 2 2 1 1 1 2 2 1 2 1 1 1 2 1 2 1 2 1 2 1 2 1 1 1 2 1 2 2 1 2 1 2 1 1 2 2 2 2 1 1 1 2 2 2 2 2 2 2 1 1 1 1 2 2 2 1 2 1 2 2 1 1 1 1 2 2 2 2 1 2 2 2 2 1 1 1 2 1 2 2 1 2 2 2 1 2 1 2 1 2 1 1 1 1 2 1 1 2 2 1 1 2 2 1 2 2 1 2 1 2 2 2 2 2 1 2 1 2 1 1 1 1 2 1 1 2 1 1 2 1 2 1 1 2 2 2 2 1 2 2 2 1 2 1 2 1 1 2 1 1 2 1 1 2 1 1 1 1 1 2 1 2 1 1 1 2 1 1 1 2 1 1 2 2 2 1 1 2 2 2 2 2 2 1 2 1 1 2 1 2 1 2 1 1 2 1 1 1 1 1 2 1 1 1 1 2 1 2 2 2 2 2 2 2 2 2 1 2 2 2 2 1 1 2 1 1 1 1 1 1 1 2 2 1 2 1 2 1 1 1 1 1 1 2 1 1 1 1 2 2 1 2 2 2 2 2 2 2 1 1 2 2 2 2 2 2 1 1 2 2 1 2 2 1 2 1 1 1 1 2 1 1 1 1 1 1 1 1 1 1 2 1 2 2 2 2 1 2 2 1 2 1 1 1 1 1 1 1 1 1 1 1 2 1 2 1 1 1 1 1 2 1 2 2 2 1 1 2 1 1 2 1 2 1 2 2 2 1 2 1 1 1 2 1 2 2 1 1 1 2 2 1 1 1 1 1 2 1 1 1 1 1 2 2 1 1 1 1 1 2 1 2 1 2 1 2 2 2 2 2 1 1 2 2 1 1 1 2 1 1 1 2 1 1 1 1 2 2 1 1 2 1 2 1 1 1 2 2 1 2 1 2 2 2 1 2 1 2 2 2 2 1 1 1 2 2 2 2 1 2 2 1 2 1 2 2 2 1 2 2 2 2 1 1 2 1 1 2 1 2 2 2 2 1 1 1 2 1 1 1 2 2 2 1 2 1 1 2 2 1 1 2 2 1 2 2 2 1 2 2 2 2 1 2 2 2 1 1 1 1 2 1 1 1 1 1 1 2 2 2 2 2 2 2 2 2 2 2 2 1 2 2 1 2 2 2 1 2 2 2 2 2 1 1 2 1 2 2 2 2 2 1 2 2 1 1 1 1 1 1 1 1 2 2 1 1 1 1 1 1 1 1 2 2 2 1 2 1 1 1 2 1 1 2 2 2 1 1 1 2 2 2 2 1 2 2 2 1 2 2 2 2 2 2 2 2 2 2 1 2 1 2 2 2 2 2 2 2 1 1 2 2 2 1 2 1 2 2 1 1 1 2 1 2 2 2 1 2 2 1 1 2 2 2 1 2 2 2 2 1 2 2 1 2 2 2 1 2 1 1 2 2 1 2 2 1 1 1 1 1 1 2 2 1 2 2 2 1 2 1 1 1 2 2 2 2 2 2 2 2 1 2 2 1 2 2 1 1 1 1 1 2 2 1 2 2 2 2 2 2 1 1 2 2 1 2 2 1 1 2 2 2 1 2 1 2 1 1 2 2 1 1 2 2 1 2 2 2 1 2 1 1 1 1 1 2 1 1 1 2 1 1 2 1 2 2 2 2 1 2 1 1 2 2 1 2 2 1 2 2 1 1 1 1 1 2 2 2 2 2 1 1 1 1 1 2 1 2 1 2 2 2 2 2 2 2 2 2 2 1 1 1 2 1 1 2 2 2 2 2 2 2 1 2 2 1 2 2 1 2 1 1 1 2 1 2 1 2 1 2 2 2 2 2 1 1 1 2 2 1 1 2 2 1 2 1 1 2 1 1 2 2 1 1 1 1 1 2 1 1 1 1 2 1 2 2 2 2 2 1 2 1 2 2 2 1 2 1 2 1 2 2 2 2 2 2 2 1 1 2 1 2 2 1 1 1 2 1 1 2 1 1 2 2 1 1 2 2 1 2 1 1 1 2 1 1 1 1 2 2 2 2 2 2 1 2 2 2 2 2 1 2 2 2 2 2 2 1 1 2 2 2 2 1 1 2 2 2 2 2 1 2 2 2 2 1 1 1 2 2 2 2 1 2 1 2 2 2 2 2 2 1 1 1 2 2 2 1 1 1 1 1 1 1 1 1 1 2 1 1 1 2 2 2 1 2 1 2 2 2 1 1 2 1 1 1 2 2 1 1 1 1 2 1 2 1 1 2 1 2 2 2 1 2 2 2 2 2 2 2 2 2 2 2 2 2 2 2 2 2 2 2 1 2 2 2 2 1 2 1 1 2 2 2 2 1 1 1 2 2 2 2 1 2 2 2 1 2 2 2 2 1 2 1 2 2 2 1 2 2 2 2 1 2 1 2 2 2 2 2 2 2 2 1 2 1 1 2 2 2 2 1 1 2 1 1 2 1 2 1 1 1 2 2 2 1 1 2 2 1 2 1 2 2 2 2 2 1 1 1 2 2 2 1 2 2 2 2 2 1 1 2 1 1 1 1 2 2 2 2 2 2 2 2 2 2 1 2 2 2 2 1 2 1 1 1 2 1 2 2 2 2 1 1 1 1 1 1 2 1 2 1 1 1 1 2 2 1 2 2 1 2 1 2 2 2 2 2 1 2 2 1 1 1 2 1 2 2 2 2 1 2 2 2 2 1 1 1 2 1 2 1 2 1 2 2 1 1 2 2 2 2 2 1 2 1 1 2 2 2 2 1 1 2 2 1 2 1 2 2 1 2 2 1 1 2 2 1 1 2 2 2 1 2 1 2 2 1 2 2 2 2 1 1 2 2 1 1 1 1 1 1 2 1 1 2 2 2 1 2 1 1 1 2 1 1 1 1 2 1 1 1 1 2 2 1 1 1 1 1 1 2 2 2 1 1 1 1 1 1 1 2 2 1 1 1 1 1 2 2 1 1 1 2 1 2 1 1 1 1 1 1 1 2 1 2 1 1 2 1 2 1 1 2 2 2 1 1 1 1 1 2 1 2 2 2 2 2 1 2 1 1 2 1 2 1 2 2 2 2 2 1 2 2 1 1 2 1 2 1 2 2 1 1 1 2 1 2 2 2 1 1 1 1 2 1 1 1 2 2 2 2 1 2 1 1 1 1 1 1 2 2 1 1 2 2 2 1 2 1 1 1 1 1 1 2 2 2 2 1 1 1 2 1 2 2 2 2 2 1 1 1 1 1 1 2 2 1 2 2 1 1 2 2 1 2 1 1 1 1 2 2 2 2 2 2 2 2 1 2 1 2 2 2 2 2 2 2 1 2 2 2 1 1 2 2 2 2 2 1 2 1 2 1 2 1 1 2 2 2 2 2 2 2 1 2 1 2 2 2 1 1 2 2 1 2 2 2 2 1 1 2 2 2 2 2 1 2 2 2 1 2 1 1 2 2 1 2 1 2 2 1 2 2 1 1 1 2 1 2 1 2 2 2 1 1 2 1 1 2 1 2 2 2 2 2 2 2 2 2 2 2 1 2 2 2 1 2 2 1 2 2 2 2 2 1 2 1 2 2 1 1 2 2 2 2 1 2 2 2 2 2 2 2 1 1 2 2 1 2 1 2 1 1 1 2 2 2 1 2 2 2 2 2 2 2 2 2 2 2 2 1 1 1 1 1 1 1 2 2 2 2 2 1 2 1 1 1 1 2 2 2 2 2 1 2 1 1 2 1 1 2 1 2 1 1 2 1 1 2 2 2 2 2 2 2 2 2 2 2 1 1 2 2 1 1 2 2 2 1 1 1 2 2 2 2 1 2 1 2 1 2 2 2 2 1 1 1 1 1 1 2 1 1 1 1 2 2 1 2 1 2 1 2 2 1 2 2 2 2 2 2 2 2 2 2 1 1 2 2 2 1 2 2 2 2 2 2 2 2 1 1 1 2 2 2 2 2 2 2 2 1 2 1 2 2 2 1 2 2 2 2 2 2 2 1 2 2 2 2 2 2 1 2 1 2 2 2 1 2 2 2 2 2 1 1 2 1 1 2 2 1 2 2 2 2 2 2 2 2 2 2 2 1 1 2 2 2 2 2 2 1 2 2 1 2 2 2 1 2 1 1 1 2 1 1 2 1 2 1 2 2 2 2 2 2 1 2 1 1 2 1 1 2 2 2 1 2 2 1 2 2 2 1 1 2 1 2 2 2 1 2 1 1 1 1 2 2 2 1 1 1 2 2 2 1 2 2 1 1 2 2 2 1 2 1 2 2 2 2 2 1 1 1 2 2 2 2 2 1 1 2 1 1 1 2 1 2 2 1 1 2 2 1 1 1 1 2 2 2 2 2 2 1 2 1 2 2 1 2 2 2 1 2 1 2 1 2 1 2 2 2 2 2 2 1 2 2 1 2 1 2 2 1 1 2 1 1 1 2 1 1 2 2 1 2 2 1 1 1 1 2 1 2 2 1 1 1 2 1 1 1 1 2 2 1 1 1 1 2 2 2 2 1 2 2 2 1 2 2 1 1 2 2 2 1 2 2 2 2 2 2 1 1 2 2 2 1 2 1 2 2 1 2 1 2 1 2 1 1 1 1 1 2 1 1 2 1 1 2 2 2 2 2 2 2 1 2 2 1 2 2 2 2 2 2 1 2 2 1 2 1 2 1 1 1 1 2 2 2 1 1 1 2 2 1 1 2 1 2 2 2 2 1 1 2 1 1 2 2 2 1 1 2 1 1 2 2 2 2 2 2 1 1 2 2 1 2 2 2 2 1 2 1 2 1 2 1 2 1 2 1 2 1 2 2 2 1 2 1 1 2 1 1 1 2 1 1 2 1 1 2 2 2 2 2 1 1 2 1 2 1 2 2 2 2 2 2 1 2 2 2 2 1 1 1 1 2 2 2 1 1 2 2 1 2 2 1 1 1 2 2 1 2 2 1 2 2 2 1 2 2 1 2 2 2 2 1 1 2 1 2 2 1 1 2 2 2 2 2 1 2 1 2 1 1 2 2 1 1 1 1 2 2 1 2 1 2 1 1 1 1 1 2 1 2 1 1 2 1 2 2 2 2 2 1 2 2 2 2 2 1 1 2 2 1 2 2 2 2 1 2 2 2 2 2 2 2 2 2 2 2 2 2 2 1 2 2 2 2 2 2 1 1 1 2 1 2 1 2 2 1 2 2 1 1 1 1 2 1 2 2 2 2 2 2 2 2 2 2 1 2 2 2 1 2 2 2 1 1 2 2 2 1 2 2 2 2 2 2 2 2 2 2 2 2 2 2 2 2 2 2 2 1 2 1 1 2 2 2 1 2 2 2 2 2 2 1 1 1 1 2 1 1 1 1 2 2 2 1 1 2 1 1 2 1 2 1 2 1 2 1 2 2 2 2 2 1 2 2 2 2 1 1 2 2 1 2 1 1 1 1 1 2 2 2 1 2 2 1 2 1 1 2 2 1 1 1 2 2 2 1 2 2 2 1 2 1 1 1 2 1 2 1 2 2 2 2 2 2 1 2 2 1 2 1 1 1 2 2 1 1 2 1 2 1 1 2 1 2 2 1 2 2 2 2 1 1 1 1 2 1 1 2 1 1 1 1 1 2 1 2 2 1 1 2 2 2 1 1 1 2 2 2 2 2 1 2 2 1 2 2 2 1 2 1 1 2 2 1 1 2 2 1 2 2 2 1 1 2 1 1 1 2 2 1 1 2 2 1 1 2 2 2 2 1 2 2 1 1 1 1 1 2 2 1 1 2 1 1 1 1 1 2 2 1 1 2 1 1 1 1 2 1 1 1 1 2 1 2 1 1 2 1 1 2 1 2 2 2 2 1 1 1 2 1 2 1 2 1 2 2 1 1 2 1 2 1 1 2 2 1 1 1 2 2 2 1 1 1 2 2 2 1 2 2 2 2 2 2 2 2 1 1 2 2 2 2 2 2 2 2 2 1 1 1 2 2 2 1 2 1 2 1 2 2 2 2 1 1 2 2 2 2 2 2 2 2 1 1 1 1 2 2 2 2 2 2 2 2 1 2 2 2 2 2 2 1 1 2 1 1 2 1 2 2 1 1 2 2 2 2 1 1 2 1 2 1 1 2 1 1 2 1 2 1 1 1 1 1 1 2 2 1 1 1 1 1 1 1 2 1 1 1 1 1 1 2 2 1 2 2 2 1 1 2 2 2 1 1 1 2 2 1 2 2 1 2 1 1 2 1 2 1 1 2 2 2 1 1 2 2 2 2 1 1 2 2 1 2 1 1 2 2 2 2 1 2 2 2 2 2 2 2 2 2 2 2 1 1 2 2 2 2 2 1 2 2 2 2 2 2 2 2 2 2 2 2 2 2 2 2 2 2 2 2 1 1 2 1 1 2 2 2 1 2 2 2 1 1 1 2 2 2 2 2 2 1 2 2 2 2 2 2 2 2 2 2 2 2 2 2 1 2 2 1 2 2 2 2 2 1 2 1 2 1 1 1 1 1 2 2 1 2 1 2 1 1 1 2 2 2 1 1 1 1 2 1 2 1 2 2 2 1 1 2 2 1 1 2 2 2 1 1 1 2 1 1 2 2 1 1 1 1 1 2 1 1 2 1 1 2 2 2 2 2 2 1 1 1 1 1 2 2 1 1 1 1 2 2 2 1 1 2 1 2 2 2 2 2 2 2 2 2 2 2 2 2 1 2 2 2 1 2 1 2 1 2 2 2 2 2 2 1 1 1 1 2 2 1 1 2 2 2 2 1 1 1 2 1 1 1 2 1 2 2 2 1 2 2 1 2 2 1 1 1 2 2 1 2 2 2 2 1 2 2 1 1 2 2 2 1 1 1 1 1 1 1 2 1 1 1 1 1 2 1 1 1 1 1 2 2 1 2 2 1 1 2 2 2 2 1 2 2 1 2 2 2 2 1 2 1 1 2 2 1 1 1 1 1 1 1 1 1 1 1 1 2 1 2 2 1 1 1 2 1 2 2 2 2 2 1 2 2 2 2 1 2 2 1 1 1 2 1 2 1 2 2 1 1 1 1 1 2 1 1 1 2 1 2 2 2 2 2 1 2 2 2 2 2 1 1 1 2 1 2 2 2 1 2 2 1 1 2 1 2 2 2 2 1 2 2 2 1 2 1 1 2 1 1 2 1 1 2 2 1 2 1 2 2 2 2 2 1 1 2 1 2 1 2 1 1 1 2 2 1 2 1 2 1 1 1 1 1 1 1 1 2 1 1 1 2 2 1 2 1 1 1 1 1 1 1 1 2 2 2 1 2 2 2 2 2 2 2 2 2 2 2 2 2 2 2 2 2 2 2 2 2 2 2 2 2 2 2 2 1 2 2 1 2 2 2 2 2 2 2 2 1 1 1 1 2 2 2 1 2 2 2 1 2 1 1 1 1 1 2 1 2 1 1 2 1 1 1 1 2 2 2 2 1 2 2 1 2 2 1 2 2 2 2 2 2 1 2 1 2 2 2 2 1 2 2 1 2 2 2 2 1 2 2 2 2 1 2 2 1 1 2 1 1 1 1 1 1 2 1 2 2 1 2 1 1 2 2 2 1 2 1 2 1 1 2 2 2 2 2 1 2 2 2 2 1 1 2 1 2 2 1 2 2 1 2 2 1 2 2 2 2 2 1 2 2 2 2 2 2 2 2 1 2 2 1 2 2 1 2 1 1 1 2 1 2 1 2 2 2 1 2 1 1 2 1 1 2 2 2 1 1 2 1 2 2 1 1 2 2 2 2 2 2 2 1 2 1 2 2 2 2 1 2 1 2 2 1 2 1 1 1 2 1 1 1 1 2 1 1 2 2 1 2 1 1 1 1 1 1 1 1 1 1 2 1 1 1 2 1 1 2 1 1 1 2 1 2 1 2 2 2 1 1 2 2 1 2 1 1 2 2 2 2 2 2 1 2 2 2 1 2 1 2 2 2 2 2 2 1 1 2 2 2 2 1 2 2 2 2 1 2 2 2 2 2 2 2 2 2 2 1 2 2 1 2 1 2 2 2 2 2 2 2 2 2 1 2 2 1 2 1 1 2 2 2 2 2 1 2 2 2 2 2 2 2 2 2 2 2 1 2 2 2 1 1 2 2 1 1 1 2 2 1 2 1 1 2 2 1 1 1 1 1 1 1 2 1 1 1 1 1 1 2 1 1 2 2 2 1 2 2 2 1 1 2 2 1 2 2 1 1 2 2 2 1 2 1 2 1 1 2 1 2 2 2 2 1 2 1 1 2 2 1 2 1 2 1 2 1 1 2 2 1 1 1 1 2 2 2 1 1 1 1 1 1 1 1 2 1 2 2 2 1 1 1 1 2 1 2 2 2 2 2 1 2 2 2 1 1 2 1 1 1 1 2 2 2 2 2 1 1 1 1 1 2 1 2 2 2 2 1 1 1 1 1 2 2 2 1 2 1 2 1 2 1 2 1 2 1 2 1 2 1 2 1 2 1 2 2 2 2 2 1 2 2 2 1 1 2 2 1 1 1 1 2 2 2 1 2 2 1 2 2 1 2 1 1 1 2 1 1 1 1 1 1 1 2 1 2 1 2 2 1 2 2 2 2 2 2 1 2 2 1 1 2 2 1 2 1 2 1 2 2 2 2 2 2 2 1 2 1 1 2 1 1 2 2 2 1 1 2 2 1 1 2 1 1 2 1 2 2 2 2 1 1 2 2 1 1 1 1 2 2 2 2 1 2 2 2 2 1 1 1 2 2 1 1 1 1 2 1 1 2 2 1 1 1 1 2 1 2 1 2 2 1 1 1 2 2 1 1 2 2 2 2 2 1 2 2 2 2 2 2 2 2 1 1 2 1 1 1 2 1 1 2 1 2 1 2 2 2 1 2 1 2 2 2 2 2 1 1 1 2 2 2 1 1 1 2 2 2 1 2 2 1 2 1 1 1 1 1 1 1 1 2 1 2 1 1 2 1 2 1 2 2 1 1 2 1 1 1 2 2 2 1 2 1 2 1 1 2 1 1 1 1 1 1 1 1 1 1 2 2 2 2 1 2 1 1 1 1 1 2 2 1 1 1 1 1 1 2 1 2 2 1 1 2 2 1 1 2 1 2 2 2 2 1 1 2 2 1 1 1 1 2 2 2 1 1 2 1 1 1 2 1 2 1 1 2 2 1 1 1 2 2 2 1 1 1 2 1 1 1 2 2 1 2 1 1 1 1 2 1 2 2 2 1 2 2 1 2 2 2 1 2 1 2 1 1 1 1 1 2 1 1 1 2 2 2 2 2 2 1 2 2 2 1 2 1 2 2 2 1 1 2 1 2 1 2 2 1 1 2 2 2 1 2 2 1 2 1 2 2 2 1 1 2 2 2 1 2 2 1 2 2 2 2 1 1 2 1 2 2 2 2 2 1 2 2 2 2 1 1 2 1 2 2 1 2 2 1 2 2 2 2 2 2 1 2 2 2 2 2 2 2 1 1 1 1 2 2 2 2 1 1 2 2 2 2 2 2 2 2 2 2 2 2 2 2 2 1 2 2 1 1 2 1 2 2 2 2 2 1 2 2 2 2 2 2 2 1 2 1 2 2 2 2 2 2 1 1 2 1 2 2 2 1 1 2 2 1 2 1 2 2 2 1 2 2 2 2 2 1 1 2 1 2 2 2 1 2 2 1 2 2 2 2 1 2 2 1 2 2 2 1 2 1 1 2 1 1 1 2 2 2 1 1 1 2 1 2 1 2 2 2 1 2 2 1 2 2 2 2 2 2 2 1 2 2 1 2 2 2 2 2 1 1 1 1 2 1 2 2 2 1 2 1 2 1 1 2 2 2 1 1 2 2 1 1 1 2 2 2 2 2 1 2 2 1 2 2 2 2 2 2 2 1 1 2 1 2 2 2 2 2 2 2 2 1 1 2 1 2 2 1 1 2 2 2 2 2 1 1 2 2 1 1 1 2 1 1 2 1 2 2 2 2 1 2 2 2 1 1 1 1 2 1 2 2 1 2 2 2 2 1 2 1 2 1 1 2 2 2 2 1 1 2 2 2 2 2 2 1 2 2 2 2 2 2 2 2 2 2 2 1 2 1 1 1 2 2 2 1 1 1 2 2 1 2 2 2 2 1 2 2 2 1 2 1 1 2 2 1 1 1 1 1 1 2 2 1 2 2 1 2 2 1 2 1 2 1 1 1 1 1 1 1 2 1 1 2 1 1 2 2 2 2 2 2 1 2 1 2 2 2 2 2 1 2 1 2 2 2 1 2 2 2 2 1 2 2 2 2 2 2 2 1 2 2 2 2 2 2 2 2 2 2 1 2 2 2 2 2 2 2 2 2 2 2 2 2 1 2 2 1 1 1 2 1 2 2 2 1 1 2 2 2 1 2 2 1 1 1 2 1 2 2 2 1 1 2 2 2 2 2 2 2 1 2 1 1 2 2 2 2 1 2 2 1 2 1 1 2 1 2 2 2 2 1 1 1 1 2 2 1 1 2 1 2 2 2 2 2 2 2 1 2 2 2 1 1 1 2 2 2 1 2 1 1 2 2 2 1 2 2 2 2 2 1 1 2 2 2 2 2 2 2 2 2 2 2 2 2 2 2 2 2 2 2 2 2 1 1 1 2 2 1 1 1 1 2 1 2 1 1 1 1 1 1 1 2 1 2 2 2 2 2 2 2 2 2 2 1 1 2 1 2 1 1 2 1 2 2 2 2 2 1 2 2 2 2 2 2 2 2 1 1 1 2 2 2 2 2 2 2 2 1 2 2 2 2 2 1 2 1 2 2 1 2 2 1 1 2 1 2 1 1 2 2 1 1 1 2 2 1 1 2 2 2 2 1 1 2 1 2 2 2 1 2 2 2 2 2 1 1 2 1 2 1 2 2 1 1 2 1 1 1 1 2 2 1 1 2 2 1 2 2 1 2 2 2 1 2 2 1 2 2 2 1 2 2 2 2 2 1 2 2 2 2 1 2 1 2 1 1 1 2 1 2 2 2 1 1 1 2 1 1 1 2 1 1 1 1 2 2 1 2 2 2 1 2 2 2 1 2 2 2 1 1 2 1 2 1 2 2 2 2 2 1 1 1 1 2 2 2 2 2 2 2 2 2 2 2 2 2 2 1 2 2 1 1 2 2 2 2 1 2 2 1 2 2 2 2 2 1 1 1 2 1 1 2
  000003  030008 2 2 1 1 2 1 2 1 2 2 2 1 1 2 1 2 1 2 2 2 1 1 1 1 2 1 2 2 2 1 2 2 2 2 1 1 1 2 2 1 1 2 1 2 2 2 2 2 1 2 2 2 1 2 2 2 2 2 1 2 2 2 2 1 1 1 1 1 1 2 1 1 2 2 2 1 2 1 1 1 1 1 2 2 2 2 2 1 2 2 1 1 1 2 2 1 2 1 2 2 1 1 2 2 2 2 2 2 1 1 2 2 1 1 1 2 2 1 1 1 1 2 2 2 1 2 1 2 2 2 2 2 2 2 1 2 2 1 1 1 2 2 1 2 2 2 2 1 2 2 1 1 2 1 1 2 1 2 1 2 1 1 1 2 2 2 1 2 2 2 2 2 1 1 1 2 2 2 2 2 2 2 2 1 2 2 2 2 2 2 2 2 2 1 2 2 2 1 2 2 2 2 1 2 2 2 2 1 2 1 2 1 2 2 1 2 2 1 1 2 1 1 2 1 1 2 2 2 2 2 2 1 2 1 2 2 2 2 2 2 2 1 2 2 1 2 1 1 2 2 2 2 2 1 2 1 1 2 2 1 2 2 1 2 2 1 2 1 1 2 2 2 1 2 1 2 1 2 2 1 2 2 2 1 2 1 2 1 2 2 1 2 1 2 2 1 2 1 2 2 2 2 2 2 1 2 2 2 2 1 1 1 1 1 1 2 1 2 1 2 1 2 2 1 2 1 2 2 2 1 1 1 2 2 1 1 2 1 2 1 2 2 2 2 1 2 2 1 1 1 1 2 2 2 2 2 2 2 2 1 2 1 1 1 1 1 1 2 2 1 1 1 1 2 1 1 2 2 1 1 1 2 1 1 2 2 2 1 1 1 1 1 2 2 1 2 1 2 1 1 2 1 1 2 2 2 2 2 2 1 1 2 2 1 2 2 2 1 2 2 2 2 2 2 1 2 2 2 1 2 2 1 2 2 2 2 2 2 2 2 1 1 2 2 2 2 1 1 2 2 1 1 2 2 1 2 2 2 2 1 1 2 2 2 2 1 2 2 1 2 2 2 1 2 1 1 2 1 2 1 1 2 1 2 1 1 1 2 2 1 2 2 1 2 2 2 1 1 1 2 1 2 2 2 1 2 1 1 2 2 2 2 1 1 1 2 1 1 1 1 1 2 2 1 1 2 1 1 1 1 1 2 1 2 2 1 2 1 2 2 2 1 1 2 1 2 2 1 2 2 2 2 2 1 2 2 1 2 2 2 1 1 1 1 2 1 1 1 2 1 1 1 2 1 2 2 1 1 2 1 2 1 1 1 1 2 2 2 1 1 1 1 2 1 1 1 1 1 2 1 2 1 1 1 1 1 1 2 2 1 1 2 1 1 2 2 1 1 1 2 1 1 2 2 1 1 1 1 1 1 1 1 1 2 1 1 2 1 1 1 2 2 1 2 1 1 1 1 2 1 2 1 1 1 2 1 1 1 2 1 1 1 1 2 1 2 1 1 1 2 1 2 2 1 2 2 2 1 2 1 2 1 2 1 2 1 1 2 2 1 1 1 1 2 1 2 2 2 2 1 1 1 1 2 1 2 1 1 1 1 2 2 1 2 2 2 2 2 2 2 1 2 1 2 2 2 1 1 2 2 1 2 2 2 2 2 2 1 1 1 1 1 2 2 2 2 2 2 1 1 1 2 1 1 1 1 1 1 2 1 1 1 2 2 1 2 1 2 1 2 1 2 2 1 1 2 2 1 1 2 2 1 2 2 1 2 1 2 2 1 1 2 1 1 1 2 1 1 1 1 2 2 2 1 1 1 1 2 2 2 1 2 1 1 1 1 2 2 1 1 2 2 2 2 2 1 2 2 2 2 1 2 1 2 2 2 1 2 1 2 1 1 2 1 1 1 2 2 1 2 1 1 2 1 1 1 1 1 1 2 1 2 2 2 2 2 1 1 2 1 1 1 2 2 2 2 1 2 2 2 1 2 1 1 1 2 2 1 2 2 1 2 2 2 2 1 1 1 2 2 1 1 2 1 1 2 1 1 2 2 2 1 2 2 2 1 1 2 1 2 1 1 1 1 2 1 1 1 2 2 1 1 1 2 1 1 2 1 1 1 2 2 1 2 1 1 1 1 1 1 2 2 2 1 1 2 2 2 1 2 2 2 2 2 2 1 2 2 2 2 1 1 2 1 2 2 1 2 2 2 1 1 1 2 2 2 1 1 2 2 2 1 1 2 2 1 1 1 2 2 2 2 1 2 2 1 2 2 1 1 2 1 2 1 1 2 1 1 2 2 2 1 2 1 2 1 2 1 2 2 2 1 1 2 1 2 1 2 1 2 2 2 1 1 2 1 2 2 2 1 1 1 1 1 2 2 2 2 2 2 2 2 2 1 2 1 1 2 1 2 1 2 1 1 2 2 2 2 1 2 2 1 1 2 1 1 2 1 1 2 1 1 2 1 2 2 1 2 1 2 2 2 1 2 2 1 2 2 1 1 2 2 2 1 2 2 2 2 1 2 2 1 2 1 1 1 2 1 2 2 1 2 2 2 1 1 2 2 1 2 2 1 1 1 2 2 2 1 2 1 1 2 1 1 1 1 1 1 2 1 2 1 2 1 1 1 2 2 2 1 2 2 2 2 2 2 2 1 1 2 1 2 1 2 1 2 1 1 2 1 1 2 1 2 1 1 2 2 1 2 2 1 2 1 2 1 2 1 1 1 1 1 1 1 1 2 1 1 2 1 1 1 1 2 1 1 1 2 2 1 1 1 1 1 1 1 1 1 2 2 2 1 1 1 1 1 1 1 2 1 1 1 1 2 2 2 1 1 2 1 1 2 2 1 1 2 2 2 2 1 1 2 2 1 1 1 1 2 2 1 1 1 1 1 1 1 1 2 1 2 2 2 2 1 2 2 1 2 2 2 2 2 2 2 1 1 2 2 2 1 1 1 1 1 1 1 2 2 1 1 1 2 2 1 2 2 2 1 2 1 2 2 1 2 2 2 1 1 2 1 2 1 1 2 2 2 2 1 2 1 2 1 2 1 1 2 1 1 2 1 2 1 1 1 2 1 2 2 1 1 1 2 2 2 1 2 1 1 1 1 2 2 2 1 2 2 2 2 1 2 1 1 1 2 2 2 1 1 1 2 2 1 2 2 2 1 2 1 2 2 1 1 1 2 2 2 2 1 2 2 1 2 1 1 1 2 2 2 2 1 2 1 1 1 1 2 2 1 1 2 2 1 2 2 1 2 1 2 2 2 2 2 1 2 1 2 1 2 1 1 2 1 1 1 2 2 2 2 2 1 1 2 1 1 2 2 1 2 1 1 2 2 2 2 2 2 2 1 2 2 1 1 1 1 2 2 1 1 2 1 1 1 2 1 2 1 1 2 2 2 2 2 1 1 2 1 1 1 1 1 1 1 1 1 2 1 1 2 2 2 2 1 1 1 1 2 1 1 1 2 1 1 1 2 2 1 2 2 1 1 1 2 1 2 2 2 1 2 1 1 1 2 1 1 1 1 1 1 2 2 2 1 1 2 2 2 1 1 1 2 1 1 2 2 2 2 2 2 2 1 2 2 2 2 2 2 2 2 1 2 2 2 2 2 2 2 1 2 2 2 2 2 2 2 2 1 2 1 2 2 1 2 2 2 2 1 2 1 2 1 2 1 1 1 1 1 2 1 1 1 2 2 1 2 2 1 1 2 2 2 1 2 2 2 2 2 2 2 2 2 1 2 1 1 1 2 1 1 2 2 2 1 1 1 1 1 2 1 2 2 2 1 2 1 1 2 2 2 1 2 1 2 1 2 1 2 1 1 2 1 2 2 1 2 2 1 2 2 1 2 2 2 1 2 1 1 2 1 1 2 1 1 1 1 1 2 1 1 1 1 1 1 1 1 1 1 2 1 2 2 1 1 2 2 2 1 1 2 2 1 2 1 2 2 2 1 1 1 1 1 1 1 2 2 2 1 2 2 1 1 2 1 2 2 2 2 2 2 2 1 2 1 2 2 1 1 2 1 1 2 2 2 2 2 2 1 1 2 2 1 2 1 2 2 1 2 1 2 1 2 1 2 2 2 2 2 2 2 2 2 2 2 1 1 1 2 1 2 1 2 2 2 1 2 2 2 1 2 1 2 1 1 1 1 2 1 2 2 2 1 1 2 2 1 1 2 2 1 2 1 2 2 1 1 1 1 2 1 2 1 1 2 1 2 2 2 1 2 2 1 1 1 1 1 2 1 2 2 2 2 1 1 1 1 2 1 2 2 1 2 2 1 1 1 2 2 1 1 2 2 1 2 2 2 2 2 2 2 2 2 1 1 2 2 1 1 1 1 2 1 2 1 1 2 2 2 2 1 2 1 2 2 1 1 2 2 1 2 1 1 1 1 1 1 2 2 1 1 2 1 2 2 1 2 2 2 1 2 2 2 1 2 2 1 2 1 1 2 1 2 2 1 2 2 1 1 2 2 2 2 2 1 1 2 2 1 2 2 1 1 2 2 1 1 2 1 2 1 1 1 1 1 1 2 1 1 1 1 2 1 2 1 1 1 1 2 2 2 2 1 2 2 2 2 1 1 2 1 1 2 2 1 1 1 1 2 2 2 1 2 1 2 2 1 1 1 2 2 1 1 2 1 1 1 2 1 1 1 2 1 2 1 1 1 1 1 1 1 2 1 1 2 1 1 2 2 1 2 2 1 1 2 1 2 1 2 2 2 1 1 2 1 2 2 1 1 2 1 1 1 2 1 1 2 1 1 2 1 1 2 1 1 1 2 1 1 1 2 2 2 2 2 1 1 2 2 1 1 1 1 2 1 1 2 1 1 2 1 1 2 2 2 2 1 2 1 2 2 2 2 2 2 2 2 1 1 1 1 1 2 1 2 2 2 2 2 2 2 2 2 2 2 2 2 2 2 2 2 1 2 2 1 2 1 2 2 2 1 2 1 2 2 1 2 1 2 2 2 1 2 1 2 1 1 2 2 1 2 1 1 1 2 2 1 2 1 1 2 1 2 1 1 2 1 2 2 2 1 1 1 1 1 1 1 2 1 2 2 2 1 1 2 2 2 2 2 2 1 2 1 2 1 1 2 1 2 2 2 2 1 2 2 2 2 2 2 2 2 1 2 2 2 1 1 2 2 2 2 1 1 2 2 2 2 2 2 1 2 1 2 2 2 1 1 2 2 2 2 2 2 2 1 1 2 1 2 1 2 2 2 1 2 2 1 2 1 2 2 1 1 2 1 2 1 1 2 1 1 2 1 1 1 2 1 1 1 1 2 2 1 1 2 1 2 1 2 2 1 1 1 2 1 2 2 2 2 1 2 2 2 1 1 1 1 1 1 1 1 1 1 1 2 2 1 1 2 1 1 2 1 1 1 2 2 1 1 1 1 2 1 1 1 1 1 2 1 2 2 2 1 1 2 2 2 2 1 1 1 1 2 2 1 1 1 2 1 1 1 1 1 2 2 2 1 1 2 1 1 1 2 2 1 1 1 1 1 1 2 1 1 1 1 1 1 2 1 2 2 1 2 1 2 2 1 2 2 1 2 2 1 1 1 2 2 2 2 1 1 2 1 1 1 1 2 2 1 2 2 2 2 1 1 1 2 1 2 1 1 2 2 1 1 2 1 1 2 2 1 2 1 2 1 2 2 1 2 2 2 1 1 1 2 2 1 2 1 1 2 2 2 2 2 2 1 2 1 1 2 2 2 2 2 2 2 2 1 2 1 2 2 1 2 2 1 1 2 2 2 1 2 1 2 1 2 2 1 2 1 2 1 1 1 1 2 2 2 2 2 2 1 1 1 1 2 1 1 1 2 1 1 2 2 1 2 1 1 1 1 1 2 1 2 2 2 1 2 1 2 2 1 2 1 2 2 2 2 2 2 2 2 2 2 2 2 1 2 2 2 2 1 2 1 1 2 2 2 2 2 2 2 2 2 2 1 2 2 2 2 2 2 2 1 2 1 2 1 2 2 2 2 2 2 2 2 2 1 1 2 1 1 1 1 2 1 1 1 1 1 1 2 1 1 2 2 1 1 1 1 1 1 1 2 1 1 1 2 1 1 2 2 1 1 2 1 2 1 1 2 2 2 2 1 2 2 2 2 2 1 2 2 1 2 2 2 2 1 2 1 2 2 2 2 1 1 1 2 1 2 2 2 2 2 1 1 2 1 1 2 2 1 2 1 1 1 2 2 1 1 2 2 1 2 2 1 1 2 2 1 1 2 2 1 2 1 2 2 1 2 1 2 1 2 2 1 2 1 2 2 1 1 1 2 1 2 2 2 1 1 1 1 2 2 2 2 2 2 2 1 1 1 2 1 1 2 2 1 1 1 1 2 2 1 2 2 1 1 2 2 1 2 2 2 1 1 2 2 2 2 2 2 2 2 2 2 2 1 1 2 1 1 1 2 2 2 1 2 2 2 1 1 2 1 2 2 1 1 1 2 2 2 2 1 2 2 1 1 2 2 2 2 2 2 2 2 2 1 1 2 2 1 2 2 1 2 1 1 1 2 2 1 2 1 2 2 2 1 1 2 1 1 2 2 2 1 1 2 2 2 2 2 2 1 1 2 2 2 2 2 2 2 1 2 2 2 2 2 2 1 2 2 2 1 2 1 2 2 2 2 2 2 2 2 2 2 2 2 1 2 2 2 2 2 2 2 2 2 2 2 2 2 2 2 1 2 1 2 2 2 2 2 1 1 2 2 2 1 1 1 1 1 1 1 1 1 1 2 1 1 2 2 2 1 1 2 2 1 2 2 2 2 1 2 2 2 1 2 2 2 2 2 2 1 1 2 1 1 1 1 1 1 1 2 2 2 1 1 2 2 2 1 2 1 2 1 2 2 2 1 2 2 2 2 2 2 2 1 2 2 1 1 2 1 1 1 2 2 2 1 2 2 2 2 1 1 1 1 1 1 1 1 2 1 1 2 2 2 1 2 2 2 2 2 1 1 1 1 2 1 1 2 2 1 2 1 1 1 2 1 1 2 1 1 2 2 2 2 1 1 2 1 1 1 2 1 2 2 1 1 1 1 1 1 2 2 1 2 1 2 1 2 2 2 2 1 1 1 2 2 2 2 1 2 2 2 2 1 2 2 1 1 2 2 2 2 2 2 2 2 1 1 2 2 1 2 2 2 2 2 1 2 2 1 2 2 1 2 2 1 2 2 2 1 2 2 2 1 2 2 2 2 2 2 2 2 1 2 2 2 2 1 2 2 2 2 2 1 1 2 2 2 1 2 2 2 2 2 1 1 2 2 2 1 2 2 2 2 1 1 2 2 2 2 2 1 1 1 2 1 1 2 1 1 1 2 1 2 2 2 1 1 1 2 1 2 2 1 2 2 1 1 2 2 2 1 2 2 2 2 1 1 1 2 2 1 1 1 1 1 2 2 2 1 1 2 1 2 2 2 1 1 1 1 1 1 2 1 2 1 2 2 2 2 2 1 2 2 2 2 2 2 1 1 1 2 2 2 1 2 2 1 2 2 1 1 1 1 1 1 2 1 2 2 2 2 2 1 1 2 2 2 1 2 2 2 2 2 1 2 2 2 1 2 2 2 2 1 2 1 1 1 1 2 2 2 1 1 1 1 2 2 1 2 1 1 2 2 2 1 2 2 1 1 1 2 2 2 2 1 2 1 2 2 1 2 2 2 2 2 2 2 2 2 1 2 2 1 2 2 2 1 2 1 1 2 1 2 1 2 2 2 1 2 2 2 2 1 2 2 2 1 2 2 1 2 1 1 1 2 2 2 1 2 2 1 1 2 1 2 1 2 2 2 2 2 2 2 2 1 1 2 2 2 2 2 2 2 2 1 2 1 1 2 2 2 2 2 2 1 2 1 2 1 1 2 1 2 2 1 1 1 2 2 2 2 2 1 2 1 1 1 1 2 1 1 1 2 1 1 2 1 1 2 1 1 1 1 1 1 2 2 2 1 2 1 2 2 2 1 1 1 2 2 1 1 1 1 2 1 1 2 2 2 2 2 1 2 1 1 1 1 1 1 2 1 2 1 1 1 1 1 2 1 2 2 2 2 1 2 2 1 2 2 2 1 1 1 2 2 1 2 1 1 2 1 2 2 2 2 1 1 2 2 2 1 2 2 2 2 2 1 1 2 1 2 2 2 2 2 1 2 1 1 2 1 1 1 1 1 2 1 1 2 1 1 1 1 2 1 2 1 1 1 1 2 1 1 1 1 1 1 1 2 1 2 2 2 2 1 2 1 1 1 1 2 1 2 2 1 2 2 1 1 2 1 2 1 1 2 2 2 2 1 2 2 1 1 1 1 1 1 1 2 1 1 2 2 2 2 2 2 1 1 1 2 1 2 2 1 2 2 2 2 2 1 2 1 1 1 2 1 2 1 2 2 2 2 2 2 1 2 1 1 1 2 2 1 1 2 1 2 2 1 2 2 1 1 2 1 2 2 2 2 2 2 2 2 2 2 2 1 2 2 1 2 1 1 1 2 2 1 2 2 2 2 2 2 1 2 1 1 2 1 2 1 1 1 1 2 1 2 1 2 2 1 1 1 1 2 1 2 2 1 2 2 1 1 1 2 1 2 1 2 1 2 1 1 2 2 1 1 1 1 1 2 1 1 1 2 2 2 2 1 1 1 2 1 2 2 2 2 1 1 1 2 1 2 1 1 2 2 2 1 2 1 1 2 2 2 1 2 1 2 1 1 2 1 2 2 1 2 1 1 1 2 1 2 2 1 1 2 2 2 1 1 1 2 2 1 2 2 2 1 2 2 1 2 2 1 1 1 2 1 1 1 2 1 1 1 1 1 2 1 1 2 1 2 1 2 2 2 2 2 2 1 1 1 1 1 1 1 2 2 2 1 1 1 1 1 2 2 1 1 1 1 1 2 1 2 1 1 2 2 1 1 2 1 1 1 1 1 2 2 1 1 1 2 1 2 2 2 1 2 1 1 2 1 1 1 2 2 1 2 1 2 1 2 1 2 2 2 1 1 1 2 1 1 2 2 1 1 2 2 2 2 2 2 1 2 2 2 2 2 2 1 2 1 1 2 2 2 1 2 1 1 2 2 1 1 1 2 2 1 1 1 2 1 2 1 1 1 2 1 2 2 1 2 1 1 1 2 1 1 2 2 1 1 1 1 2 1 1 1 1 1 2 1 2 1 2 2 2 2 2 2 2 2 2 2 2 2 2 2 1 1 2 2 2 1 2 1 2 2 2 1 2 2 2 2 2 2 1 1 2 2 2 2 2 2 1 1 2 2 2 2 2 2 2 1 2 2 2 2 2 2 2 2 1 1 1 2 1 2 1 1 2 1 1 1 1 2 2 2 2 1 2 1 1 1 1 1 1 1 2 1 1 1 1 1 2 1 1 1 2 1 1 2 2 1 1 2 1 2 2 1 1 2 2 2 2 1 2 2 2 2 1 2 2 2 2 1 2 2 2 1 1 2 2 2 2 2 1 2 2 1 2 2 2 2 2 2 2 2 2 1 1 1 1 2 2 1 2 1 2 2 2 2 1 2 2 1 2 2 1 2 2 2 2 2 2 1 1 2 2 2 2 1 2 1 1 2 2 2 1 1 2 2 2 2 2 1 1 2 2 2 2 2 2 1 2 1 1 1 2 1 2 2 1 1 2 1 2 2 1 2 1 2 2 2 1 1 2 2 1 1 2 2 2 1 2 2 2 2 2 1 2 2 2 2 1 1 1 1 2 2 1 1 2 1 1 1 1 2 2 2 2 2 2 2 1 2 2 1 2 2 2 2 2 1 1 2 2 1 1 2 1 1 2 1 2 2 2 2 2 2 2 1 2 1 2 1 2 2 1 1 2 1 1 2 2 2 2 1 2 2 2 2 1 2 2 2 2 2 2 2 1 2 1 1 1 2 2 1 2 1 1 2 1 1 2 2 2 1 2 1 1 1 2 1 2 2 1 1 1 1 1 2 2 1 1 1 1 2 2 2 1 2 2 1 2 1 1 2 2 2 1 2 1 1 1 2 1 1 1 2 2 1 1 1 2 2 2 1 1 1 2 1 2 1 1 2 2 1 1 1 1 1 1 1 1 1 1 1 2 2 1 1 1 1 1 1 1 2 2 1 1 1 2 1 2 2 1 2 1 2 2 2 1 2 2 2 2 2 2 1 2 1 1 2 1 2 1 2 2 2 2 1 1 1 2 1 1 1 2 2 2 1 2 2 2 2 2 2 2 1 2 2 1 1 2 1 2 1 2 1 2 2 2 2 1 2 1 1 2 2 1 1 2 2 2 1 1 1 2 2 2 2 2 2 2 1 2 2 2 1 2 1 1 2 1 2 1 2 1 2 2 2 2 2 2 2 1 1 1 1 2 2 2 2 1 2 2 2 1 1 2 2 2 1 1 2 1 1 2 1 1 1 2 1 2 1 1 2 2 2 1 1 1 2 1 2 1 1 2 2 2 1 1 1 1 1 1 1 2 1 1 1 2 1 1 1 1 2 1 2 2 2 1 1 2 1 2 1 2 1 1 1 1 2 1 1 1 1 2 1 1 1 1 1 1 2 1 1 1 1 1 1 1 2 1 1 1 1 1 2 2 2 1 2 1 2 1 1 1 2 2 2 1 1 1 1 1 2 1 2 2 1 2 2 2 1 2 2 2 1 2 2 1 2 2 1 2 1 1 1 1 1 1 2 2 2 2 1 2 2 1 1 1 2 2 2 1 2 2 2 2 2 1 2 2 2 2 1 1 2 1 2 2 1 1 1 1 2 2 2 1 2 2 1 2 1 2 2 2 1 1 1 2 2 2 1 2 2 2 1 2 1 2 2 2 2 2 1 1 2 1 2 1 1 2 2 2 2 2 2 2 2 2 1 1 1 2 1 2 1 1 2 1 2 2 2 2 1 1 1 1 1 1 2 1 1 1 2 1 2 1 1 1 2 2 2 1 1 2 1 2 2 1 1 2 1 2 2 1 2 2 1 1 2 2 2 2 2 2 2 2 2 1 2 1 2 1 2 2 2 2 2 1 2 1 2 1 2 2 2 1 2 2 2 1 2 1 1 2 2 2 2 2 1 1 2 1 2 1 2 2 2 2 1 1 1 2 1 1 2 2 1 1 1 2 1 1 2 1 2 1 1 2 1 1 1 2 1 1 1 1 2 2 1 2 1 2 2 2 1 2 2 1 1 2 1 1 2 1 2 2 2 1 2 2 1 1 2 2 1 1 1 2 2 2 1 2 1 1 1 1 1 2 1 1 1 1 2 2 2 2 1 1 1 1 2 1 2 1 2 1 1 1 1 2 1 2 2 1 2 1 1 2 2 2 2 2 2 2 2 1 2 2 1 2 2 2 2 1 2 1 1 1 2 2 1 2 2 2 2 1 2 2 1 2 1 2 1 2 2 1 2 2 1 2 2 1 2 2 1 2 2 2 1 1 1 2 2 2 1 2 2 2 2 1 2 1 2 2 1 1 1 2 1 2 1 1 2 2 2 2 2 2 2 2 2 1 1 2 1 1 1 1 1 2 2 1 1 1 1 2 2 1 2 2 2 1 2 2 2 2 2 2 2 2 2 1 1 2 2 1 1 1 2 1 1 2 2 2 2 2 2 1 2 1 2 1 1 2 2 2 2 2 2 2 2 1 2 2 1 2 2 2 1 2 1 2 2 2 2 1 2 2 2 2 1 2 2 2 2 2 2 2 2 1 2 1 1 1 2 1 2 2 2 1 2 2 2 1 2 1 2 2 1 1 2 1 1 2 2 2 2 2 2 2 2 2 1 1 2 1 1 1 2 1 1 1 1 1 1 1 1 2 1 1 1 1 2 1 1 2 1 2 1 2 2 2 2 1 2 2 2 2 1 1 2 1 1 2 1 1 1 1 1 1 1 1 2 1 2 1 2 1 1 2 1 2 1 1 2 2 1 2 2 2 2 2 2 2 1 1 2 1 2 2 2 2 2 2 1 1 1 1 1 1 2 2 2 1 1 2 1 1 2 1 1 1 1 1 1 1 1 2 1 2 2 2 2 2 2 2 1 2 1 1 2 1 2 2 1 1 1 1 2 1 1 1 1 2 2 2 2 2 2 1 2 1 2 2 1 1 2 2 2 2 2 2 2 2 1 2 2 2 2 2 1 2 2 1 2 1 2 2 1 1 2 2 1 1 2 2 1 1 2 2 2 2 1 1 1 1 1 2 2 2 2 2 1 2 1 2 2 2 1 2 1 1 2 1 1 2 2 2 1 1 1 1 2 1 2 1 2 2 2 2 2 2 2 1 1 2 2 1 1 1 2 1 1 1 2 1 1 1 1 1 2 1 1 2 1 2 1 1 1 2 2 1 2 1 2 2 2 1 2 2 2 2 2 2 1 1 1 2 2 2 2 1 2 2 1 2 1 2 2 2 1 1 2 2 2 1 1 2 1 1 2 1 2 2 2 2 1 1 1 2 1 1 1 2 2 1 1 2 1 1 2 2 1 1 2 2 1 2 2 2 1 2 2 2 2 1 2 2 2 1 1 1 1 2 1 1 2 1 1 1 2 2 2 2 2 2 2 2 2 2 2 2 1 2 2 1 2 2 2 1 2 1 2 2 2 1 1 2 1 2 2 1 1 1 2 2 1 2 1 2 2 2 2 2 2 2 1 2 2 1 1 1 2 2 2 1 1 2 2 1 2 1 1 2 1 1 2 1 1 1 1 1 2 2 1 1 2 2 1 2 2 2 2 2 2 2 2 2 2 2 2 1 2 1 2 2 2 2 2 2 2 1 1 2 2 2 1 2 1 2 2 1 1 1 2 1 2 2 2 1 2 2 1 1 2 2 2 1 2 2 2 2 1 2 2 1 2 2 2 1 2 1 1 2 2 1 2 2 1 1 1 1 1 1 2 2 1 2 2 2 1 2 1 1 1 2 2 2 2 2 2 2 2 1 2 2 1 2 2 1 1 1 1 1 2 2 1 2 2 2 2 2 2 1 1 2 2 1 2 2 1 1 2 2 2 1 2 1 2 1 1 2 2 1 1 2 2 1 2 2 2 1 2 1 1 1 1 1 2 1 1 1 2 1 1 2 1 2 2 2 2 1 2 1 1 2 2 1 2 2 1 1 2 1 2 1 1 1 2 2 2 2 2 2 1 1 2 2 2 2 1 2 2 2 2 1 2 2 1 2 2 2 2 1 2 2 1 2 2 2 2 1 1 2 2 1 1 2 2 2 2 2 1 2 1 1 2 2 1 2 1 1 2 2 2 2 2 1 1 1 2 2 1 1 2 2 1 2 2 1 2 1 1 1 2 1 1 1 1 1 2 1 1 1 1 2 2 2 2 2 2 2 1 2 1 2 2 2 1 2 1 2 1 2 2 2 2 2 2 2 1 1 2 1 2 2 1 1 1 2 1 1 2 1 1 2 2 1 1 2 1 1 2 1 1 1 2 1 1 1 1 2 2 2 2 2 2 1 2 2 2 2 2 1 2 2 2 2 2 2 1 1 2 2 2 2 1 1 1 2 2 2 2 1 2 2 2 2 1 2 1 2 2 2 2 1 2 2 2 2 2 2 2 2 2 2 2 2 1 1 1 2 1 1 1 1 1 1 1 1 2 2 2 1 2 2 2 1 2 1 2 1 1 1 2 2 1 2 1 2 2 1 1 1 2 1 1 1 1 1 1 1 1 1 1 2 1 2 2 2 2 1 1 1 1 1 1 1 1 1 1 2 2 1 1 2 1 1 2 2 1 2 1 1 2 2 2 2 1 1 1 2 2 2 2 1 2 2 1 1 2 2 2 2 1 1 2 2 2 2 2 2 2 2 2 1 2 1 2 1 1 2 2 2 2 2 2 2 1 1 2 2 1 2 1 1 2 1 1 2 1 2 1 1 2 2 1 2 1 1 2 2 1 2 1 2 2 2 1 2 1 1 1 2 2 2 1 2 2 2 2 2 1 1 2 1 1 1 1 2 2 1 2 1 2 1 1 2 2 2 2 1 1 1 2 1 2 1 2 1 2 2 1 1 1 2 2 1 1 1 1 2 2 2 2 1 1 1 2 2 1 2 2 1 2 1 2 2 2 2 2 1 2 2 1 1 1 1 2 2 2 1 1 1 2 2 2 1 1 1 2 2 2 2 2 1 1 2 2 1 1 2 2 1 2 2 2 2 2 2 2 2 2 2 1 2 2 2 1 2 2 1 2 2 2 1 1 1 2 2 2 2 2 1 1 1 2 1 1 2 1 1 2 1 1 1 1 1 1 1 1 2 2 2 2 2 2 2 1 1 2 2 2 2 2 2 2 2 2 2 2 2 2 2 2 2 1 2 1 1 1 1 1 2 2 2 1 1 2 2 1 1 2 2 1 2 2 2 2 2 2 1 2 2 2 2 1 2 1 2 1 1 1 1 2 1 2 2 2 2 1 2 2 2 1 2 2 2 2 1 2 1 1 1 1 1 2 2 2 2 1 2 2 1 1 2 1 2 1 1 1 2 2 1 2 2 2 1 1 2 1 2 1 2 2 2 1 2 2 1 2 2 2 2 1 2 1 2 1 1 1 2 2 2 2 2 2 1 1 2 1 1 1 2 2 1 1 2 2 2 1 2 1 1 1 2 2 2 1 2 2 1 1 1 1 1 1 2 2 2 2 2 1 1 1 1 1 1 2 2 1 1 2 1 1 2 2 1 2 1 1 1 1 2 2 2 2 2 2 1 2 1 2 1 1 1 2 2 2 1 1 1 2 1 1 1 1 1 1 1 2 2 2 2 1 2 1 1 1 1 2 2 1 1 1 1 1 2 2 1 2 2 1 2 1 2 1 2 2 1 2 2 2 1 2 2 2 2 2 1 2 2 2 1 2 1 1 1 1 1 1 1 2 1 2 2 2 1 2 1 2 1 1 2 1 1 1 2 2 2 1 1 2 1 2 1 2 2 1 1 2 1 2 2 1 1 2 2 2 2 2 2 2 2 2 2 1 2 2 1 1 1 2 1 1 2 1 1 1 2 2 2 2 2 1 1 1 2 2 1 2 2 2 1 2 2 2 2 2 2 2 1 2 1 1 1 2 2 1 2 1 2 1 2 1 1 2 1 1 1 1 2 2 2 2 1 1 2 2 1 1 1 2 2 2 1 2 1 2 1 1 1 1 1 2 1 2 1 1 2 1 1 1 2 2 2 2 2 2 2 2 2 2 2 2 1 1 1 1 2 2 1 1 1 1 2 1 2 2 1 2 2 2 2 2 2 2 2 1 1 1 1 2 1 2 1 1 1 2 2 1 1 2 2 2 2 2 2 2 2 2 2 1 2 2 2 2 2 2 2 1 2 1 2 1 1 2 2 1 1 2 2 2 1 1 1 2 2 2 1 2 1 2 1 2 2 2 2 2 2 1 2 2 2 2 1 1 1 2 2 2 2 2 2 2 2 2 2 1 1 1 2 2 2 2 2 1 2 2 2 2 2 1 1 2 1 2 2 2 1 2 1 2 2 2 1 2 1 2 2 1 2 2 2 1 1 2 2 2 2 1 2 2 2 2 1 2 1 1 2 2 2 2 2 2 1 1 2 1 1 2 2 2 1 2 1 1 2 1 1 2 2 2 1 2 2 1 1 2 1 1 2 1 1 2 1 1 2 1 2 2 1 1 1 1 2 2 1 1 2 2 1 1 1 1 1 2 2 1 2 1 2 2 1 2 2 2 1 1 2 2 2 2 2 2 2 2 1 2 2 2 2 1 1 2 2 1 1 1 1 2 2 1 1 2 1 1 2 2 1 1 2 2 1 1 2 1 2 2 2 2 1 1 1 1 2 2 2 2 2 2 2 2 1 2 2 2 1 2 1 1 1 2 2 1 2 1 1 2 2 1 1 1 1 2 1 2 1 1 2 2 2 1 2 2 2 1 1 2 2 2 1 1 1 1 2 1 1 1 1 1 1 1 2 2 1 2 1 2 2 2 2 1 1 1 2 2 1 1 2 1 2 1 2 2 1 2 1 2 1 2 1 1 1 1 1 2 1 1 2 1 1 2 1 2 2 1 1 1 1 2 2 1 2 2 2 2 2 2 2 2 2 2 2 1 1 2 1 1 1 2 2 2 1 1 2 1 2 1 1 2 1 2 1 2 2 1 2 2 1 1 2 2 2 1 2 2 1 1 2 2 2 2 1 2 2 2 2 1 2 1 2 2 2 2 1 1 2 1 2 1 2 1 1 1 2 1 2 1 1 1 1 1 2 2 1 1 1 2 1 1 2 1 2 1 2 2 1 2 2 1 1 1 1 1 1 2 2 1 2 2 2 1 2 2 2 1 2 1 1 2 2 2 1 1 1 2 2 1 1 1 1 2 1 2 2 1 2 2 1 1 1 2 1 1 2 1 2 1 1 2 2 2 1 1 2 1 2 1 2 2 2 2 1 1 1 1 2 2 1 1 1 2 2 2 1 1 1 2 1 1 2 1 1 1 1 2 1 2 1 2 2 1 2 2 2 1 2 2 2 1 1 1 2 1 1 1 1 1 2 1 2 1 1 2 2 2 1 1 1 1 2 2 2 2 1 2 1 2 1 1 2 1 2 2 2 1 1 2 1 2 1 2 1 1 2 2 1 2 2 1 1 1 1 1 2 2 2 1 1 1 1 1 2 2 2 1 2 1 2 1 1 2 1 1 1 2 1 2 1 2 1 1 1 1 1 2 2 1 1 1 1 2 2 1 2 2 2 1 1 2 2 1 2 2 1 2 2 1 2 1 2 1 2 2 1 1 1 1 2 2 1 1 1 2 1 1 2 1 2 1 2 1 2 1 2 2 2 2 2 1 1 2 1 1 1 1 1 2 1 2 1 1 1 1 2 2 2 2 1 2 1 2 2 2 1 2 1 1 1 1 2 2 2 2 1 2 2 2 2 1 1 1 2 2 1 2 1 2 2 1 1 1 2 1 2 2 2 2 2 1 2 2 2 2 2 2 2 2 2 1 2 2 2 2 1 1 2 2 1 1 1 2 1 2 2 2 2 2 2 2 2 2 2 1 2 2 2 1 2 2 2 1 1 2 2 2 2 1 1 1 1 1 1 2 2 2 2 1 2 2 2 1 1 2 1 2 2 2 1 1 1 1 1 2 2 2 2 1 1 2 1 1 1 2 2 1 2 2 2 2 2 1 1 1 1 1 2 1 1 1 1 1 1 2 1 2 1 1 1 2 1 2 2 2 1 2 2 1 2 1 2 1 2 2 2 1 2 2 1 2 2 2 2 1 1 1 1 1 2 1 2 2 2 1 2 1 2 1 1 2 1 2 2 1 1 2 2 1 1 1 1 2 1 1 1 2 2 1 2 1 1 1 2 1 1 1 2 2 1 2 2 2 2 2 2 2 2 1 2 2 2 2 2 2 2 1 2 2 2 2 1 1 2 2 2 2 1 2 1 2 1 2 2 2 2 1 2 2 2 2 2 2 2 2 1 1 1 2 1 2 2 2 2 2 1 2 1 1 2 2 2 2 1 2 1 1 2 2 1 1 1 2 1 1 2 2 2 1 1 1 1 2 1 2 2 1 1 1 1 1 1 2 2 1 1 1 2 2 1 2 2 1 2 1 2 2 2 2 1 2 1 1 1 1 2 2 1 1 2 2 2 2 2 2 2 2 2 2 2 1 2 2 1 1 2 2 1 1 2 2 1 2 1 1 1 1 1 1 1 1 1 1 2 1 1 1 1 1 2 2 1 1 1 1 2 2 1 2 1 1 1 1 1 1 1 1 1 1 1 1 1 1 2 2 1 2 1 2 2 2 1 1 1 1 1 2 2 1 2 2 1 2 1 2 1 1 2 1 2 1 1 2 1 1 2 1 2 2 1 1 1 1 2 2 1 2 1 2 2 2 1 1 2 1 2 1 2 1 1 1 1 1 2 2 1 1 1 2 1 1 2 2 2 1 1 1 1 1 2 1 2 1 1 2 2 1 1 2 2 1 2 2 2 2 1 2 2 2 1 2 2 2 1 2 2 2 2 2 2 1 2 1 1 1 2 2 2 2 2 1 2 2 2 2 1 2 2 2 2 2 2 1 2 2 2 1 2 1 1 2 1 1 2 2 2 1 2 2 2 2 2 2 2 2 1 2 1 2 2 1 1 1 2 2 2 2 2 1 2 1 2 1 2 2 2 2 2 2 2 2 1 2 1 1 2 2 2 2 2 1 2 2 1 2 2 2 1 1 1 2 2 2 2 2 2 2 2 2 2 1 2 1 2 1 1 1 1 1 1 2 2 1 2 1 1 1 2 2 2 2 1 2 2 2 2 2 1 1 1 2 2 1 1 2 1 1 2 2 1 1 2 1 1 1 2 2 1 1 2 1 1 2 1 1 2 1 1 1 1 2 1 2 2 1 1 1 2 2 1 2 1 1 1 1 2 1 1 2 1 1 2 1 1 2 1 1 2 1 2 1 1 1 1 1 1 2 1 1 1 2 1 2 2 2 2 1 2 2 2 1 2 2 2 1 1 1 1 1 1 1 2 2 1 1 1 1 2 1 2 1 1 1 2 2 2 1 2 1 1 2 1 1 2 2 2 2 1 2 2 2 1 1 1 1 1 2 2 2 2 2 1 2 1 2 1 1 1 1 1 1 1 1 1 1 1 1 1 1 1 2 1 1 1 2 2 1 2 1 2 1 2 1 1 1 2 1 2 2 2 1 1 1 1 2 1 1 2 2 1 1 2 2 2 2 2 2 1 1 2 1 1 1 1 2 1 2 2 2 1 1 1 2 1 2 1 1 2 2 2 1 1 1 1 2 2 1 2 2 2 1 2 2 2 2 1 1 1 1 1 2 1 2 2 1 1 1 1 2 2 1 2 2 2 1 2 1 2 1 1 2 2 1 2 1 2 1 2 1 1 1 2 2 1 1 2 1 2 2 1 1 1 1 2 1 1 1 1 1 2 2 1 1 1 1 1 1 2 1 2 2 1 2 1 2 2 2 2 2 1 2 2 2 1 2 2 2 2 2 1 2 2 1 2 2 2 2 1 2 2 1 2 1 1 1 1 1 2 2 1 1 1 1 1 1 1 1 1 2 1 2 2 1 2 2 2 2 1 1 1 1 1 2 1 1 1 2 2 1 2 2 1 1 2 1 2 2 1 2 1 1 2 2 1 1 2 2 1 1 1 2 2 1 1 1 2 2 2 2 2 2 1 2 2 1 1 1 2 1 1 1 2 1 1 1 2 2 1 1 2 1 1 2 1 1 1 1 1 1 1 1 1 1 2 1 2 1 2 1 1 1 2 2 2 2 2 2 1 2 1 1 1 2 2 1 2 1 1 1 1 1 2 2 2 1 2 1 2 2 1 2 1 2 2 2 1 2 1 1 1 2 1 1 2 1 1 2 2 2 1 2 1 1 1 2 2 1 1 1 2 1 1 1 2 1 1 2 2 2 2 2 1 1 2 1 1 2 1 1 2 1 1 1 1 1 1 1 2 1 1 2 1 2 1 1 2 2 2 2 2 1 1 2 2 2 1 1 2 2 2 2 1 2 1 2 1 2 2 2 1 2 2 2 2 2 1 1 1 1 1 1 1 2 2 2 1 2 1 1 1 1 1 2 2 1 1 2 1 2 2 2 1 1 2 2 2 2 1 1 2 1 2 1 1 2 2 1 2 2 2 2 1 2 2 1 2 1 2 1 1 2 2 1 1 1 1 2 2 2 1 1 1 2 1 2 1 1 2 1 2 1 2 1 1 1 1 2 1 2 2 2 2 2 1 1 2 2 1 1 2 1 1 1 2 1 1 1 1 1 2 2 2 2 2 1 2 2 1 2 1 1 2 1 1 1 2 2 2 1 2 1 2 1 1 1 2 1 2 1 1 1 2 1 2 1 2 1 2 2 2 2 2 1 2 2 2 1 1 2 2 1 1 1 1 2 2 2 1 2 2 2 2 2 1 2 1 1 1 2 1 1 1 1 1 1 1 2 1 2 1 2 2 1 2 2 2 2 2 2 1 2 2 1 2 2 2 2 2 2 1 2 2 2 1 2 1 2 1 2 1 1 2 2 1 1 1 1 1 2 2 1 1 2 2 1 2 2 1 2 1 2 2 1 1 1 2 1 2 2 2 2 1 1 1 1 1 2 2 2 2 2 1 1 1 1 1 1 1 1 2 1 1 2 2 1 1 1 1 2 1 2 2 2 2 1 2 2 2 2 2 2 1 1 1 1 2 1 2 2 2 2 2 2 2 2 1 1 2 1 1 2 2 1 1 2 1 1 2 1 2 1 2 1 2 1 2 2 1 2 2 2 2 1 2 1 1 1 1 2 1 2 1 2 2 1 2 1 1 1 1 1 1 1 1 2 1 2 1 1 2 1 2 1 2 2 1 1 1 1 2 1 2 1 2 1 2 1 2 1 1 2 1 1 1 1 1 1 1 1 1 1 2 1 2 2 2 1 1 1 1 1 1 2 1 1 1 1 1 1 1 2 1 2 1 2 1 2 2 1 1 1 1 1 1 1 2 2 2 1 1 2 2 2 2 1 2 1 1 1 2 1 1 2 1 1 2 2 1 1 2 1 1 1 1 1 2 1 2 1 2 1 2 2 2 2 1 1 1 2 2 2 1 2 1 2 1 1 2 2 2 1 1 2 1 1 2 2 2 2 2 2 1 2 2 2 2 2 1 1 1 1 2 2 2 2 1 1 1 2 2 1 1 1 1 1 2 2 1 1 2 1 1 1 1 2 1 1 2 1 2 1 2 2 1 2 1 2 2 2 1 1 2 1 1 1 1 2 2 2 2 2 2 2 2 1 2 2 2 1 1 2 2 2 2 2 1 1 2 1 2 2 1 1 2 2 1 2 2 1 1 1 1 2 2 2 1 2 1 1 2 1 1 1 1 1 2 2 1 2 1 2 1 2 2 1 2 2 2 1 2 2 2 2 2 2 1 1 2 2 1 2 1 1 2 1 1 2 2 2 1 2 2 2 2 2 2 1 2 2 1 1 1 2 1 1 1 1 1 2 2 1 2 1 2 2 2 1 2 2 2 2 2 1 1 2 2 2 1 2 1 2 2 1 2 1 2 2 1 2 2 1 2 2 2 1 2 2 1 2 1 1 2 1 2 2 1 1 1 2 2 2 1 2 2 2 2 2 2 1 2 2 1 1 1 2 1 1 1 1 1 1 1 2 2 1 1 2 2 2 1 1 2 2 1 2 1 2 1 1 1 2 1 1 2 2 2 2 1 2 2 2 2 1 2 1 1 2 2 1 2 2 2 2 2 2 2 2 1 2 2 2 2 2 2 2 2 1 1 2 2 2 2 2 1 2 2 1 2 2 1 2 2 2 1 2 1 1 2 2 2 2 1 2 1 2 2 2 2 2 1 2 2 2 2 2 2 2 1 1 1 1 1 1 1 1 2 2 2 2 2 2 2 2 2 2 1 2 2 2 2 2 1 1 1 2 2 2 1 1 1 1 1 2 2 1 2 1 1 1 2 2 2 1 1 1 2 2 1 2 2 2 2 1 2 2 2 1 2 1 1 2 2 1 1 1 1 1 1 2 2 1 2 2 1 2 2 1 2 1 2 1 1 1 1 1 1 1 2 1 1 2 1 1 2 2 2 2 2 2 1 2 1 2 2 2 2 2 1 2 1 2 2 2 1 2 2 2 2 1 2 2 2 2 2 2 2 1 2 2 2 2 2 2 2 2 2 2 1 2 2 2 2 2 2 2 2 2 2 2 2 2 1 2 2 1 1 1 2 1 2 2 2 1 1 2 2 2 1 2 2 1 1 1 2 1 2 2 2 1 1 1 1 2 1 2 1 2 2 2 2 2 1 2 2 2 2 2 1 1 1 1 1 2 2 2 2 2 2 1 1 1 1 2 2 1 1 2 1 2 2 2 2 2 2 2 1 2 1 2 2 2 1 1 1 2 1 2 1 1 2 1 1 2 1 2 2 1 2 2 1 2 2 2 2 1 2 2 2 2 2 1 1 1 1 2 1 2 1 1 2 1 1 1 1 2 2 1 1 1 1 2 1 2 1 1 1 1 2 1 1 2 2 1 2 2 2 1 1 2 2 2 1 2 2 2 1 1 2 2 1 2 2 1 1 1 2 1 2 1 1 2 1 2 2 2 2 2 2 1 1 1 2 2 2 1 2 2 1 1 2 1 2 2 2 1 1 2 1 2 1 2 1 1 2 2 2 2 1 1 1 1 2 1 1 1 1 1 1 1 1 2 2 2 1 2 1 1 2 2 2 2 1 1 1 1 1 1 1 2 1 1 2 2 1 2 1 2 1 1 2 2 1 1 2 1 2 2 1 2 2 1 1 1 2 1 2 2 1 1 1 2 2 1 2 1 1 2 1 2 2 1 2 2 2 1 1 2 1 1 2 2 1 1 1 2 1 1 1 2 1 1 1 1 2 2 1 1 2 2 1 2 2 1 1 2 2 2 1 1 1 1 2 1 2 2 2 1 2 2 2 1 1 2 2 2 2 2 2 2 2 2 2 2 2 2 2 1 2 2 1 1 2 2 2 2 1 2 2 2 1 1 2 2 2 1 2 2 2 2 2 2
  000003  030008 2 2 1 2 2 1 2 2 2 2 2 1 1 2 1 1 2 2 2 2 2 2 2 2 2 1 2 2 2 1 2 2 2 2 1 2 1 2 2 1 2 1 2 2 1 2 2 1 2 1 2 1 2 1 2 2 2 2 1 2 2 2 2 2 2 1 2 1 1 2 1 1 2 2 2 2 2 2 1 2 2 2 2 1 1 1 1 2 1 1 2 1 2 1 2 2 2 2 2 2 2 1 2 1 2 2 1 2 1 1 1 1 1 1 1 1 1 2 1 1 2 1 2 2 1 2 1 1 2 1 1 2 2 1 2 2 2 2 1 2 1 1 2 1 1 2 1 2 1 1 2 2 2 2 1 1 2 1 2 2 1 1 1 1 1 1 2 2 1 1 1 1 2 1 1 1 2 1 1 1 1 1 1 2 1 2 1 2 1 2 2 1 1 2 2 1 2 2 1 2 1 1 1 2 2 1 2 2 1 2 1 2 1 1 2 1 1 2 2 2 2 1 1 2 2 2 1 1 1 2 1 2 2 2 1 1 2 1 2 1 2 2 2 2 1 2 1 1 2 1 2 2 2 1 1 1 1 1 2 2 1 1 2 1 2 1 2 2 2 1 1 2 2 1 1 1 2 1 2 1 2 1 2 2 2 2 1 2 2 2 2 2 1 2 2 1 2 1 2 2 2 2 2 2 1 2 2 2 1 1 2 1 2 1 1 2 2 2 1 2 1 2 2 1 2 2 1 2 2 2 2 2 2 1 1 1 2 1 2 1 2 1 2 2 2 1 1 1 2 1 2 2 1 2 1 1 1 2 2 2 1 2 2 2 1 2 1 2 2 1 2 2 1 2 2 1 1 1 1 2 1 2 2 2 2 2 2 2 2 2 2 2 2 1 2 2 2 2 2 2 2 2 2 2 2 2 1 2 2 1 2 1 2 1 1 2 2 2 2 2 2 2 2 2 1 2 2 2 1 2 2 1 2 2 2 2 2 2 2 2 1 1 2 2 2 2 1 1 2 2 1 1 2 2 1 2 2 2 2 2 1 2 2 2 2 1 2 2 1 2 2 2 1 2 1 1 2 1 2 1 1 2 1 2 1 1 1 2 2 1 2 2 1 2 2 2 1 1 2 1 1 2 2 2 1 2 2 2 2 2 1 2 2 2 1 2 1 1 1 2 1 2 2 2 1 2 1 2 1 2 2 2 2 2 2 1 2 2 1 1 2 2 1 1 1 2 2 2 2 1 1 2 1 1 1 2 2 1 1 1 2 2 2 2 2 1 1 1 2 1 2 1 2 1 1 2 2 1 2 1 2 1 1 2 1 2 2 2 1 1 1 1 2 1 2 1 1 1 2 1 2 1 2 1 1 1 1 2 2 2 2 2 1 1 2 2 2 1 2 1 1 2 2 2 2 1 2 1 2 1 1 2 2 1 2 2 1 2 1 2 2 2 1 2 1 2 2 2 2 2 2 2 2 2 1 2 2 2 2 2 1 1 2 2 2 1 2 2 2 1 1 1 2 2 2 2 2 1 2 2 2 2 2 1 2 1 2 2 2 2 2 2 2 1 2 2 2 2 2 2 2 2 2 1 2 2 1 2 2 2 1 1 1 1 2 1 1 1 1 2 2 2 1 2 1 1 2 2 1 1 1 1 2 1 2 1 1 2 1 1 1 2 2 1 1 2 2 2 2 2 2 2 2 2 2 2 2 2 2 2 1 1 1 1 2 1 2 2 2 2 2 1 2 1 2 1 1 2 2 1 1 1 2 2 1 2 1 1 2 1 1 2 1 1 1 1 1 1 1 1 2 2 2 2 1 1 1 1 2 2 1 2 2 1 1 1 2 2 1 1 1 2 2 2 2 1 1 2 2 2 2 2 2 2 2 2 2 2 2 1 1 2 2 2 1 2 2 2 1 1 2 2 2 2 2 2 2 2 2 2 2 2 1 2 1 1 2 2 2 1 2 2 1 1 2 1 1 2 1 2 2 2 1 1 1 1 2 2 1 2 1 1 1 2 1 2 2 2 1 2 2 2 1 2 1 2 2 1 1 2 2 1 2 2 1 2 1 1 1 2 2 2 2 1 2 1 1 1 1 2 1 1 1 2 1 2 2 1 1 1 2 2 1 2 1 1 1 1 1 1 1 2 1 1 1 1 1 1 2 1 2 2 1 2 1 2 1 1 1 1 1 1 2 2 1 2 2 1 2 2 2 1 1 1 2 1 1 1 1 1 2 1 1 2 2 1 1 1 2 2 2 2 1 2 2 1 2 2 1 1 2 1 1 2 1 2 2 2 2 1 1 1 2 1 1 1 1 1 2 2 2 1 1 2 1 2 2 1 2 1 2 2 1 1 2 1 2 2 2 1 1 1 1 1 2 2 2 2 2 2 2 2 2 1 2 1 1 2 1 2 1 2 1 1 2 2 2 2 1 2 2 2 2 2 1 2 2 1 1 2 2 1 2 2 1 1 2 2 2 1 2 2 1 2 2 2 2 2 1 1 2 2 2 1 2 2 2 2 2 2 2 1 2 1 2 1 2 1 2 2 1 2 2 2 1 1 1 2 1 2 2 1 1 1 1 2 2 1 2 1 1 2 1 1 1 1 1 1 2 1 2 2 2 1 1 1 2 2 2 1 2 2 2 2 2 2 2 2 2 1 1 2 2 1 2 2 1 2 2 2 2 2 2 2 2 1 1 2 2 2 2 1 2 1 2 2 2 2 2 2 1 2 2 2 2 2 1 1 1 1 1 1 1 2 1 1 1 2 2 1 1 2 1 1 1 1 1 1 2 2 2 1 1 1 1 1 1 1 2 1 1 1 1 2 2 2 1 1 2 1 1 2 2 1 1 2 2 2 2 1 1 2 2 1 1 1 1 2 2 1 1 1 1 1 1 1 1 2 1 2 2 2 2 1 2 2 1 2 2 2 2 2 2 2 1 1 2 2 2 1 1 1 1 1 1 1 2 2 1 1 1 2 2 1 2 2 2 1 2 1 2 1 2 2 2 1 2 2 2 1 1 2 2 1 1 2 2 1 2 1 2 1 2 1 2 2 2 1 2 1 2 1 1 2 2 1 2 2 2 2 1 2 2 2 1 2 2 2 1 1 2 2 2 2 2 2 2 1 2 2 2 1 2 1 2 1 2 2 2 2 2 2 2 1 2 2 1 2 2 1 2 2 2 2 2 2 2 1 2 2 2 1 2 2 2 1 1 2 1 2 2 2 2 2 2 1 2 2 2 2 1 1 2 2 2 2 1 2 2 2 1 1 2 2 1 1 2 2 2 2 1 2 2 2 2 2 2 2 2 2 2 2 2 2 2 1 2 2 1 1 2 2 2 2 2 2 1 1 2 1 1 1 1 1 2 2 2 2 2 1 1 2 1 2 2 2 2 2 1 2 2 2 1 2 2 2 1 2 1 1 1 1 1 1 2 1 1 2 2 2 2 1 1 1 1 2 1 1 1 2 1 1 1 2 1 2 2 1 2 2 1 1 2 2 2 2 1 2 1 1 1 2 2 1 2 1 2 1 2 1 1 1 1 1 2 1 1 1 1 1 1 1 1 1 1 1 1 1 2 2 1 1 1 1 1 1 1 1 2 1 1 1 2 2 1 2 2 2 2 1 1 2 2 1 2 2 2 2 1 2 2 1 1 2 2 1 1 1 2 1 2 2 1 1 1 1 1 1 1 2 2 1 2 2 1 1 1 1 2 2 1 2 2 2 2 2 2 2 2 2 1 2 2 1 2 1 1 1 2 1 2 2 2 2 2 1 1 1 2 2 2 1 2 1 1 2 2 2 2 1 2 2 1 1 2 1 2 2 2 2 2 2 2 2 1 2 1 1 1 2 2 2 1 2 1 1 1 1 1 2 1 2 1 2 1 2 2 1 1 1 1 1 1 1 1 1 2 2 2 2 2 2 2 1 1 2 2 1 2 1 2 2 2 2 2 2 1 1 1 1 2 2 2 1 2 1 2 2 1 2 1 2 2 2 2 1 1 1 1 2 2 2 2 2 1 2 2 1 2 2 2 1 1 2 2 1 1 1 2 1 2 2 2 1 2 2 2 1 1 2 2 2 1 2 1 1 1 1 2 1 1 1 2 2 1 1 1 1 1 1 2 2 1 2 2 2 2 2 2 2 2 1 2 2 1 1 2 2 2 2 2 1 2 2 1 2 2 2 2 2 2 2 2 2 1 1 1 1 1 2 2 2 2 2 1 1 1 2 2 2 1 2 2 1 2 1 2 2 1 2 1 1 1 1 2 1 2 1 1 2 2 1 1 1 1 2 1 1 1 2 1 1 2 2 2 2 2 2 2 2 1 1 1 2 2 1 1 1 2 1 1 2 2 2 1 2 2 1 2 1 2 2 2 1 2 1 2 1 1 2 1 1 2 1 1 1 2 2 2 1 2 2 2 2 2 2 1 2 2 2 1 2 2 1 2 1 1 2 2 2 2 1 2 2 1 1 2 2 2 2 2 1 1 2 2 1 2 2 1 1 2 1 2 2 2 2 2 2 2 2 2 2 1 2 2 1 1 1 2 2 1 2 1 1 2 2 2 2 2 2 2 1 1 2 1 1 1 2 2 1 1 2 2 1 1 1 2 2 1 2 1 2 2 2 2 2 2 2 2 1 2 2 1 1 2 1 1 2 2 1 2 2 1 1 1 2 1 1 1 1 1 2 1 2 2 2 1 2 2 1 1 2 1 2 1 2 2 2 1 1 2 2 1 2 1 1 2 1 1 1 2 1 1 2 1 1 1 1 2 2 2 1 2 2 2 1 1 2 1 2 2 1 1 1 1 2 1 1 1 1 2 1 1 2 1 1 2 1 1 2 2 2 2 1 2 1 2 2 2 2 2 2 2 2 1 1 1 1 1 2 1 2 2 2 2 2 2 2 2 2 2 2 2 2 2 2 2 2 1 2 2 1 2 1 2 2 2 1 2 1 2 2 1 2 1 2 2 2 1 2 1 2 1 1 2 2 1 2 1 2 1 2 2 1 2 1 1 1 1 2 1 1 2 1 2 1 2 1 1 1 1 1 2 2 1 2 1 1 2 1 1 2 2 2 2 1 1 2 2 2 2 2 2 2 2 1 2 1 2 2 2 1 2 1 1 2 1 2 1 1 1 2 2 1 1 1 1 1 2 2 2 2 2 2 1 1 1 2 1 2 1 2 1 1 2 2 2 2 2 2 2 1 1 2 1 1 1 1 2 2 1 2 2 1 1 1 1 2 1 1 1 1 2 1 1 2 1 1 1 1 1 1 2 1 1 1 1 2 2 1 1 2 1 2 1 2 2 1 1 1 2 1 2 2 2 1 2 1 1 1 2 2 2 1 1 2 1 2 2 1 1 2 1 2 2 2 1 2 2 2 1 2 1 2 2 2 2 2 2 2 2 2 1 1 1 2 1 2 2 2 1 2 1 2 1 1 2 2 1 1 2 1 2 2 1 2 2 2 2 2 1 2 2 2 1 1 2 2 2 2 2 1 1 1 2 1 1 2 1 1 1 1 1 1 2 1 2 2 1 2 2 1 2 1 2 2 1 1 1 1 2 1 1 2 2 2 1 2 2 2 2 2 2 2 2 1 2 2 2 2 1 1 1 2 1 2 2 1 2 2 1 1 2 1 1 2 2 1 2 1 2 1 2 2 1 2 2 2 1 2 1 1 1 1 1 1 2 1 1 2 2 1 2 2 1 2 2 2 2 2 2 1 2 2 2 2 1 2 1 1 1 2 1 2 2 1 2 1 1 1 2 2 2 2 2 1 2 1 2 1 1 1 1 2 2 2 2 2 2 1 1 1 1 2 1 2 2 2 2 2 2 2 2 2 2 1 2 1 1 1 2 1 2 2 2 1 2 1 2 2 2 2 2 2 2 2 1 2 2 1 2 2 2 1 2 2 1 2 1 1 2 1 2 2 2 2 1 1 2 2 1 2 2 2 2 2 2 2 1 2 2 2 2 2 2 2 2 2 1 1 1 1 2 1 1 2 2 1 2 2 1 1 2 1 1 1 1 1 1 2 1 2 2 2 1 1 1 1 1 1 1 2 1 1 1 2 1 2 2 2 2 2 1 1 2 2 2 2 2 2 1 2 2 2 1 1 1 2 1 1 2 1 1 1 1 2 1 2 1 1 1 2 1 1 2 2 1 2 2 1 2 2 1 2 2 2 2 2 2 1 1 1 2 1 2 2 1 2 2 2 1 1 2 1 1 1 1 2 2 2 2 2 1 2 2 1 1 2 2 1 2 1 2 1 2 2 1 1 2 1 1 2 2 1 2 2 1 2 1 1 2 2 2 2 2 2 2 1 2 2 1 2 2 2 2 1 2 2 2 1 1 2 2 2 1 1 2 2 2 2 1 2 2 2 2 2 2 2 2 2 1 1 2 1 2 2 1 2 1 1 1 2 2 2 2 1 1 2 2 1 2 2 1 2 2 2 1 1 2 2 2 2 1 1 2 1 2 1 2 1 2 2 2 2 1 2 2 1 2 2 2 2 2 1 1 2 2 2 2 1 2 1 2 2 1 1 1 1 2 1 1 1 2 1 2 1 2 1 1 1 1 1 1 2 2 1 2 1 2 1 2 1 2 2 2 2 1 1 1 2 2 1 2 1 1 1 1 1 2 2 1 1 1 2 2 1 2 1 1 2 1 1 1 2 1 1 2 2 1 2 2 1 2 1 2 1 1 1 2 1 1 2 1 1 1 1 1 2 1 1 2 2 2 2 1 2 1 1 2 2 2 1 1 2 1 2 2 1 1 2 2 2 2 2 1 2 2 2 2 1 2 2 2 2 2 2 1 1 1 1 2 1 2 2 2 2 1 1 2 2 1 2 2 2 1 1 2 2 1 1 1 1 2 1 1 2 1 2 1 1 1 1 1 1 1 1 2 1 1 1 2 2 2 1 1 1 1 1 1 1 2 1 1 1 1 2 1 2 1 1 1 2 1 1 1 1 2 1 1 2 2 1 2 1 1 2 2 2 1 1 2 2 2 2 2 1 2 1 1 1 1 1 1 1 2 2 2 2 2 2 2 2 2 1 1 1 2 2 2 2 2 2 1 1 2 1 2 2 2 1 1 2 2 2 2 1 2 1 2 2 1 2 2 1 2 1 2 2 1 1 1 1 1 1 2 2 2 1 1 2 1 2 1 2 2 2 1 2 1 2 2 2 1 1 1 2 1 1 2 1 1 2 1 1 2 1 1 1 2 1 2 1 2 2 2 2 2 2 1 1 2 2 1 2 1 1 2 2 1 1 1 2 2 2 1 1 1 1 1 2 1 2 2 2 1 1 1 2 2 2 1 1 1 2 1 2 2 2 1 1 2 2 2 1 1 1 2 1 1 1 2 2 2 2 1 2 1 2 2 2 2 2 2 2 2 1 2 1 2 2 2 2 1 2 1 2 2 2 2 1 1 2 2 2 2 1 2 2 2 2 2 2 2 2 1 2 2 2 1 1 2 2 1 2 1 2 2 2 2 2 1 2 2 2 2 1 2 2 2 2 2 2 2 2 2 2 2 2 2 2 2 2 2 2 2 1 2 2 1 2 2 1 1 2 2 1 1 1 1 1 1 2 2 2 1 1 1 1 1 1 1 2 1 2 1 2 2 2 2 2 2 1 1 2 2 2 2 2 1 2 2 1 1 2 2 2 2 2 2 2 2 2 1 2 2 1 2 2 2 1 2 1 1 2 1 2 1 2 2 2 1 2 2 2 2 1 2 2 1 1 1 1 2 2 2 1 1 1 2 2 1 2 2 1 1 2 1 1 1 1 2 2 2 1 2 2 1 2 1 2 1 1 1 1 1 2 2 1 1 2 2 1 2 2 2 2 1 1 1 1 2 1 2 1 2 2 1 2 2 1 2 2 2 2 2 2 2 2 2 2 2 1 1 2 1 2 1 1 2 1 1 2 2 1 1 2 1 2 1 2 2 1 2 1 2 1 2 2 1 1 2 1 1 1 2 1 2 1 1 1 2 2 1 1 2 2 2 2 2 2 2 2 2 2 2 2 2 2 2 1 2 2 2 1 1 2 2 1 1 1 2 1 1 2 1 2 2 2 2 1 2 2 2 2 2 2 2 2 1 1 2 2 1 1 2 2 2 2 1 2 2 2 1 2 2 1 1 2 1 2 1 1 2 1 2 1 1 1 2 2 1 2 1 1 2 1 2 1 2 1 1 1 2 1 2 1 1 2 1 1 1 1 2 2 2 2 2 1 2 1 1 1 1 1 1 2 1 1 2 1 2 2 1 1 2 1 1 2 2 2 2 1 2 2 1 2 2 2 1 2 1 2 1 1 2 2 2 2 2 2 1 1 1 2 2 1 1 2 1 2 1 2 2 2 1 2 1 1 1 1 2 2 1 1 1 1 2 2 2 2 1 2 2 2 1 2 2 2 1 2 2 2 2 2 2 1 2 2 2 2 2 2 2 2 2 2 2 2 2 1 2 2 1 2 2 1 1 2 2 2 1 2 2 1 2 2 2 2 2 2 2 2 1 2 2 2 1 2 2 1 1 2 2 2 1 2 1 2 1 2 2 1 2 2 1 1 2 2 2 2 1 2 1 2 1 1 2 2 1 1 1 1 1 2 1 2 1 2 1 2 2 1 1 1 2 1 1 2 2 2 2 1 2 2 2 2 2 1 1 1 1 1 1 2 2 2 1 1 2 2 2 2 2 2 1 2 2 2 2 1 2 2 2 2 1 2 2 1 1 1 1 2 2 2 1 2 1 1 2 1 2 2 2 2 1 2 2 2 2 2 2 2 2 1 1 2 1 1 1 1 2 1 1 2 1 1 2 2 1 2 2 2 2 2 1 1 2 2 1 2 1 1 2 2 2 2 2 2 2 1 2 2 1 1 2 2 1 1 1 1 1 2 2 2 1 1 2 2 2 2 1 1 1 2 2 2 2 2 1 2 2 1 1 2 2 1 1 1 2 2 2 1 2 2 2 1 2 2 2 2 2 1 1 2 2 1 2 2 1 1 1 1 1 2 2 2 1 2 2 2 2 2 2 1 2 2 1 1 2 1 1 1 2 2 1 1 2 2 2 2 2 2 2 1 1 1 2 2 2 2 2 2 1 2 2 1 2 1 2 1 1 1 2 2 2 2 2 1 2 2 1 2 2 1 2 1 1 2 2 2 1 1 1 2 2 2 1 2 1 2 2 2 2 2 2 2 2 1 1 2 2 2 1 2 2 1 1 1 1 1 2 2 1 1 1 1 1 1 2 2 2 1 2 1 2 2 2 2 2 1 1 2 2 2 2 1 2 1 2 2 2 2 2 2 1 2 2 2 1 2 2 1 1 2 2 1 1 1 1 1 1 1 2 1 1 2 1 2 2 1 1 1 1 1 2 1 1 1 1 1 1 2 2 1 1 1 1 1 1 2 2 1 2 2 1 1 1 1 1 1 2 2 2 1 1 1 1 1 1 1 2 2 2 2 1 2 1 1 1 1 1 2 1 1 1 2 1 1 1 1 2 2 2 2 1 2 2 1 1 2 1 1 1 1 2 1 1 2 1 2 2 1 1 1 1 2 1 2 2 1 1 2 1 2 1 1 1 1 1 2 1 2 1 1 2 2 1 1 2 1 1 1 2 1 2 2 1 1 1 2 1 2 2 1 2 1 1 1 2 1 1 1 1 2 2 1 2 2 1 1 1 1 2 2 1 1 1 2 2 1 2 2 1 1 1 1 2 2 2 2 1 1 2 2 1 2 2 2 2 1 2 2 2 1 1 2 2 1 1 1 2 2 2 2 2 2 2 2 2 1 2 2 1 2 1 2 2 2 2 2 1 2 2 2 2 2 2 2 2 1 1 2 1 1 2 1 2 1 2 1 2 1 2 2 2 1 2 2 2 1 2 2 2 2 2 2 2 2 2 2 1 2 1 2 1 1 1 1 2 1 2 1 1 1 1 2 1 1 1 2 1 1 2 1 1 2 2 1 2 1 1 2 2 1 1 2 1 1 1 2 1 1 1 2 2 2 1 1 2 2 2 2 1 2 1 1 2 2 1 2 2 2 1 1 1 1 2 1 2 2 1 1 2 2 1 1 1 1 1 1 2 1 2 1 1 2 2 1 2 2 1 2 2 1 2 2 2 2 2 1 1 2 2 2 1 1 1 2 1 1 2 1 2 2 2 2 2 2 2 1 2 1 2 1 2 1 1 1 1 2 2 1 2 2 2 2 1 1 2 1 1 1 2 2 2 1 2 2 2 2 2 1 2 2 2 2 2 2 2 1 1 1 2 2 2 2 2 2 2 2 2 2 2 2 1 2 2 1 2 2 1 2 1 2 1 1 2 2 2 1 2 2 2 2 2 2 1 2 2 1 1 2 2 2 1 2 2 2 1 2 1 2 1 2 2 2 2 2 2 1 1 1 2 2 2 2 1 1 1 1 1 1 2 2 2 1 1 1 1 1 1 2 2 2 2 2 1 2 2 1 1 2 1 2 1 2 2 2 1 2 1 2 2 2 2 2 2 2 2 2 1 2 1 2 2 1 2 2 2 2 2 2 2 2 2 2 2 1 2 2 2 1 1 1 1 2 2 2 2 2 2 2 2 1 1 1 2 2 2 2 2 1 2 2 2 1 2 2 2 1 2 2 2 1 2 1 1 1 2 2 2 2 2 2 2 2 1 2 1 2 2 1 2 2 2 1 1 1 1 2 2 2 1 2 2 2 2 2 2 2 2 1 1 2 1 2 2 1 2 1 1 2 2 1 2 2 2 1 2 1 2 2 2 1 1 2 2 2 2 1 2 2 1 2 1 2 2 1 1 1 2 1 2 1 1 2 1 2 1 1 1 2 1 1 2 2 2 2 2 2 1 1 2 2 1 2 1 2 1 1 2 1 1 1 1 1 1 2 1 1 1 2 1 2 1 1 1 2 2 2 1 1 2 1 2 2 1 1 2 1 2 2 1 2 1 2 2 2 2 2 1 1 2 1 2 2 2 1 1 1 2 1 2 1 1 2 2 1 1 2 2 2 2 2 1 2 1 1 1 1 1 1 2 2 1 2 2 1 1 1 2 1 2 2 2 1 2 2 1 1 1 1 1 2 2 1 2 1 2 1 1 2 1 2 1 1 2 1 2 1 2 1 1 1 1 2 2 2 2 2 1 2 1 2 2 1 2 2 1 2 2 1 2 1 2 2 1 1 2 2 2 1 2 2 2 2 2 2 2 2 2 2 2 2 2 2 2 2 2 2 2 2 2 2 2 1 2 1 1 2 2 2 2 2 2 1 2 2 2 1 2 1 2 1 1 1 2 1 1 1 2 2 1 2 1 1 2 2 1 1 2 2 1 2 1 1 1 2 2 2 2 1 2 2 1 1 2 2 2 2 1 2 2 2 2 1 1 2 1 1 2 1 2 1 1 2 2 2 2 1 2 1 1 1 2 2 2 2 2 1 2 1 2 1 1 1 2 1 2 2 1 2 1 2 1 1 2 1 1 1 2 2 2 2 2 2 1 2 2 1 2 1 1 2 1 1 2 2 1 1 2 2 1 2 1 2 2 2 2 2 2 2 1 1 2 2 2 2 2 2 1 1 1 2 1 1 2 2 1 2 2 2 1 1 2 1 2 1 1 2 2 2 1 2 2 1 1 2 1 2 2 1 1 1 2 2 2 1 2 2 1 2 2 2 1 2 1 2 1 2 2 2 2 2 1 2 2 2 2 1 1 2 2 1 2 1 2 2 2 1 2 2 2 2 2 2 2 2 2 1 2 2 2 1 1 2 1 2 1 1 2 2 1 2 2 1 2 2 2 1 1 1 2 1 1 1 1 1 2 1 1 2 1 2 1 1 1 1 1 1 1 2 2 1 2 1 1 2 2 2 1 1 2 2 2 2 2 1 2 1 2 2 1 2 2 2 2 2 1 2 2 2 2 2 2 2 1 2 1 2 2 2 2 2 2 2 2 2 2 2 2 2 1 2 2 2 2 2 2 2 1 1 2 2 2 2 2 1 2 1 2 2 1 2 2 1 2 1 1 1 1 2 1 1 1 1 1 1 1 1 1 1 2 1 2 2 2 2 1 2 2 1 2 1 1 1 1 1 1 1 1 1 1 1 2 1 2 1 1 1 1 1 2 1 2 2 2 1 1 2 1 1 2 1 2 1 2 2 2 1 2 1 1 1 2 1 2 2 1 1 1 2 2 1 1 1 1 1 2 1 1 1 1 1 2 2 1 1 1 1 1 2 1 2 1 2 1 2 2 2 2 2 1 1 2 2 1 1 1 2 1 1 1 2 1 1 1 1 2 2 1 1 2 1 2 1 1 1 2 2 1 2 1 2 2 2 1 2 1 2 2 2 2 1 1 1 2 2 2 2 1 2 2 1 2 1 2 2 2 1 2 2 2 2 1 1 2 1 1 2 1 2 2 2 2 1 1 1 1 1 1 1 2 2 1 1 1 1 1 2 2 2 1 2 2 1 1 2 2 2 1 1 1 1 2 1 1 2 2 2 2 2 1 2 2 1 2 2 2 1 2 2 2 2 2 1 2 2 2 2 1 2 2 1 1 2 2 2 1 2 1 2 2 2 2 1 1 1 2 2 2 1 1 2 2 1 2 1 2 1 1 1 1 2 2 1 2 1 1 1 1 1 1 1 2 2 2 1 2 1 1 1 2 1 2 1 2 1 2 2 2 2 2 2 2 2 1 2 1 1 2 1 2 2 1 2 1 1 1 2 2 1 1 2 2 2 2 2 2 2 2 2 1 1 1 2 2 2 2 2 1 2 2 2 1 2 2 2 1 2 2 2 1 2 2 1 2 2 2 2 2 1 2 2 2 2 2 2 2 1 2 2 1 1 1 1 1 2 2 1 1 1 1 1 2 1 2 2 2 2 2 2 1 1 2 1 1 1 2 2 2 2 2 2 2 1 2 1 2 1 2 1 1 1 2 2 1 2 1 2 2 2 1 1 1 2 1 1 1 1 2 2 2 2 2 1 2 1 2 2 1 2 2 1 2 2 1 2 2 2 1 2 1 1 1 1 1 2 1 1 1 2 1 1 2 1 1 1 2 1 1 2 1 1 2 2 1 2 2 1 1 2 1 1 1 1 1 2 2 2 2 2 1 1 1 1 1 2 1 1 1 2 2 2 1 2 2 2 2 2 2 2 2 1 2 1 1 2 2 2 2 2 2 2 1 2 2 1 2 2 1 2 1 1 1 2 1 2 1 2 1 2 2 2 2 2 2 2 2 1 2 1 2 2 2 2 2 2 1 2 1 1 1 2 1 1 1 2 1 2 2 2 1 1 2 2 2 2 2 2 2 2 1 1 1 2 2 2 2 1 1 2 2 2 2 2 2 2 2 2 1 2 1 2 1 2 1 2 2 1 2 2 2 2 1 2 2 2 1 1 2 2 2 1 1 2 2 1 2 2 2 1 2 1 1 2 2 2 2 2 2 2 1 2 2 2 2 2 2 1 1 2 2 2 2 1 2 1 2 2 2 2 1 2 2 2 2 1 2 1 2 2 2 2 1 2 1 2 2 2 2 2 2 1 1 1 2 2 2 1 1 1 1 1 1 1 1 1 1 2 1 1 1 2 2 2 1 2 1 2 2 2 1 1 2 1 1 1 2 2 1 1 1 1 2 1 2 1 1 2 1 2 2 2 1 2 2 2 2 2 2 2 2 2 2 2 2 2 2 2 2 2 2 2 1 2 2 2 2 1 2 1 1 2 2 2 2 1 1 1 2 2 2 2 1 2 2 2 1 2 2 2 2 1 2 1 2 2 2 1 2 2 2 2 1 2 1 2 2 2 2 2 2 2 2 1 2 1 1 2 2 2 2 1 1 2 1 1 2 1 2 1 1 1 2 2 2 1 1 2 2 1 2 1 2 2 2 2 2 1 1 1 2 2 2 1 2 2 2 2 2 1 1 2 1 1 1 1 2 2 2 2 2 2 2 2 2 2 1 2 2 2 2 1 2 1 1 1 2 1 2 2 2 2 1 1 1 1 1 1 2 1 2 1 1 1 1 2 2 1 2 2 1 2 1 2 2 2 2 2 1 2 2 1 1 1 2 1 2 2 2 2 1 2 2 2 2 1 1 1 2 1 2 1 2 1 2 2 1 1 2 2 2 2 2 1 2 1 1 2 2 2 2 1 1 2 2 1 2 1 2 2 1 2 2 1 1 2 2 1 1 2 2 2 1 2 1 2 2 1 2 2 2 2 1 1 2 2 1 1 1 1 1 1 2 1 1 2 2 2 1 2 1 1 1 2 1 1 1 1 2 1 1 1 1 2 2 1 1 1 1 1 1 2 2 2 1 1 1 1 1 1 1 2 2 1 1 1 1 1 2 2 1 1 1 2 1 2 1 1 1 1 1 1 1 2 1 2 1 1 2 1 2 1 1 2 2 2 1 1 1 1 1 2 1 2 2 2 2 2 1 2 1 1 2 1 2 1 2 2 2 2 2 1 2 2 1 1 2 1 2 1 2 2 1 1 1 2 1 2 2 2 1 1 1 1 2 1 1 1 2 2 2 2 1 2 1 1 1 1 1 1 2 2 1 1 2 2 2 1 2 1 1 1 1 1 1 2 2 2 2 1 1 1 2 1 2 2 2 2 2 1 1 1 1 1 1 2 2 1 2 2 1 1 2 2 1 2 1 1 1 1 2 2 2 2 2 2 2 2 1 2 1 2 2 2 2 2 2 2 1 2 2 2 1 1 2 2 2 2 2 1 2 1 2 1 2 1 1 2 2 2 2 2 2 2 1 2 1 2 2 2 1 1 2 2 1 2 2 2 2 1 1 2 2 2 2 2 1 2 2 2 1 2 1 1 2 2 1 2 1 2 2 1 2 2 1 1 1 2 1 2 1 2 2 2 1 1 2 1 1 2 1 2 2 2 2 2 2 2 2 2 2 2 1 2 2 2 1 2 2 1 2 2 2 2 2 1 2 1 2 2 1 1 2 2 2 2 1 2 2 2 2 2 2 2 1 1 2 2 1 2 1 2 1 1 1 2 2 2 1 2 2 2 2 2 2 2 2 2 2 2 2 1 1 1 1 1 1 1 2 2 2 2 2 1 2 1 1 1 1 2 2 2 2 2 1 2 1 1 2 1 1 2 1 2 1 1 2 1 1 2 2 2 2 2 2 2 2 2 2 2 1 1 2 2 1 1 2 2 2 1 1 1 2 2 2 2 1 2 1 2 1 2 2 2 2 1 1 1 1 1 1 2 1 1 1 1 2 2 1 2 1 2 1 2 2 1 2 2 2 2 2 2 2 2 2 2 1 1 2 2 2 1 2 2 2 2 2 2 2 2 1 1 1 2 2 2 2 2 2 2 2 1 2 1 2 2 2 1 2 2 2 2 2 2 2 1 2 2 2 2 2 2 1 2 1 2 2 2 1 2 2 2 2 2 1 1 2 1 1 2 2 1 2 2 2 2 2 2 2 2 2 2 2 1 1 2 2 2 2 2 2 1 2 2 1 2 2 2 1 2 1 1 1 2 1 1 2 1 2 1 2 2 2 2 2 2 1 2 1 1 2 1 1 2 2 2 1 2 2 1 2 2 2 1 1 2 1 2 2 2 1 2 1 1 1 1 2 2 2 1 1 1 2 2 2 1 2 2 1 1 2 2 2 1 2 1 2 2 2 2 2 1 1 1 2 2 2 2 2 1 1 2 1 1 1 2 1 2 2 1 1 2 2 1 1 1 1 2 2 2 2 2 2 1 2 1 2 2 1 2 2 2 1 2 1 2 1 2 1 2 2 2 2 2 2 1 2 2 1 2 1 2 2 1 1 2 1 1 1 2 1 1 2 2 1 2 2 1 1 1 1 2 1 2 2 1 1 1 2 1 1 1 1 2 2 1 1 1 1 2 2 2 2 1 2 2 2 1 2 2 1 1 2 2 2 1 2 2 2 2 2 2 1 1 2 2 2 1 2 1 2 2 1 2 1 2 1 2 1 1 1 1 1 2 1 1 2 1 1 2 2 2 2 2 2 2 1 2 2 1 2 2 2 2 2 2 1 2 2 1 2 1 2 1 1 1 1 2 2 2 1 1 1 2 2 1 1 2 1 2 2 2 2 1 1 2 1 1 2 2 2 1 1 2 1 1 2 2 2 2 2 2 1 1 2 2 1 2 2 2 2 1 2 1 2 1 2 1 2 1 2 1 2 1 2 2 2 1 2 1 1 2 1 1 1 2 1 1 2 1 1 2 2 2 2 2 1 1 2 1 2 1 2 2 2 2 2 2 1 2 2 2 2 1 1 1 1 2 2 2 1 1 2 2 1 2 2 1 1 1 2 2 1 2 2 1 2 2 2 1 2 2 1 2 2 2 2 1 1 2 1 2 2 1 1 2 2 2 2 2 1 2 1 2 1 1 2 2 1 1 1 1 2 2 1 2 1 2 1 1 1 1 1 2 1 2 1 1 2 1 2 2 2 2 2 1 2 2 2 2 2 1 1 2 2 1 2 2 2 2 1 2 2 2 2 2 2 2 2 2 2 2 2 2 2 1 2 2 2 2 2 2 1 1 1 2 1 2 1 2 2 1 2 2 1 1 1 1 2 1 2 2 2 2 2 2 2 2 2 2 1 2 2 2 1 2 2 2 1 1 2 2 2 1 2 2 2 2 2 2 2 2 2 2 2 2 2 2 2 2 2 2 2 1 2 1 1 2 2 2 1 2 2 2 2 2 2 1 1 1 1 2 1 1 1 1 2 2 2 1 1 2 1 1 2 1 2 1 2 1 2 1 2 2 2 2 2 1 2 2 2 2 1 1 2 2 1 2 1 1 1 1 1 2 2 2 1 2 2 1 2 1 1 2 2 1 1 1 2 2 2 1 2 2 2 1 2 1 1 1 2 1 2 1 2 2 2 2 2 2 1 2 2 1 2 1 1 1 2 2 1 1 2 1 2 1 1 2 1 2 2 1 2 2 2 2 1 1 1 1 2 1 1 2 1 1 1 1 1 2 1 2 2 1 1 2 2 2 1 1 1 2 2 2 2 2 1 2 2 1 2 2 2 1 2 1 1 2 2 1 1 2 2 1 2 2 2 1 1 2 1 1 1 2 2 1 1 2 2 1 1 2 2 2 2 1 2 2 1 1 1 1 1 2 2 1 1 2 1 1 1 1 1 2 2 1 1 2 1 1 1 1 2 1 1 1 1 2 1 2 1 1 2 1 1 2 1 2 2 2 2 1 1 1 2 1 2 1 2 1 2 2 1 1 2 1 2 1 1 2 2 1 1 1 2 2 2 1 1 1 2 2 2 1 2 2 2 2 2 2 2 2 1 1 2 2 2 2 2 2 2 2 2 1 1 1 2 2 2 1 2 1 2 1 2 2 2 2 1 1 2 2 2 2 2 2 2 2 1 1 1 1 2 2 2 2 2 2 2 2 1 2 2 2 2 2 2 1 1 2 1 1 2 1 2 2 1 1 2 2 2 2 1 1 2 1 2 1 1 2 1 1 2 1 2 1 1 1 1 1 1 2 2 1 1 1 1 1 1 1 2 1 1 1 1 1 1 2 2 1 2 2 2 1 1 2 2 2 1 1 1 2 2 1 2 2 1 2 1 1 2 1 2 1 1 2 2 2 1 1 2 2 2 2 1 1 2 2 1 2 1 1 2 2 2 2 1 2 2 2 2 2 2 2 2 2 2 2 1 1 2 2 2 2 2 1 2 2 2 2 2 2 2 2 2 2 2 2 2 2 2 2 2 2 2 2 1 1 2 1 1 2 2 2 1 2 2 2 1 1 1 2 2 2 2 2 2 1 2 2 2 2 2 2 2 2 2 2 2 2 2 2 1 2 2 1 2 2 2 2 2 1 2 1 2 1 1 1 1 1 2 2 1 2 1 2 1 1 1 2 2 2 1 1 1 1 2 1 2 1 2 2 2 1 1 2 2 1 1 2 2 2 1 1 1 2 1 1 2 2 1 1 1 1 1 2 1 1 2 1 1 2 2 2 2 2 2 1 1 1 1 1 2 2 1 1 1 1 2 2 2 1 1 2 1 2 2 2 2 2 2 2 2 2 2 2 2 2 1 2 2 2 1 2 1 2 1 2 2 2 2 2 2 1 1 1 1 2 2 1 1 2 2 2 2 1 1 1 2 1 1 1 2 1 2 2 2 1 2 2 1 2 2 1 1 1 2 2 1 2 2 2 2 1 2 2 1 1 2 2 2 1 1 1 1 1 1 1 2 1 1 1 1 1 2 1 1 1 1 1 2 2 1 2 2 1 1 2 2 2 2 1 2 2 1 2 2 2 2 1 2 1 1 2 2 1 1 1 1 1 1 1 1 1 1 1 1 2 1 2 2 1 1 1 2 1 2 2 2 2 2 1 2 2 2 2 1 2 2 1 1 1 2 1 2 1 2 2 1 1 1 1 1 2 1 1 1 2 1 2 2 2 2 2 1 2 2 2 2 2 1 1 1 2 1 2 2 2 1 2 2 1 1 2 1 2 2 2 2 1 2 2 2 1 2 1 1 2 1 1 2 1 1 2 2 1 2 1 2 2 2 2 2 1 1 2 1 2 1 2 1 1 1 2 2 1 2 1 2 1 1 1 1 1 1 1 1 2 1 1 1 2 2 1 2 1 1 1 1 1 1 1 1 2 2 2 1 2 2 2 2 2 2 2 2 2 2 2 2 2 2 2 2 2 2 2 2 2 2 2 2 2 2 2 2 1 2 2 1 2 2 2 2 2 2 2 2 1 1 1 1 2 2 2 1 2 2 2 1 2 1 1 1 1 1 2 1 2 1 1 2 1 1 1 1 2 2 2 2 1 2 2 1 2 2 1 2 2 2 2 2 2 1 2 1 2 2 2 2 1 2 2 1 2 2 2 2 1 2 2 2 2 1 2 2 1 1 2 1 1 1 1 1 1 2 1 2 2 1 2 1 1 2 2 2 1 2 1 2 1 1 2 2 2 2 2 1 2 2 2 2 1 1 2 1 2 2 1 2 2 1 2 2 1 2 2 2 2 2 1 2 2 2 2 2 2 2 2 1 2 2 1 2 2 1 2 1 1 1 2 1 2 1 2 2 2 1 2 1 1 2 1 1 2 2 2 1 1 2 1 2 2 1 1 2 2 2 2 2 2 2 1 2 1 2 2 2 2 1 2 1 2 2 1 2 1 1 1 2 1 1 1 1 2 1 1 2 2 1 2 1 1 1 1 1 1 1 1 1 1 2 1 1 1 2 1 1 2 1 1 1 2 1 2 1 2 2 2 1 1 2 2 1 2 1 1 2 2 2 2 2 2 1 2 2 2 1 2 1 2 2 2 2 2 2 1 1 2 2 2 2 1 2 2 2 2 1 2 2 2 2 2 2 2 2 2 2 1 2 2 1 2 1 2 2 2 2 2 2 2 2 2 1 2 2 1 2 1 1 2 2 2 2 2 1 2 2 2 2 2 2 2 2 2 2 2 1 2 2 2 1 1 2 2 1 1 1 2 2 1 2 1 1 2 2 1 1 1 1 1 1 1 2 1 1 1 1 1 1 2 1 1 2 2 2 1 2 2 2 1 1 2 2 1 2 2 1 1 2 2 2 1 2 1 2 1 1 2 1 2 2 2 2 1 2 1 1 2 2 1 2 1 2 1 2 1 1 2 2 1 1 1 1 2 2 2 1 1 1 1 1 1 1 1 2 1 2 2 2 1 1 1 1 2 1 2 2 2 2 2 1 2 2 2 1 1 2 1 1 1 1 2 2 2 2 2 1 1 1 1 1 2 1 2 2 2 2 1 1 1 1 1 2 2 2 1 2 1 2 1 2 1 2 1 2 1 2 1 2 1 2 1 2 1 2 2 2 2 2 1 2 2 2 1 1 2 2 1 1 1 1 2 2 2 1 2 2 1 2 2 1 2 1 1 1 2 1 1 1 1 1 1 1 2 1 2 1 2 2 1 2 2 2 2 2 2 1 2 2 1 1 2 2 1 2 1 2 1 2 2 2 2 2 2 2 1 2 1 1 2 1 1 2 2 2 1 1 2 2 1 1 2 1 1 2 1 2 2 2 2 1 1 2 2 1 1 1 1 2 2 2 2 1 2 2 2 2 1 1 1 2 2 1 1 1 1 2 1 1 2 2 1 1 1 1 2 1 2 1 2 2 1 1 1 2 2 1 1 2 2 2 2 2 1 2 2 2 2 2 2 2 2 1 1 2 1 1 1 2 1 1 2 1 2 1 2 2 2 1 2 1 2 2 2 2 2 1 1 1 2 2 2 1 1 1 2 2 2 1 2 2 1 2 1 1 1 1 1 1 1 1 2 1 2 1 1 2 1 2 1 2 2 1 1 2 1 1 1 2 2 2 1 2 1 2 1 1 2 1 1 1 1 1 1 1 1 1 1 2 2 2 2 1 2 1 1 1 1 1 2 1 1 1 1 1 1 1 2 1 2 1 2 1 2 2 1 1 2 1 2 2 2 2 2 1 2 2 2 1 1 1 2 1 2 2 2 2 1 2 1 1 1 2 2 1 1 2 1 1 2 2 1 1 1 2 1 1 1 1 2 2 2 1 1 1 2 2 2 1 2 1 2 1 2 2 2 2 1 1 1 1 1 2 2 2 2 2 2 1 2 1 1 1 2 2 2 2 1 2 2 2 2 1 2 1 2 1 1 2 1 2 2 1 2 1 2 2 1 1 1 2 1 1 2 2 1 1 2 2 2 2 2 1 2 2 2 1 1 2 1 1 1 1 2 1 2 2 2 2 1 1 1 1 1 2 1 1 1 2 1 1 2 2 2 1 2 2 1 2 2 2 2 2 1 1 2 2 2 2 2 1 2 2 1 1 1 2 1 2 2 1 2 2 2 1 2 1 1 1 2 2 2 2 2 2 2 2 1 2 2 1 1 2 1 2 2 2 2 2 1 2 2 2 2 2 2 2 1 2 1 2 2 2 2 2 2 1 1 2 1 2 2 2 1 1 2 2 1 2 1 2 2 2 1 2 2 2 2 2 1 1 2 1 2 2 2 1 2 2 1 2 2 2 2 1 2 2 1 2 2 2 1 2 1 1 2 1 1 1 2 2 2 1 1 1 2 1 2 1 2 2 2 1 2 2 1 2 2 2 2 2 2 2 1 2 1 1 2 1 2 2 1 2 1 2 1 1 1 1 1 1 2 2 1 1 1 2 2 2 2 1 1 2 2 1 1 1 2 2 2 2 2 1 2 1 1 1 1 1 2 1 1 2 2 2 1 1 2 2 2 2 2 1 2 2 2 2 2 2 2 2 2 2 2 1 2 2 2 2 1 1 2 1 1 2 2 2 2 1 2 2 2 2 1 1 1 2 2 1 1 2 1 2 1 2 1 1 2 1 2 2 2 1 2 1 1 2 1 2 1 1 2 1 2 2 2 2 2 1 2 1 2 2 2 1 1 1 1 1 1 2 2 1 1 2 1 2 2 2 1 1 1 2 2 1 2 2 1 2 1 1 1 2 1 1 1 1 1 2 2 1 1 1 2 2 2 2 1 2 2 1 2 2 1 1 1 2 1 2 1 1 2 1 2 2 1 1 2 1 1 2 2 2 2 2 2 1 1 1 1 1 1 2 1 1 2 2 1 1 1 2 1 2 1 1 2 2 2 1 1 1 1 2 2 2 2 1 1 1 1 1 2 2 2 1 2 1 2 1 2 1 1 1 1 2 1 2 1 2 1 1 1 1 2 1 1 2 2 2 1 2 1 2 1 1 1 1 2 2 2 1 2 1 1 1 2 1 1 1 1 1 2 1 1 1 2 1 1 2 2 2 2 1 2 2 1 2 1 1 2 1 1 1 2 2 2 2 1 1 2 2 1 2 2 2 1 2 1 2 2 2 2 1 2 1 1 2 2 1 2 1 1 1 2 1 1 2 1 1 2 1 2 1 2 2 1 2 1 1 1 2 2 2 2 1 2 1 1 1 1 2 2 1 1 1 1 2 1 1 1 1 2 2 1 1 1 1 2 1 2 1 1 1 1 1 1 1 2 1 2 2 2 2 1 1 2 2 2 1 1 1 2 1 2 2 1 2 1 2 2 2 1 2 2 2 2 2 2 2 2 2 2 2 1 1 2 2 2 2 2 2 2 2 1 2 2 2 2 2 1 1 1 2 2 1 1 2 1 1 2 1 2 1 2 1 1 1 2 2 1 1 1 1 1 1 1 1 2 2 2 1 2 1 1 1 2 2 2 2 1 1 1 1 1 1 2 1 1 2 2 1 2 1 2 1 1 2 2 1 1 2 1 2 2 2 2 2 1 1 2 2 2 2 2 1 1 2 2 1 2 1 2 2 2 1 2 2 2 2 2 2 2 2 1 2 2 2 1 2 2 2 2 2 2 2 1 2 2 2 2 2 1 1 2 1 1 2 2 2 2 1 2 2 2 1 1 1 1 2 1 2 2 2 1 2 2 2 2 1 2 1 2 2 2 1 2 1 2 2 1 1 1 1 2 1 2 2 2 1 1 1 1 1 1 2 2 2 1 1 2 1 1 2 2 1 2 1 1
  000003  030009 2 2 1 1 2 1 2 2 2 2 2 1 1 2 1 1 2 2 2 2 2 2 2 2 2 1 2 2 2 1 2 2 2 2 1 2 1 2 2 1 1 1 2 2 1 2 2 1 2 1 2 1 2 1 2 2 2 2 1 2 2 2 1 2 1 1 2 1 1 1 1 1 2 2 2 1 2 1 1 2 2 2 2 1 1 1 1 2 1 1 1 1 2 1 1 1 2 2 1 2 2 1 2 2 2 1 2 2 2 1 2 2 2 1 2 2 2 1 1 2 1 2 1 1 2 2 1 2 1 1 2 1 2 2 1 2 2 1 1 1 2 2 1 2 2 2 2 1 2 2 1 1 1 1 1 2 2 1 1 2 1 1 1 1 2 1 1 2 1 1 1 2 1 2 1 1 2 1 1 1 1 1 2 2 1 2 1 1 1 1 1 1 1 2 2 1 2 2 1 2 2 1 1 1 1 1 1 2 1 2 1 2 1 2 1 2 2 1 1 2 1 1 1 2 1 1 1 1 2 2 2 2 2 2 1 1 1 2 2 1 2 2 2 2 1 1 1 1 2 1 2 2 2 1 1 1 1 1 2 2 1 1 2 1 2 1 2 2 2 1 1 2 2 1 1 1 2 1 2 2 2 2 2 2 2 2 2 2 1 1 1 2 1 2 1 1 1 2 2 1 1 1 2 1 2 1 1 2 1 1 2 1 1 1 1 2 2 2 1 2 1 2 2 1 2 2 2 2 1 2 1 1 2 2 1 1 2 1 2 1 2 1 2 2 2 2 2 1 1 1 1 1 2 2 2 2 2 1 1 1 2 1 2 2 1 2 1 2 2 1 2 2 2 2 2 1 1 1 1 2 1 2 2 2 1 2 1 2 1 2 2 1 2 2 2 2 2 2 2 2 2 1 1 2 1 1 2 2 1 1 2 2 2 1 2 1 1 2 2 2 1 2 1 1 2 1 2 2 1 2 2 1 2 1 2 2 2 1 2 1 2 2 1 1 2 2 2 1 1 2 1 2 2 2 2 2 1 2 2 2 1 2 1 2 1 2 1 1 1 1 2 1 2 2 1 2 1 1 1 1 2 2 1 2 1 2 1 1 2 2 2 2 2 2 1 1 2 2 2 2 1 1 1 2 2 2 1 1 2 2 1 2 1 1 1 2 1 1 1 1 1 2 2 2 1 2 1 2 1 1 1 2 1 1 2 2 1 2 1 1 2 2 1 1 1 2 2 2 2 1 1 2 1 1 1 2 2 1 1 1 2 2 2 2 2 2 2 2 2 1 1 2 2 1 2 2 2 1 2 1 2 1 2 2 1 2 2 1 2 2 2 2 2 2 2 2 2 2 1 2 2 2 2 2 1 1 1 2 2 2 2 1 1 2 2 1 2 2 2 2 2 1 2 2 2 1 2 2 2 2 2 2 1 2 1 1 2 2 1 1 2 2 1 2 2 2 2 2 1 2 2 1 2 1 2 2 1 2 2 2 2 2 1 2 2 2 2 2 1 2 1 1 2 1 2 2 2 1 2 1 1 1 2 1 2 1 2 1 1 1 1 1 2 1 2 1 1 2 1 2 2 2 2 1 2 1 2 2 2 2 1 1 1 1 2 1 2 1 1 2 1 2 1 2 2 2 2 1 2 2 1 2 2 2 2 2 1 1 1 1 1 2 2 2 2 2 2 2 2 1 1 2 1 1 1 1 1 1 2 1 1 1 2 2 1 2 1 2 1 2 1 2 2 1 1 2 2 1 1 2 2 1 2 2 1 2 1 2 2 1 1 2 1 1 2 2 1 1 1 1 2 2 2 2 1 2 1 1 2 2 1 2 1 1 1 1 2 2 1 1 2 2 2 2 2 1 2 2 2 2 1 2 1 2 2 2 1 2 1 2 1 1 2 1 1 1 1 2 1 2 1 1 2 1 1 1 1 2 2 1 2 2 1 2 1 2 2 2 1 2 2 1 2 1 2 1 1 2 2 2 2 2 1 1 1 2 2 2 1 2 2 1 1 2 1 1 1 1 2 2 2 2 1 2 1 2 2 1 1 2 2 1 2 2 1 1 1 1 1 2 2 2 2 1 2 1 1 1 2 2 1 1 1 2 1 1 2 1 1 1 2 2 1 2 1 1 1 1 1 2 1 2 2 2 2 1 1 1 2 1 1 2 1 2 1 2 1 1 1 1 1 1 1 1 2 2 2 1 2 2 2 2 2 1 1 2 2 2 2 2 2 2 2 2 2 1 1 1 2 2 2 2 1 2 2 1 2 2 1 1 2 1 1 2 1 2 2 2 2 1 1 1 2 1 1 1 1 1 2 2 2 1 1 2 1 2 2 1 2 1 2 2 1 1 2 1 2 2 2 1 1 1 1 1 2 2 2 2 2 2 2 2 2 1 2 1 1 2 1 2 1 2 1 1 2 2 2 2 1 2 2 2 2 2 1 2 2 1 1 2 2 1 2 2 1 1 2 2 2 1 2 2 1 2 2 2 2 2 1 1 2 2 2 1 2 2 2 2 2 2 2 1 2 1 2 1 2 1 2 2 1 2 2 2 1 1 1 2 1 2 2 1 1 1 1 2 2 1 2 1 1 2 1 1 1 1 1 1 2 1 2 2 2 1 1 1 2 2 2 1 2 2 2 2 2 2 2 2 2 1 1 2 2 1 2 2 1 2 2 2 2 2 2 2 2 1 1 2 2 2 2 1 2 1 2 2 2 2 2 2 1 2 2 2 2 2 1 1 1 1 1 1 1 1 2 2 2 1 2 2 1 1 1 1 1 1 1 1 1 2 2 1 1 2 1 1 1 1 2 1 2 1 2 2 2 2 1 1 2 2 2 1 1 2 2 1 2 2 2 1 1 2 2 2 1 2 1 2 2 1 1 2 1 1 1 2 1 2 1 2 2 1 2 1 1 1 2 2 2 2 2 2 2 2 1 1 2 1 2 2 2 2 2 2 2 2 2 2 2 2 2 2 1 2 1 2 2 1 2 1 2 2 2 2 1 2 2 2 2 2 1 1 2 2 2 2 2 1 1 2 1 2 2 2 2 2 2 2 2 1 1 1 2 2 1 2 2 2 2 2 2 2 2 2 2 2 2 2 1 2 2 2 2 2 2 2 1 1 2 2 2 1 1 2 1 2 1 1 1 2 1 1 2 2 1 1 2 1 2 2 1 2 2 2 2 2 2 2 2 2 1 1 1 2 2 2 2 2 2 1 2 2 2 1 1 2 2 1 2 2 1 1 1 1 2 1 2 2 1 2 1 1 2 2 1 1 2 2 2 1 1 1 1 1 2 1 1 2 2 2 1 1 1 1 2 2 2 1 2 2 2 2 2 2 2 2 1 1 2 2 1 2 2 2 2 1 2 1 2 2 2 2 2 1 1 2 2 2 2 2 2 1 2 2 1 1 1 1 1 2 1 1 1 1 2 1 1 2 2 2 2 1 1 1 1 2 1 1 1 2 2 1 1 2 1 2 2 1 2 2 1 1 1 2 2 2 1 2 1 1 1 2 2 1 1 1 2 1 2 1 1 1 2 1 2 2 2 1 2 2 1 1 2 2 2 2 1 1 2 2 2 2 2 1 1 1 1 1 2 1 1 2 1 1 2 1 1 2 2 2 2 2 2 2 1 1 2 1 2 2 2 2 2 1 2 1 2 2 1 2 2 2 2 2 2 2 2 2 2 2 1 2 2 1 2 2 2 2 2 1 2 2 1 2 1 2 2 2 2 2 1 2 1 1 1 1 1 1 2 2 1 1 1 1 1 2 2 2 1 2 2 1 1 2 2 2 2 2 1 2 1 2 1 2 1 2 2 2 2 1 2 1 1 2 1 1 2 2 1 2 2 1 2 2 1 1 2 1 1 2 1 1 2 2 2 1 2 2 2 1 2 2 1 1 2 2 2 2 2 1 2 1 2 2 1 1 1 1 2 1 2 1 1 2 2 1 2 1 2 1 2 1 2 1 2 2 2 1 2 2 1 1 2 1 1 2 2 2 2 1 2 1 2 2 2 1 1 1 1 2 2 2 2 1 2 2 2 2 2 2 2 2 2 2 2 2 1 1 1 2 1 2 2 1 1 1 1 2 2 2 1 2 2 2 1 2 1 2 2 2 2 1 2 1 2 2 2 1 2 2 2 2 2 2 2 2 1 2 1 2 1 1 2 2 2 2 2 2 2 2 2 2 2 2 1 1 1 1 2 2 2 2 2 2 1 1 1 2 2 1 1 1 2 1 1 2 2 2 2 2 1 2 2 2 2 2 1 2 2 1 1 1 2 1 2 2 1 1 2 2 1 1 2 2 2 2 1 2 2 2 2 2 1 1 2 2 2 1 2 2 1 2 1 2 2 2 2 1 2 1 2 2 1 1 2 1 2 1 1 1 2 1 1 1 2 1 2 1 1 2 1 2 1 1 1 2 2 2 1 2 1 2 2 1 2 1 2 2 2 1 1 2 1 1 1 1 1 1 1 1 2 1 1 2 2 2 2 2 1 1 2 2 1 1 2 1 2 1 1 1 1 1 1 2 1 1 1 1 2 1 2 1 1 1 1 2 2 2 2 1 2 2 2 2 1 1 2 1 1 2 2 1 1 1 1 2 2 2 1 2 1 2 2 1 1 1 2 2 1 1 2 1 1 1 2 1 1 1 2 1 2 1 1 1 1 1 1 1 2 1 1 2 1 1 2 2 1 2 2 1 1 2 1 2 1 2 2 2 1 1 2 1 2 2 1 1 2 1 1 1 2 1 1 2 1 1 2 1 1 2 1 1 1 2 1 1 1 2 2 2 2 2 1 1 2 2 1 1 1 1 2 1 1 2 1 1 2 1 1 2 2 2 2 1 2 1 2 2 2 2 2 2 2 2 1 1 1 1 1 2 1 2 2 2 2 2 2 2 2 2 2 2 2 2 2 2 2 2 1 2 2 1 2 1 2 2 2 1 2 1 2 2 1 2 1 2 2 2 1 2 1 2 1 1 2 2 1 2 1 1 1 2 2 1 2 1 1 2 1 2 1 1 2 1 2 2 2 1 1 1 1 1 1 1 2 1 2 2 2 1 1 2 2 2 2 2 2 1 2 1 2 1 1 2 1 2 2 2 2 1 2 2 2 2 2 2 2 2 1 2 2 2 1 1 2 2 2 2 1 1 2 2 2 2 2 2 1 2 1 2 2 2 1 1 2 2 2 2 2 2 2 1 1 2 1 2 1 2 2 2 1 2 2 1 2 1 2 2 1 1 2 1 2 1 1 2 1 1 2 1 1 1 2 1 1 1 1 2 2 1 1 2 1 2 1 2 2 1 1 1 2 1 2 2 2 2 1 2 2 2 1 1 1 1 1 1 1 1 1 1 1 2 2 1 1 2 1 1 2 1 1 1 2 2 1 1 1 1 2 1 1 1 1 1 2 1 2 2 2 1 1 2 2 2 2 1 1 1 1 2 2 1 1 1 2 1 1 1 1 1 2 2 2 1 1 2 1 1 1 2 2 1 1 1 1 1 1 2 1 1 1 1 1 1 2 1 2 2 1 2 1 2 2 1 2 2 1 2 2 1 1 1 2 2 2 2 1 1 2 1 1 1 1 2 2 1 2 2 2 2 1 1 1 2 1 2 1 1 2 2 1 1 2 1 1 2 2 1 2 1 2 1 2 2 1 2 2 2 1 1 1 2 2 1 2 1 1 2 2 2 2 2 2 1 2 1 1 2 2 2 2 2 2 2 2 1 2 1 2 2 1 2 2 1 1 2 2 2 1 2 1 2 1 2 2 1 2 1 2 1 1 1 1 2 2 2 2 2 2 1 1 1 1 2 1 1 1 2 1 1 2 2 1 2 1 1 1 1 1 2 1 2 2 2 1 2 1 2 2 1 2 1 2 2 2 2 2 2 2 2 2 2 2 2 1 2 2 2 2 1 2 1 1 2 2 2 2 2 2 2 2 2 2 1 2 2 2 2 2 2 2 1 2 1 2 1 2 2 2 2 2 2 2 2 2 1 1 2 1 1 1 1 2 1 1 1 1 1 1 2 1 1 2 2 1 1 1 1 1 1 1 2 1 1 1 2 1 1 2 2 1 1 2 1 2 1 1 2 2 2 2 1 2 2 2 2 2 1 2 2 1 2 2 2 2 1 2 1 2 2 2 2 1 1 1 2 1 2 2 2 2 2 1 1 2 1 1 2 2 1 2 1 1 1 2 2 1 1 2 2 1 2 2 1 1 2 2 1 1 2 2 1 2 1 2 2 1 2 1 2 1 2 2 1 2 1 2 2 1 1 1 2 1 2 2 2 1 1 1 1 2 2 2 2 2 2 2 1 1 1 2 1 1 2 2 1 1 1 1 2 2 1 2 2 1 1 2 2 1 2 2 2 1 1 2 2 2 2 2 2 2 2 2 2 2 1 1 2 1 1 1 2 2 2 1 2 2 2 1 1 2 1 2 2 1 1 1 2 2 2 2 1 2 2 1 1 2 2 2 2 2 2 2 2 2 1 1 2 2 1 2 2 1 2 1 1 1 2 2 1 2 1 2 2 2 1 1 2 1 1 2 2 2 1 1 2 2 2 2 2 2 1 1 2 2 2 2 2 2 2 1 2 2 2 2 2 2 1 2 2 2 1 2 1 2 2 2 2 2 2 2 2 2 2 2 2 1 2 2 2 2 2 2 2 2 2 2 2 2 2 2 2 1 2 1 2 2 2 2 2 1 1 2 2 2 1 1 1 1 1 1 1 1 1 1 2 1 1 2 2 2 1 1 2 2 1 2 2 2 2 1 2 2 2 1 2 2 2 2 2 2 1 1 2 1 1 1 1 1 1 1 2 2 2 1 1 2 2 2 1 2 1 2 1 2 2 2 1 2 2 2 2 2 2 2 1 2 2 1 1 2 1 1 1 2 2 2 1 2 2 2 2 1 1 1 1 1 1 1 1 2 1 1 2 2 2 1 2 2 2 2 2 1 1 1 1 2 1 1 2 2 1 2 1 1 1 2 1 1 2 1 1 2 2 2 2 1 1 2 1 1 1 2 1 2 2 1 1 1 1 1 1 2 2 1 2 1 2 1 2 2 2 2 1 1 1 2 2 2 2 1 2 2 2 2 1 2 2 1 1 2 2 2 2 2 2 2 2 1 1 2 2 1 2 2 2 2 2 1 2 2 1 2 2 1 2 2 1 2 2 2 1 2 2 2 1 2 2 2 2 2 2 2 2 1 2 2 2 2 1 2 2 2 2 2 1 1 2 2 2 1 2 2 2 2 2 1 1 2 2 2 1 2 2 2 2 1 1 2 2 2 2 2 1 1 1 2 1 1 2 1 1 1 2 1 2 2 2 1 1 1 2 1 2 2 1 2 2 1 1 2 2 2 1 2 2 2 2 1 1 1 2 2 1 1 1 1 1 2 2 2 1 1 2 1 2 2 2 1 1 1 1 1 1 2 1 2 1 2 2 2 2 2 1 2 2 2 2 2 2 1 1 1 2 2 2 1 2 2 1 2 2 1 1 1 1 1 1 2 1 2 2 2 2 2 1 1 2 2 2 1 2 2 2 2 2 1 2 2 2 1 2 2 2 2 1 2 1 1 1 1 2 2 2 1 1 1 1 2 2 1 2 1 1 2 2 2 1 2 2 1 1 1 2 2 2 2 1 2 1 2 2 1 2 2 2 2 2 2 2 2 2 1 2 2 1 2 2 2 1 2 1 1 2 1 2 1 2 2 2 1 2 2 2 2 1 2 2 2 1 2 2 1 2 1 1 1 2 2 2 1 2 2 1 1 2 1 2 1 2 2 2 2 2 2 2 2 1 1 2 2 2 2 2 2 2 2 1 2 1 1 2 2 2 2 2 2 1 2 1 2 1 1 2 1 2 2 1 1 1 2 2 2 2 2 1 2 1 1 1 1 2 1 1 1 2 1 1 2 1 1 2 1 1 1 1 1 1 2 2 2 1 2 1 2 2 2 1 1 1 2 2 1 1 1 1 2 1 1 2 2 2 2 2 1 2 1 1 1 1 1 1 2 1 2 1 1 1 1 1 2 1 2 2 2 2 1 2 2 1 2 2 2 1 1 1 2 2 1 2 1 1 2 1 2 2 2 2 1 1 2 2 2 1 2 2 2 2 2 1 1 2 1 2 2 2 2 2 1 2 1 1 2 1 1 1 1 1 2 1 1 2 1 1 1 1 2 1 2 1 1 1 1 2 1 1 1 1 1 1 1 2 1 2 2 2 2 1 2 1 1 1 1 2 1 2 2 1 2 2 1 1 2 1 2 1 1 2 2 2 2 1 2 2 1 1 1 1 1 1 1 2 1 1 2 2 2 2 2 2 1 1 1 2 1 2 2 1 2 2 2 2 2 1 2 1 1 1 2 1 2 1 2 2 2 2 2 2 1 2 1 1 1 2 2 1 1 2 1 2 2 1 2 2 1 1 2 1 2 2 2 2 2 2 2 2 2 2 2 1 2 2 1 2 1 1 1 2 2 1 2 2 2 2 2 2 1 2 1 1 2 1 2 1 1 1 1 2 1 2 1 2 2 1 1 1 1 2 1 2 2 1 2 2 1 1 1 2 1 2 1 2 1 2 1 1 2 2 1 1 1 1 1 2 1 1 1 2 2 2 2 1 1 1 2 1 2 2 2 2 1 1 1 2 1 2 1 1 2 2 2 1 2 1 1 2 2 2 1 2 1 2 1 1 2 1 2 2 1 2 1 1 1 2 1 2 2 1 1 2 2 2 1 1 1 2 2 1 2 2 2 1 2 2 1 2 2 1 1 1 2 1 1 1 2 1 1 1 1 1 2 1 1 2 1 2 1 2 2 2 2 2 2 1 1 1 1 1 1 1 2 2 2 1 1 1 1 1 2 2 1 1 1 1 1 2 1 2 1 1 2 2 1 1 2 1 1 1 1 1 2 2 1 1 1 2 1 2 2 2 1 2 1 1 2 1 1 1 2 2 1 2 1 2 1 2 1 2 2 2 1 1 1 2 1 1 2 2 1 1 2 2 2 2 2 2 1 2 2 2 2 2 2 1 2 1 1 2 2 2 1 2 1 1 2 2 1 1 1 2 2 1 1 1 2 1 2 1 1 1 2 1 2 2 1 2 1 1 1 2 1 1 2 2 1 1 1 1 2 1 1 1 1 1 2 1 2 1 2 2 2 2 2 2 2 2 2 2 2 2 2 2 1 1 2 2 2 1 2 1 2 2 2 1 2 2 2 2 2 2 1 1 2 2 2 2 2 2 1 1 2 2 2 2 2 2 2 1 2 2 2 2 2 2 2 2 1 1 1 2 1 2 1 1 2 1 1 1 1 2 2 2 2 1 2 1 1 1 1 1 1 1 2 1 1 1 1 1 2 1 1 1 2 1 1 2 2 1 1 2 1 2 2 1 1 2 2 2 2 1 2 2 2 2 1 2 2 2 2 1 2 2 2 1 1 2 2 2 2 2 1 2 2 1 2 2 2 2 2 2 2 2 2 1 1 1 1 2 2 1 2 1 2 2 2 2 1 2 2 1 2 2 1 2 2 2 2 2 2 1 1 2 2 2 2 1 2 1 1 2 2 2 1 1 2 2 2 2 2 1 1 2 2 2 2 2 2 1 2 1 1 1 2 1 2 2 1 1 2 1 2 2 1 2 1 2 2 2 1 1 2 2 1 1 2 2 2 1 2 2 2 2 2 1 2 2 2 2 1 1 1 1 2 2 1 1 2 1 1 1 1 2 2 2 2 2 2 2 1 2 2 1 2 2 2 2 2 1 1 2 2 1 1 2 1 1 2 1 2 2 2 2 2 2 2 1 2 1 2 1 2 2 1 1 2 1 1 2 2 2 2 1 2 2 2 2 1 2 2 2 2 2 2 2 1 2 1 1 1 2 2 1 2 1 1 2 1 1 2 2 2 1 2 1 1 1 2 1 2 2 1 1 1 1 1 2 2 1 1 1 1 2 2 2 1 2 2 1 2 1 1 2 2 2 1 2 1 1 1 2 1 1 1 2 2 1 1 1 2 2 2 1 1 1 2 1 2 1 1 2 2 1 1 1 1 1 1 1 1 1 1 1 2 2 1 1 1 1 1 1 1 2 2 1 1 1 2 1 2 2 1 2 1 2 2 2 1 2 2 2 2 2 2 1 2 1 1 2 1 2 1 2 2 2 2 1 1 1 2 1 1 1 2 2 2 1 2 2 2 2 2 2 2 1 2 2 1 1 2 1 2 1 2 1 2 2 2 2 1 2 1 1 2 2 1 1 2 2 2 1 1 1 2 2 2 2 2 2 2 1 2 2 2 1 2 1 1 2 1 2 1 2 1 2 2 2 2 2 2 2 1 1 1 1 2 2 2 2 1 2 2 2 1 1 2 2 2 1 1 2 1 1 2 1 1 1 2 1 2 1 1 2 2 2 1 1 1 2 1 2 1 1 2 2 2 1 1 1 1 1 1 1 2 1 1 1 2 1 1 1 1 2 1 2 2 2 1 1 2 1 2 1 2 1 1 1 1 2 1 1 1 1 2 1 1 1 1 1 1 2 1 1 1 1 1 1 1 2 1 1 1 1 1 2 2 2 1 2 1 2 1 1 1 2 2 2 1 1 1 1 1 2 1 2 2 1 2 2 2 1 2 2 2 1 2 2 1 2 2 1 2 1 1 1 1 1 1 2 2 2 2 1 2 2 1 1 1 2 2 2 1 2 2 2 2 2 1 2 2 2 2 1 1 2 1 2 2 1 1 1 1 2 2 2 1 2 2 1 2 1 2 2 2 1 1 1 2 2 2 1 2 2 2 1 2 1 2 2 2 2 2 1 1 2 1 2 1 1 2 2 2 2 2 2 2 2 2 1 1 1 2 1 2 1 1 2 1 2 2 2 2 1 1 1 1 1 1 2 1 1 1 2 1 2 1 1 1 2 2 2 1 1 2 1 2 2 1 1 2 1 2 2 1 2 2 1 1 2 2 2 2 2 2 2 2 2 1 2 1 2 1 2 2 2 2 2 1 2 1 2 1 2 2 2 1 2 2 2 1 2 1 1 2 2 2 2 2 1 1 2 1 2 1 2 2 2 2 1 1 1 2 1 1 2 2 1 1 1 2 1 1 2 1 2 1 1 2 1 1 1 2 1 1 1 1 2 2 1 2 1 2 2 2 1 2 2 1 1 2 1 1 2 1 2 2 2 1 2 2 1 1 2 2 1 1 1 2 2 2 1 2 1 1 1 1 1 2 1 1 1 1 2 2 2 2 1 1 1 1 2 1 2 1 2 1 1 1 1 2 1 2 2 1 2 1 1 2 2 2 2 2 2 2 2 1 2 2 1 2 2 2 2 1 2 1 1 1 2 2 1 2 2 2 2 1 2 2 1 2 1 2 1 2 2 1 2 2 1 2 2 1 2 2 1 2 2 2 1 1 1 2 2 2 1 2 2 2 2 1 2 1 2 2 1 1 1 2 1 2 1 1 2 2 2 2 2 2 2 2 2 1 1 2 1 1 1 1 1 2 2 1 1 1 1 2 2 1 2 2 2 1 2 2 2 2 2 2 2 2 2 1 1 2 2 1 1 1 2 1 1 2 2 2 2 2 2 1 2 1 2 1 1 2 2 2 2 2 2 2 2 1 2 2 1 2 2 2 1 2 1 2 2 2 2 1 2 2 2 2 1 2 2 2 2 2 2 2 2 1 2 1 1 1 2 1 2 2 2 1 2 2 2 1 2 1 2 2 1 1 2 1 1 2 2 2 2 2 2 2 2 2 1 1 2 1 1 1 2 1 1 1 1 1 1 1 1 2 1 1 1 1 2 1 1 2 1 2 1 2 2 2 2 1 2 2 2 2 1 1 2 1 1 2 1 1 1 1 1 1 1 1 2 1 2 1 2 1 1 2 1 2 1 1 2 2 1 2 2 2 2 2 2 2 1 1 2 1 2 2 2 2 2 2 1 1 1 1 1 1 2 2 2 1 1 2 1 1 2 1 1 1 1 1 1 1 1 2 1 2 2 2 2 2 2 2 1 2 1 1 2 1 2 2 1 1 1 1 2 1 1 1 1 2 2 2 2 2 2 1 2 1 2 2 1 1 2 2 2 2 2 2 2 2 1 2 2 2 2 2 1 2 2 1 2 1 2 2 1 1 2 2 1 1 2 2 1 1 2 2 2 2 1 1 1 1 1 2 2 2 2 2 1 2 1 2 2 2 1 2 1 1 2 1 1 2 2 2 1 1 1 1 2 1 2 1 2 2 2 2 2 2 2 1 1 2 2 1 1 1 2 1 1 1 2 1 1 1 1 1 2 1 1 2 1 2 1 1 1 2 2 1 2 1 2 2 2 1 2 2 2 2 2 2 1 1 1 2 2 2 2 1 2 2 1 2 1 2 2 2 1 1 2 2 2 1 1 2 1 1 2 1 2 2 2 2 1 1 1 2 1 1 1 2 2 1 1 2 1 1 2 2 1 1 2 2 1 2 2 2 1 2 2 2 2 1 2 2 2 1 1 1 1 2 1 1 2 1 1 1 2 2 2 2 2 2 2 2 2 2 2 2 1 2 2 1 2 2 2 1 2 1 2 2 2 1 1 2 1 2 2 1 1 1 2 2 1 2 1 2 2 2 2 2 2 2 1 2 2 1 1 1 2 2 2 1 1 2 2 1 2 1 1 2 1 1 2 1 1 1 1 1 2 2 1 1 2 2 1 2 2 2 2 2 2 2 2 2 2 2 2 1 2 1 2 2 2 2 2 2 2 1 1 2 2 2 1 2 1 2 2 1 1 1 2 1 2 2 2 1 2 2 1 1 2 2 2 1 2 2 2 2 1 2 2 1 2 2 2 1 2 1 1 2 2 1 2 2 1 1 1 1 1 1 2 2 1 2 2 2 1 2 1 1 1 2 2 2 2 2 2 2 2 1 2 2 1 2 2 1 1 1 1 1 2 2 1 2 2 2 2 2 2 1 1 2 2 1 2 2 1 1 2 2 2 1 2 1 2 1 1 2 2 1 1 2 2 1 2 2 2 1 2 1 1 1 1 1 2 1 1 1 2 1 1 2 1 2 2 2 2 1 2 1 1 2 2 1 2 2 1 1 2 1 2 1 1 1 2 2 2 2 2 2 1 1 2 2 2 2 1 2 2 2 2 1 2 2 1 2 2 2 2 1 2 2 1 2 2 2 2 1 1 2 2 1 1 2 2 2 2 2 1 2 1 1 2 2 1 2 1 1 2 2 2 2 2 1 1 1 2 2 1 1 2 2 1 2 2 1 2 1 1 1 2 1 1 1 1 1 2 1 1 1 1 2 2 2 2 2 2 2 1 2 1 2 2 2 1 2 1 2 1 2 2 2 2 2 2 2 1 1 2 1 2 2 1 1 1 2 1 1 2 1 1 2 2 1 1 2 1 1 2 1 1 1 2 1 1 1 1 2 2 2 2 2 2 1 2 2 2 2 2 1 2 2 2 2 2 2 1 1 2 2 2 2 1 1 1 2 2 2 2 1 2 2 2 2 1 2 1 2 2 2 1 2 1 2 2 1 1 2 1 1 2 2 1 1 2 2 2 1 2 2 1 2 2 2 1 2 2 2 2 2 2 2 2 2 1 1 2 1 1 1 1 2 1 2 1 2 2 1 2 2 2 2 1 2 2 2 2 2 1 2 2 2 2 2 2 2 2 1 2 2 1 2 2 1 2 2 2 2 2 2 2 2 1 2 2 1 2 1 2 2 2 1 2 2 2 2 2 1 2 2 2 2 2 1 1 1 1 2 2 1 2 1 2 2 2 2 1 2 2 2 2 1 2 1 2 1 1 2 2 2 2 2 1 2 1 1 2 2 1 2 1 1 2 1 1 2 1 2 1 1 1 2 2 2 1 1 2 2 1 2 1 2 2 2 2 2 1 1 1 2 2 2 1 2 2 2 2 2 1 1 2 1 1 1 1 2 2 2 2 2 2 2 2 2 2 1 2 2 2 2 2 2 2 1 2 2 1 2 1 1 1 2 2 1 1 1 1 2 2 2 2 1 1 1 2 2 1 2 2 1 2 1 2 2 2 2 2 1 2 2 1 1 1 1 2 2 2 1 1 1 2 2 2 2 1 1 1 2 1 2 2 2 1 2 2 1 1 2 1 1 2 2 2 2 2 1 2 2 2 2 2 2 2 2 1 2 1 1 2 1 2 2 1 1 2 2 2 2 2 1 1 1 2 1 1 1 1 2 1 2 2 2 1 2 2 1 1 2 1 1 1 1 2 2 2 2 2 1 1 1 1 1 2 2 2 2 2 2 2 2 1 2 1 2 2 2 1 2 1 1 2 2 1 2 1 2 1 1 2 2 1 2 2 2 2 2 2 1 2 2 2 2 1 2 1 2 1 1 1 1 2 1 2 2 2 2 1 2 2 2 1 2 2 2 2 1 2 2 2 2 1 1 1 2 2 2 1 2 1 2 1 1 1 1 2 1 2 2 2 1 2 2 2 2 2 2 1 1 1 2 2 1 2 1 1 1 1 1 2 1 1 1 2 1 1 1 1 2 1 2 1 1 2 1 1 2 1 2 1 2 2 2 1 2 2 2 1 2 1 1 1 2 1 1 1 2 2 1 1 1 1 1 1 2 2 2 2 2 1 1 1 1 1 1 2 2 1 1 2 1 1 2 2 1 2 1 2 2 2 1 1 1 2 2 2 1 2 1 2 1 1 1 2 2 2 1 1 1 2 1 1 1 1 1 1 1 2 2 2 2 1 2 1 1 1 1 2 2 1 1 1 1 1 2 1 2 1 2 1 1 1 2 1 2 2 1 1 2 1 1 2 2 2 1 2 1 2 1 1 1 1 1 1 1 1 2 1 2 2 1 1 1 2 1 2 2 2 1 2 1 2 2 1 2 2 2 1 1 2 1 2 1 1 2 1 1 2 1 1 2 1 1 2 2 2 1 2 2 1 2 2 2 2 2 1 2 2 2 1 2 2 1 1 1 1 1 2 2 1 2 2 2 2 2 2 1 2 2 2 1 2 2 2 2 1 1 2 2 2 1 1 1 2 2 1 2 1 2 1 2 1 1 1 1 1 1 1 1 2 2 2 1 2 2 2 1 1 1 2 2 2 1 2 1 2 2 1 1 1 1 2 1 2 2 1 1 1 1 1 1 2 2 2 1 2 2 1 1 2 1 1 2 2 1 1 2 2 2 1 1 1 2 2 2 2 1 2 1 2 1 1 2 2 2 2 1 1 1 1 1 1 1 1 1 1 2 2 1 2 1 2 1 2 2 1 2 2 2 2 2 2 2 2 2 2 1 1 2 1 2 1 2 2 2 2 2 2 2 2 1 1 1 2 2 2 2 2 1 2 1 2 2 2 2 2 2 1 2 2 2 2 1 1 1 2 2 2 1 2 2 2 2 2 2 1 1 1 2 2 2 2 2 2 1 1 2 2 2 2 2 1 2 1 2 2 1 2 1 2 1 2 1 2 1 2 2 1 2 2 2 1 1 2 2 2 2 1 2 2 2 2 1 2 1 1 2 1 2 2 2 2 1 1 2 1 1 2 2 2 1 2 1 1 2 1 1 2 2 2 1 2 2 1 1 2 1 2 2 1 1 2 1 1 1 1 2 2 1 1 1 1 2 2 1 1 1 1 2 2 2 2 2 2 1 2 1 2 1 2 2 2 2 2 1 2 1 1 1 2 2 1 2 1 1 2 1 2 2 1 1 2 2 1 2 2 1 2 2 2 2 2 2 1 2 1 2 2 1 2 2 2 1 2 1 2 1 2 1 2 2 2 2 2 2 1 2 2 1 2 1 2 2 1 1 2 1 1 1 2 1 1 1 1 2 1 2 2 2 2 2 2 2 2 2 1 2 2 2 2 1 1 1 2 2 1 1 2 1 1 1 1 1 1 1 1 2 1 2 1 2 2 1 2 1 2 2 2 2 1 1 1 2 2 1 1 2 1 2 1 2 2 1 2 1 2 1 2 1 1 1 1 1 2 1 1 2 1 1 2 1 2 2 2 2 2 1 2 2 1 2 2 2 2 2 2 2 2 2 2 2 2 1 2 1 2 1 2 2 2 1 1 1 1 2 2 1 2 1 2 1 2 2 1 2 2 1 1 2 2 2 1 1 2 1 1 2 2 2 2 2 2 1 1 1 1 1 2 2 1 2 2 2 2 1 2 2 2 2 1 2 2 2 1 2 1 1 1 1 1 2 2 2 1 2 2 1 1 2 1 1 1 2 2 2 2 1 1 1 1 2 1 2 2 2 2 2 2 1 2 2 2 1 2 2 2 2 2 1 2 2 2 2 1 2 2 2 1 1 1 2 2 1 2 2 1 2 2 2 1 2 2 1 2 2 2 2 1 1 2 1 2 2 1 1 2 2 2 2 2 1 1 1 2 1 1 2 2 1 2 2 2 2 1 1 2 1 1 2 1 1 1 1 2 1 2 1 2 2 1 2 2 2 2 2 1 2 2 2 2 2 1 1 2 1 2 2 1 2 2 2 2 1 2 2 1 1 2 2 1 1 2 2 1 2 2 1 1 2 2 1 2 2 2 1 2 2 2 1 2 2 1 2 2 1 1 1 1 2 1 2 1 1 2 1 2 1 2 1 1 2 2 1 1 1 1 2 1 1 2 1 1 1 2 1 2 1 1 1 2 1 1 1 2 2 1 1 1 1 2 2 1 2 1 2 2 2 1 2 2 1 1 1 1 2 2 2 2 2 2 2 1 1 2 1 2 2 1 2 2 2 1 2 2 1 2 1 2 2 2 1 2 2 2 2 2 2 1 2 2 1 2 2 1 1 2 1 2 2 2 1 1 2 2 2 2 1 2 1 2 2 1 1 2 1 1 1 1 2 2 1 2 1 2 2 2 2 1 2 1 2 2 1 2 1 2 2 1 1 1 2 1 2 2 2 1 2 1 1 1 1 1 1 2 2 2 2 2 2 2 2 1 1 2 1 2 2 1 2 1 2 1 1 2 2 1 2 2 2 2 2 1 2 1 1 2 2 2 2 2 1 1 2 2 2 1 1 2 1 1 1 1 2 2 2 1 2 2 1 2 2 2 1 2 2 1 2 1 1 2 1 1 1 2 2 1 1 2 2 1 1 2 2 1 2 2 2 2 1 1 1 2 2 2 1 2 1 2 1 1 1 2 2 1 2 2 2 1 1 1 1 1 2 1 1 1 1 2 1 2 1 1 1 2 2 2 2 2 2 1 2 1 1 1 1 1 2 2 2 1 1 2 1 2 2 2 2 2 1 2 1 2 2 2 2 2 2 1 2 2 2 2 2 2 2 2 2 2 2 2 2 2 1 1 2 2 2 1 1 2 2 2 2 2 1 1 2 2 2 1 2 2 2 1 2 2 2 2 1 1 2 2 2 2 1 2 2 2 1 1 1 1 1 2 2 1 2 2 2 2 1 2 2 2 2 1 2 1 2 1 1 1 2 1 2 1 2 2 2 2 1 1 1 2 2 1 2 1 1 2 1 1 2 1 2 1 1 1 1 1 1 2 2 1 2 2 2 2 2 2 2 1 1 2 1 2 1 2 2 1 2 2 2 1 1 2 2 2 2 1 1 2 2 1 1 1 1 2 2 1 1 1 2 1 1 2 2 2 1 1 1 1 2 2 2 2 2 2 1 2 2 1 1 1 1 1 1 1 1 1 2 1 1 1 1 1 1 2 1 1 1 1 2 2 1 2 1 1 1 1 1 1 1 2 1 2 1 1 1 1 2 2 2 2 1 2 2 2 1 1 1 1 1 2 2 1 2 2 1 2 1 2 1 1 2 1 2 1 1 2 1 1 2 1 2 2 1 1 1 1 2 2 1 2 1 2 2 2 1 1 2 1 2 1 2 1 1 1 1 1 2 2 1 1 1 2 1 1 2 2 2 1 1 1 1 1 2 1 2 1 1 2 2 1 1 2 2 1 2 2 2 2 1 2 2 2 1 2 2 2 1 2 2 2 2 2 2 1 2 1 1 1 2 2 2 2 2 1 2 2 2 2 1 2 2 2 2 2 2 1 2 2 2 1 2 1 1 2 1 1 2 2 2 1 2 2 2 2 2 2 2 2 1 2 1 2 2 1 1 1 2 2 2 2 2 1 2 1 2 1 2 2 2 2 2 2 2 2 1 2 1 1 2 2 2 2 2 1 2 2 1 2 2 2 1 1 1 2 2 2 2 2 1 2 2 2 2 2 1 1 2 1 1 1 1 1 2 2 1 1 1 1 2 1 2 2 1 1 1 1 2 2 1 1 2 1 1 2 2 2 2 2 2 2 1 2 2 2 2 1 2 1 1 2 2 1 2 1 1 2 1 1 2 1 1 1 1 2 1 2 2 1 1 1 2 2 1 2 1 1 1 1 2 2 1 2 1 2 1 2 1 2 2 2 2 1 2 2 2 2 2 2 2 2 2 2 2 2 1 2 1 2 2 2 1 2 2 2 1 2 1 2 1 2 2 2 2 2 2 1 2 1 2 2 2 2 1 2 2 2 2 1 1 2 1 2 2 2 2 2 1 2 2 2 2 2 2 2 2 2 2 2 2 1 1 1 1 2 1 2 1 2 1 2 1 1 1 1 2 1 1 1 1 2 1 1 1 2 1 1 1 2 2 1 2 1 2 1 2 1 2 1 1 1 2 2 1 2 1 1 1 2 1 1 2 1 1 1 2 1 1 2 2 2 1 1 2 2 1 1 1 2 1 1 2 1 2 1 1 2 2 2 2 1 2 2 2 1 1 1 1 2 1 1 2 1 2 2 2 2 1 1 1 2 1 1 1 2 1 2 2 1 1 1 1 1 2 1 2 2 2 1 2 1 1 1 2 1 2 2 2 1 2 2 2 1 1 1 2 2 1 1 2 1 2 2 1 1 1 1 2 1 1 2 2 2 2 2 1 2 1 2 2 2 1 2 2 1 2 1 1 2 2 2 2 2 1 2 2 2 1 2 2 2 2 2 1 2 2 2 2 2 2 2 1 1 1 1 1 2 1 1 1 1 2 2 1 1 1 1 1 1 1 1 1 2 1 2 2 1 2 2 2 2 1 1 1 1 1 2 1 1 1 2 2 1 2 2 1 1 2 1 2 2 1 2 1 1 2 2 1 1 2 2 1 1 1 2 2 1 1 1 2 2 2 2 2 2 1 2 2 1 1 1 2 1 1 1 2 1 1 1 2 2 1 1 2 1 1 2 1 1 1 1 1 1 1 1 1 1 2 1 2 1 2 1 1 1 2 2 2 2 2 2 1 2 1 1 1 2 2 1 2 1 1 1 1 1 2 2 2 1 2 1 2 2 1 2 1 2 2 2 1 2 1 1 1 2 1 1 2 1 1 2 2 2 1 2 1 1 1 2 2 1 1 1 2 1 1 1 2 1 1 2 2 2 2 2 1 1 2 1 1 2 1 1 2 1 1 1 1 1 1 1 2 1 1 2 1 2 1 1 2 2 2 2 2 1 1 2 2 2 1 1 2 2 2 2 1 2 1 2 1 2 2 2 1 2 2 2 2 2 1 1 1 1 1 1 1 2 2 2 1 2 1 1 1 1 1 2 2 1 1 2 1 2 2 2 1 1 2 2 2 2 1 1 2 1 2 1 1 2 2 1 2 2 2 2 1 2 2 1 2 1 2 1 1 2 2 1 1 1 1 2 2 2 1 1 1 2 1 2 1 1 2 1 2 1 2 1 1 1 1 2 1 2 2 2 2 2 1 1 2 2 1 1 2 1 1 1 2 1 1 1 1 1 2 2 2 2 2 1 2 2 1 2 1 1 2 1 1 1 2 2 2 1 2 1 2 1 1 1 2 1 2 1 1 1 2 1 2 1 2 1 2 2 2 2 2 1 2 2 2 1 1 2 2 1 1 1 1 2 2 2 1 2 2 2 2 2 1 2 1 1 1 2 1 1 1 1 1 1 1 2 1 2 1 2 2 1 2 2 2 2 2 2 1 2 2 1 2 2 2 2 2 2 1 2 2 2 1 2 1 2 1 2 1 1 2 2 1 1 1 1 1 2 2 1 1 2 2 1 2 2 1 2 1 2 2 1 1 1 2 1 2 2 2 2 1 1 1 1 1 2 2 2 2 2 1 1 1 1 1 1 1 1 2 1 1 2 2 1 1 1 1 2 1 2 2 2 2 1 2 2 2 2 2 2 1 1 1 1 2 1 2 2 2 2 2 2 2 2 1 1 2 1 1 2 2 1 1 2 1 1 2 1 2 1 2 1 2 1 2 2 1 2 2 2 2 1 2 1 1 1 1 2 1 2 1 2 2 1 2 1 1 1 1 1 1 1 1 2 1 2 1 1 2 1 2 1 2 2 1 1 1 1 2 1 2 1 2 1 2 1 2 1 1 2 1 1 1 1 1 1 1 1 1 1 2 1 2 2 2 1 1 1 1 1 1 2 1 1 1 1 1 1 1 2 1 2 1 2 1 2 2 1 1 1 1 1 1 1 2 2 2 1 1 2 2 2 2 1 2 1 1 1 2 1 1 2 1 1 2 2 1 1 2 1 1 1 1 1 2 1 2 1 2 1 2 2 2 2 1 1 1 2 2 2 1 2 1 2 1 1 2 2 2 1 1 2 1 1 2 2 2 2 2 2 1 2 2 2 2 2 1 1 1 1 2 2 2 2 1 1 1 2 2 1 1 1 1 1 2 2 1 1 2 1 1 1 1 2 1 1 2 1 2 1 2 2 1 2 1 2 2 2 1 1 2 1 1 1 1 2 2 2 2 2 2 2 2 1 2 2 2 1 1 2 2 2 2 2 1 1 2 1 2 2 1 1 2 2 1 2 2 1 1 1 1 2 2 2 1 2 1 1 2 1 1 1 1 1 2 2 1 2 1 2 1 2 2 1 2 2 2 1 2 2 2 2 2 2 1 1 2 2 1 2 1 1 2 1 1 2 2 2 1 2 2 2 2 2 2 1 2 2 1 1 1 2 1 1 1 1 1 2 2 1 2 1 2 2 2 1 2 2 2 2 2 1 1 2 2 2 1 2 1 2 2 1 2 1 2 2 1 2 2 1 2 2 2 1 2 2 1 2 1 1 2 1 2 2 1 1 1 2 2 2 1 2 2 2 2 2 2 1 2 2 1 1 1 2 1 1 1 1 1 1 1 2 2 1 1 2 2 2 1 1 2 2 1 2 1 2 1 1 1 2 1 1 2 2 2 2 1 2 2 2 2 1 2 1 1 2 2 1 2 2 2 2 2 2 2 2 1 2 2 2 2 2 2 2 2 1 1 2 2 2 2 2 1 2 2 1 2 2 1 2 2 2 1 2 1 1 2 2 2 2 1 2 1 2 2 2 2 2 1 2 2 2 2 2 2 2 1 1 1 1 1 1 1 1 2 2 2 2 2 2 2 2 2 2 1 2 2 2 2 2 1 1 1 2 2 2 1 1 1 1 1 2 2 1 2 1 1 1 2 2 2 1 1 1 2 2 1 2 2 2 2 1 2 2 2 1 2 1 1 2 2 1 1 1 1 1 1 2 2 1 2 2 1 2 2 1 2 1 2 1 1 1 1 1 1 1 2 1 1 2 1 1 2 2 2 2 2 2 1 2 1 2 2 2 2 2 1 2 1 2 2 2 1 2 2 2 2 1 2 2 2 2 2 2 2 1 2 2 2 2 2 2 2 2 2 2 1 2 2 2 2 2 2 2 2 2 2 2 2 2 1 2 2 1 1 1 2 1 2 2 2 1 1 2 2 2 1 2 2 1 1 1 2 1 2 2 2 1 1 1 1 2 1 2 1 2 2 2 2 2 1 2 2 2 2 2 1 1 1 1 1 2 2 2 2 2 2 1 1 1 1 2 2 1 1 2 1 2 2 2 2 2 2 2 1 2 1 2 2 2 1 1 1 2 1 2 1 1 2 1 1 2 1 2 2 1 2 2 1 2 2 2 2 1 2 2 2 2 2 1 1 1 1 2 1 2 1 1 2 1 1 1 1 2 2 1 1 1 1 2 1 2 1 1 1 1 2 1 1 2 2 1 2 2 2 1 1 2 2 2 1 2 2 2 1 1 2 2 1 2 2 1 1 1 2 1 2 1 1 2 1 2 2 2 2 2 2 1 1 1 2 2 2 1 2 2 1 1 2 1 2 2 2 1 1 2 1 2 1 2 1 1 2 2 2 2 1 1 1 1 2 1 1 1 1 1 1 1 1 2 2 2 1 2 1 1 2 2 2 2 1 1 1 1 1 1 1 2 1 1 2 2 1 2 1 2 1 1 2 2 1 1 2 1 2 2 1 2 2 1 1 1 2 1 2 2 1 1 1 2 2 1 2 1 1 2 1 2 2 1 2 2 2 1 1 2 1 1 2 2 1 1 1 2 1 1 1 2 1 1 1 1 2 2 1 1 2 2 1 2 2 1 1 2 2 2 1 1 1 1 2 1 2 2 2 1 2 2 2 1 1 2 2 2 2 2 2 2 2 2 2 2 2 2 2 1 2 2 1 1 2 2 2 2 1 2 2 2 1 1 2 2 2 1 2 2 2 2 2 2
  000003  030009 2 2 1 1 1 1 1 2 2 2 2 1 2 1 1 1 1 1 1 1 1 1 1 2 1 2 1 2 2 2 1 2 1 1 1 1 2 2 2 2 1 1 2 2 1 1 2 2 2 1 2 2 2 2 2 1 2 2 1 1 2 2 2 2 2 1 1 1 1 2 1 1 2 2 2 1 2 1 2 2 1 1 2 1 1 1 2 1 2 2 1 1 1 1 2 2 2 2 2 2 2 1 2 1 2 2 1 2 1 1 1 1 1 1 1 1 1 2 1 1 2 1 2 2 1 2 1 1 2 2 1 1 2 1 2 2 2 2 1 2 1 1 2 1 1 2 1 2 1 1 2 2 2 2 1 1 2 1 2 2 1 1 1 1 1 1 2 2 1 1 2 1 2 1 1 1 2 1 1 1 1 1 1 2 1 2 1 2 1 2 2 1 1 2 2 1 2 2 1 2 1 1 2 1 2 2 2 1 2 1 2 1 2 2 2 2 2 1 1 2 1 1 2 1 1 2 2 2 2 2 1 2 2 2 1 1 2 1 1 1 2 2 1 2 1 1 1 1 2 2 2 2 2 1 1 1 1 2 2 2 1 1 2 1 2 1 2 2 2 1 1 1 2 1 1 1 1 2 2 2 2 1 2 2 1 2 2 2 2 2 1 1 2 2 2 2 2 2 1 2 2 2 2 2 1 2 2 2 1 2 2 1 1 1 1 1 2 2 1 2 1 1 1 2 1 2 1 2 2 2 2 2 2 1 1 1 2 1 2 2 2 1 2 2 2 1 1 1 2 1 2 2 1 2 2 1 1 2 2 2 1 2 2 2 1 2 1 1 2 1 2 2 1 1 2 1 1 1 1 2 1 2 2 2 2 2 1 1 1 1 1 1 2 2 2 2 2 1 2 2 2 2 2 2 2 2 2 2 2 1 2 2 2 1 2 2 2 2 2 2 2 2 1 1 1 1 2 1 1 2 2 2 1 2 2 2 1 2 2 2 1 1 2 1 2 2 1 1 2 2 1 1 2 2 1 2 2 2 2 1 1 2 2 2 2 1 2 2 1 2 2 2 1 2 1 1 2 2 2 1 1 2 1 2 1 1 1 2 2 1 2 2 1 2 2 2 1 1 2 2 1 2 1 2 2 2 1 1 2 2 2 2 1 1 2 2 1 2 1 1 2 2 2 2 1 1 1 2 1 2 1 2 2 2 1 1 1 2 2 2 2 2 2 1 1 1 2 2 1 2 2 2 2 1 2 2 1 2 2 2 1 1 1 1 2 1 1 1 2 1 2 1 2 1 1 2 1 1 2 1 2 1 2 1 1 2 2 2 2 2 1 2 2 2 2 2 2 2 2 2 1 2 2 2 2 1 2 2 2 2 2 1 1 2 1 1 2 2 2 2 2 1 2 2 2 2 2 2 2 2 1 2 2 2 2 2 2 2 1 2 2 2 1 2 2 2 2 2 2 2 2 1 2 2 1 2 2 2 1 1 1 1 2 2 2 2 2 1 2 2 2 2 1 2 1 1 1 1 2 1 2 2 1 2 1 2 2 2 2 1 1 1 1 2 2 2 2 1 2 1 2 1 1 2 2 2 1 2 1 1 2 2 2 2 1 2 2 2 2 2 2 1 2 1 1 1 2 2 2 2 2 2 2 1 2 1 1 2 1 2 2 2 2 1 1 2 2 2 2 2 2 2 2 2 2 2 2 2 2 2 1 1 1 1 2 1 2 2 2 2 2 1 2 2 1 2 2 1 1 2 2 1 2 2 1 2 1 2 1 2 2 1 2 2 2 2 1 2 1 2 2 2 1 2 2 2 1 2 1 2 1 1 1 1 2 2 2 2 2 1 1 1 2 2 2 1 2 1 1 1 1 2 1 1 2 2 1 2 1 2 1 1 2 1 2 1 1 2 1 2 1 1 2 1 1 1 1 1 1 2 1 2 2 2 2 2 1 1 2 1 1 1 2 2 2 2 1 2 2 2 1 2 1 1 1 1 2 1 1 1 2 2 2 2 2 1 1 1 2 2 2 1 2 2 1 2 1 1 2 2 2 1 2 1 2 1 1 1 1 2 1 2 1 1 2 1 2 2 1 2 2 1 2 1 1 1 2 1 1 1 2 2 1 2 1 1 1 1 1 1 1 2 2 1 1 2 2 2 1 2 2 2 2 2 1 2 1 2 1 1 1 1 2 1 2 2 2 2 2 2 1 1 2 2 2 1 1 1 1 2 2 1 1 2 2 1 1 1 2 2 2 2 1 2 2 1 2 2 1 1 2 1 1 2 1 2 1 1 2 1 1 1 2 1 1 2 2 2 1 2 2 1 2 2 2 2 2 1 2 1 1 2 2 2 1 2 1 2 2 2 1 2 2 2 1 1 1 2 1 1 2 1 1 2 2 1 1 1 2 2 2 2 1 1 2 2 1 2 2 2 2 1 1 2 1 1 2 1 1 2 1 1 2 1 2 2 1 2 1 2 2 2 1 2 2 1 2 2 1 1 2 2 2 1 2 2 2 2 1 2 2 2 2 1 2 1 2 1 2 1 1 2 2 2 1 1 2 2 1 2 2 1 1 1 2 2 2 1 2 2 1 2 2 1 2 1 1 1 2 1 2 1 2 1 1 1 2 2 2 1 2 2 2 2 2 2 2 2 2 1 1 2 2 1 2 2 1 2 2 2 2 2 2 2 2 2 1 2 2 2 2 1 2 1 1 1 1 1 1 1 1 1 2 1 1 2 1 1 2 1 2 2 1 2 2 1 1 2 2 2 1 1 2 2 2 2 2 1 2 2 1 2 2 2 2 1 2 2 1 2 2 2 2 1 1 2 2 1 1 2 2 2 2 1 2 2 2 2 1 2 2 2 2 2 2 2 2 1 1 2 2 2 2 2 2 2 2 2 2 1 2 2 1 2 2 2 2 2 2 2 2 2 2 2 1 1 2 1 2 2 2 2 2 2 2 2 2 2 2 2 2 2 1 2 1 2 2 1 2 1 2 2 2 2 1 2 2 2 2 2 1 1 2 2 2 2 2 1 1 2 1 2 2 2 2 2 2 2 2 1 1 1 2 2 1 2 2 2 2 2 1 2 2 2 1 2 2 2 2 2 2 1 1 1 2 1 2 2 1 2 2 2 2 2 2 2 2 1 1 2 1 1 2 2 1 1 2 1 2 2 1 1 2 2 2 2 2 1 2 2 1 1 2 2 2 1 1 2 1 2 2 2 2 2 2 2 2 2 1 2 2 1 2 2 1 2 2 2 1 1 2 1 2 1 1 1 2 1 2 2 1 2 2 2 2 2 2 2 1 2 2 2 2 2 2 1 2 2 1 1 2 2 2 2 2 2 1 1 2 2 1 2 2 1 1 1 1 2 2 2 2 2 1 2 2 2 2 1 1 2 2 2 1 2 2 1 1 2 1 1 1 1 1 1 2 1 1 2 2 2 2 1 1 1 1 2 2 1 1 2 1 1 1 2 1 2 2 1 2 2 1 1 1 2 2 2 1 2 1 1 1 2 2 1 2 1 2 1 2 1 1 2 1 1 2 1 1 1 1 1 2 1 1 1 1 1 1 1 2 2 1 1 1 1 1 1 1 1 2 1 1 2 2 2 1 2 2 2 2 1 1 2 2 1 2 2 2 2 1 2 2 1 1 2 2 1 1 1 2 1 2 2 1 1 1 1 2 1 1 2 2 1 2 2 1 1 1 1 2 2 1 2 2 2 2 2 2 2 2 2 1 2 2 1 2 1 1 1 2 2 1 1 1 2 1 2 2 2 1 1 2 1 2 2 2 2 2 1 2 2 2 2 1 2 1 2 1 2 1 1 1 1 1 1 2 1 2 2 1 2 2 2 1 2 1 1 1 1 1 2 1 1 1 1 2 2 2 2 2 2 2 1 1 2 1 1 2 1 2 2 1 2 2 2 1 2 1 1 2 1 2 2 1 2 2 1 1 1 1 1 1 1 2 1 2 1 2 2 1 1 2 1 2 2 2 2 2 2 2 1 2 1 2 1 1 1 2 2 1 2 2 2 2 1 2 2 2 2 2 2 2 2 2 2 1 2 1 2 1 2 1 2 2 2 2 2 1 2 2 2 2 2 1 2 1 2 1 1 1 2 1 2 1 2 2 2 1 2 1 2 2 1 2 2 1 1 2 2 2 1 2 2 2 1 1 2 1 2 1 2 2 1 2 2 2 1 1 1 2 1 1 2 2 2 2 2 1 2 2 2 2 1 2 1 2 2 2 2 1 2 1 1 2 2 2 2 1 2 2 1 1 1 2 1 2 2 1 1 2 2 1 1 2 2 2 2 1 2 2 2 1 1 1 2 1 2 1 2 2 2 1 2 2 2 1 2 2 1 1 1 2 2 2 1 2 1 2 1 1 2 1 1 2 1 1 1 2 2 2 1 2 2 2 2 2 2 1 2 2 2 1 2 2 1 2 2 1 2 1 2 2 1 2 2 1 1 2 2 2 2 2 1 1 2 2 2 2 2 1 1 2 2 1 1 2 1 2 1 1 1 1 1 1 2 1 1 2 1 2 1 2 1 1 1 1 2 2 2 2 1 2 2 2 2 1 1 2 1 1 2 2 1 1 1 1 2 2 2 1 2 1 2 2 1 1 2 2 2 1 2 2 1 1 1 2 1 1 1 2 1 2 1 1 1 1 1 1 1 2 1 1 2 1 2 2 2 2 1 2 1 2 2 1 2 1 2 2 2 1 2 1 2 2 1 2 2 2 1 1 1 2 1 2 1 2 1 2 2 2 2 2 1 1 2 1 1 1 2 2 1 1 1 1 1 1 2 2 2 1 1 1 2 2 1 2 1 1 2 2 1 1 2 2 2 1 1 1 2 1 2 2 2 2 2 2 1 2 1 1 2 1 2 2 2 2 2 2 2 2 2 2 2 2 2 2 2 2 2 1 2 2 1 2 1 2 2 2 1 2 1 2 2 1 2 1 2 2 2 1 2 1 2 1 1 2 2 1 2 1 1 1 2 2 1 2 1 1 2 1 2 1 1 2 1 2 2 2 1 1 1 1 2 1 1 1 1 2 2 2 1 2 2 2 2 1 2 2 2 2 2 2 2 2 2 2 1 2 1 2 2 2 1 2 1 1 2 2 1 1 2 1 2 1 2 1 1 2 1 2 2 2 1 2 2 1 1 1 1 2 2 1 1 2 1 2 2 2 1 1 2 2 1 1 2 1 1 1 2 2 2 1 2 2 2 1 1 1 2 2 1 1 1 2 1 1 2 1 1 1 1 1 1 2 1 1 1 1 2 2 1 1 2 1 2 1 2 2 1 1 1 2 1 2 2 2 2 1 2 2 2 1 1 1 1 1 1 1 1 1 1 1 2 1 1 1 2 1 2 2 2 1 1 2 1 1 1 1 1 1 1 1 2 2 1 2 1 2 1 2 1 1 2 1 2 1 1 1 1 2 2 2 1 2 2 1 2 2 2 2 2 1 2 1 2 1 1 2 2 2 1 1 2 1 1 2 2 2 1 2 1 1 1 1 1 1 2 2 1 1 2 1 2 1 1 1 2 1 1 1 1 1 1 2 2 2 1 1 1 1 1 1 1 1 2 1 2 1 1 1 1 1 1 1 2 1 2 2 1 2 2 1 1 2 1 1 2 2 1 2 1 2 1 2 2 1 2 2 2 1 2 1 2 2 1 2 2 1 2 2 2 1 2 1 1 2 2 1 1 1 2 1 2 2 2 2 2 1 2 1 1 1 1 1 2 2 1 1 1 1 2 2 2 1 2 2 1 2 1 2 1 1 1 1 2 2 2 2 2 2 1 2 1 1 2 1 1 1 2 1 1 2 2 1 2 2 1 1 1 1 2 1 2 2 2 1 2 1 2 2 1 2 1 2 2 2 2 1 2 2 1 2 2 2 1 2 2 1 2 1 1 2 1 2 2 2 2 1 1 2 2 1 2 2 2 1 2 2 2 2 2 2 2 1 2 1 2 2 2 2 2 2 2 1 2 2 1 2 1 2 1 2 2 1 2 2 2 2 2 2 1 2 1 1 2 1 1 1 1 1 1 2 2 1 1 2 2 2 1 2 2 1 1 2 1 2 1 1 2 1 2 2 1 2 2 2 2 2 1 2 2 1 2 2 2 2 1 2 1 2 2 2 2 1 1 1 2 1 2 2 2 1 2 1 1 2 1 1 2 2 1 2 1 1 1 2 2 1 1 2 2 1 2 2 1 1 2 2 1 1 2 2 1 2 1 2 2 1 2 1 2 1 2 2 1 2 1 2 2 1 1 1 2 1 2 2 2 1 1 1 2 1 1 2 2 2 2 2 2 2 1 2 2 1 2 2 1 1 1 1 1 2 2 1 2 1 1 2 2 2 1 1 2 2 2 2 2 2 2 2 2 1 1 2 1 2 2 2 1 2 1 2 2 2 2 1 2 2 2 1 1 2 1 2 2 1 1 1 1 1 1 2 1 2 1 1 1 2 2 2 2 2 2 2 2 2 2 2 2 2 2 2 2 1 2 1 1 1 2 1 2 2 2 2 1 1 1 1 2 2 1 2 1 2 1 1 2 2 1 1 2 2 1 2 2 2 2 2 1 2 1 2 1 2 2 2 2 2 1 2 2 2 1 2 1 2 2 2 2 2 2 2 2 2 2 2 2 1 2 2 1 2 2 2 2 2 2 2 2 2 2 1 2 1 2 1 2 2 2 2 2 1 1 2 2 2 2 1 1 1 1 1 1 1 1 1 2 1 2 2 1 1 1 2 2 1 2 2 1 1 2 1 2 2 2 1 2 2 2 2 1 1 2 2 1 2 2 1 2 1 1 2 1 2 2 2 2 2 1 1 2 1 2 2 2 1 1 2 2 1 1 2 1 2 2 1 2 1 2 1 1 1 1 1 1 1 1 2 1 1 1 2 2 2 1 1 2 1 1 2 1 2 2 2 2 2 2 1 2 2 2 2 2 2 2 2 2 2 1 2 2 2 2 2 2 2 1 2 2 1 1 2 2 2 2 2 1 2 1 1 1 2 2 1 2 2 1 2 1 1 2 1 2 1 1 2 1 2 1 2 1 1 1 1 1 2 2 1 1 1 2 2 1 1 1 2 2 2 1 2 2 1 1 1 2 1 2 1 1 2 2 2 2 2 2 2 2 2 2 2 1 2 2 2 2 2 2 2 1 2 1 1 2 1 1 1 2 2 1 1 1 2 1 2 1 2 1 2 1 2 1 2 2 1 1 1 1 2 1 1 1 2 2 1 1 1 1 2 2 1 1 1 1 2 2 2 2 2 2 2 2 2 2 2 1 1 1 1 2 1 2 1 1 1 2 2 2 2 2 1 1 2 2 2 2 2 1 1 1 1 1 1 1 1 2 2 2 2 2 1 1 2 1 2 2 1 1 2 1 1 1 2 1 2 2 2 1 2 1 2 2 2 2 2 2 2 1 2 2 2 1 2 1 2 2 1 1 2 2 2 2 1 1 1 2 1 2 2 2 2 2 1 2 2 2 2 1 2 2 2 2 2 2 2 1 1 1 1 1 2 2 2 2 2 2 2 2 2 2 1 2 2 2 2 2 2 1 2 2 2 2 2 1 1 1 2 2 2 2 2 1 2 2 2 2 1 2 2 2 2 1 1 1 2 1 2 2 2 2 1 1 1 2 2 2 1 1 2 2 2 1 1 1 2 1 1 2 2 1 1 1 2 1 1 1 1 2 2 2 2 2 1 2 2 2 2 1 2 1 2 2 2 2 2 1 1 2 2 2 1 2 1 2 2 1 1 1 1 2 2 1 2 2 2 1 2 1 2 1 1 2 1 2 1 1 1 2 2 1 1 1 1 2 1 2 1 1 2 2 2 2 1 1 1 1 1 2 1 2 1 1 2 2 2 2 1 1 1 1 1 1 2 2 1 1 1 1 1 1 2 1 1 1 2 1 1 2 1 2 2 2 2 1 2 1 2 2 2 1 1 1 2 2 1 1 1 1 2 1 1 2 2 2 2 2 1 2 1 1 1 1 1 1 2 1 2 1 1 1 1 1 2 1 2 2 2 2 1 2 2 1 2 2 2 1 1 1 2 2 1 2 1 1 2 1 2 2 2 2 1 1 2 2 2 2 2 2 2 2 2 1 1 2 1 2 2 2 2 2 1 2 1 1 2 1 1 1 1 1 2 1 1 2 1 1 1 1 2 1 2 1 1 1 1 2 1 1 1 1 1 1 1 2 1 2 2 2 2 1 2 1 1 1 1 2 1 2 2 1 2 2 1 1 2 1 2 1 1 2 2 2 2 1 1 1 1 2 1 1 1 1 1 2 1 2 2 2 1 2 2 2 1 1 1 2 2 1 2 2 1 2 1 2 2 2 2 2 1 1 1 1 2 1 2 2 1 1 1 1 1 1 1 1 2 1 2 2 2 1 2 1 1 2 1 2 1 2 2 2 1 1 2 1 1 1 2 2 2 2 2 1 1 1 2 2 1 1 2 2 2 1 1 2 2 2 2 1 1 2 1 1 2 2 1 2 2 2 1 2 2 1 1 1 1 2 2 2 2 2 2 2 2 2 2 2 2 2 1 2 2 1 2 1 2 1 1 1 2 2 2 1 1 1 1 2 1 1 1 2 2 1 2 1 1 1 2 1 2 2 2 2 1 1 1 1 1 1 1 2 2 2 2 2 2 1 1 2 2 2 2 1 1 2 1 2 1 2 2 2 1 2 2 2 2 1 1 2 2 1 2 1 1 1 2 1 2 2 1 2 1 1 2 1 2 1 1 1 1 1 1 1 2 2 1 1 2 2 1 1 1 1 2 1 1 2 1 1 1 2 1 2 2 2 1 1 1 1 1 2 1 1 1 2 1 2 1 1 1 1 2 2 1 1 1 1 1 2 1 2 1 1 1 2 2 2 2 2 2 2 1 2 2 2 1 1 1 2 2 2 2 2 1 2 1 1 2 1 1 1 2 2 2 1 2 2 2 1 2 1 2 2 2 1 2 2 2 1 2 2 1 1 1 1 1 2 2 2 1 2 2 2 2 2 2 2 2 1 2 2 1 2 1 1 1 1 1 1 2 2 2 2 2 2 2 2 2 1 2 2 2 2 2 2 1 1 2 1 2 1 2 1 1 2 2 2 2 2 2 1 2 2 1 2 2 1 2 2 1 2 2 2 1 1 2 1 1 2 2 2 2 1 1 2 2 2 1 1 2 1 1 1 2 2 2 2 2 1 2 2 1 2 2 2 2 2 1 1 1 1 2 2 1 1 1 1 2 1 1 2 1 1 1 1 2 1 2 1 2 1 2 1 2 1 1 2 1 2 1 2 1 2 2 2 2 1 2 1 1 2 1 1 1 1 2 1 2 2 2 2 2 2 2 2 2 1 1 2 2 1 1 2 1 2 2 1 2 2 2 1 2 2 2 1 2 2 2 2 2 2 2 1 2 2 2 2 1 2 1 2 2 2 1 1 2 2 2 2 2 2 2 2 2 2 2 2 1 1 1 2 2 1 1 1 2 2 2 2 1 2 2 1 2 2 1 2 2 2 2 2 2 1 1 2 2 2 2 1 2 1 1 2 2 2 1 1 2 2 2 2 2 1 1 2 2 2 2 2 2 1 2 1 1 1 2 1 2 2 1 1 2 1 2 2 1 2 1 2 2 2 2 1 2 2 1 1 2 2 2 1 2 2 2 2 2 1 2 2 2 2 1 1 1 1 2 2 1 1 2 1 1 1 1 1 2 2 2 2 2 2 1 2 2 2 2 2 2 1 1 2 2 2 2 2 2 1 2 1 2 2 2 2 2 2 1 2 1 2 2 2 2 2 2 2 1 2 2 1 2 1 2 1 2 2 2 2 2 2 2 2 1 1 2 2 2 2 2 2 1 2 2 1 1 2 2 1 1 2 2 1 1 2 1 2 1 2 1 1 1 1 2 1 2 1 1 1 1 2 1 1 1 2 1 1 2 1 1 2 2 1 2 1 1 2 2 1 1 2 1 1 1 2 1 1 1 2 2 2 1 1 2 2 2 1 1 1 2 1 2 1 1 2 2 1 1 1 1 1 1 1 1 1 1 1 2 1 1 1 1 1 1 1 1 1 2 1 1 1 2 1 2 2 1 2 2 1 2 2 2 2 2 1 1 1 2 2 1 1 1 1 2 2 1 1 1 1 1 2 2 2 1 2 1 1 2 1 2 2 1 2 2 1 1 2 1 2 2 1 1 1 1 1 2 1 1 1 2 2 1 1 1 1 2 1 2 1 1 2 1 1 1 1 1 1 1 1 2 1 1 2 1 2 1 1 1 1 2 1 1 2 1 2 1 2 1 2 1 1 1 1 1 2 1 1 1 1 2 2 2 2 1 2 2 2 1 1 2 2 2 1 1 2 1 1 2 1 1 1 2 1 2 1 1 2 2 2 1 1 1 2 1 2 1 1 2 2 2 1 1 1 1 1 1 1 2 1 1 1 2 1 1 1 1 2 1 2 2 2 1 1 2 1 2 1 2 1 1 1 1 2 1 1 1 1 2 1 1 1 1 1 1 2 1 1 1 1 1 1 1 2 1 1 1 1 1 2 2 2 1 2 1 2 1 1 1 2 2 2 1 1 1 1 1 2 1 2 2 1 2 2 2 1 2 2 2 1 2 2 1 2 2 1 2 1 1 1 1 1 1 2 2 2 2 1 2 2 1 1 1 2 2 2 1 2 2 2 2 2 1 2 2 2 2 1 1 2 1 2 2 1 1 1 1 2 2 2 1 2 2 1 2 1 2 2 2 1 1 1 2 2 2 1 2 2 2 1 2 1 2 2 2 2 2 1 1 2 1 2 1 1 2 2 2 2 2 2 2 2 2 1 1 1 2 1 2 1 1 2 1 2 2 2 2 1 1 1 1 1 1 2 1 1 1 2 1 2 1 1 1 2 2 2 1 1 2 1 2 2 1 1 2 1 2 2 1 2 2 1 1 2 2 2 2 2 2 2 2 2 1 2 1 2 1 2 2 2 2 2 1 2 1 2 1 2 2 2 1 2 2 2 1 2 1 1 2 2 2 2 2 1 1 2 1 2 1 2 2 2 2 1 1 1 2 1 1 2 2 1 1 1 2 1 1 2 1 2 1 1 2 1 1 1 2 1 1 1 1 2 2 1 2 1 2 2 2 1 2 2 1 1 2 1 1 2 1 2 2 2 1 2 2 1 1 2 2 1 1 1 2 2 2 1 2 1 1 1 1 1 2 1 1 1 1 2 2 2 2 1 1 1 1 2 1 2 1 2 1 1 1 1 2 1 2 2 1 2 1 1 2 2 2 2 2 2 2 2 1 2 2 1 2 2 2 2 1 2 1 1 1 2 2 1 2 2 2 2 1 2 2 1 2 1 2 1 2 2 1 2 2 1 2 2 1 1 2 2 1 1 1 2 2 1 2 1 1 1 2 1 2 1 2 1 2 1 2 1 2 1 2 1 2 2 1 2 1 2 1 1 2 2 2 2 1 1 1 1 1 1 1 1 2 2 2 1 1 2 2 2 1 2 2 2 1 2 2 2 1 2 2 2 2 1 2 2 2 2 2 2 2 2 2 2 2 2 2 2 2 2 1 2 2 2 2 1 1 2 2 1 2 1 1 2 2 1 2 1 2 2 2 1 2 2 2 2 2 1 1 1 2 2 2 1 2 2 2 2 2 2 2 2 1 2 1 1 1 2 2 2 2 2 1 1 2 2 1 2 2 2 1 1 2 2 1 2 1 2 2 2 2 2 2 2 2 1 2 2 2 2 2 2 2 1 2 2 1 1 2 2 2 1 1 2 2 2 2 2 2 1 2 1 1 1 1 2 1 2 1 1 2 1 1 1 1 1 2 1 2 1 1 1 1 2 1 2 1 2 1 2 2 1 2 1 2 1 1 2 2 1 2 2 1 2 2 2 2 2 2 1 2 2 2 2 2 2 2 2 2 2 2 2 2 2 2 2 1 2 1 1 2 2 1 1 1 1 1 1 1 1 1 1 2 2 2 2 2 2 2 2 2 2 2 2 2 2 2 2 2 2 1 1 2 1 1 2 2 1 1 1 1 1 1 2 1 2 2 1 1 2 2 2 2 2 2 2 2 1 2 2 2 2 2 1 2 2 1 2 1 1 2 1 2 2 2 1 1 2 2 1 1 1 2 2 2 1 1 2 2 1 2 2 2 2 2 1 2 1 2 1 1 1 2 1 1 2 1 1 2 2 1 2 1 1 2 2 2 2 2 2 2 2 2 2 2 1 1 2 2 1 2 2 2 1 2 1 2 2 2 1 1 1 1 1 2 2 2 2 2 2 2 2 2 2 2 2 2 1 1 2 1 2 1 2 2 1 2 2 2 2 2 2 1 1 2 1 2 1 2 1 2 2 2 1 1 2 2 2 1 1 2 1 1 2 1 2 2 2 2 1 1 1 2 1 1 1 2 2 1 1 2 1 1 2 2 1 1 2 2 1 2 2 2 1 2 2 2 2 1 2 2 2 1 1 1 1 2 1 1 2 1 1 1 2 2 2 2 2 2 2 2 2 2 2 2 1 2 2 1 2 2 2 1 2 1 2 2 2 1 1 2 1 2 2 1 1 1 2 2 1 2 1 1 1 1 1 1 1 2 2 2 1 1 1 1 1 1 1 2 2 1 2 1 2 2 2 2 1 2 2 2 1 1 2 2 2 1 2 1 1 2 2 2 1 2 2 1 2 2 1 1 2 2 2 1 2 1 2 2 2 2 1 2 2 2 1 2 1 2 2 2 2 2 2 2 2 2 1 2 2 1 1 2 2 2 2 2 1 2 2 2 1 2 1 1 2 2 2 1 1 2 2 2 2 1 1 1 1 1 1 1 1 2 1 1 1 1 1 2 1 2 2 2 2 2 2 1 1 2 1 1 1 2 2 2 2 2 2 2 1 2 1 2 1 2 2 2 2 1 2 2 1 2 2 1 1 2 1 1 2 2 1 2 1 2 1 1 1 1 2 2 2 1 2 2 1 2 1 1 2 2 1 2 2 1 1 2 2 2 2 2 1 1 2 2 1 2 1 1 2 2 2 2 2 2 2 2 2 1 1 1 1 2 2 2 2 2 1 1 1 1 2 2 2 2 2 1 1 1 1 1 2 2 2 2 2 2 1 1 1 2 1 1 2 2 1 1 1 2 1 1 2 2 2 2 2 2 2 1 2 2 2 2 2 1 2 1 2 1 2 1 2 1 2 1 2 2 2 2 2 1 1 1 2 2 1 1 2 2 2 2 1 1 2 1 1 1 2 1 1 1 1 1 2 1 1 1 1 2 1 2 2 2 2 2 1 1 2 2 1 1 2 1 2 2 1 1 1 1 1 1 1 1 1 1 2 1 2 2 2 1 1 1 1 1 2 1 1 2 2 1 1 2 1 1 2 1 1 1 2 1 1 1 1 2 2 2 2 2 1 1 1 1 2 1 1 2 2 1 2 1 1 1 2 1 2 2 1 1 2 2 2 1 1 2 1 2 1 1 1 1 2 1 2 2 2 1 2 1 2 2 2 2 2 2 2 2 1 1 1 2 1 2 1 1 2 2 1 2 2 1 1 2 2 2 2 1 2 1 1 1 2 1 1 1 2 1 2 2 1 2 1 2 2 1 1 1 2 1 1 1 1 1 1 1 1 2 1 2 1 1 1 2 2 1 1 1 1 1 1 1 1 1 1 2 2 1 1 2 1 1 2 1 2 1 2 2 1 1 1 2 2 1 1 1 2 2 1 2 2 2 2 2 2 2 1 1 2 2 2 2 1 2 1 1 1 1 1 1 1 1 2 2 2 1 2 1 2 1 2 2 2 2 2 2 2 2 2 2 2 2 2 2 2 2 2 2 1 2 1 2 1 1 2 2 2 1 2 1 2 2 2 2 2 1 2 2 2 2 1 2 1 2 1 2 2 2 2 2 2 1 2 2 1 2 2 2 1 2 1 2 2 2 2 1 2 1 2 1 2 1 2 1 2 1 1 2 1 2 2 1 1 1 1 2 2 2 1 1 1 1 2 2 2 2 1 1 2 1 2 1 2 1 2 2 1 2 2 1 2 2 2 2 2 1 2 2 1 2 2 2 2 1 1 2 1 2 2 2 2 2 2 1 1 2 2 1 2 2 2 2 2 1 2 2 2 2 1 2 2 2 1 2 1 1 2 1 2 1 1 1 2 2 2 2 2 1 2 1 2 2 1 2 2 2 1 2 2 1 1 1 2 1 1 2 2 2 2 2 2 2 2 1 1 2 2 2 2 2 2 2 2 2 2 2 2 2 1 2 1 2 2 2 2 2 1 1 2 2 1 2 1 2 1 1 2 2 1 2 2 2 2 2 2 1 2 2 2 2 2 2 1 2 1 1 1 1 2 1 2 2 2 2 1 2 2 2 1 2 2 2 2 2 2 1 1 1 1 1 1 2 2 2 1 2 1 1 1 1 1 1 2 1 2 2 2 1 2 2 2 2 2 2 1 1 1 2 2 1 2 1 1 1 1 1 2 1 1 1 1 2 1 1 1 2 1 2 1 1 2 1 1 1 1 2 2 1 2 2 2 1 2 2 2 2 2 2 1 2 2 2 1 2 2 1 1 1 1 1 1 2 2 2 2 2 1 1 1 1 1 1 2 2 1 1 2 1 1 2 2 1 2 1 2 2 2 1 2 2 1 1 2 1 2 1 2 1 1 1 2 2 1 1 1 1 2 1 1 1 1 1 1 2 2 2 1 2 1 2 1 1 1 1 2 2 1 1 1 1 1 2 2 2 1 2 1 1 1 2 1 2 2 1 2 1 1 1 2 2 2 1 2 1 2 1 1 1 1 1 1 1 1 1 1 2 2 1 1 1 1 1 2 2 2 1 1 1 1 2 1 2 2 2 1 2 1 1 2 1 2 2 1 1 1 1 1 1 2 2 2 1 1 2 1 2 2 2 2 2 1 2 2 1 1 1 2 1 1 2 1 1 1 2 1 2 2 2 1 1 1 2 2 1 2 2 2 1 2 2 2 2 1 1 2 2 2 1 1 2 2 2 1 2 1 2 1 2 1 1 1 1 2 1 1 1 2 2 2 1 1 2 2 1 1 1 2 2 2 1 2 1 2 2 1 1 1 1 2 1 2 2 1 1 2 1 1 1 2 2 2 1 2 2 2 2 1 2 2 1 2 2 2 1 2 2 2 1 1 2 2 1 2 1 2 2 2 1 1 2 2 2 1 1 1 2 2 1 1 1 1 1 1 2 2 1 2 1 2 2 1 2 1 1 2 2 2 2 1 2 1 1 1 1 1 2 1 1 2 1 1 1 1 1 2 2 2 1 1 1 2 1 2 2 1 2 1 2 1 1 1 1 1 1 1 2 1 1 1 2 2 1 2 2 2 1 2 2 2 2 2 2 1 1 1 2 2 2 2 2 2 1 1 2 2 2 2 2 1 2 1 2 2 2 2 2 2 2 2 2 1 1 2 2 2 2 1 2 1 1 2 2 2 1 1 2 2 2 1 1 2 2 2 2 1 2 2 1 1 1 2 1 1 1 1 2 2 2 1 1 2 2 2 1 2 2 1 2 2 2 2 2 1 2 2 2 2 2 2 2 2 2 2 2 2 2 1 1 1 2 2 2 2 1 1 2 2 2 2 2 2 1 2 1 2 1 2 2 2 2 2 1 2 1 1 2 2 2 1 2 2 2 2 2 1 1 2 2 2 2 1 2 2 1 2 2 2 2 2 2 1 2 1 2 2 2 2 2 2 1 2 1 2 1 2 1 2 2 2 2 1 2 1 2 2 1 2 1 2 2 1 1 2 2 2 2 2 1 1 2 2 1 1 2 2 2 2 2 1 2 2 1 1 2 2 2 2 2 1 2 2 2 1 2 2 2 2 2 2 2 2 1 2 2 2 2 2 1 1 2 2 2 1 2 2 2 1 1 1 2 2 1 1 2 1 2 2 1 2 2 2 1 1 1 2 2 2 2 2 2 2 2 2 2 2 1 2 2 2 1 2 2 2 1 2 1 2 2 2 1 1 2 1 2 1 1 2 1 1 2 1 2 1 1 1 1 1 1 2 1 2 1 1 2 1 1 2 1 1 1 1 2 1 2 2 2 1 1 1 2 2 1 2 1 1 1 1 2 2 2 1 2 2 1 2 1 1 2 2 2 2 1 2 2 2 2 1 1 1 1 1 1 1 2 1 2 1 2 2 1 2 1 1 1 1 2 1 1 2 2 2 2 2 1 1 1 1 2 1 2 2 1 2 2 2 2 1 2 2 2 2 1 1 1 2 2 2 1 1 1 2 2 1 1 1 1 2 1 2 2 1 2 2 1 1 1 2 2 1 2 1 2 2 1 2 2 2 1 1 2 1 2 2 1 2 1 1 2 2 2 2 1 1 2 2 2 2 2 2 1 1 1 2 1 1 2 1 1 2 1 2 1 2 1 2 2 1 2 2 1 1 2 1 2 2 1 1 2 1 1 1 1 1 2 1 2 1 1 2 2 2 1 1 1 1 2 2 2 2 1 1 1 2 1 2 2 2 1 2 1 2 2 2 2 2 2 2 2 2 1 1 1 2 2 2 2 2 2 2 2 2 2 2 2 2 2 2 2 2 2 2 2 2 2 2 2 2 2 2 2 2 2 2 2 2 2 2 2 2 1 2 1 2 1 2 2 1 2 2 2 2 2 1 1 2 2 2 2 1 1 1 2 2 2 2 2 2 2 1 1 2 1 2 2 1 2 2 2 1 2 2 1 2 1 2 2 2 1 2 2 2 2 2 2 1 2 2 2 2 2 1 1 2 2 2 2 2 1 1 2 2 2 2 1 2 1 2 2 2 1 2 2 1 1 1 2 1 1 2 1 2 1 2 2 2 2 2 1 2 2 2 2 1 2 1 1 1 2 1 2 2 2 2 2 2 2 2 1 1 2 1 2 1 1 2 1 2 2 1 2 2 2 2 1 1 1 1 2 1 1 2 1 2 1 1 1 1 1 2 2 1 1 2 2 2 1 1 1 2 2 2 2 2 1 2 2 1 2 2 2 1 2 1 1 2 2 2 1 2 2 1 2 2 2 1 1 2 1 1 1 2 2 1 1 2 2 1 1 2 2 1 1 1 2 2 1 1 1 1 1 2 2 1 1 2 1 1 1 1 1 2 2 1 1 2 1 1 1 1 2 1 1 1 1 2 1 2 1 1 1 2 2 2 2 2 1 2 1 2 2 2 2 1 2 1 2 1 1 2 1 2 2 2 2 2 1 2 1 2 2 2 2 2 2 1 2 2 2 2 2 2 2 2 2 2 2 2 2 2 1 1 2 2 2 1 1 2 2 2 2 2 1 1 1 2 2 1 2 2 2 2 1 1 2 2 2 2 2 2 2 2 2 2 2 1 2 1 1 1 2 2 2 2 2 2 2 2 1 2 2 2 2 2 2 1 1 1 1 2 2 1 2 1 2 2 2 2 1 1 1 2 2 1 2 1 1 2 1 1 2 1 2 2 1 1 2 1 1 2 2 1 1 1 1 1 1 2 2 1 1 1 2 2 1 2 1 2 2 1 2 2 1 2 2 2 2 1 1 1 2 1 2 2 1 2 1 1 2 1 2 2 2 2 2 2 1 2 1 1 2 2 2 2 2 2 2 2 2 1 1 1 1 1 1 1 1 1 2 1 1 1 1 1 1 2 1 1 1 1 2 2 1 2 1 1 1 1 2 1 1 1 1 1 2 1 2 1 2 2 2 1 1 2 2 2 1 1 1 1 1 2 2 1 2 2 1 2 1 2 1 1 2 1 2 1 1 2 1 1 2 1 2 2 1 1 1 1 1 1 1 2 1 1 2 2 1 1 2 1 2 1 2 1 1 1 1 1 2 2 1 1 2 2 1 2 2 2 2 2 2 2 1 1 2 1 1 1 1 2 1 2 2 1 2 1 1 2 2 2 1 1 1 2 1 2 2 2 1 2 2 2 2 2 2 1 2 1 1 1 2 1 2 2 1 2 2 1 1 1 2 2 1 1 1 1 2 2 2 1 1 2 1 2 2 2 2 2 2 2 2 2 2 2 2 2 1 2 2 2 1 2 1 2 1 2 2 2 2 2 2 1 1 1 1 2 2 1 1 2 2 2 2 1 1 1 2 1 2 1 2 1 2 2 2 1 2 2 1 2 2 1 2 1 2 2 2 2 1 2 2 1 2 2 1 1 2 1 2 2 1 1 1 1 1 1 1 1 1 1 1 1 2 1 1 2 1 2 2 1 1 2 2 2 2 2 2 2 1 2 1 2 2 1 1 2 2 1 1 2 2 2 2 1 2 1 1 2 1 1 2 1 1 1 2 2 2 2 2 1 1 1 2 2 1 2 1 2 1 1 2 2 2 1 1 1 2 1 1 2 1 1 1 1 1 1 1 1 1 2 1 2 1 1 1 2 1 2 2 2 2 2 2 2 1 1 2 2 2 1 1 1 1 2 1 1 2 2 1 1 1 1 2 1 2 1 1 1 1 2 2 1 2 1 1 2 1 2 2 2 2 2 1 2 2 2 1 1 1 1 1 2 2 2 2 2 1 1 1 2 1 1 1 1 1 1 1 1 1 1 1 1 1 1 1 2 1 1 1 2 2 1 2 1 2 1 1 1 1 1 2 1 2 2 2 1 1 1 2 2 2 2 2 1 1 1 2 2 2 2 2 1 2 2 1 1 1 2 2 2 1 1 2 1 2 1 1 2 2 2 2 1 2 2 2 2 1 1 2 2 1 2 1 1 2 2 2 2 1 1 1 1 1 1 1 2 1 2 2 1 1 1 1 1 2 1 1 2 2 2 2 1 1 1 1 1 2 2 2 2 2 1 2 1 1 1 2 1 1 1 2 1 2 2 1 1 1 1 2 1 1 1 1 1 2 2 1 1 1 2 2 2 1 2 2 1 2 1 2 2 2 1 1 1 2 2 1 1 1 2 2 2 2 2 2 2 2 2 1 1 2 2 1 1 1 1 1 2 1 1 1 2 2 2 1 1 1 1 1 1 1 1 1 2 1 2 2 1 1 1 1 2 2 2 1 1 1 2 1 1 1 2 2 2 2 1 2 2 2 1 2 2 1 2 1 1 2 2 1 1 2 1 1 2 1 2 2 2 2 1 2 2 2 2 2 2 1 2 1 1 2 1 2 1 1 1 2 2 1 1 1 2 2 1 1 2 1 2 1 1 1 1 2 1 1 1 2 1 2 1 2 1 2 2 1 2 1 1 1 2 1 2 1 2 2 2 1 1 2 2 2 2 1 1 2 2 2 2 2 2 2 1 2 1 2 1 1 2 1 1 2 1 1 2 1 1 1 2 2 1 1 1 1 1 1 2 2 2 2 2 1 2 1 1 2 1 2 1 2 1 1 2 1 2 2 1 2 1 2 1 2 1 2 2 1 2 2 2 2 2 2 2 1 2 2 2 2 1 2 2 2 2 1 2 2 1 1 2 2 2 1 1 2 2 2 2 1 2 1 2 1 2 2 2 1 2 2 2 2 2 2 2 2 2 2 2 2 1 1 1 2 2 2 1 2 2 2 1 1 2 2 1 2 1 1 1 2 2 1 1 1 1 2 1 1 2 1 2 1 2 2 1 2 2 2 1 2 1 1 2 1 2 1 2 1 2 2 2 2 2 2 2 1 1 2 2 1 1 2 1 1 1 2 1 2 1 1 1 1 1 1 2 1 2 2 2 2 2 1 1 2 2 1 1 2 1 1 1 2 1 1 1 1 1 2 2 2 2 2 1 2 2 1 2 1 1 2 1 1 1 2 2 2 1 2 1 2 1 1 1 2 1 2 2 1 1 2 1 1 1 2 1 2 2 2 2 2 1 2 1 2 2 2 2 2 2 2 2 2 1 1 2 1 2 2 2 2 2 1 2 1 1 1 2 1 1 1 1 1 1 1 1 2 1 1 1 1 1 1 2 2 1 2 1 2 2 1 1 1 1 2 2 2 2 2 2 2 2 1 2 2 1 1 2 2 2 2 1 2 1 1 2 1 2 1 2 2 2 2 1 2 1 2 2 1 2 1 1 1 1 2 2 1 2 2 2 1 1 2 2 1 1 1 2 2 2 1 1 2 2 1 1 1 1 2 1 1 2 2 1 2 1 1 2 1 1 1 1 2 1 1 1 2 1 1 2 1 1 2 1 2 2 2 1 2 2 2 2 2 2 1 1 1 1 1 1 2 1 1 2 1 1 2 1 2 1 2 1 2 2 2 2 1 2 1 1 1 2 2 2 1 1 1 1 2 2 1 2 2 1 2 1 1 1 1 2 2 2 2 2 2 1 1 2 1 2 2 1 1 1 2 2 1 2 2 1 2 1 2 1 2 1 2 2 1 2 1 1 1 1 2 2 1 1 1 2 2 2 2 2 1 2 1 1 1 1 1 1 2 1 1 1 1 2 1 2 2 2 2 1 1 1 2 2 2 2 2 2 2 2 2 2 2 1 2 2 2 2 2 2 2 1 1 2 2 1 1 1 2 1 2 1 2 2 2 1 1 1 2 1 2 2 1 2 1 1 1 1 2 2 1 2 1 1 1 1 2 1 2 1 2 2 1 1 2 1 2 2 2 2 1 2 1 1 1 1 1 2 2 2 2 2 2 1 1 1 2 2 2 1 2 2 1 2 2 1 2 2 2 2 1 2 2 2 2 1 2 1 2 2 2 2 2 1 2 2 2 1 2 1 1 2 2 1 1 1 2 1 2 1 1 2 1 2 2 2 2 1 2 1 2 2 2 1 2 2 2 2 2 1 1 1 2 2 1 2 1 1 2 2 1 2 1 2 1 1 2 2 2 2 1 2 1 2 2 1 1 1 1 1 2 2 2 2 1 1 1 2 2 2 2 2 2 2 2 2 2 2 2 2 1 1 2 2 1 2 1 1 1 2 2 2 1 2 1 2 2 1 1 2 1 2 1 2 2 1 2 1 2 2 1 2 1 2 2 1 1 2 2 1 1 2 1 2 1 2 1 1 1 1 2 2 2 2 1 2 1 1 2 1 1 2 2 2 2 1 2 2 2 1 2 2 2 2 2 1 1 2 2 2 2 2 1 2 1 2 1 2 2 2 2 2 2 1 2 2 1 2 2 1 2 1 2 2 1 2 2 2 2 2 1 1 1 1 2 1 1 2 2 1 2 1 2 2 2 2 2 2 2 1 2 1 1 1 1 2 1 2 2 2 2 2 2 2 2 2 2 1 1 1 2 2 2 1 1 2 2 2 1 2 2 1 1 2 2 1 2 2 1 2 2 1 2 1 2 2 1 2 2 1 2 1 1 2 1 1 2 2 2 2 2 2 1 2 2 2 1 1 1 1 2 1 2 1 1 2 1 2 2 1 1 2 1 1 2 2 2 2 2 2 1 2 2 1 2 2 2 2 2 2 1 2 2 2 2 2 2 2 1 1 2 1 1 1 2 2 1 1 1 1 2 2 1 2 2 1 2 1 1 1 2 2 1 1 2 1 2 2 1 1 1 2 1 2 2 1 1 1 2 2 2 2 1 1 2 1 2 2 1 2 1 2 2 1 1 2 1 2 1 2 2 1 2 2 1 2 1 1 1 1 1 1 1 1 1 1 1 1 2 1 2 1 1 2 1 2 2 2 1 2 2 2 2 2 2 2 1 2 2 2 2 2 2 1 1 2 2 2 2 2 2 1 2 2 2 2 1 2 2 2 2 2 2 2 2 2 2 1 2 1 2 2 2 1 2 2 2 2 1 2 2 1 1 2 1 2 2 2 2 2 2 1 2 1 2 2 2 2 2 1 2 2 2 2 1 1 1 2 1 2 2 2 2 2 2 1 1 2 1 1 1 1 1 2 2 2 2 2 2 2 2 2 1 2 2 2 1 1 1 1 1 2 1 1 2 1 1 2 1 2 1 2 1 1 2 1 1 1 2 2 1 2 1 2 2 1 1 2 2 2 2 2 2 2 2 2 2 2 2 2 2 2 2 2 2 2 1 2 2 1 2 2 2 2 2 1 2 1 2 2 2 1 1 2 2 2 1 2 1 2 1 1 2 2 1 2 2 2 1 2 1 2 1 1 1 2 1 2 2 2 2 2 2 1 1 1 2 2 2 1 1 1 2 2 2 2 2 2 2 1 1 2 1 2 1 2 1 2 2 2 2 2 1 2 1 2 2 1 2 1 2 2 2 2 2 2 2 2 2 2 2 1 1 2 2 2 2 1 1 2 2 1 2 1 2 2 2 1 2 2 2 1 2 2 2 1 1 2 2 1 2 2 1 2 2 1 1 2 2 1 2 2 2 1 2 2 2 2 2 1 2 1 2 2 1 2 1 2 1 1 1 2 1 1 2 1 2 1 1 2 1 1 1 2 1 2 2 1 2 2 1 2 2 2 2 2 2 1 1 2 2 2 1 1 1 1 2 1 2 2 2 1 2 2 2 2 2 1 1 2 2 1 2 1 1 2 2 1 1 1 1 2 1 2 2 2 1 1 1 1 1 2 2 1 2 2 2 2 1 1 1 2 1 2 1 1
  000003  030010 2 2 1 1 2 1 2 2 2 2 2 1 1 2 1 1 2 2 2 2 2 2 2 2 2 1 2 2 2 1 2 2 2 2 1 2 1 2 2 1 1 1 2 2 1 2 2 1 2 1 2 1 2 1 2 2 2 2 1 2 2 2 1 2 1 1 2 1 1 1 1 1 2 2 2 1 2 1 1 2 2 2 2 1 1 1 1 2 1 1 1 1 2 1 1 1 2 2 1 2 2 1 2 2 2 1 2 2 2 1 2 2 2 1 2 2 2 1 1 2 1 2 1 1 2 2 1 2 1 1 2 1 2 2 1 2 2 1 1 1 2 2 1 2 2 2 2 1 2 2 1 1 1 1 1 2 2 1 1 2 1 1 1 1 2 1 1 2 1 1 1 2 1 2 1 1 2 1 1 1 1 1 2 2 1 2 1 1 1 1 1 1 1 2 2 1 2 2 1 2 2 1 1 1 1 1 1 2 1 2 1 2 1 2 1 2 2 1 1 2 1 1 1 2 1 1 1 1 2 2 2 2 2 2 1 1 1 2 2 1 2 2 2 2 1 1 1 1 2 1 2 2 2 1 1 1 1 1 2 2 1 1 2 1 2 1 2 2 2 1 1 2 2 1 1 1 2 1 2 2 2 2 2 2 2 2 2 2 1 1 1 2 1 2 1 1 1 2 2 1 1 1 2 1 2 1 1 2 1 1 2 1 1 1 1 2 2 2 1 2 1 2 2 1 2 2 2 2 1 2 1 1 2 2 1 1 2 1 2 1 2 1 2 2 2 2 2 1 1 1 1 1 2 2 2 2 2 1 1 1 2 1 2 2 1 2 1 2 2 1 2 2 2 2 2 1 1 1 1 2 1 2 2 2 1 2 1 2 1 2 2 1 2 2 2 2 2 2 2 2 2 1 1 2 1 1 2 2 1 1 2 2 2 1 2 1 1 2 2 2 1 2 1 1 2 1 2 2 1 2 2 1 2 1 2 2 2 1 2 1 2 2 1 1 2 2 2 1 1 2 1 2 2 2 2 2 1 2 2 2 1 2 1 2 2 1 2 2 1 2 2 2 1 2 1 1 2 1 2 1 1 2 1 2 1 1 1 2 2 1 2 2 1 2 2 1 2 2 2 2 1 1 1 2 2 2 1 1 2 2 1 2 1 1 1 2 1 1 1 1 1 2 2 2 1 2 1 2 1 1 1 2 1 1 2 2 1 2 1 1 2 2 1 1 1 2 2 2 2 1 1 2 1 1 1 2 2 1 1 1 2 2 2 2 2 2 2 2 2 1 1 2 2 1 2 2 2 1 2 1 2 1 2 2 1 2 2 1 2 2 2 2 2 2 2 2 2 2 1 2 2 2 2 2 1 1 1 2 2 2 2 1 1 2 2 1 2 2 2 2 2 1 2 2 2 1 2 2 2 2 2 2 1 2 1 1 2 2 1 1 2 2 1 2 2 2 2 2 1 2 2 1 2 1 2 2 1 2 2 2 2 2 1 2 2 2 2 2 1 2 1 1 2 1 2 2 2 1 2 1 1 1 2 1 2 1 2 1 1 1 1 1 2 1 2 1 1 2 1 2 2 2 2 1 2 1 2 2 2 2 1 1 1 1 2 1 2 1 1 2 1 2 1 2 2 2 2 1 2 2 1 2 2 2 2 2 1 1 1 1 1 2 2 2 2 2 2 2 2 1 1 2 1 1 1 1 1 1 2 1 1 1 2 2 1 2 1 2 1 2 1 2 2 1 1 2 2 1 1 2 2 1 2 2 1 2 1 2 2 1 1 2 1 1 2 2 1 1 1 1 2 2 2 2 1 2 1 1 2 2 1 2 1 1 1 1 2 2 1 1 2 2 2 2 2 1 2 2 2 2 1 2 1 2 2 2 1 2 1 2 1 1 2 1 1 1 1 2 1 2 1 1 2 1 1 1 1 2 2 1 2 2 1 2 1 2 2 2 1 2 2 1 2 1 2 1 1 2 2 2 2 2 1 1 1 2 2 2 1 2 2 1 1 2 1 1 1 1 2 2 2 2 1 2 1 2 2 1 1 2 2 1 2 2 1 1 1 1 1 2 2 2 2 1 2 1 1 1 2 2 1 1 1 2 1 1 2 1 1 1 2 2 1 2 1 1 1 1 1 2 1 2 2 2 2 1 1 1 2 1 1 2 1 2 1 2 1 1 1 1 1 1 1 1 2 2 2 1 2 2 2 2 2 1 1 2 2 2 2 2 2 2 2 2 2 1 1 1 2 2 2 2 1 2 2 1 2 2 1 1 2 1 1 2 1 2 2 2 2 1 1 1 2 1 1 1 1 1 2 2 2 1 1 2 1 2 2 1 2 1 2 2 1 1 2 1 2 2 2 1 1 1 1 1 2 2 2 2 2 2 2 2 2 1 2 1 1 2 1 2 1 2 1 1 2 2 2 2 1 2 2 2 2 2 1 2 2 1 1 2 2 1 2 2 1 1 2 2 2 1 2 2 1 2 2 2 2 2 1 1 2 2 2 1 2 2 2 2 2 2 2 1 2 1 2 1 2 1 2 2 1 2 2 2 1 1 1 2 1 2 2 1 1 1 1 2 2 1 2 1 1 2 1 1 1 1 1 1 2 1 2 2 2 1 1 1 2 2 2 1 2 2 2 2 2 2 2 2 2 1 1 2 2 1 2 2 1 2 2 2 2 2 2 2 2 1 1 2 2 2 2 1 2 1 2 2 2 2 2 2 1 2 2 2 2 2 1 1 1 1 1 1 1 1 2 2 2 1 2 2 1 1 1 1 1 1 1 1 1 2 2 1 1 2 1 1 1 1 2 1 2 1 2 2 2 2 1 1 2 2 2 1 1 2 2 1 2 2 2 1 1 2 2 2 1 2 1 2 2 1 1 2 1 1 1 2 1 2 1 2 2 1 2 1 1 1 2 2 2 2 2 2 2 2 1 1 2 1 2 2 2 2 2 2 2 2 2 2 2 2 2 2 1 2 1 2 2 1 2 1 2 2 2 2 1 2 2 2 2 2 1 1 2 2 2 2 2 1 1 2 1 2 2 2 2 2 2 2 2 1 1 1 2 2 1 2 2 2 2 2 2 2 2 2 2 2 2 2 1 2 2 2 2 2 2 2 1 1 2 2 2 1 1 2 1 2 1 1 1 2 1 1 2 2 1 1 2 1 2 2 1 2 2 2 2 2 2 2 2 2 1 1 1 2 2 2 2 2 2 1 2 2 2 1 1 2 2 1 2 2 1 1 1 1 2 1 2 2 1 2 1 1 2 2 1 1 2 2 2 1 1 1 1 1 2 1 1 2 2 2 1 1 1 1 2 2 2 1 2 2 2 2 2 2 2 2 1 1 2 2 1 2 2 2 2 1 2 1 2 2 2 2 2 1 1 2 2 2 2 2 2 1 2 2 1 1 1 1 1 2 1 1 1 1 2 1 1 2 2 2 2 1 1 1 1 2 1 1 1 2 2 1 1 2 1 2 2 1 2 2 1 1 1 2 2 2 1 2 1 1 1 2 2 1 1 1 2 1 2 1 1 1 2 1 2 2 2 1 2 2 1 1 2 2 2 2 1 1 2 2 2 2 2 1 1 1 1 1 2 1 1 2 1 1 2 1 1 2 2 2 2 2 2 2 1 1 2 1 2 2 2 2 2 1 2 1 2 2 1 2 2 2 2 2 2 2 2 2 2 2 1 2 2 1 2 2 2 2 2 1 2 2 1 2 1 2 2 2 2 2 1 2 1 1 1 1 1 1 2 2 1 1 1 1 1 2 2 2 1 2 2 1 1 2 2 2 2 2 1 2 1 2 1 2 1 2 2 2 2 1 2 1 1 2 1 1 2 2 1 2 2 1 2 2 1 1 2 1 1 2 1 1 2 2 2 1 2 2 2 1 2 2 1 1 2 2 2 2 2 1 2 1 2 2 1 1 1 1 2 1 2 1 1 2 2 1 2 1 2 1 2 1 2 1 2 2 2 1 2 2 1 1 2 1 1 2 2 2 2 1 2 1 2 2 2 1 1 1 1 2 2 2 2 1 2 2 2 2 2 2 2 2 2 2 2 2 1 1 1 2 1 2 2 1 1 1 1 2 2 2 1 2 2 2 1 2 1 2 2 2 2 1 2 1 2 2 2 1 2 2 2 2 2 2 2 2 1 2 1 2 1 1 2 2 2 2 2 2 2 2 2 2 2 2 1 1 1 1 2 2 2 2 2 2 1 1 1 2 2 1 1 1 2 1 1 2 2 2 2 2 1 2 2 2 2 2 1 2 2 1 1 1 2 1 2 2 1 1 2 2 1 1 2 2 2 2 1 2 2 2 2 2 1 1 2 2 2 1 2 2 1 2 1 2 2 2 2 1 2 1 2 2 1 1 2 1 2 1 1 1 2 1 1 1 2 1 2 1 1 2 1 2 1 1 1 2 2 2 1 2 1 2 2 1 2 1 2 2 2 1 1 2 1 1 1 1 1 1 1 1 2 1 1 2 2 2 2 2 1 1 1 1 2 2 1 2 2 2 1 2 2 2 2 2 2 2 2 2 2 2 2 2 2 1 2 2 2 2 2 2 2 1 1 2 1 1 1 2 2 1 1 2 2 1 1 1 2 2 2 2 2 2 2 2 2 2 2 2 1 1 1 2 2 2 2 2 2 2 2 1 2 2 1 1 1 2 1 1 1 1 1 2 1 1 2 2 1 2 2 1 2 2 1 2 1 2 2 2 1 1 2 1 1 2 1 1 2 1 2 1 2 2 1 2 2 1 1 1 2 2 2 2 1 1 1 2 1 2 2 2 2 2 1 1 2 2 2 2 1 1 2 2 2 1 2 1 1 2 2 1 1 1 2 1 2 1 2 2 1 1 1 2 2 2 2 1 1 1 2 2 1 1 1 1 2 1 1 1 1 1 1 1 2 1 2 2 2 2 1 1 1 1 2 1 2 1 2 1 1 1 2 2 1 1 1 2 1 2 1 2 2 1 2 1 2 2 2 1 1 1 1 2 2 1 2 1 1 2 1 2 1 1 2 1 1 2 2 1 2 1 1 2 1 1 1 2 1 1 2 1 1 2 2 2 2 1 1 2 2 2 2 2 2 2 2 1 2 1 2 2 2 1 2 1 1 2 1 2 1 1 1 2 2 1 1 1 1 1 2 2 2 2 2 2 1 1 1 2 1 2 1 1 1 1 2 2 2 2 2 2 1 2 2 1 1 1 2 2 1 2 2 2 2 2 2 2 2 1 2 2 2 2 1 2 2 2 2 2 2 2 2 2 2 2 2 2 2 1 1 2 2 1 2 2 1 2 2 1 1 1 1 1 2 1 1 2 2 1 1 1 2 2 2 1 1 2 1 2 2 1 1 2 1 2 2 2 1 2 2 2 1 2 1 2 2 2 2 2 2 2 2 2 1 1 1 2 1 2 2 2 1 2 1 2 1 1 2 2 1 1 2 1 2 2 1 2 2 2 2 2 1 2 2 2 1 1 2 2 2 2 2 1 1 1 2 1 1 2 1 1 1 1 1 1 2 1 2 2 1 2 2 1 2 1 2 2 1 1 1 1 2 1 1 2 2 2 1 2 2 2 2 2 2 2 2 1 2 2 2 2 1 1 1 2 1 2 2 1 2 2 1 1 2 1 1 2 2 1 2 1 2 1 2 2 1 2 2 2 1 2 1 1 1 1 1 1 2 1 1 2 2 1 2 2 1 2 2 2 2 2 2 1 1 1 2 1 2 1 2 2 1 2 2 1 2 1 1 2 1 1 1 2 1 1 2 1 2 1 2 1 1 1 1 2 1 2 2 2 2 1 1 2 1 2 1 1 1 2 2 1 2 2 1 2 1 1 1 1 1 2 1 2 2 2 1 2 1 2 2 1 1 2 1 1 2 1 1 1 1 1 2 1 2 1 2 1 2 2 2 1 1 1 2 1 1 1 2 1 1 1 1 1 1 2 1 1 1 1 2 1 1 2 1 2 2 2 2 2 1 1 1 1 2 1 1 2 2 2 2 1 1 1 2 1 1 2 1 1 1 2 1 2 2 2 2 1 2 2 1 1 1 1 1 1 2 1 2 2 2 2 2 2 2 2 2 2 1 2 2 2 2 1 2 2 2 2 2 2 2 2 2 2 2 2 2 2 2 1 2 2 2 2 2 1 2 2 2 1 2 2 2 2 2 1 2 1 2 2 2 1 2 2 2 2 2 2 2 1 2 1 2 2 2 2 2 2 2 2 2 2 2 2 2 1 2 2 2 2 2 2 1 1 2 1 2 2 2 1 2 2 2 1 2 2 2 2 2 2 1 2 1 2 2 2 2 2 2 1 2 2 1 2 2 2 2 1 1 1 1 1 2 2 2 1 1 1 1 2 2 2 2 2 1 1 2 2 2 2 2 2 2 2 2 2 2 1 1 2 1 1 1 2 2 2 1 2 2 2 1 1 2 1 2 2 1 1 1 2 2 2 2 1 2 2 1 1 2 2 2 2 2 2 2 2 2 1 1 2 2 1 2 2 1 2 1 1 1 2 2 1 2 1 2 2 2 1 1 2 1 1 2 2 2 1 1 2 2 2 2 2 2 1 1 2 2 2 2 2 2 2 1 2 2 2 2 2 2 1 2 2 2 1 2 1 2 2 2 2 2 2 2 2 2 2 2 2 1 2 2 2 2 2 2 2 2 2 2 2 2 2 2 2 1 2 1 2 2 2 2 2 1 1 2 2 2 1 1 1 1 1 1 1 1 1 1 2 1 1 2 2 2 1 1 2 2 1 2 2 2 2 1 2 2 2 1 2 2 2 2 2 2 1 1 2 1 1 1 1 1 1 1 2 2 2 2 2 1 1 1 2 1 2 2 2 2 1 2 2 1 1 1 1 2 1 1 2 1 2 1 1 2 1 2 1 2 2 2 2 2 1 2 1 2 1 2 1 1 2 2 2 2 2 2 2 2 2 1 2 2 2 2 2 2 2 2 2 2 1 2 2 2 2 2 2 2 1 2 2 1 1 2 2 2 2 2 1 2 1 1 1 1 1 1 1 2 2 2 1 1 1 1 1 2 2 1 2 2 2 1 2 2 2 2 2 2 2 1 1 1 2 2 1 1 1 2 2 2 1 2 2 1 1 1 2 1 2 1 1 2 2 2 2 2 2 2 2 1 2 2 1 2 2 2 2 2 2 2 1 2 1 1 2 2 2 2 1 2 2 2 2 2 1 1 1 2 2 1 1 1 2 2 1 2 2 2 1 2 2 2 2 1 2 2 2 2 2 1 2 2 2 2 2 2 2 1 1 2 1 1 2 1 2 2 1 1 2 2 1 1 2 1 2 2 2 2 1 2 1 2 2 2 1 2 1 2 2 2 2 2 2 2 2 2 2 2 2 2 1 1 2 2 2 1 2 1 1 2 1 2 2 2 1 1 2 1 2 2 2 2 2 1 2 2 2 2 1 2 2 2 2 2 1 2 2 1 2 1 1 1 2 2 2 1 2 2 1 2 2 2 2 2 2 1 2 2 2 2 2 2 2 2 1 1 2 2 2 2 1 2 2 2 2 2 2 2 1 2 2 1 2 2 2 2 1 2 2 2 1 2 1 1 2 2 2 1 1 1 1 1 1 2 2 1 2 1 2 2 1 2 1 2 2 1 2 1 2 1 2 2 1 1 2 2 1 1 1 2 1 2 1 1 1 2 1 1 2 1 2 2 1 1 2 1 2 2 1 2 2 2 1 2 1 1 1 1 1 1 1 1 1 1 1 2 2 2 1 1 1 2 2 1 2 2 1 1 1 1 1 2 1 1 2 2 2 1 1 2 2 1 2 2 2 1 1 1 2 2 1 1 1 1 2 2 2 2 2 1 1 1 1 2 1 2 1 2 2 1 2 1 1 1 2 2 2 2 1 2 1 1 1 1 2 1 1 1 2 1 1 2 2 2 2 1 1 1 1 1 1 2 2 1 1 2 1 1 1 2 1 1 1 1 1 1 1 2 1 1 1 2 1 2 2 1 2 1 1 1 1 1 2 1 2 2 2 1 2 1 1 1 2 1 2 2 2 1 1 1 1 1 1 2 2 2 2 1 1 2 2 2 2 1 1 2 1 2 2 2 2 1 1 2 2 2 2 2 2 2 2 2 1 1 2 1 2 2 1 1 2 1 2 1 2 2 2 1 1 1 2 2 1 1 2 1 2 1 1 2 1 2 2 2 2 2 1 2 1 2 2 1 2 1 2 1 1 1 2 1 2 2 2 1 1 1 2 1 2 2 1 2 2 2 2 2 1 2 1 1 1 1 2 2 1 2 2 1 1 1 1 1 1 1 2 1 1 2 2 2 2 2 2 1 1 1 2 1 2 2 1 2 2 2 2 2 1 2 1 1 1 2 1 2 1 2 2 1 1 1 1 1 1 1 1 2 1 2 2 2 1 2 1 1 2 1 2 1 2 2 2 1 1 2 1 1 1 2 2 2 1 2 1 2 2 1 2 1 1 1 2 2 1 1 2 2 2 2 2 1 2 1 1 2 1 2 1 2 1 1 2 1 2 1 2 2 1 1 1 1 2 1 2 2 1 2 2 1 1 1 1 2 1 2 1 2 1 1 1 2 2 2 1 1 1 1 2 1 1 1 2 2 1 2 1 1 1 2 2 2 2 2 2 1 1 1 1 1 1 1 2 2 2 2 2 2 1 1 2 2 2 2 1 1 2 1 2 1 2 2 2 1 2 2 2 2 1 1 2 2 1 1 1 1 2 2 1 2 2 1 2 1 1 2 1 2 1 1 1 1 1 1 1 2 2 1 1 2 1 1 1 1 1 2 1 1 2 2 2 1 2 1 1 2 1 1 2 2 2 1 2 1 2 1 1 2 2 2 2 2 2 1 2 2 2 2 2 2 1 2 2 1 1 1 2 2 2 2 2 2 2 2 2 2 1 1 2 2 2 2 2 1 2 2 2 2 2 2 1 1 2 2 2 2 2 1 2 1 2 1 2 2 2 1 1 1 2 1 1 2 2 1 1 1 1 1 1 2 2 1 2 2 2 2 2 2 2 2 2 1 1 2 1 1 1 1 1 2 2 1 1 2 2 2 2 2 1 2 1 2 2 1 1 2 1 2 2 2 1 2 1 2 2 1 1 2 2 1 1 1 1 2 2 1 1 1 1 1 1 2 2 1 2 1 1 2 2 1 2 2 2 2 2 1 1 2 2 1 2 1 1 1 1 1 1 1 2 2 2 1 1 1 2 2 2 2 2 1 1 1 1 2 2 2 1 1 1 1 2 2 2 2 2 1 2 2 2 2 1 2 1 2 2 2 2 2 2 1 2 2 2 1 2 1 1 2 2 2 1 1 2 2 2 2 2 2 1 1 1 2 1 2 1 1 1 1 2 2 1 1 1 1 2 1 2 2 1 1 2 2 2 2 1 2 2 2 2 1 2 2 2 2 1 2 2 2 1 1 2 2 2 2 2 1 2 2 1 2 2 2 2 2 2 2 2 2 1 1 1 1 2 1 2 2 2 2 1 2 2 2 1 1 2 1 1 2 2 2 1 1 2 2 2 2 1 1 1 1 2 1 2 2 1 1 2 1 2 1 1 1 1 2 2 1 2 1 1 2 2 2 2 1 2 1 1 2 1 2 2 2 2 2 1 2 2 1 2 2 2 1 1 2 1 1 1 1 2 1 1 1 2 1 2 2 2 2 2 2 2 2 2 1 2 1 2 2 2 1 1 2 1 2 2 1 1 1 1 1 1 1 1 2 1 1 1 1 1 2 1 2 2 1 2 1 1 1 2 1 1 1 2 2 2 2 2 2 1 1 1 2 1 2 2 1 2 1 2 1 2 2 1 1 1 1 2 1 1 1 1 2 1 2 2 2 1 1 1 1 2 1 2 2 1 1 2 2 1 1 2 2 1 1 2 2 2 1 1 1 1 1 1 2 2 2 1 2 1 2 2 1 1 1 1 1 2 1 2 1 2 2 1 2 1 1 2 1 1 2 2 1 1 2 2 1 1 2 2 2 1 2 2 1 2 1 2 1 2 2 2 2 2 2 1 2 1 1 2 1 1 1 1 1 2 1 1 2 2 1 1 1 1 1 1 1 1 2 1 2 2 2 2 2 2 2 1 2 1 1 2 2 2 1 2 1 2 2 2 1 1 1 1 1 2 2 2 1 2 2 2 2 2 2 2 2 2 2 2 2 1 2 2 2 2 1 2 2 1 2 2 1 1 2 1 2 1 2 1 2 2 2 2 1 2 1 1 2 2 1 1 2 2 2 1 1 1 2 2 2 2 2 2 2 1 2 2 2 1 2 1 1 2 1 2 1 2 1 2 1 1 1 1 1 2 1 1 1 1 2 2 2 2 1 2 2 2 1 2 2 2 2 1 1 2 1 1 2 2 1 1 2 1 2 1 1 2 2 2 1 1 1 2 1 2 1 1 2 2 2 1 1 1 2 1 1 1 2 1 1 1 2 1 1 1 1 2 1 2 2 2 1 1 2 1 2 1 2 1 1 1 1 2 1 1 1 1 2 2 1 1 1 2 2 2 2 2 2 1 1 1 1 2 1 1 1 1 1 2 2 2 1 2 1 2 1 1 1 2 2 2 2 1 1 1 2 2 2 2 1 2 1 1 1 2 1 1 1 2 2 1 1 2 2 1 1 2 2 2 2 2 1 2 1 1 2 2 2 1 2 1 1 2 2 2 1 1 2 1 2 1 2 1 1 2 2 1 1 2 2 1 2 1 2 2 1 2 2 1 2 2 2 2 2 1 2 2 2 1 1 1 2 2 2 1 2 1 1 2 1 2 2 2 1 2 1 1 2 1 1 2 1 1 1 2 2 2 2 1 1 2 1 2 2 2 1 1 2 2 1 2 1 2 1 2 2 2 1 1 1 1 2 1 2 2 2 1 2 1 2 2 2 1 2 1 2 2 2 1 1 2 1 2 2 1 1 1 1 1 1 2 2 2 2 2 1 1 2 1 2 1 2 1 1 1 2 1 2 1 1 2 2 2 1 2 2 2 2 2 1 2 2 2 1 1 1 1 2 2 1 1 2 1 2 2 1 2 1 1 2 2 1 1 2 1 2 2 1 2 1 2 1 1 2 1 2 2 2 2 2 2 2 2 2 2 2 2 2 1 1 2 1 1 2 1 2 2 2 1 2 2 1 1 2 2 2 2 2 1 1 2 2 1 2 2 2 2 2 2 2 2 2 2 2 2 2 2 2 2 2 2 2 2 2 2 2 2 2 2 2 1 2 1 1 2 2 2 2 2 2 1 2 2 2 1 2 1 2 1 1 1 2 1 1 1 2 2 1 2 1 1 2 2 1 1 2 2 1 2 1 1 1 2 2 1 2 2 2 2 2 2 2 2 2 2 2 2 1 2 2 2 2 2 1 1 2 1 2 1 1 1 1 2 2 1 2 1 1 1 2 2 1 2 2 1 2 1 2 1 1 1 2 1 2 2 2 2 1 2 1 1 2 1 1 1 2 2 2 2 2 2 1 2 2 1 2 1 1 2 1 2 2 2 1 2 2 2 1 1 1 2 2 2 2 1 2 2 1 2 2 2 1 2 2 2 2 2 2 2 2 2 1 2 1 2 1 1 1 1 1 1 2 1 1 2 2 1 1 2 2 1 2 2 1 2 1 2 2 2 2 2 1 2 1 2 1 1 1 1 2 1 1 1 1 1 2 1 2 1 1 2 2 1 2 1 1 2 1 2 1 2 1 2 1 2 1 1 2 1 2 2 2 2 2 2 2 2 2 2 1 2 1 2 2 1 2 2 1 1 2 1 2 1 2 1 2 2 1 1 2 2 2 1 1 1 1 2 2 1 1 1 2 1 1 1 1 1 2 1 1 1 1 2 1 1 1 1 1 2 1 2 1 1 2 1 2 1 1 2 2 1 2 2 2 2 2 2 2 1 1 2 1 2 2 2 2 2 2 2 2 2 2 2 2 1 2 2 2 2 2 2 2 1 2 2 2 2 2 2 2 2 2 1 2 2 2 2 2 2 2 2 2 2 2 1 1 2 1 1 1 1 1 1 1 1 1 1 2 1 2 1 1 1 2 2 1 2 2 1 1 2 1 1 2 1 1 1 1 1 2 1 2 1 1 2 1 1 1 1 2 1 2 2 1 2 1 1 2 1 2 1 2 2 2 1 2 1 1 2 2 1 1 1 1 1 1 2 2 1 1 1 1 2 1 2 2 2 1 1 2 2 1 2 1 2 2 2 1 2 1 1 2 1 2 1 1 2 1 1 2 1 2 2 1 2 1 1 1 2 1 2 1 1 1 2 1 1 2 1 2 1 1 1 2 2 2 2 2 1 2 2 1 1 1 2 2 2 2 2 2 1 2 1 2 2 2 2 1 2 2 2 2 1 2 2 2 2 1 2 2 2 1 2 2 1 2 1 1 2 1 2 2 1 2 2 2 2 2 1 1 2 2 2 2 2 2 2 1 2 2 1 1 2 2 2 1 1 1 1 2 2 2 2 2 2 2 2 2 2 2 2 2 2 2 2 2 2 2 2 2 2 2 2 2 2 1 2 2 1 1 2 2 2 1 2 1 2 2 2 1 1 2 1 2 2 2 1 1 2 2 1 2 1 2 1 1 1 1 2 2 1 2 1 1 1 1 2 2 2 1 1 2 2 1 2 2 2 2 1 2 2 1 1 1 1 1 2 1 1 1 1 2 2 2 2 1 2 1 2 1 1 1 2 2 2 1 2 1 2 2 2 2 2 2 2 1 1 2 2 1 1 1 1 1 1 1 1 1 2 1 2 2 2 1 2 2 1 1 2 2 1 1 2 2 2 2 2 2 2 1 1 2 2 2 2 1 1 1 2 2 1 1 1 1 1 1 2 2 1 2 1 2 2 2 1 2 2 2 1 2 2 2 2 1 1 1 2 1 2 2 1 1 2 2 2 1 1 1 2 2 2 2 2 2 1 1 1 2 1 2 2 2 1 2 1 2 2 1 1 1 2 2 1 1 1 1 2 1 1 2 2 1 2 2 2 2 2 2 2 2 1 2 2 1 1 2 2 2 2 2 1 1 2 2 1 1 2 2 2 2 2 2 2 1 2 2 1 2 2 2 2 2 1 1 2 1 1 2 2 1 1 1 2 2 2 2 2 2 1 1 1 2 1 1 2 2 1 2 1 2 1 1 2 2 2 2 2 2 2 1 2 2 1 2 2 1 2 1 1 1 2 2 2 2 2 2 1 2 1 2 1 2 2 2 2 2 2 2 1 1 1 1 2 2 1 2 2 1 1 1 2 2 2 2 2 1 2 2 2 2 2 2 2 1 2 1 1 2 1 1 2 2 2 2 1 1 2 2 2 2 2 2 2 2 2 1 2 1 2 1 2 1 2 2 1 2 2 2 2 1 2 2 2 1 1 2 2 2 1 2 2 2 2 2 2 2 2 1 2 2 1 2 1 1 2 2 1 1 2 1 2 1 1 2 2 1 2 2 2 2 2 1 1 2 2 2 2 2 2 2 2 2 2 2 2 2 2 2 2 1 2 2 2 2 2 2 2 2 2 2 2 2 1 1 1 2 1 1 1 1 1 1 1 1 2 2 2 1 2 2 2 1 2 1 2 1 1 1 2 2 1 2 1 2 2 1 1 1 2 1 1 1 1 1 1 1 1 1 1 2 1 2 2 2 2 1 1 1 1 1 1 1 1 1 1 2 2 1 1 2 1 1 2 1 2 1 2 2 2 1 2 2 2 2 2 1 2 2 2 2 2 1 1 1 1 2 2 1 2 1 2 2 2 2 1 2 2 2 2 1 2 1 2 1 1 2 2 2 2 2 1 2 1 1 2 2 1 2 1 1 2 1 1 2 1 2 1 1 1 2 2 2 1 1 2 2 1 2 1 2 2 2 2 2 1 1 1 2 2 2 1 2 2 2 2 2 1 1 2 1 1 1 1 2 2 2 2 2 2 2 2 2 2 1 2 2 2 2 2 2 2 1 2 2 1 2 1 1 1 2 2 1 1 1 1 2 2 2 2 1 1 1 2 2 1 2 2 1 2 1 2 2 2 2 2 1 2 2 1 1 1 1 2 2 2 1 1 1 2 2 2 2 1 1 1 2 1 2 2 2 1 2 2 1 1 2 1 1 2 2 2 2 2 1 2 2 2 2 2 2 2 2 1 2 1 1 2 1 2 2 1 1 2 2 2 2 2 1 1 1 2 1 1 1 1 2 1 2 2 2 1 2 2 1 1 2 1 1 1 1 2 2 2 2 2 1 1 1 1 1 2 2 2 2 2 2 2 2 1 2 1 2 2 2 1 2 1 1 2 2 1 2 1 2 1 1 2 2 1 2 2 2 2 2 2 1 2 2 2 2 1 2 1 2 1 1 1 1 2 1 2 2 2 2 1 2 2 2 1 2 2 2 2 1 2 2 2 2 1 1 1 2 2 2 1 2 1 2 1 1 1 1 2 1 2 2 2 1 2 2 2 2 2 2 1 1 1 2 2 1 2 1 1 1 1 1 2 1 1 1 2 1 1 1 1 2 1 2 1 1 2 1 1 2 1 2 1 2 2 2 1 2 2 2 1 2 1 1 1 2 1 1 1 2 2 1 1 1 1 1 1 2 2 2 2 2 1 1 1 1 1 1 2 2 1 1 2 1 1 2 2 1 2 1 1 1 1 2 2 2 2 2 2 1 2 1 2 1 1 1 2 2 2 1 1 1 2 1 1 1 1 1 1 1 2 2 2 2 1 2 1 1 1 1 2 2 1 1 1 1 1 2 2 1 2 2 1 2 1 2 1 2 2 1 2 2 2 1 2 2 2 2 2 1 2 2 2 1 2 1 1 1 1 1 1 1 2 1 2 2 2 1 2 1 2 1 1 2 1 1 1 2 2 2 1 1 2 1 2 1 2 2 1 1 2 1 2 2 1 1 2 2 2 2 2 2 2 2 2 2 1 2 2 1 1 1 2 1 1 2 1 1 1 2 2 2 2 2 1 1 1 2 2 1 2 2 2 1 2 2 2 2 2 2 2 1 2 1 1 1 2 2 1 2 1 2 1 2 1 1 2 1 1 1 1 2 2 2 2 1 1 2 2 1 1 1 2 2 2 1 2 1 2 1 1 1 1 1 2 1 2 1 1 2 1 1 1 2 2 2 2 2 2 2 2 2 2 2 2 1 1 1 1 2 2 1 1 1 1 2 1 2 2 1 2 2 2 2 2 2 2 2 1 1 1 1 2 1 2 1 1 1 2 2 1 1 2 2 2 2 2 2 2 2 2 2 1 2 2 2 2 2 2 2 1 2 1 2 1 1 2 2 1 1 2 2 2 1 1 1 2 2 2 2 2 1 2 1 2 2 2 2 2 2 1 2 2 2 2 1 1 1 2 2 2 1 2 2 2 2 2 2 1 1 1 2 2 2 2 2 2 1 1 2 2 2 1 1 2 1 2 2 2 1 2 1 2 2 2 1 2 1 2 2 1 2 2 2 1 1 2 2 2 2 1 2 2 2 2 1 2 1 1 2 2 2 2 2 2 1 1 2 1 1 2 2 2 1 2 1 1 2 1 1 2 2 2 1 2 2 1 1 2 1 1 2 1 1 2 1 1 2 1 2 2 1 1 1 1 2 2 1 1 2 2 1 1 1 1 1 2 2 1 2 1 2 2 1 2 2 2 1 1 2 2 2 2 2 2 2 2 1 2 2 2 2 1 1 2 2 1 1 1 1 2 2 1 1 2 1 1 2 2 1 1 2 2 1 1 2 1 2 2 2 2 1 1 1 1 2 2 2 2 2 2 2 2 1 2 2 2 1 2 1 1 1 2 2 1 2 1 1 2 2 1 1 1 1 2 1 2 1 1 2 2 2 1 2 2 2 1 1 2 2 2 1 1 1 1 2 1 1 1 1 1 1 1 2 2 1 2 1 2 2 2 2 1 1 1 2 2 1 1 2 1 2 1 2 2 1 2 1 2 1 2 1 1 1 1 1 2 1 1 2 1 1 2 1 2 2 1 1 1 1 2 2 1 2 2 2 2 2 2 2 2 2 2 2 1 1 2 1 1 1 2 2 2 1 1 2 1 2 1 1 2 1 2 1 2 2 1 2 2 1 1 2 2 2 1 2 2 1 1 2 2 2 2 1 2 2 2 2 1 2 1 2 2 2 2 1 1 2 1 2 1 2 1 1 1 2 1 2 1 1 1 1 1 2 2 1 1 1 2 1 1 2 1 2 1 2 2 1 2 2 1 1 1 1 1 1 2 2 1 2 2 2 1 2 2 2 1 2 1 1 2 2 2 1 1 1 2 2 1 1 1 1 2 1 2 2 1 2 2 1 1 1 2 1 1 2 1 2 1 1 2 2 2 1 1 2 1 2 1 2 2 2 2 1 1 1 1 2 2 1 1 1 2 2 2 1 1 1 2 1 1 2 1 1 1 1 2 1 2 1 2 2 1 2 2 2 1 2 2 2 1 1 1 2 1 1 1 1 1 2 1 2 1 1 2 2 2 1 1 1 1 2 2 2 2 1 2 1 2 1 1 2 1 2 2 2 1 1 2 1 2 1 2 1 1 2 2 1 2 2 1 1 1 1 1 2 2 2 1 1 1 1 1 2 2 2 1 2 1 2 1 1 2 1 1 1 2 1 2 1 2 1 1 1 1 1 2 2 1 1 1 1 2 2 1 2 2 2 1 1 2 2 1 2 2 1 2 2 1 2 1 2 1 2 2 1 1 1 1 2 2 1 1 1 2 1 1 2 1 2 1 2 1 2 1 2 2 2 2 2 1 1 2 1 1 1 1 1 2 1 2 1 1 1 1 2 2 2 2 1 2 1 2 2 2 1 2 1 1 1 1 2 2 2 2 1 2 2 2 2 1 1 1 2 2 1 2 1 2 2 1 1 1 2 1 2 2 2 2 2 1 2 2 2 2 2 2 2 2 2 1 2 2 2 2 1 1 2 2 1 1 1 2 1 2 2 2 2 2 2 2 2 2 2 1 2 2 2 1 2 2 2 1 1 2 2 2 2 1 1 1 1 1 1 2 2 2 2 1 2 2 2 1 1 2 1 2 2 2 1 1 1 1 1 2 2 2 2 1 1 2 1 1 1 2 2 1 2 2 2 2 2 1 1 1 1 1 2 1 1 1 1 1 1 2 1 2 1 1 1 2 1 2 2 2 1 2 2 1 2 1 2 1 2 2 2 1 2 2 1 2 2 2 2 1 1 1 1 1 2 1 2 2 2 1 2 1 2 1 1 2 1 2 2 1 1 2 2 1 1 1 1 2 1 1 1 2 2 1 2 1 1 1 2 1 1 1 2 2 1 2 2 2 2 2 2 2 2 1 2 2 2 2 2 2 2 1 2 2 2 2 1 1 2 2 2 2 1 2 1 2 1 2 2 2 2 1 2 2 2 2 2 2 2 2 1 1 1 2 1 2 2 2 2 2 1 2 1 1 2 2 2 2 1 2 1 1 2 2 1 1 1 2 1 1 2 2 2 1 1 1 1 2 1 2 2 1 1 1 1 1 1 2 2 1 1 1 2 2 1 2 2 1 2 1 2 2 2 2 1 2 1 1 1 1 2 2 1 1 2 2 2 2 2 2 2 2 2 2 2 1 2 2 1 1 2 2 1 1 2 2 1 2 1 1 1 1 1 1 1 1 1 1 2 1 1 1 1 1 2 2 1 1 1 1 2 2 1 2 1 1 1 1 1 1 1 1 1 1 1 1 1 1 2 2 1 2 1 1 1 2 1 1 1 1 1 2 1 1 2 2 1 2 2 2 1 1 2 2 2 1 1 2 1 1 2 1 2 2 1 1 1 1 1 1 1 2 1 1 2 1 1 1 2 1 2 1 2 1 1 1 1 1 2 2 1 1 1 2 1 2 1 2 2 1 1 1 1 1 2 1 2 1 2 2 2 1 1 2 2 1 1 2 2 2 1 1 1 2 1 1 2 2 1 1 1 1 1 2 1 1 2 1 1 1 2 2 2 2 1 1 1 1 1 1 2 2 1 1 1 1 1 1 2 2 2 1 1 2 1 2 2 2 1 1 1 2 2 2 1 1 1 1 1 1 2 2 2 1 1 2 2 2 1 1 1 1 1 2 2 1 1 1 2 1 2 1 2 1 2 1 2 1 1 1 2 2 2 2 2 1 2 2 1 2 2 2 1 1 1 2 2 2 2 2 2 2 2 2 2 1 2 1 2 1 1 1 1 1 1 2 2 1 2 1 1 1 2 2 2 2 1 2 2 2 2 2 1 1 1 2 2 1 1 2 1 1 2 2 1 1 2 1 1 1 2 2 1 1 2 1 1 2 1 1 2 1 1 1 1 2 1 2 2 1 1 1 2 2 1 2 1 1 1 1 2 1 1 2 1 1 2 1 1 2 1 1 2 1 2 1 1 1 1 1 1 2 1 1 1 2 1 2 2 2 2 1 2 2 2 1 2 2 2 1 1 1 1 1 1 1 2 2 1 1 1 1 2 1 2 1 1 1 2 2 2 1 2 1 1 2 1 1 2 2 2 2 1 2 2 2 1 1 1 1 1 2 2 2 2 2 1 2 1 2 1 1 1 1 1 1 1 1 1 1 1 1 1 1 1 2 1 1 1 2 2 1 2 1 2 1 2 1 1 1 2 1 2 2 2 1 1 1 1 2 1 1 2 2 1 1 2 2 2 2 2 2 1 1 2 1 1 1 1 2 1 2 2 2 1 1 1 2 1 2 1 1 2 2 2 1 1 1 1 2 2 1 2 2 2 1 2 2 2 2 1 1 1 1 1 2 1 2 2 1 1 1 1 2 2 1 2 2 2 1 2 1 2 1 1 2 2 1 2 1 2 1 2 1 1 1 2 2 1 1 2 1 2 2 1 1 1 1 2 1 1 1 1 1 2 2 1 1 1 1 1 1 2 1 2 2 1 2 1 2 2 2 2 2 1 2 2 2 1 2 2 2 2 2 1 2 2 1 2 2 2 2 1 2 2 1 2 1 1 1 1 1 2 2 1 1 1 1 1 1 1 2 2 2 1 2 2 1 2 2 2 2 1 2 1 1 1 2 1 1 1 1 2 2 2 2 1 2 2 1 2 2 2 2 1 1 2 1 2 2 2 1 2 2 2 2 2 2 2 1 2 1 2 2 1 2 2 2 1 1 2 1 2 1 2 2 2 2 2 2 1 2 2 1 2 2 2 2 1 1 2 2 2 2 2 2 2 2 2 2 2 1 2 2 1 2 1 1 1 2 1 2 2 2 2 2 2 1 2 1 2 1 2 1 2 1 2 1 1 2 1 2 2 2 1 2 1 2 2 2 1 2 1 1 1 2 1 1 1 1 1 2 2 2 1 2 1 1 1 2 2 1 1 1 2 1 1 1 2 1 1 2 2 2 2 2 1 1 2 1 2 2 2 1 2 2 2 2 2 2 2 2 1 2 2 1 1 2 1 1 2 1 2 1 2 1 2 2 2 2 1 1 2 2 1 2 2 2 1 2 1 2 1 1 1 1 1 1 1 1 2 2 2 2 2 2 2 2 1 2 1 1 1 1 1 2 2 1 1 2 2 1 2 1 1 1 2 2 1 1 1 1 2 1 1 2 1 2 2 1 2 1 2 1 2 1 2 1 1 2 1 2 2 2 1 2 2 2 2 2 2 2 2 1 2 2 1 1 2 1 1 1 2 2 2 2 1 1 1 1 2 2 1 2 1 2 2 2 1 1 2 2 1 1 2 1 1 1 2 1 1 1 1 1 2 2 2 2 2 1 2 2 1 2 1 1 2 1 1 1 2 2 2 1 2 1 2 1 1 1 2 1 2 2 1 1 2 1 1 1 2 1 2 2 2 2 2 1 2 1 2 2 2 2 2 2 2 2 2 1 1 2 1 2 2 2 2 2 1 2 1 1 1 2 1 1 1 1 1 1 1 1 2 1 1 1 1 1 1 2 2 1 2 1 2 2 1 1 1 1 2 2 2 2 2 2 2 2 1 2 2 1 1 2 2 2 2 1 2 1 1 2 1 2 1 2 2 2 2 1 2 1 2 2 1 2 1 1 1 1 2 2 1 2 2 2 1 1 2 2 1 1 1 2 2 2 1 1 2 2 1 1 1 1 2 1 1 2 2 1 2 1 1 2 1 1 1 1 2 1 1 1 2 1 1 2 1 1 2 1 2 2 2 1 2 2 2 2 2 2 1 1 1 1 1 1 2 1 1 2 1 1 2 1 2 1 2 1 2 2 2 2 1 2 1 1 1 2 2 2 1 1 1 1 2 1 2 1 1 2 1 2 2 1 2 2 2 2 2 2 2 1 1 2 1 2 2 1 1 1 2 2 1 2 2 1 2 1 2 1 2 1 2 2 1 2 1 1 1 1 2 2 1 1 1 2 2 2 2 2 1 2 1 1 1 1 1 1 2 1 1 1 1 2 1 2 2 2 2 1 1 1 2 2 2 2 2 2 2 2 2 2 2 1 2 2 2 2 2 2 2 1 1 2 2 1 1 1 2 1 2 1 2 2 2 1 1 1 2 1 2 2 1 2 1 1 1 1 2 2 1 2 1 1 1 1 2 1 2 1 2 2 1 1 2 1 2 2 2 2 1 2 1 1 1 1 1 2 2 2 2 2 2 1 1 1 2 2 2 1 2 2 1 2 2 1 2 2 2 2 1 2 2 2 2 1 2 1 2 2 2 2 2 1 2 2 2 1 2 1 1 2 2 1 1 1 2 1 2 1 1 2 1 2 2 2 2 1 2 1 2 2 2 2 2 2 1 2 2 1 2 2 2 2 2 2 2 2 2 2 1 2 1 1 1 1 2 2 2 2 1 2 1 1 2 1 1 2 2 2 2 2 1 2 1 1 2 2 2 2 2 2 2 2 2 2 2 2 2 2 2 2 2 2 2 2 2 1 2 2 2 1 2 2 2 1 2 1 2 2 2 1 2 2 1 1 2 1 2 2 1 1 1 2 2 1 2 1 2 2 2 2 2 2 2 2 2 2 2 1 1 2 2 1 2 1 2 1 2 2 2 2 1 2 2 1 2 2 1 1 2 1 1 2 2 1 1 2 2 1 1 1 1 1 2 1 1 2 1 2 2 2 2 1 2 2 2 2 2 2 2 1 2 2 2 2 2 2 2 2 1 1 1 2 1 1 1 1 1 2 1 1 1 1 2 2 1 2 2 2 1 2 2 2 2 2 2 2 2 2 2 2 2 1 2 2 2 2 2 2 1 2 2 2 1 2 2 2 2 2 2 2 2 2 2 2 2 2 1 2 2 1 2 2 1 1 1 2 2 1 2 2 2 2 1 2 2 2 2 2 2 2 2 2 2 2 1 1 1 1 2 1 2 2 2 2 2 2 2 1 2 1 2 1 2 2 2 2 2 1 1 2 2 2 2 2 2 1 2 2 2 2 2 2 2 2 2 2 2 1 2 1 1 1 2 2 2 1 1 2 2 2 1 2 2 2 2 1 2 2 2 1 2 1 1 2 2 1 1 1 1 2 1 2 2 2 1 1 2 2 2 1 1 1 1 2 2 1 1 2 2 2 1 2 2 2 1 1 1 2 2 2 2 1 1 2 1 2 2 2 2 1 1 2 2 1 1 1 2 2 2 1 2 2 2 2 2 2 2 2 2 2 2 2 2 2 2 2 2 2 1 1 2 2 2 1 2 2 2 2 2 1 2 2 2 2 1 2 2 2 1 1 1 1 2 1 2 1 1 2 2 2 1 2 2 2 1 1 2 1 2 2 2 1 1 1 2 2 1 2 1 1 1 2 2 1 2 2 1 1 1 2 2 2 1 2 2 1 2 2 2 2 2 1 1 1 1 1 2 1 1 2 2 1 2 1 2 2 2 2 1 2 1 1 2 2 1 1 1 1 2 2 1 1 2 1 2 2 1 2 1 2 1 1 2 1 1 1 2 2 1 1 1 2 2 2 1 1 1 2 1 1 1 2 2 1 1 1 1 2 2 1 2 1 1 2 1 2 1 1 1 1 1 1 1 2 1 1 2 2 2 1 1 2 2 2 1 2 2 2 1 1 2 2 1 2 2 1 1 2 1 2 1 1 2 1 2 2 1 2 1 2 1 2 1 2 2 1 2 1 1 2 2 2 2 2 1 2 2 1 2 2 1 2 2 2 2 2 2 2 1 2 2 2 1 1 1 1 2 1 2 2 2 2 2 2 2 2 2 2 2 1 1 2 2 2 2 2 1 2 2 1 2 1 2 2 2 1 2 2 1 1 2 2 2 1 1 2 2 1 2 2 2 2 2 1 1 2 2 1 2 2 1 1 1 2 2 1 2 1 1 2 1 2 2 1 2 2 2 2 2 1 2 1 2 1 2 2 2 1 2 2 2 1 2 2 2 2 2 1 2 2 1 1 2 2 2 2 1 2 1 2 1 1 2 1 2 1 2 1 2 1 1 1 1 1 1 2 2 1 1 2 2 2 2 2 2 2 2 2 2 1 2 2 1 1 2 2 2 2 1 2 2 2 1 2 2 2 2 1 2 2 2 2 2 2
[truncated: 39,653,678 more chars]
