# Supplementary material for: Bayesian methods for jointly estimating genomic breeding values of one continuous and one threshold trait
Source: PLoS One. 2017 Apr 14;12(4):e0175448. doi: 10.1371/journal.pone.0175448 (PMC5391971; doi:10.1371/journal.pone.0175448)
Supplement: S1 Appendix — (BZ) [file pone.0175448.s001.bz › rep1/lt/param_lt.inp]

!The genotype filename of traning population.
"0102MTYPE.out"
!The penotype and tbv filename of traning population.
"0102BV.out"
!The genotype filename of test population.
"03MTYPE.out"
!The penotype and tbv filename of test population.
"03BV.out"
!Number of markers.
10000
!Number of individuals with pheotype in traning population.
2000
!Number of individuals without pheotype in test population.
1000
!Number of phenotypic categories.
2
!Percentage of the first phenotypic category.
0.30
!The additive variance-covarince matrix.
2.0   0.7071068
0.7071068  1.0
!The residual variance-covarince matrix.
4.6666665   0.0
0.0    9.00
!The method to estimate GEBV.(LT_BayesA,LT_BayesB,LT_BayesC)
"LT_BayesC"
!Prior proportion of segments having a non zero effect.
0.006
!number of iterations.
50000
!number of cycles as burn in.
30000
!random number seed.
2013
