# Supplementary material for: Bayesian methods for jointly estimating genomic breeding values of one continuous and one threshold trait
Source: PLoS One. 2017 Apr 14;12(4):e0175448. doi: 10.1371/journal.pone.0175448 (PMC5391971; doi:10.1371/journal.pone.0175448)
Supplement: S1 Appendix — (BZ) [file pone.0175448.s001.bz › rep1/Read me.txt]

**BV��phenotype
**MTYPE: genotype
0102**: reference population
03**  : candidate population 

Fold l: for one continuous trait
Fold lt: for one continuous and binary trait
Fold t: for one  binary trait
Each fold includes Linux compiled program and one parameter file
